# Supplementary material for: A prognostic matrix gene expression signature defines functional glioblastoma phenotypes and niches
Source: Commun Biol. 2026 Jan 5;9:18. doi: 10.1038/s42003-025-09245-8 (PMC12769572; doi:10.1038/s42003-025-09245-8)
Supplement: Supplementary file 4 — Supplementary Data 1 [file 42003_2025_9245_MOESM4_ESM.zip]

Archive with 20 entries (19 files):
- Vishnoi_et-al-Korkut--SupTables-revision2/
- __MACOSX/._Vishnoi_et-al-Korkut--SupTables-revision2
- Vishnoi_et-al-Korkut--SupTables-revision2/.DS_Store
- __MACOSX/Vishnoi_et-al-Korkut--SupTables-revision2/._.DS_Store
- Vishnoi_et-al-Korkut--SupTables-revision2/Table S1. List of genes encoding core matrisome genes.xlsx
- __MACOSX/Vishnoi_et-al-Korkut--SupTables-revision2/._Table S1. List of genes encoding core matrisome genes.xlsx
- Vishnoi_et-al-Korkut--SupTables-revision2/Supplementary-Tables.docx
- __MACOSX/Vishnoi_et-al-Korkut--SupTables-revision2/._Supplementary-Tables.docx
- Vishnoi_et-al-Korkut--SupTables-revision2/Table S2. Matrix annotations and demographics.xlsx
- __MACOSX/Vishnoi_et-al-Korkut--SupTables-revision2/._Table S2. Matrix annotations and demographics.xlsx
- Vishnoi_et-al-Korkut--SupTables-revision2/~$Table S6. Matrix annotations of anti-PD1 treated patients.xlsx
- __MACOSX/Vishnoi_et-al-Korkut--SupTables-revision2/._~$Table S6. Matrix annotations of anti-PD1 treated patients.xlsx
- Vishnoi_et-al-Korkut--SupTables-revision2/Table S5 Proteogenomic-Survival analysis-CPTAC.xlsx
- __MACOSX/Vishnoi_et-al-Korkut--SupTables-revision2/._Table S5 Proteogenomic-Survival analysis-CPTAC.xlsx
- Vishnoi_et-al-Korkut--SupTables-revision2/Table S6. Matrix annotations of anti-PD1 treated patients.xlsx
- __MACOSX/Vishnoi_et-al-Korkut--SupTables-revision2/._Table S6. Matrix annotations of anti-PD1 treated patients.xlsx
- Vishnoi_et-al-Korkut--SupTables-revision2/Table S3. Multivariate analysis-Survival.xlsx
- __MACOSX/Vishnoi_et-al-Korkut--SupTables-revision2/._Table S3. Multivariate analysis-Survival.xlsx
- Vishnoi_et-al-Korkut--SupTables-revision2/Table S4. Clinical-profiles-scRNAseq-analysis.xlsx
- __MACOSX/Vishnoi_et-al-Korkut--SupTables-revision2/._Table S4. Clinical-profiles-scRNAseq-analysis.xlsx
