# Supplementary material for: A prognostic matrix gene expression signature defines functional glioblastoma phenotypes and niches
Source: Commun Biol. 2026 Jan 5;9:18. doi: 10.1038/s42003-025-09245-8 (PMC12769572; doi:10.1038/s42003-025-09245-8)
Supplement: Supplementary file 5 — supplementary data 2 [file 42003_2025_9245_MOESM5_ESM.zip]

Archive with 138 entries (115 files):
- Vishnoi-et-al-SourceData-COMMSBIO-24-8619B/
- Vishnoi-et-al-SourceData-COMMSBIO-24-8619B/Figure5/
- Vishnoi-et-al-SourceData-COMMSBIO-24-8619B/.DS_Store
- __MACOSX/Vishnoi-et-al-SourceData-COMMSBIO-24-8619B/._.DS_Store
- Vishnoi-et-al-SourceData-COMMSBIO-24-8619B/Figure2/
- Vishnoi-et-al-SourceData-COMMSBIO-24-8619B/Figure3/
- Vishnoi-et-al-SourceData-COMMSBIO-24-8619B/Figure4/
- Vishnoi-et-al-SourceData-COMMSBIO-24-8619B/Figure1/
- Vishnoi-et-al-SourceData-COMMSBIO-24-8619B/Figure5/.DS_Store
- __MACOSX/Vishnoi-et-al-SourceData-COMMSBIO-24-8619B/Figure5/._.DS_Store
- Vishnoi-et-al-SourceData-COMMSBIO-24-8619B/Figure5/Figure5F/
- Vishnoi-et-al-SourceData-COMMSBIO-24-8619B/Figure5/Figure5A/
- Vishnoi-et-al-SourceData-COMMSBIO-24-8619B/Figure5/Figure5E/
- Vishnoi-et-al-SourceData-COMMSBIO-24-8619B/Figure5/Figure5B-C/
- Vishnoi-et-al-SourceData-COMMSBIO-24-8619B/Figure5/Figure5D/
- Vishnoi-et-al-SourceData-COMMSBIO-24-8619B/Figure2/.DS_Store
- __MACOSX/Vishnoi-et-al-SourceData-COMMSBIO-24-8619B/Figure2/._.DS_Store
- Vishnoi-et-al-SourceData-COMMSBIO-24-8619B/Figure2/Figure2A/
- Vishnoi-et-al-SourceData-COMMSBIO-24-8619B/Figure2/Figure2B/
- Vishnoi-et-al-SourceData-COMMSBIO-24-8619B/Figure2/figure2D/
- Vishnoi-et-al-SourceData-COMMSBIO-24-8619B/Figure2/Figure2C/
- Vishnoi-et-al-SourceData-COMMSBIO-24-8619B/Figure3/.DS_Store
- __MACOSX/Vishnoi-et-al-SourceData-COMMSBIO-24-8619B/Figure3/._.DS_Store
- Vishnoi-et-al-SourceData-COMMSBIO-24-8619B/Figure3/Figure3B/
- Vishnoi-et-al-SourceData-COMMSBIO-24-8619B/Figure3/Figure3A/
- Vishnoi-et-al-SourceData-COMMSBIO-24-8619B/Figure4/.DS_Store
- __MACOSX/Vishnoi-et-al-SourceData-COMMSBIO-24-8619B/Figure4/._.DS_Store
- Vishnoi-et-al-SourceData-COMMSBIO-24-8619B/Figure4/Figure4C/
- Vishnoi-et-al-SourceData-COMMSBIO-24-8619B/Figure4/Figure4B/
- __MACOSX/Vishnoi-et-al-SourceData-COMMSBIO-24-8619B/Figure4/._Figure4B
- Vishnoi-et-al-SourceData-COMMSBIO-24-8619B/Figure4/Figure4A/
- Vishnoi-et-al-SourceData-COMMSBIO-24-8619B/Figure1/.DS_Store
- __MACOSX/Vishnoi-et-al-SourceData-COMMSBIO-24-8619B/Figure1/._.DS_Store
- Vishnoi-et-al-SourceData-COMMSBIO-24-8619B/Figure1/Figure1C/
- Vishnoi-et-al-SourceData-COMMSBIO-24-8619B/Figure1/Figure1D/
- Vishnoi-et-al-SourceData-COMMSBIO-24-8619B/Figure1/Figure1B/
- Vishnoi-et-al-SourceData-COMMSBIO-24-8619B/Figure5/Figure5F/Figure5F-PD1Cases-MatrisomeHeatmap.txt
- __MACOSX/Vishnoi-et-al-SourceData-COMMSBIO-24-8619B/Figure5/Figure5F/._Figure5F-PD1Cases-MatrisomeHeatmap.txt
- Vishnoi-et-al-SourceData-COMMSBIO-24-8619B/Figure5/Figure5F/survival-statsOS-n.txt
- __MACOSX/Vishnoi-et-al-SourceData-COMMSBIO-24-8619B/Figure5/Figure5F/._survival-statsOS-n.txt
- Vishnoi-et-al-SourceData-COMMSBIO-24-8619B/Figure5/Figure5A/Figure5A-M17Signature-clustered.dataStDev.txt
- __MACOSX/Vishnoi-et-al-SourceData-COMMSBIO-24-8619B/Figure5/Figure5A/._Figure5A-M17Signature-clustered.dataStDev.txt
- Vishnoi-et-al-SourceData-COMMSBIO-24-8619B/Figure5/Figure5E/.DS_Store
- __MACOSX/Vishnoi-et-al-SourceData-COMMSBIO-24-8619B/Figure5/Figure5E/._.DS_Store
- Vishnoi-et-al-SourceData-COMMSBIO-24-8619B/Figure5/Figure5E/Figure5E-matrisome-multi-omic-consensus-development.xlsx
- __MACOSX/Vishnoi-et-al-SourceData-COMMSBIO-24-8619B/Figure5/Figure5E/._Figure5E-matrisome-multi-omic-consensus-development.xlsx
- Vishnoi-et-al-SourceData-COMMSBIO-24-8619B/Figure5/Figure5E/Figure5-Singlemodality-matrisome-Annotations.xlsx
- __MACOSX/Vishnoi-et-al-SourceData-COMMSBIO-24-8619B/Figure5/Figure5E/._Figure5-Singlemodality-matrisome-Annotations.xlsx
- Vishnoi-et-al-SourceData-COMMSBIO-24-8619B/Figure5/Figure5E/Figure5E-MatrisomeCPTAC-RNA-Heatmap.txt
- __MACOSX/Vishnoi-et-al-SourceData-COMMSBIO-24-8619B/Figure5/Figure5E/._Figure5E-MatrisomeCPTAC-RNA-Heatmap.txt
- Vishnoi-et-al-SourceData-COMMSBIO-24-8619B/Figure5/Figure5E/Figure5E-MatrisomeCPTAC-Protein-Heatmap.txt
- __MACOSX/Vishnoi-et-al-SourceData-COMMSBIO-24-8619B/Figure5/Figure5E/._Figure5E-MatrisomeCPTAC-Protein-Heatmap.txt
- Vishnoi-et-al-SourceData-COMMSBIO-24-8619B/Figure5/Figure5B-C/Figure5BC-PFS-StatisticsCanonicalSubtypes.txt
- __MACOSX/Vishnoi-et-al-SourceData-COMMSBIO-24-8619B/Figure5/Figure5B-C/._Figure5BC-PFS-StatisticsCanonicalSubtypes.txt
- Vishnoi-et-al-SourceData-COMMSBIO-24-8619B/Figure5/Figure5B-C/.DS_Store
- __MACOSX/Vishnoi-et-al-SourceData-COMMSBIO-24-8619B/Figure5/Figure5B-C/._.DS_Store
- Vishnoi-et-al-SourceData-COMMSBIO-24-8619B/Figure5/Figure5B-C/Figure5BC-PFS-MethylationStatus.txt
- __MACOSX/Vishnoi-et-al-SourceData-COMMSBIO-24-8619B/Figure5/Figure5B-C/._Figure5BC-PFS-MethylationStatus.txt
- Vishnoi-et-al-SourceData-COMMSBIO-24-8619B/Figure5/Figure5B-C/Figure5BC-OS-StatisticsMethylationStatus.txt
- __MACOSX/Vishnoi-et-al-SourceData-COMMSBIO-24-8619B/Figure5/Figure5B-C/._Figure5BC-OS-StatisticsMethylationStatus.txt
- Vishnoi-et-al-SourceData-COMMSBIO-24-8619B/Figure5/Figure5B-C/Figure5BC-OS-StatisticsCanonicalSubtypes.txt
- __MACOSX/Vishnoi-et-al-SourceData-COMMSBIO-24-8619B/Figure5/Figure5B-C/._Figure5BC-OS-StatisticsCanonicalSubtypes.txt
- Vishnoi-et-al-SourceData-COMMSBIO-24-8619B/Figure5/Figure5B-C/Figure5BC-PFS-M17Signature.txt
- __MACOSX/Vishnoi-et-al-SourceData-COMMSBIO-24-8619B/Figure5/Figure5B-C/._Figure5BC-PFS-M17Signature.txt
- Vishnoi-et-al-SourceData-COMMSBIO-24-8619B/Figure5/Figure5B-C/Figure5BC-OS-StatisticsM17Signature.txt
- __MACOSX/Vishnoi-et-al-SourceData-COMMSBIO-24-8619B/Figure5/Figure5B-C/._Figure5BC-OS-StatisticsM17Signature.txt
- Vishnoi-et-al-SourceData-COMMSBIO-24-8619B/Figure5/Figure5D/Figure5D-Single Cell Heatmap Data.csv
- __MACOSX/Vishnoi-et-al-SourceData-COMMSBIO-24-8619B/Figure5/Figure5D/._Figure5D-Single Cell Heatmap Data.csv
- Vishnoi-et-al-SourceData-COMMSBIO-24-8619B/Figure5/Figure5D/.DS_Store
- __MACOSX/Vishnoi-et-al-SourceData-COMMSBIO-24-8619B/Figure5/Figure5D/._.DS_Store
- Vishnoi-et-al-SourceData-COMMSBIO-24-8619B/Figure5/Figure5D/Figure5D-M17-SingleCellExpressionMatrixWithCellTypeAnnotations.csv
- __MACOSX/Vishnoi-et-al-SourceData-COMMSBIO-24-8619B/Figure5/Figure5D/._Figure5D-M17-SingleCellExpressionMatrixWithCellTypeAnnotations.csv
- Vishnoi-et-al-SourceData-COMMSBIO-24-8619B/Figure2/Figure2A/Figure2A-MLb-alterations_across_samples.tsv
- __MACOSX/Vishnoi-et-al-SourceData-COMMSBIO-24-8619B/Figure2/Figure2A/._Figure2A-MLb-alterations_across_samples.tsv
- Vishnoi-et-al-SourceData-COMMSBIO-24-8619B/Figure2/Figure2A/Figure2A-EnrichmentQvalues.xlsx
- __MACOSX/Vishnoi-et-al-SourceData-COMMSBIO-24-8619B/Figure2/Figure2A/._Figure2A-EnrichmentQvalues.xlsx
- Vishnoi-et-al-SourceData-COMMSBIO-24-8619B/Figure2/Figure2A/Figure2A-MH-alterations_across_samples.tsv
- __MACOSX/Vishnoi-et-al-SourceData-COMMSBIO-24-8619B/Figure2/Figure2A/._Figure2A-MH-alterations_across_samples.tsv
- Vishnoi-et-al-SourceData-COMMSBIO-24-8619B/Figure2/Figure2A/Figure2A-MLa-alterations_across_samples.tsv
- __MACOSX/Vishnoi-et-al-SourceData-COMMSBIO-24-8619B/Figure2/Figure2A/._Figure2A-MLa-alterations_across_samples.tsv
- Vishnoi-et-al-SourceData-COMMSBIO-24-8619B/Figure2/Figure2B/.DS_Store
- __MACOSX/Vishnoi-et-al-SourceData-COMMSBIO-24-8619B/Figure2/Figure2B/._.DS_Store
- Vishnoi-et-al-SourceData-COMMSBIO-24-8619B/Figure2/Figure2B/Figure2B-MatHighCases.txt
- __MACOSX/Vishnoi-et-al-SourceData-COMMSBIO-24-8619B/Figure2/Figure2B/._Figure2B-MatHighCases.txt
- Vishnoi-et-al-SourceData-COMMSBIO-24-8619B/Figure2/Figure2B/Figure2B-DiffGeneStats.txt
- __MACOSX/Vishnoi-et-al-SourceData-COMMSBIO-24-8619B/Figure2/Figure2B/._Figure2B-DiffGeneStats.txt
- Vishnoi-et-al-SourceData-COMMSBIO-24-8619B/Figure2/Figure2B/Figure2B-MatLowCases.txt
- __MACOSX/Vishnoi-et-al-SourceData-COMMSBIO-24-8619B/Figure2/Figure2B/._Figure2B-MatLowCases.txt
- Vishnoi-et-al-SourceData-COMMSBIO-24-8619B/Figure2/Figure2B/Figure2B-MHRNAHeatMap.txt
- __MACOSX/Vishnoi-et-al-SourceData-COMMSBIO-24-8619B/Figure2/Figure2B/._Figure2B-MHRNAHeatMap.txt
- Vishnoi-et-al-SourceData-COMMSBIO-24-8619B/Figure2/Figure2B/Figure2B-MLRNAHeatMap.txt
- __MACOSX/Vishnoi-et-al-SourceData-COMMSBIO-24-8619B/Figure2/Figure2B/._Figure2B-MLRNAHeatMap.txt
- Vishnoi-et-al-SourceData-COMMSBIO-24-8619B/Figure2/figure2D/Figure2D-MLMesRNAHeatMap.txt
- __MACOSX/Vishnoi-et-al-SourceData-COMMSBIO-24-8619B/Figure2/figure2D/._Figure2D-MLMesRNAHeatMap.txt
- Vishnoi-et-al-SourceData-COMMSBIO-24-8619B/Figure2/figure2D/Figure2D-MHMesRNAHeatMap.txt
- __MACOSX/Vishnoi-et-al-SourceData-COMMSBIO-24-8619B/Figure2/figure2D/._Figure2D-MHMesRNAHeatMap.txt
- Vishnoi-et-al-SourceData-COMMSBIO-24-8619B/Figure2/Figure2C/Figure2C-RPPA-PanCan-Normalized.txt
- __MACOSX/Vishnoi-et-al-SourceData-COMMSBIO-24-8619B/Figure2/Figure2C/._Figure2C-RPPA-PanCan-Normalized.txt
- Vishnoi-et-al-SourceData-COMMSBIO-24-8619B/Figure2/Figure2C/Figure2C-VolcanoPlot-RPPA-Diff-Analysis-MHvsML.txt
- __MACOSX/Vishnoi-et-al-SourceData-COMMSBIO-24-8619B/Figure2/Figure2C/._Figure2C-VolcanoPlot-RPPA-Diff-Analysis-MHvsML.txt
- Vishnoi-et-al-SourceData-COMMSBIO-24-8619B/Figure2/Figure2C/Figure2C-RPPA_pathway.csv
- __MACOSX/Vishnoi-et-al-SourceData-COMMSBIO-24-8619B/Figure2/Figure2C/._Figure2C-RPPA_pathway.csv
- Vishnoi-et-al-SourceData-COMMSBIO-24-8619B/Figure2/Figure2C/.DS_Store
- __MACOSX/Vishnoi-et-al-SourceData-COMMSBIO-24-8619B/Figure2/Figure2C/._.DS_Store
- Vishnoi-et-al-SourceData-COMMSBIO-24-8619B/Figure3/Figure3B/Figure3B-icp_expression_median_shifted.csv
- __MACOSX/Vishnoi-et-al-SourceData-COMMSBIO-24-8619B/Figure3/Figure3B/._Figure3B-icp_expression_median_shifted.csv
- Vishnoi-et-al-SourceData-COMMSBIO-24-8619B/Figure3/Figure3B/Figure3B-icp_pvalues.csv
- __MACOSX/Vishnoi-et-al-SourceData-COMMSBIO-24-8619B/Figure3/Figure3B/._Figure3B-icp_pvalues.csv
- Vishnoi-et-al-SourceData-COMMSBIO-24-8619B/Figure3/Figure3A/Figure3A-cell_type_fraction_and_infilration.csv
- __MACOSX/Vishnoi-et-al-SourceData-COMMSBIO-24-8619B/Figure3/Figure3A/._Figure3A-cell_type_fraction_and_infilration.csv
- Vishnoi-et-al-SourceData-COMMSBIO-24-8619B/Figure4/Figure4C/.DS_Store
- __MACOSX/Vishnoi-et-al-SourceData-COMMSBIO-24-8619B/Figure4/Figure4C/._.DS_Store
- Vishnoi-et-al-SourceData-COMMSBIO-24-8619B/Figure4/Figure4C/Figure4C-mRNA_Angiogenesis-scores.csv
- __MACOSX/Vishnoi-et-al-SourceData-COMMSBIO-24-8619B/Figure4/Figure4C/._Figure4C-mRNA_Angiogenesis-scores.csv
- Vishnoi-et-al-SourceData-COMMSBIO-24-8619B/Figure4/Figure4C/Figure4C-MHVascRNAHeatMap.txt
- __MACOSX/Vishnoi-et-al-SourceData-COMMSBIO-24-8619B/Figure4/Figure4C/._Figure4C-MHVascRNAHeatMap.txt
- Vishnoi-et-al-SourceData-COMMSBIO-24-8619B/Figure4/Figure4C/Figure4C-MLVascRNAHeatMap.txt
- __MACOSX/Vishnoi-et-al-SourceData-COMMSBIO-24-8619B/Figure4/Figure4C/._Figure4C-MLVascRNAHeatMap.txt
- Vishnoi-et-al-SourceData-COMMSBIO-24-8619B/Figure4/Figure4B/.DS_Store
- __MACOSX/Vishnoi-et-al-SourceData-COMMSBIO-24-8619B/Figure4/Figure4B/._.DS_Store
- Vishnoi-et-al-SourceData-COMMSBIO-24-8619B/Figure4/Figure4B/Figure4B_SingleCell ScaledData.csv
- __MACOSX/Vishnoi-et-al-SourceData-COMMSBIO-24-8619B/Figure4/Figure4B/._Figure4B_SingleCell ScaledData.csv
- Vishnoi-et-al-SourceData-COMMSBIO-24-8619B/Figure4/Figure4B/Figure4B_SingleCellData.csv
- __MACOSX/Vishnoi-et-al-SourceData-COMMSBIO-24-8619B/Figure4/Figure4B/._Figure4B_SingleCellData.csv
- Vishnoi-et-al-SourceData-COMMSBIO-24-8619B/Figure4/Figure4A/Figure4A-Heatmap-data.xlsx
- __MACOSX/Vishnoi-et-al-SourceData-COMMSBIO-24-8619B/Figure4/Figure4A/._Figure4A-Heatmap-data.xlsx
- Vishnoi-et-al-SourceData-COMMSBIO-24-8619B/Figure4/Figure4A/~$Figure4A-Heatmap-data.xlsx
- __MACOSX/Vishnoi-et-al-SourceData-COMMSBIO-24-8619B/Figure4/Figure4A/._~$Figure4A-Heatmap-data.xlsx
- Vishnoi-et-al-SourceData-COMMSBIO-24-8619B/Figure1/Figure1C/Figure1C-OS.txt
- __MACOSX/Vishnoi-et-al-SourceData-COMMSBIO-24-8619B/Figure1/Figure1C/._Figure1C-OS.txt
- Vishnoi-et-al-SourceData-COMMSBIO-24-8619B/Figure1/Figure1C/Figure1C-PSF.txt
- __MACOSX/Vishnoi-et-al-SourceData-COMMSBIO-24-8619B/Figure1/Figure1C/._Figure1C-PSF.txt
- Vishnoi-et-al-SourceData-COMMSBIO-24-8619B/Figure1/Figure1D/Figure1D-PSF.txt
- __MACOSX/Vishnoi-et-al-SourceData-COMMSBIO-24-8619B/Figure1/Figure1D/._Figure1D-PSF.txt
- Vishnoi-et-al-SourceData-COMMSBIO-24-8619B/Figure1/Figure1D/Figure1D-OS.txt
- __MACOSX/Vishnoi-et-al-SourceData-COMMSBIO-24-8619B/Figure1/Figure1D/._Figure1D-OS.txt
- Vishnoi-et-al-SourceData-COMMSBIO-24-8619B/Figure1/Figure1B/Figure1B-MatrisomeHeatmap.txt
- __MACOSX/Vishnoi-et-al-SourceData-COMMSBIO-24-8619B/Figure1/Figure1B/._Figure1B-MatrisomeHeatmap.txt
