# Supplementary material for: A prognostic matrix gene expression signature defines functional glioblastoma phenotypes and niches
Source: Commun Biol. 2026 Jan 5;9:18. doi: 10.1038/s42003-025-09245-8 (PMC12769572; doi:10.1038/s42003-025-09245-8)
Supplement: Supplementary file 5 — supplementary data 2 [file 42003_2025_9245_MOESM5_ESM.zip › Vishnoi-et-al-SourceData-COMMSBIO-24-8619B/Figure5/Figure5F/Figure5F-PD1Cases-MatrisomeHeatmap.txt]

Pt23_A	Pt11_B	Pt21_B	Pt33_A	Pt31_B	Pt3_A	Pt30_B	Pt25_A	Pt28_A	Pt20_B	Pt10_B	Pt24_B	Pt4_A	Pt16_A	Pt19_A	Pt6_A	Pt15_B	Pt35_B	Pt34_B	Pt27_A	Pt29_B	Pt26_A	Pt14_B	Pt17_B	Pt2_B	Pt22_B	Pt8_A	Pt5_A	Pt12_A
ASPN	3.37051871520856	4.36007498573531	2.64728366328108	-0.475961730033959	0.417963907612069	-1.40086649406708	-1.1852402682629	0.535229618136958	0.696140026660479	0.0984149207275585	-0.0173196682575424	-0.118098096373972	-0.0364292788801928	-0.230318234173902	0.16027439452798	-11.5129254649702	2.07572587901659	1.53890665435788	0.857128370980039	-11.5129254649702	-11.5129254649702	-0.675945402343136	-1.05552680357107	-0.661480805251506	9.99995000039884e-06	-0.0519207932538132	0.166479214957975	0.964214657518153	0.687328172041269
COL1A2	3.02701754587687	4.70337005236306	3.41398052529716	-0.592606918142574	0.255372190297066	0.356196283560732	-0.357922492329893	0.156164673625839	9.99995000039884e-06	0.882472659896614	0.089031157896816	-0.016428825605317	0.341934332713699	-0.104516784412862	0.329096364781888	0.486009668353261	3.90502360015701	1.28440705711239	1.01789818798066	-4.70100811589043	-3.61486997297016	-2.02147426635628	-2.29850100439877	-1.86158841460132	-0.59761110729784	-0.184617321045212	-1.62514171692544	-0.86400487762322	-0.787354185061663
COL6A3	4.31456552366389	4.50874054020722	3.65051765864652	-0.265045663405373	0.020306650026228	0.423942549069109	0.387583113793132	-0.445296086169729	-0.376193398854902	0.355270446414125	0.134394088709122	0.0115591593737566	-0.0467174865341857	9.99995000039884e-06	0.828533005863002	0.818860038688066	3.52610115326632	1.60728367404417	1.66436549501474	-4.47322961640616	-4.54273054643538	-2.04105455103457	-0.596265431778111	-1.32526825007339	-0.58918683602971	-1.02196769799575	-1.56830213704674	-1.39210744114334	-1.1224609460906
TGFBI	0.0469705139242561	2.90757724460523	1.56636761517893	-0.0983566615523454	-0.0432766418052272	9.99995000039884e-06	0.680646943476739	-0.20395271967201	0.42638897133275	-0.664750307405701	-0.720224952775896	0.335815160876103	0.609662319793163	0.416613275112358	0.61594726091657	0.652397723800533	2.07996162712681	1.05316062573768	0.920794630912041	-11.5129254649702	-2.136721574185	-1.42440050573055	-2.69902223159999	-1.99210048665481	0.753226984018522	-0.00355468483624972	-1.29223742509463	-0.144941647972474	-0.367082661715194
COL18A1	1.09479499117466	1.01037150632325	1.38423357380385	-0.221671113555296	0.690426841630387	0.348136188105007	0.488168559889409	9.99995000039884e-06	-0.228618125609478	0.231147672182903	-0.111717683515697	0.340415639171729	-0.773213552796258	0.493257759014586	0.896889541270718	0.947192458961651	1.15980325541792	0.213089094877613	0.637407263343705	-2.67644943787686	-0.95380443119942	-1.65023508828416	-1.31414587786863	-0.879874599303932	-0.85785777534766	-0.0247535837189908	-0.291950830081096	-0.3157264304879	-0.974829105449142
IGFBP4	3.39539617502045	1.93484973631854	1.90386672810675	-0.231035602977004	0.538330062008292	-0.0437599507743971	-0.0492856116450246	-0.00679399592098766	-0.177664446512529	-0.180677380835967	0.00083645298989847	0.570024207981564	0.257402883742754	9.99995000039884e-06	0.714388671669386	0.7622526441519	1.1533551821604	1.05070527958839	0.938116866438112	-3.96633054730333	-1.36078720573465	-1.36004945663149	-1.29649982308787	-0.920150837142417	-0.581731058015631	0.547684282479085	-0.602836900252478	0.506680666395723	-0.201749213703845
EMILIN1	2.54656971004644	2.62118315917922	1.05531026848763	0.83414858089465	-0.018519272927329	0.39321373882879	9.99995000039884e-06	-0.43189192882395	-0.18582620126846	0.301562378433579	0.341334275332865	0.0338661103389922	0.226268102115117	-0.0855344407017315	0.704535760975195	1.15697300999059	-0.0282879172381422	0.353522391512314	0.811384068554642	-3.68814889059231	-2.04304014617349	-2.52289458853338	-1.8628755425124	-1.82447766866031	-0.29489495134378	1.10711285837681	-1.06219777396523	-0.542465363482805	-1.10502484845778
SPON2	2.23743916749593	1.18150820528393	1.72860012153394	-0.399105843292222	0.69129402883176	0.740814765216717	-0.301339841092131	0.77010906567511	-0.548159737790608	0.868078911913022	0.331132729407434	0.443438220407781	-0.410658763196643	-0.368365015249146	9.99995000039884e-06	0.639757791461854	0.70028853302039	0.0527731460472109	1.31814915386569	-3.49987912325276	-1.67260111027954	-1.85769269327781	-1.96486131998343	-1.28624070680113	0.106071558738013	-0.219358651538272	-0.82781618391869	-0.885567841914245	-1.25068787217592
COL6A2	3.40684506605985	2.73529206555701	2.01829110763401	2.10241875914303	2.1653397802365	-0.0145391666589645	0.19888958188608	-0.63051329023632	-1.03447325508211	0.515802393093267	-0.519408243226405	0.0982319329196151	1.06889238633216	9.99995000039884e-06	1.23749641842212	0.666583899648133	1.15645528430917	1.38815171710806	0.459885890765892	-3.38523922117493	-2.7964472239353	-1.83563980387371	-2.33527683030864	-1.83952381914997	-1.33639811141183	-0.706246068901623	-1.17848461797804	-0.528627310292739	-1.32907082876601
COL5A1	0.970775667685251	3.1192292900584	2.27906185157391	0.513954673507586	0.254817952963214	0.594776825727231	0.0635303081172876	-0.0106707461313071	-0.12556574645019	0.201544920348522	0.0655332179575255	-0.0433975318312898	1.05400384877049	-0.625457052732179	9.99995000039884e-06	0.2518026796766	1.70072390196559	0.645157532199806	0.66557878609704	-3.50027940562388	-2.86085247023125	-2.16350419799647	-2.20024296507163	-1.23987076171269	-0.744602224912842	-1.19034032758443	-2.61761112689842	-1.8674436118418	-2.13042273313034
PODNL1	1.11413301116633	2.17659991829993	1.57429471589539	1.89724105792109	1.78982962881386	1.27680228188564	0.288468280929669	0.354635111223146	0.357062930794582	-0.0939206409985339	9.99995000039884e-06	-0.68457657867036	-0.536769800770192	0.174126674428577	0.11253944188598	0.848813263406233	-0.857237285892855	0.374534346627147	-0.297136135850273	-2.11723675675584	-2.94697988759777	-2.09252199242271	-1.12842787132954	-1.08485680600019	-0.670226745500056	-1.17307278130756	-0.597442853236845	0.495368349527206	-0.819614786507879
CYR61	0.551444406027663	1.77019622128356	1.39409143464516	1.54501146562748	-0.859965881228227	1.25351087713407	0.344907628906304	0.269363946001263	0.575940702145441	-0.298798231313914	0.13238221380011	-0.630296917958485	9.99995000039884e-06	-0.479956201646207	-0.637254545161295	0.580838824993468	-0.851009407851399	1.61803187873505	-0.606548861573183	-3.03018174728041	-3.12303674320777	0.685075691215951	-2.52410960463859	-2.26934438546088	-0.67241978062422	-1.0350742282435	-2.53074790286296	0.0337878604990006	0.0317031412394379
THBS1	0.666808893487226	2.85743971560276	1.90056311975176	1.03803300556135	-1.25094955990507	0.502013541046102	0.513591256597989	0.549597125082929	0.108184867220815	-1.12957123916	0.449445491065478	0.185976234664827	-0.122028531804292	-0.304310862762963	9.99995000039884e-06	0.994913528575886	0.659195525221409	1.76958294832573	-0.350105412120074	-3.73819020828935	-3.61055743727495	-0.359081951680712	-2.80728078082714	-1.71222032159279	-1.80444008655937	-1.08473408073557	-2.54393113075205	0.254581248310278	-0.967579737100395
COL22A1	-1.48771036688728	1.27712952885708	0.452929092278612	1.87915074439322	1.45200832395507	0.123067691003725	9.99995000039884e-06	-1.40064499410893	-0.368364428520319	-0.403566096146099	0.979583023944487	0.247012023286052	0.0740409799871891	-1.98113972908167	-1.31957680852524	-0.987574940575482	1.89707964509757	1.55333222278848	0.917852960827019	-2.26587466576022	0.650770262223466	-1.74042198623866	-1.78580772894895	-2.06240769063161	-1.13859067191944	-0.789348756109525	0.364139740973151	0.717591867205853	-2.5926308392627
SNED1	1.45697293300681	1.32805424310974	0.3169765266503	1.26340666690033	-0.0951104676640205	-0.692322504699378	0.469189066868866	0.118781798878253	-1.50076269464878	-0.781813806485576	-1.7107715810535	-1.35318693429226	0.523775237000603	-0.469809442080696	1.60336387796847	-0.333736487211308	0.702232221872057	-0.590811275748668	-0.358974889426072	-0.982459241531759	-0.697037080190712	0.179991390430048	0.416585292583269	1.12705258760121	-0.516536177668168	-0.778000394031936	0.101383322628198	9.99995000039884e-06	0.284639981599419
IGFBP6	0.925354978680984	0.49946178391184	0.585364395737619	-0.479892482279555	0.402807077581759	1.13156150857329	1.22022193045571	0.698013520569011	1.41128287900758	-1.63990194720024	-1.22882905818797	-0.561989163709855	0.0174182218698027	9.99995000039884e-06	-0.729663144463947	1.88095088801591	0.97403329229308	1.05477680800167	-0.172075826290978	-2.12522470629339	-0.858345232202797	-0.400841183591563	-0.0271572949789473	0.0671552548404134	-0.887013063477027	-0.10727144133244	-0.535196023729003	0.142924785677255	-0.24015844940669
LTBP3	-0.489588084793486	0.891468157897129	0.261259814054595	0.631974532896953	1.22559454712118	0.386294902281072	0.0192597827631176	0.0384720265061146	-0.253148955827594	9.99995000039884e-06	-0.696007604454614	-0.00691791675702147	0.545588769161134	-0.713974967415183	-0.176088643119294	0.0858245685130114	0.497622047656212	0.654555574148992	0.120396482878236	-2.02627230582836	0.0234500405090546	-0.919551900081414	-0.837607395803228	-0.862977428739613	-0.308585469544388	0.472887757270001	-0.105617552128876	-0.571940940405677	-0.925999997522693
