# Supplementary material for: A prognostic matrix gene expression signature defines functional glioblastoma phenotypes and niches
Source: Commun Biol. 2026 Jan 5;9:18. doi: 10.1038/s42003-025-09245-8 (PMC12769572; doi:10.1038/s42003-025-09245-8)
Supplement: Supplementary file 5 — supplementary data 2 [file 42003_2025_9245_MOESM5_ESM.zip › Vishnoi-et-al-SourceData-COMMSBIO-24-8619B/Figure5/Figure5F/survival-statsOS-n.txt]

N.groups	N.Freq	nobs	chisq	logRankP	MedianSurvival
1	group=M-L	10	5	3.95501022378765	0.0467320342916304	434
2	group=M-H	18	15	3.95501022378765	0.0467320342916304	258
