# Supplementary material for: A prognostic matrix gene expression signature defines functional glioblastoma phenotypes and niches
Source: Commun Biol. 2026 Jan 5;9:18. doi: 10.1038/s42003-025-09245-8 (PMC12769572; doi:10.1038/s42003-025-09245-8)
Supplement: Supplementary file 5 — supplementary data 2 [file 42003_2025_9245_MOESM5_ESM.zip › Vishnoi-et-al-SourceData-COMMSBIO-24-8619B/Figure5/Figure5A/Figure5A-M17Signature-clustered.dataStDev.txt]

TCGA.02.0055.01	TCGA.19.1389.02	TCGA.06.2569.01	TCGA.06.0190.01	TCGA.06.0644.01	TCGA.41.4097.01	TCGA.28.5218.01	TCGA.06.0190.02	TCGA.06.0130.01	TCGA.19.4065.02	TCGA.27.1832.01	TCGA.06.2562.01	TCGA.76.4928.01	TCGA.27.2524.01	TCGA.32.2615.01	TCGA.06.0125.02	TCGA.06.5412.01	TCGA.14.0789.01	TCGA.14.0781.01	TCGA.06.5410.01	TCGA.06.0211.02	TCGA.27.2528.01	TCGA.06.5413.01	TCGA.06.0171.02	TCGA.06.0141.01	TCGA.06.0750.01	TCGA.32.4213.01	TCGA.28.2513.01	TCGA.76.4927.01	TCGA.41.3915.01	TCGA.28.1753.01	TCGA.28.5215.01	TCGA.14.0787.01	TCGA.06.5414.01	TCGA.02.0047.01	TCGA.06.0210.01	TCGA.06.0156.01	TCGA.06.0646.01	TCGA.06.0747.01	TCGA.14.2554.01	TCGA.02.2486.01	TCGA.28.5208.01	TCGA.26.5134.01	TCGA.06.2558.01	TCGA.06.0158.01	TCGA.06.0138.01	TCGA.32.2634.01	TCGA.06.2559.01	TCGA.15.0742.01	TCGA.19.2620.01
THBS1	5.33916828691383	5.298988694109	0.904043053564651	2.22359899195798	2.21227891639888	2.42888039009337	1.05434082447876	5.1241493485594	2.96879654342397	1.27958166920252	0.377931773833033	0.950692735656242	1.13751552119667	-0.062519458146509	1.19324164480895	3.06287754365236	2.31588340183361	0.447685672194942	3.37120521437576	4.44394687052494	1.80990256644641	0.593571114472113	1.5587929408583	3.05585066425099	1.41013483025689	0.434080185000181	2.17646381454916	1.31045414698187	1.69422964554944	2.59805613681925	1.58159891085545	1.67665679286747	-3.38430689582704	0.182985455165047	1.15181010106948	0.613960078362207	3.02743068701607	0.231568314507139	-0.297674564572326	0.0372471229132213	0.622356970756349	0.168409392911298	0.475097402652288	1.52990946862961	0.978835782973768	1.18244518334843	-0.424457412430087	-0.838870038268365	-1.9999816412766
TGFBI	2.7435620186241	4.21589963744056	0.139501168095977	1.55730943389997	2.11405253183545	-0.695193055349926	1.65593649709866	3.76513471403771	4.15938828719147	2.07329013569265	0.117863871643171	0.277763314481569	0.475220333317385	2.03333792238546	2.58239633186601	1.40444593393554	1.6120524787533	0.900148010063708	1.0016025681011	1.25187125698582	0.019935626953648	-0.361522960057438	-0.439854274085963	0.293916883652867	2.33421510014551	1.97514588058744	1.33972080124403	0.863878065322905	0.713503470342441	0.619513686705403	1.00887708857331	0.440881648597325	0.211781668395286	0.0327651758395421	1.24785382905203	1.82429538189311	2.88367161885697	0.20883898720872	-2.44817315818547	1.74725602704442	1.98121371042447	-1.08670584193167	-0.669357505170849	0.434715195549352	-0.131811470360815	0.7491168596781	-1.15319923867859	0.540869996556112	-1.11889758317497
CYR61	4.19151367620153	4.27478084440545	-0.982755543050218	4.47116015704599	-1.54296135558256	-1.3775688281401	0.0573634802140989	3.68996191005068	1.44804690636756	1.71284832947656	0.412558100488454	0.434638382102165	-0.892064071941523	1.10853753252429	1.10044203428355	1.78609517856512	2.30256073399544	-0.158418017751049	0.88557955884129	0.345611081880743	1.550184923394	1.07756104105145	-0.086488199188715	1.94642463598355	-0.150983417545525	0.57992892777793	0.228585796912592	0.724135844616559	0.976501405534717	1.7343652626797	0.947731925482189	1.25019981233655	0.119198945138782	1.19575153137404	0.469550838385807	0.789319659680658	1.44739788286735	2.12176596396711	2.32477469006142	1.51412447625452	1.99010788775677	-1.04182663250879	-0.919709141362004	-1.35351844901823	2.30912861803632	1.25398889953229	1.21858725909208	0.826233579274584	0.747398666951206
ASPN	7.56163632951823	2.18928501491556	5.43052463555727	3.20723136764071	1.56436810106713	2.83286768432594	0.198171034326128	2.59770218017877	3.23542504064504	2.89243705924135	-0.197339042297506	0.279914847853909	1.74107981979454	-0.6175289130736	0.369433184384547	-0.162275883022071	1.80632113261812	1.11212016609	1.91152354972093	1.27702059000842	2.5073118451533	2.1564276831312	2.20557387540135	0.158439929126322	1.66606821945662	1.73446808918036	1.06991437682104	2.20965674992593	0.63918027864358	0.859457927162608	0.737084020386475	2.92114316234265	-1.34061886319348	-0.241464233803405	-3.50616501177045	-1.04130825854539	-0.58425944497709	-3.148073335301	-1.69227825271553	-1.30570338268655	-2.5689884231232	-0.143677293769252	-1.09119991880566	-0.624254670180891	-1.8153873738484	1.05007949033856	-1.18844468473338	-0.716975731098349	-1.2156091342639
COL6A3	5.16362063069416	3.99542565688337	5.31181272221451	4.74076341931757	5.71406817354719	6.01746452841414	7.43480583218924	7.26473617404445	6.3606937284428	7.66581215824904	1.03707268765683	2.52176920657183	1.16334514299058	0.0112612513109122	2.8962484857418	1.26626466359219	1.26082643220068	1.1266230179535	1.10800456284581	1.58835391609853	3.06250670153474	2.92316522859063	2.8710267087973	4.07988545633151	3.34805137455625	2.5993679477049	3.08805180268597	2.25398589153845	2.15985474919234	2.72670762368729	3.62979773890008	5.53202878361025	0.74610266188896	1.34244106670476	1.94453478272838	2.56436059054467	2.00831615911573	1.06371721067982	-3.35221873424598	-2.41531762189725	-2.28943515089088	-0.63275359334059	0.476814291931246	-0.335630596507701	-0.356125860094776	-0.470944835375195	-0.255610915673972	-0.481858006681326	-0.889774553007179
COL6A2	4.52341012327878	2.39521647786816	2.20816477074711	3.37120691301515	3.76322511600694	2.30164581470955	5.50834817619481	6.05172378163677	4.6529258043288	4.41906539854421	1.08840612071723	-0.110529114456055	-0.513286993093367	1.75393115031695	3.93536301366805	1.88501095997253	0.0555187436490838	0.905608537902159	0.89657333514227	0.23150636326925	1.88817218700811	1.18892694919711	0.398898592001207	1.27502627864833	0.923619326665044	2.29011302306342	2.40338173419168	2.31141501518487	0.828826723534103	2.45407064596573	1.26026665387732	1.45472705037741	1.39192801135592	3.64288627071942	1.43175735591301	1.72793934979082	1.18440060931188	0.319454337895581	1.47264255235286	0.916772112901248	2.21879933465658	-0.108617747691014	0.365034988740542	-0.462517174340316	1.92747047764968	1.11185869762994	-0.0138897958612959	1.34941936068155	2.19503507890642
COL5A1	3.78323677230215	3.34713682974151	4.16312595275454	2.5310334169489	4.0074477288391	3.59516750730735	3.90061589512919	4.59877459451517	2.07229613534919	5.99291620034596	1.41490282218744	1.40082052391853	1.74943097463751	2.99216604005778	1.99284249852924	1.81163358010088	0.89303350738559	0.21452571359015	1.58422167290953	1.07130518063978	1.23473596145844	1.42375512226816	0.490622328390415	2.55623335122976	2.31790071290091	0.9800919712301	1.19338576216496	1.63685947868354	1.91697713939893	2.13803809052272	3.35428444217651	2.56873641916744	0.152488853968247	-0.66123252533481	2.17298284131929	0.46187477553133	-0.0979153659887943	-0.383284471010243	1.03231365662721	-1.95311032509796	-1.33273681908436	-0.646607966916326	-0.324857873847235	-0.291107920804566	-1.29549109026094	-1.23525718699432	0.11247218126825	1.3145861792259	-0.191917718244613
COL1A2	5.18527412761886	2.7313991982471	3.31594069070666	2.92638945577386	4.00499409428839	2.42085484723429	5.72029813242512	6.71304437180875	5.85178683125058	4.75398399734454	1.77926324562551	2.58048814847582	0.73950273494157	0.116515503493099	0.603779174525015	0.286689827930693	0.563879186595789	0.162934606266701	1.15626732565731	-0.291896199088086	1.52127294388562	3.29216079668301	2.40132478922364	1.68110229930601	1.9808167728608	2.3584254283627	1.95232655502239	1.46309412166864	1.57813437386046	2.64543177940352	2.89039922423605	2.7376657040922	-0.477031394504211	-0.248377114645009	-0.161570017895987	1.31833453819123	-0.746867729777257	0.126935026069332	-1.22772857422793	-0.963187661268881	-1.81907914033544	-1.1241412763162	-0.828535829351284	-0.355646334579409	-0.552139826654751	0.412014769424432	-0.685322497628011	-0.418199278147467	-0.753440349984395
IGFBP6	3.40737861310436	2.61936244620093	3.02500978876704	1.82158758027683	3.63783340955648	4.21993991144438	5.24888984798176	1.5344773489349	1.63823523138702	1.54139271506499	5.30698249065254	2.61147380116406	4.15743346785684	3.5571037583201	2.30690741503025	0.819183051615341	2.81543204513678	2.17934167515235	3.02673076823546	3.68132203840306	1.5100195765682	1.82777906111642	0.420009732644024	3.38268597159375	5.05996014494585	3.18827133590481	1.45540706716826	0.135357246915321	0.883513428097237	1.80234475707199	0.530342571527769	-0.843440872366409	1.17920696752922	-0.563828245982222	-1.01205845429217	-0.113721651857713	-0.581442034092306	-0.0618109640598451	-0.297127540394537	1.16853833435426	2.57437491282134	0.829229303261589	0.0290883507539654	-0.471736597166955	-1.75204960020775	-0.0868627272733868	-1.02706542088534	0.05321782557722	0
PODNL1	5.32965502974363	3.40357040278259	1.74211523153589	1.96975709808068	4.78914654608972	2.89838402666484	2.36347040298214	4.92114264445335	2.97211177392919	3.32000417411733	3.95755398035417	2.31522430482516	3.3956087285442	1.67636276373961	-0.72213749846709	1.04751396912544	4.00605033711905	2.15750622855172	2.58644812982299	1.33349070147168	0.709031735502623	-0.732326035776204	-0.668262835974313	2.67502395019278	2.66076147767012	2.12599105569356	1.74352943841447	2.7537853980922	1.59943143458826	1.26240133214656	-1.84500860990559	1.38800800972156	2.82725824328696	2.86369383657999	1.62661030470639	2.2730732558175	2.57287979840474	2.33830461172552	2.90055506440376	1.12558926250263	2.29085478087103	-1.73525253468732	-0.875580689576761	-1.72632588979812	-1.03854604718536	-1.52412792987035	0.541876260676342	-1.55266511853984	-0.977759342398342
COL22A1	2.388246750205	2.77041174613227	-1.78731722764316	-0.598317952720076	3.63868340110007	3.48524820236339	4.80130132238647	-0.951620422733266	-0.405019314807211	0.0528238343345105	0.75528817241052	2.39088841434493	4.11364441577808	1.95916133372365	0.645230714842469	1.47982669048426	1.9020556213118	0.261904925114575	1.73587341022379	0.498798861113968	-2.79353756284902	0.0508223709139841	-0.367973871364253	-0.781173658142902	1.36912510977752	-0.109470978826885	-0.0836543809208225	1.36238662063791	0.856088637652144	1.76096761438428	-0.163361961818525	2.21561495173974	1.62396210971059	1.57230108474747	0.574356802571844	1.05292756493178	-0.486990995351419	-0.393934928307708	2.63084619737499	-0.757892243854682	1.70698205191702	0.0343218805452166	-0.0599325253978734	-0.621163865899196	0.435949365874012	-0.478379392041665	2.28756272733014	0.228450505723397	1.26697619241103
SNED1	2.94641278374471	2.51469367819118	0.0440527713724956	0.598708853345084	3.15351794707518	1.32852725235436	4.19844985757462	3.75714990026378	-1.98196840199332	1.23187224084391	0.672038392410024	1.71080057421896	2.54978505586513	1.14553523228189	1.5162420207095	1.27184877673521	2.21313213168642	3.86155680152834	0.790733551624115	0.903779699453577	-0.836170192683617	0.667698041884587	-1.00912795519131	0.461704109288506	-0.431305789833236	-0.20681345938808	-0.751145834479579	1.94905210169588	0.0760296479909725	0.879539019593375	0.0711655252055614	0.392669794219145	-0.135680321529227	-0.12284481414804	0.141200216231537	0.647423296975542	-1.15121704818928	-1.2502885429093	0.792870551769535	-0.436253837565257	-0.58677564020531	-1.1610106099864	0.615883005250347	-0.377052765731439	-0.366473357860208	-0.613305070705495	-1.68303857091574	-0.0246236548828157	-0.698611069730574
LTBP3	1.59446035163919	0.710711669732251	1.14700410681996	0.79916897317719	1.02549454978395	1.27859951889612	-0.245719513301425	1.66630968884897	1.17641092587006	-0.702710066202526	1.60390150471639	2.47564449002327	2.43444092400796	-0.2567451347726	1.66102950699482	1.69624792419023	-0.10568967148545	1.78183455991478	1.37932662986601	0.676480340833124	0.683204469066277	0.355869719338778	-0.228703728334083	-0.222237430091916	0	-0.231506299866183	1.72636146433458	0.614039412615208	0.689132302413267	0.903207959582091	-1.24474830623354	-0.744550002131999	0.462691426565631	-0.0844927189797521	1.16994076675003	1.09726818535416	-0.0736782369391086	-0.0799842000319851	1.12026308687379	-2.00398739777231	1.48148618904621	0.997419786310127	-0.876962507491285	-1.61590859039014	0.316319407353002	-0.519114884866282	-0.973813843813905	-0.131720407294387	-0.0636700459749424
EMILIN1	1.26886073982373	1.64588730588013	2.33227134519297	2.41757518283941	2.92653043747386	1.10624585104921	4.2501633677791	2.81768786030959	3.89515366803782	3.28827270069755	1.27807573360018	-0.728584200796975	0.258007669670845	0.663217396215361	0.536218892374602	3.29967029555692	3.32357085732592	1.54905609318646	-0.125029990506954	0.557355928473774	0.248973714624116	-1.332445758413	-1.06003239900711	0.298204976939578	0.626468913250117	0.439873364664395	1.58591014336758	2.776717961655	1.67703847440699	1.92768460448526	1.47683218478206	0.56333556778507	-1.16520870003932	-0.475104538332583	0.485503019416816	0.748402182498458	-0.173656470575833	1.2312479306012	-0.527422359794517	-0.940868246848645	0.0212792081897696	1.13952866344102	0.0123808062523007	-0.597065806766136	-0.339133813994759	-0.655927446044524	-0.576869922830122	-0.103995518623797	-0.3436827399124
SPON2	2.88373092494721	0.401297191404938	3.69693777817755	3.11308852336001	3.67386943876937	0.356369606370827	4.56312123156297	2.24587990462143	3.11679386833273	2.01301327577461	-1.96004641188443	0.764006289789319	1.05536970979486	1.70872633054945	-0.106017489738818	-0.11090560445763	-0.336806148249065	0	1.57276294352582	-0.167699056624984	1.47862961724893	0.561779827607326	2.02463567113644	1.31428469126535	0.911707779171879	1.06411101161227	-0.0304107234165343	1.32186181012745	1.51405207446649	0.414588003263595	2.4279252751555	1.07700330594604	0.372252238767789	0.212565858892541	1.86699985147369	-1.20083178918881	-1.38190306358054	0.730453009076171	-1.85696144967851	-0.947662569466149	0.876968925357986	1.06627487889126	0.512005735510462	0.444629028781911	0.0739677795868689	0.862436637139314	2.32371482264441	1.01987031322955	1.27691541026644
COL18A1	1.01608593164506	1.06973613106601	1.59522956876452	1.19253451053857	0.943042969527227	1.98516912718403	3.36003876232791	2.59348052997259	2.73347802235104	1.86183939690624	0	1.86297236939553	0.352511002247176	0.114207624234142	0.202870671839722	-0.268801338397941	0.632354639699848	1.17892738857288	1.09453306473117	1.10282808188575	0.991143809133276	0.704451629535246	0.811297852698169	1.53982164794688	-0.679794525591254	0.340692467912072	1.38332824508879	-0.181575143156378	0.875525288158549	0.830705796797655	1.01053830810023	0.733586838309117	-0.833484576797306	-0.116736555729138	-0.293484460602128	-1.261789168245	-0.0493818289466422	-0.373181465559772	-0.84717242847815	-1.52198984791362	-1.38411781607725	0.510108451626058	0.538903630520763	0.0421625408751896	-0.963743426586616	-0.983491295300185	-0.0274351389977555	-0.0729912675682324	-0.0354125335420082
IGFBP4	1.36371484018594	1.5372265000525	1.28570655204852	1.66511084784196	1.54934493148653	0.311503170260864	4.05480508229532	3.73792852463609	0.0738064382867154	0.908072219647558	-0.0854455162223184	0.315813993503428	-0.472334582594733	0.716284917410948	0.438136815132405	0.0944720978458861	0.501199295340503	0.812427629301548	0.847880296339044	0.543333482412901	1.23907573705805	1.51583753177077	1.37491004395706	1.67750100642556	0.698293889459967	1.90181804556991	1.79887230077805	1.44547714986126	1.36917919626308	0.533599258209945	1.10331354926977	-0.308224014808767	0.0735399740081553	-0.555560337461643	-0.85272364601012	-0.609166230370951	0.592067900849967	0.71047514064828	-0.653858597968327	-0.705688679777048	-0.336261623721471	-0.464250545428404	0.0951453258927272	0.201893541801255	-0.0143139986511736	0.801718536829792	0.180250364665104	-0.327283071756252	0.035866227464559
[truncated: 108 more columns]
