# Supplementary material for: A prognostic matrix gene expression signature defines functional glioblastoma phenotypes and niches
Source: Commun Biol. 2026 Jan 5;9:18. doi: 10.1038/s42003-025-09245-8 (PMC12769572; doi:10.1038/s42003-025-09245-8)
Supplement: Supplementary file 5 — supplementary data 2 [file 42003_2025_9245_MOESM5_ESM.zip › Vishnoi-et-al-SourceData-COMMSBIO-24-8619B/Figure5/Figure5E/Figure5-Singlemodality-matrisome-Annotations.xlsx]

## Sheet: Proteomics-based Matrisome type
Case-ID	Matrisome type (proteomics)
C3L.00104	M-I'
C3L.00674	M-H'
C3L.00677	M-I'
C3L.01040	M-I'
C3L.01043	M-H'
C3L.01045	M-H'
C3L.01046	M-I'
C3L.01048	M-L'
C3L.01049	M-H'
C3L.01061	M-L'
C3L.01142	M-I'
C3L.01146	M-H'
C3L.01149	M-I'
C3L.01154	M-L'
C3L.01155	M-I'
C3L.01156	M-I'
C3L.01157	M-L'
C3L.01327	M-I'
C3L.01834	M-I'
C3L.01887	M-L'
C3L.02465	M-I'
C3L.02504	M-I'
C3L.02542	M-I'
C3L.02704	M-I'
C3L.02707	M-L'
C3L.02955	M-I'
C3L.02970	M-L'
C3L.03266	M-I'
C3L.03387	M-L'
C3L.03390	M-L'
C3L.03392	M-I'
C3L.03400	M-H'
C3L.03405	M-I'
C3L.03407	M-H'
C3L.03681	M-I'
C3L.03727	M-I'
C3L.03728	M-L'
C3L.03744	M-I'
C3L.03748	M-I'
C3L.03968	M-I'
C3L.04084	M-L'
C3N.00661	M-H'
C3N.00662	M-I'
C3N.01192	M-H'
C3N.01196	M-I'
C3N.01334	M-I'
C3N.01364	M-H'
C3N.01367	M-H'
C3N.01368	M-L'
C3N.01369	M-H'
C3N.01505	M-H'
C3N.01515	M-H'
C3N.01517	M-I'
C3N.01518	M-I'
C3N.01798	M-L'
C3N.01814	M-I'
C3N.01815	M-H'
C3N.01816	M-I'
C3N.01818	M-I'
C3N.01851	M-I'
C3N.01852	M-I'
C3N.01856	M-H'
C3N.01857	M-L'
C3N.02181	M-I'
C3N.02183	M-L'
C3N.02185	M-I'
C3N.02186	M-L'
C3N.02188	M-I'
C3N.02190	M-I'
C3N.02255	M-L'
C3N.02256	M-I'
C3N.02769	M-H'
C3N.02770	M-I'
C3N.02782	M-I'
C3N.02783	M-I'
C3N.02784	M-I'
C3N.02785	M-I'
C3N.02786	M-I'
C3N.03088	M-I'
C3N.03180	M-H'
C3N.03182	M-I'
C3N.03183	M-H'
C3N.03184	M-L'
C3N.03186	M-H'
C3N.03188	M-L'
C3N.03473	M-I'

## Sheet: RNA-based Matrisome types
Case-ID	Matrisome type (RNA)	Matrisome type (proteomics)	case_id
C3L-00104	M-I'	M-I'	C3L-00104
C3L-00674	M-H'	M-H'	C3L-00674
C3L-00677	M-L'	M-I'	C3L-00677
C3L-01040	M-I'	M-I'	C3L-01040
C3L-01043	M-H'	M-H'	C3L-01043
C3L-01045	M-H'	M-H'	C3L-01045
C3L-01046	M-H'	M-I'	C3L-01046
C3L-01048	M-I'	M-L'	C3L-01048
C3L-01049	M-H'	M-H'	C3L-01049
C3L-01061	M-I'	M-L'	C3L-01061
C3L-01142	M-H'	M-I'	C3L-01142
C3L-01146	M-H'	M-H'	C3L-01146
C3L-01149	M-L'	M-I'	C3L-01149
C3L-01154	M-I'	M-L'	C3L-01154
C3L-01155	M-H'	M-I'	C3L-01155
C3L-01156	M-L'	M-I'	C3L-01156
C3L-01157	M-I'	M-L'	C3L-01157
C3L-01327	M-I'	M-I'	C3L-01327
C3L-01834	M-L'	M-I'	C3L-01834
C3L-01887	M-L'	M-L'	C3L-01887
C3L-02465	M-H'	M-I'	C3L-02465
C3L-02504	M-I'	M-I'	C3L-02504
C3L-02542	M-I'	M-I'	C3L-02542
C3L-02704	M-I'	M-I'	C3L-02704
C3L-02707	M-I'	M-L'	C3L-02707
C3L-02955	M-H'	M-I'	C3L-02955
C3L-02970	M-L'	M-L'	C3L-02970
C3L-03266	M-H'	M-I'	C3L-03266
C3L-03387	M-L'	M-L'	C3L-03387
C3L-03390	M-L'	M-L'	C3L-03390
C3L-03392	M-H'	M-I'	C3L-03392
C3L-03400	M-H'	M-H'	C3L-03400
C3L-03405	M-I'	M-I'	C3L-03405
C3L-03407	M-H'	M-H'	C3L-03407
C3L-03681	M-I'	M-I'	C3L-03681
C3L-03727	M-I'	M-I'	C3L-03727
C3L-03728	M-I'	M-L'	C3L-03728
C3L-03744	M-H'	M-I'	C3L-03744
C3L-03748	M-H'	M-I'	C3L-03748
C3L-03968	M-I'	M-I'	C3L-03968
C3L-04084	M-I'	M-L'	C3L-04084
C3N-00661	M-I'	M-H'	C3N-00661
C3N-00662	M-I'	M-I'	C3N-00662
C3N-01192	M-H'	M-H'	C3N-01192
C3N-01196	M-I'	M-I'	C3N-01196
C3N-01334	M-I'	M-I'	C3N-01334
C3N-01364	M-H'	M-H'	C3N-01364
C3N-01367	M-H'	M-H'	C3N-01367
C3N-01368	M-I'	M-L'	C3N-01368
C3N-01369	M-H'	M-H'	C3N-01369
C3N-01505	M-H'	M-H'	C3N-01505
C3N-01515	M-H'	M-H'	C3N-01515
C3N-01517	M-I'	M-I'	C3N-01517
C3N-01518	M-H'	M-I'	C3N-01518
C3N-01798	M-I'	M-L'	C3N-01798
C3N-01814	M-I'	M-I'	C3N-01814
C3N-01815	M-H'	M-H'	C3N-01815
C3N-01816	M-H'	M-I'	C3N-01816
C3N-01818	M-H'	M-I'	C3N-01818
C3N-01851	M-I'	M-I'	C3N-01851
C3N-01852	M-I'	M-I'	C3N-01852
C3N-01856	M-H'	M-H'	C3N-01856
C3N-01857	M-L'	M-L'	C3N-01857
C3N-02181	M-H'	M-I'	C3N-02181
C3N-02183	M-H'	M-L'	C3N-02183
C3N-02185	M-I'	M-I'	C3N-02185
C3N-02186	M-I'	M-L'	C3N-02186
C3N-02188	M-H'	M-I'	C3N-02188
C3N-02190	M-H'	M-I'	C3N-02190
C3N-02255	M-L'	M-L'	C3N-02255
C3N-02256	M-L'	M-I'	C3N-02256
C3N-02769	M-H'	M-H'	C3N-02769
C3N-02770	M-I'	M-I'	C3N-02770
C3N-02782	M-I'	M-I'	C3N-02782
C3N-02783	M-I'	M-I'	C3N-02783
C3N-02784	M-H'	M-I'	C3N-02784
C3N-02785	M-I'	M-I'	C3N-02785
C3N-02786	M-H'	M-I'	C3N-02786
C3N-03088	M-I'	M-I'	C3N-03088
C3N-03180	M-H'	M-H'	C3N-03180
C3N-03182	M-H'	M-I'	C3N-03182
C3N-03183	M-H'	M-H'	C3N-03183
C3N-03184	M-L'	M-L'	C3N-03184
C3N-03186	M-H'	M-H'	C3N-03186
C3N-03188	M-L'	M-L'	C3N-03188
C3N-03473	M-I'	M-I'	C3N-03473
