# Supplementary material for: A prognostic matrix gene expression signature defines functional glioblastoma phenotypes and niches
Source: Commun Biol. 2026 Jan 5;9:18. doi: 10.1038/s42003-025-09245-8 (PMC12769572; doi:10.1038/s42003-025-09245-8)
Supplement: Supplementary file 5 — supplementary data 2 [file 42003_2025_9245_MOESM5_ESM.zip › Vishnoi-et-al-SourceData-COMMSBIO-24-8619B/Figure5/Figure5E/Figure5E-MatrisomeCPTAC-RNA-Heatmap.txt]

C3L.00674	C3N.02769	C3N.03180	C3L.02955	C3L.03744	C3L.03748	C3N.01515	C3N.03183	C3N.01505	C3N.02188	C3N.01816	C3L.03392	C3L.03407	C3N.02786	C3N.02181	C3N.02183	C3N.02190	C3L.01155	C3L.03266	C3N.01192	C3N.03186	C3N.01367	C3N.01815	C3N.01818	C3L.02465	C3N.01518	C3N.02784	C3N.03182	C3L.01049	C3N.01364	C3L.01045	C3L.01142	C3L.01043	C3L.01046	C3N.01369	C3N.01856	C3L.01146	C3L.03400	C3L.00677	C3L.01156	C3N.02256	C3L.01887	C3N.03188	C3L.03390	C3N.03184	C3L.01834	C3N.02255	C3L.01149	C3L.03387	C3L.02970
COL22A1	-1.0253281093575	-1.12720818394521	-0.625535679335914	1.44215291501351	0.752155210182976	0.901988923590308	0.621952682558581	-0.0232424237968943	0.803286787109634	-0.0149669841427408	0.723436940218356	-0.142875748428079	-0.375743242485539	1.26212530889751	1.5899244578706	1.74819341013041	1.40373260116213	-0.880737341423283	-0.602980224253439	-0.197420744527469	-0.768102739684448	0.168547627698834	0.0767627522257577	0.491622639456357	0.0836270328374549	-1.37141690991695	-2.16481174436041	-2.71066064654186	-0.396981112628658	1.27508962170563	1.88507752413332	0.443002798102366	-0.815317877961653	0.597317333518599	1.69656414272055	1.20741376350426	1.69301507149228	1.58296099624203	-1.31685876988086	-0.734474916435607	-2.81608588371516	-0.873515727924275	0.549841305377496	0.169172237018868	-0.389180956885695	-1.91999331860946	-1.63068416825889	-2.24574154783823	0.456123344805034
COL5A1	0.67393728371095	0.352094277621974	0.585222363741339	0.685334975895036	0.539132579808651	0.984720666675596	1.10164531308811	0.0748912477829264	0.241415555553883	0.57505448529434	-0.189200804588594	0.710850736216367	1.38030813322528	-0.935093369152078	0.873356174622344	1.33463437418657	0.388164034245808	0.35988304044833	0.828995745554923	0.0892743480418337	-0.00948991008237357	-0.278088558089228	0.0105856460769073	-0.270699243235435	-0.486141373261763	-0.657561864607701	-1.2082995025731	-0.52345623280717	2.90711233419075	0.965357929050322	0.910786551265408	1.24526926815756	1.30884352617169	1.2450260524639	2.39400919963528	2.08652114857761	1.39916277961325	1.42678663131037	-2.06084813379655	0.142349516604435	-1.96378070776505	-2.02075951444872	-1.44422168269759	-1.07056128583425	-1.04047443296747	-2.32122572374717	-2.34297455721525	-1.17624397009984	-0.608098106327962
COL6A2	0.794811394045724	0.416279693326744	0.475698295523875	0.703271661118058	0.451564870279058	0.115235807302735	0.783209470823392	-0.178856707165208	-0.00934130859058625	0.690354059596237	0.814295471809856	0.167367284338018	-0.11411015477469	-0.114340849485527	1.92348676576938	1.4802949015902	1.3909397781601	0.306737919572791	0.264564983687129	0.0228790633201294	-0.0983907160839975	-0.653879426703085	-0.205856010238791	0.169626644950031	-1.11525351407195	-0.554403675047604	-0.896360028466869	-0.182743548803119	3.61289802620695	1.00251600867205	1.30203891290797	1.07599686556159	1.60799786403028	1.16667901378823	2.3892689894354	2.52061703521156	1.19473082819717	2.05009275822739	-0.185221619821887	-0.142078792719371	-1.36756214675896	-1.07307291216058	-1.18571021485682	-0.519354377413563	-0.0325394945529045	-1.70674985937863	-2.00974964515072	-0.566982396025814	-1.69219933543586
CYR61	0.667764822919984	1.2728449404045	1.01255840556001	0.477989103621953	1.32709015654718	0.102008625341312	-0.418847153679998	-0.632805165394241	0.368488380859521	0.709223541624206	-1.00344233060617	-0.542739789949929	0.0824937591730043	0.490389350020255	0.297158382761206	0.297289930317705	1.1713672987608	-0.206976893982133	0.517114172785396	1.27739342613527	1.14154045094487	-1.06823928491654	0.237058609609711	0.0922080911739928	1.89556939103227	1.51174192072435	0.241812272781408	-0.0969350895966199	0.900228558564105	0.970777277542037	0.393266824019773	0.547521129345458	1.54121874907162	1.57145179700365	0.786389906173653	1.05012045710231	0.221057492123362	-0.018276755328915	-1.29656637425369	-1.53756238459499	-1.92847907143774	-1.41105824484185	-1.59999365254605	-1.09413916381194	-1.4671179760312	0.242932397177591	0.0597509492607081	-0.959157547988584	-0.960499637356472
TGFBI	0.672202932068802	0.32956773394992	0.645406555644877	0.155546172072086	-0.136481895452758	0.728669520800177	1.15469946749815	0.18600106384958	0.174330998316272	0.43136808350228	0.614655400679255	0.884887282794336	0.979935663468367	1.80801117511936	0.894938407169211	2.12462564605413	0.897711864063257	0.286334748854024	0.709543686832645	0.285791955978132	0.738470286011075	0.679799555130164	0.283303785959322	0.0665801599167876	0.999943958579357	0.944475952106038	0.678341022095162	1.26120182910181	1.84014316423021	-0.549792312402003	-0.063552270079242	0.336543004057331	0.808616899398157	1.97235776513868	1.35482983429667	0.743542691721705	0.708125410647677	1.3398085885535	-1.9924678791582	-1.52219142486069	-1.26786867497941	-1.31555664259588	-1.25665885356086	-1.47703120703044	-1.60289505520711	-1.73897063913344	-1.46245364026187	-0.244817093724211	-2.1499373955164
THBS1	1.34418513323394	0.983939354590591	1.02338953909887	1.84057606318114	1.05593774139747	1.45457147677093	1.01907696360562	0.456692836964604	0.529416067383016	0.40548365878237	-0.156038335095252	1.56056628242328	1.33801693560689	1.64196649118856	1.03120257009475	0.0534126369164565	0.841998240015646	-0.683092295281666	-0.00704349192342135	0.76193906008354	0.980027087024672	0.614642157371391	0.252950836947523	-0.650833363075606	2.33494798189567	1.83061120507011	0.113420338736301	0.729888728001239	1.91279563188742	1.1192654472365	0.256511922990241	0.317409023014414	2.25404169371696	1.3160036191977	2.35342779713022	1.2649375795157	1.01316627284448	1.54073375278334	-1.29064352019888	-1.37261757523625	-1.12590636012463	-0.582599227689593	-1.66715635738605	-1.62365699959117	-2.82054362845614	-0.438440098313043	-0.219852041120871	-1.21497533815791	-2.66819482727038
SPON2	0.665070410660554	0.0829962668857009	0.547939309810006	-0.290693825648138	-0.0130516531996127	-0.282472507592003	-0.261649736744519	-0.552717441184485	0.152836005257481	0.734686800727408	0.992842364727335	-0.150587703026109	-0.628085959372653	0.231909673561535	0.146323876724025	-0.233788624315491	0.635504730153099	0.227295363024206	-0.745589674987062	0.172616248920572	0.201438958545572	0.0996132667690787	0.356744694732176	0.419123294997548	-0.664727295302542	-0.471634784235428	-0.0589768413799275	0.0567597048183416	3.05182125381878	1.03410846297778	0.347105108289334	2.7093962737043	0.657594750989641	0.519896034350171	0.838430575089257	0.456594131407045	1.12832979520304	0.749869090072932	-0.771673468391824	-0.969150917712454	-0.61780794545495	0.437612235053844	-0.547283445926409	1.67746659133099	-0.783726101104446	-1.90535795340401	-1.80913917198187	0.922598339673232	-0.992585714061313
IGFBP4	0.73524756384784	0.438483584688283	0.462631294397863	0.414716372834304	-0.272994596563575	0.197721124202714	0.326437955668337	0.219331872152967	0.487523108140789	0.215495416334525	-0.796061356860928	0.958044844660131	0.634409771531594	0.745939476385943	0.759864913680402	-0.210602301155816	0.160091347645589	0.203262592404453	0.225810365589323	0.115935535697696	0.145516009660321	0.415851137506449	0.332800621110399	-0.0459125119439986	0.151683036767815	0.480536153147561	-0.246264144963467	0.0374418467588501	1.83849492976045	0.658435482440747	0.103537625988645	0.334491720178937	1.20536830146376	0.655418987714654	1.63830814173559	1.02257705126856	1.11177808323145	1.42876686042155	0.390907760765103	-0.870568728729576	0.103248434563933	-0.862566498560841	-0.230421785811093	-1.10168015804264	-0.686785339599721	-1.4507964333829	-0.968738503984451	-0.655285789150444	-1.33506937544799
COL18A1	0.745221195515727	0.512528139342684	1.30201125900183	0.720617146093893	-0.0255013833585182	0.347565917879312	-0.199416809902993	-0.464635325311226	0.352085824491483	0.465845829743019	0.301032693457766	0.54336307293342	0.14410734888774	0.0727564294898419	0.336421348007264	0.0746328472089696	0.0239989095846458	0.233324232236757	0.259024229599538	0.467044182205581	0.286369819026432	-0.155539145551461	0.577423789520528	0.271342839358717	-0.0325731701143266	-0.203259253727144	-0.106196792835153	0.89509147438169	1.72312266419963	0.569049053269992	0.479908909105229	0.834795770179711	0.583692711052993	0.815504113582815	1.14584335191007	0.635249532835179	1.13922723391256	0.967550219801092	0.470882520717656	-0.413892177028829	0.246272375091668	-0.668414824040325	-0.447873343385345	-0.981469346878557	-0.5123016853521	-0.326363206625904	-0.972947167129229	-1.08731480287379	-1.29229689277518
SNED1	-0.282779035848214	0.115533289688748	0.235838020526671	0.833071015539757	0.320128950101879	-0.0567314787558288	-0.187271736800189	0.863784516538168	-0.0471102530617202	-0.171199751064723	0.122338289058167	-0.910379412695455	1.41670432133082	0.666505848809493	0.234956880259166	0.936782688778731	-0.249208823989837	-0.16543443767514	0.00546002810547797	0.212647157246291	0.433856958633907	0.607275932740323	0.517230168911729	-0.187602206544381	-0.0296591339139297	1.33215797907783	0.167057383489554	-0.13088522795749	0.798068983652177	1.5564529997485	-1.71017940538113	0.290580336445246	0.119145685073154	0.157704138706111	0.973915845932161	0.417527670129083	1.43924080823742	-0.714654835993054	0.45202887395965	0.303288260996244	-0.467995302514522	-0.785970277533975	-0.11995763332299	-1.32818895909574	-0.409688638868742	-0.0054900037551582	-0.771936690093157	-1.14675200649912	-0.43065042179176
LTBP3	-0.492850413893831	-0.593983510222263	-0.474677536441257	-0.353477986639501	0.20205865326135	-0.000902846164155849	0.46918369780335	-0.593385620123378	-0.408268809178284	-0.100359235497271	0.510543159016354	1.09712006064291	0.741446333648967	0.941396147018109	-0.298625384501009	0.163148670690615	0.281443185524336	0.670972866645232	0.428774382423363	0.210014136654127	-0.0694649581870334	-0.0298654181270864	0.0766765182986611	0.214201910765034	0.492666973162044	0.0144012519750858	-0.064687086872432	0.252780167193519	-0.0181159268710249	0.207537602156554	0.644284979917397	1.64268856668094	-0.100817177643898	0.232494074034435	0.0692590224675987	-0.173770023582449	0.37588850038106	-0.224704904721139	-0.0286297880676313	0.0719602318706492	-0.382298357238171	-0.14757530949823	-0.380314914095102	-0.320235088725547	-0.295844886346323	-0.99768130431357	0.382433886152331	-0.768891931962364	-0.223396969412347
EMILIN1	0.435951064687992	-0.385581032836018	0.679042784608407	-0.00286345051840582	-0.107076659418767	0.489863769922889	0.392001576809554	-0.183689375116597	-0.169593618613654	0.422701193763243	1.75713615996709	0.158886184844344	0.247843886771397	0.00285527457537206	0.173414998943514	0.966862683636329	0.60307048452985	0.267849675332235	1.2549918964272	0.267349836898138	0.252160456382587	0.538603411926208	0.859890900131068	0.590354188121061	-0.427139921828438	0.877186005667045	0.466349522730592	-1.48685343392991	2.05381848784956	0.299757217745188	-0.338335166326055	0.72611947578627	0.698064495857354	0.93108806229177	1.03141037919579	1.54629713667204	-0.00498434133001873	0.364489041742457	-0.245742803828426	-0.122192956551695	-0.357661330532215	-0.46482603049843	-0.625647539081034	-0.434618993574108	-0.177667638156069	-0.69767145880638	-1.33719953149968	-1.21531155746691	-0.684028417025715
ASPN	0.712712258280116	1.1327575539799	0.296064284429291	-0.0837501645232693	0.635135888203479	0.260757226136928	1.42714746502296	0.667936750929084	1.41132702874841	1.44076148641853	0.459978761559092	0.0312145955840304	0.0827040139254197	-0.980699390095924	0.00891240080911394	-1.03292280953504	-0.110946730916973	-0.140979078573611	-0.337107375844894	1.66849666562129	0.256655808225375	-0.227161823730125	0.423935204319078	0.294335179912594	0.109732104411406	0.0856482806602843	0.100600059276571	0.198990564101624	2.48631597018713	3.30488803663227	1.48968969226378	1.48284318519057	1.80124971510221	1.80878002124816	0.98043919254741	-0.0386176006754374	1.39523539293734	1.11393418287992	-0.509567700200199	-0.728818963055635	-1.09156634147865	-0.632801715079625	0.0720008644112076	-0.509799524784014	-0.0661228232708881	-0.297631751479383	-2.28494526837618	-2.46544036189256	-1.83815526474347
COL1A2	0.901874772576708	1.17362380620323	1.05368561760025	0.831293418584888	0.723010582109438	0.916267714727406	1.08152297127391	1.37021034638283	0.869508044688237	1.33275707047054	0.511798846883656	0.9297798249223	-0.0260930981488762	-0.547297032989306	0.343428358445984	-0.184361595725147	-0.146535929207848	0.0783053142854666	0.276630940096187	0.197961297910107	0.166341847233012	0.0724075600216749	0.508425373254289	0.822857530930765	0.781257359655556	0.0727081272751473	1.17437525665798	-0.217359162503807	4.15743326565257	1.93733098051979	1.26358043630202	1.40265392736208	2.65219120087513	1.33218233271722	1.95982488061147	1.46910537326583	1.31506616790085	1.37823239956173	-1.56383254015575	-0.868129749217076	-0.386102831731172	-0.679658147987141	-0.494829656705306	-1.31009820266701	-0.782004717828013	-1.63218439413892	-1.66480729994328	-1.46560759862723	-2.3195643111926
COL6A3	1.50285039760565	1.6692705282836	1.67958621873219	1.03984978591696	1.06612456766687	0.794199044513662	1.06155415673708	1.4387447617601	1.0573623337879	1.55674432074854	0.998664666131026	1.00785933526348	0.469350220412399	-0.412765080109795	1.49909883136433	0.552970123078815	0.902814881041803	0.650944916152343	0.982350371891331	0.733054560313754	0.785632454277608	-0.118046287031428	0.768860067036739	0.763742455182259	-0.368421227265798	0.291002073797202	-0.38429359823527	0.238512607895506	4.47287095210103	2.12573601072768	1.63875784018492	1.12347936704464	2.63276330560991	1.47690659200453	2.84940604847443	1.9790892053674	1.6951588504539	2.14282161139268	-1.52097459005336	-0.550872926373613	-1.61420047993345	-1.82081489517414	-1.71214748279377	-1.22863797528108	-2.14109287056238	-1.36459304364347	-2.07225196199676	-1.82018683061831	-3.41335860728544
IGFBP6	-0.444277898173824	0.958596033919377	1.69355175628874	2.35743405603898	1.89860643189031	0.522891583116669	-0.396192715284898	0.567665095852403	0.557685326560345	0.0272826572187978	2.31982219583435	1.55528516577004	3.16110223762537	-1.02257811024345	-0.878651467809574	1.95544954358591	0.872685646485376	-0.983654801045117	-0.0460634658154456	2.83046623672801	0.613835694929281	0.251406091778064	0.180853274492207	0.933205911020519	0.186711019403059	1.8350726190986	1.24902833524135	1.11659590110492	0.593582051230409	1.45771373591922	1.14521447316664	0.564252883081369	0.914610095462966	0.209580149369637	2.30198670008852	1.93118356709037	2.0375282964561	0.702967454635985	-0.792756920256834	-0.393907831668148	-0.756762762193953	-1.08166811644841	-0.80219460086353	-1.97519026189767	-2.11668863280946	-0.315024232019647	-1.24045728192788	-1.59101565381772	-0.613391340294674
PODNL1	-0.503784291088081	0.405243983485488	0.2727449464696	0.76633664960108	1.32768447193317	0.704005401376309	0.678433312181901	0.784847617546604	0.446048285923437	0.275780412274457	3.86785381325809	2.66860894102162	1.65365834646882	-0.294814237366614	-1.00122821635253	0.627554945661408	0.684425434229829	-0.0238080392040156	-0.20220302520378	0.0537715065309453	-0.46209970748427	0.487233822357858	-0.0912425497709514	0.06870675400444	-0.339840430203154	0.0990773658071126	1.11803271742073	-0.740988868815655	2.58632291150292	0.26764110234976	0.391684946614014	1.46333887536926	0.785952388850982	1.33884309960556	1.0887405580947	1.56028042890587	1.65284208864152	0.516570330180148	0.570733178063	0.5623368360102	-0.164512409305122	-0.517953244145514	-1.12362712771065	-0.439535649988418	-0.692348831341263	-0.121733405227475	-1.36302676297372	-2.16251656090913	-0.534633662970006
[truncated: 37 more columns]
