# Supplementary material for: A prognostic matrix gene expression signature defines functional glioblastoma phenotypes and niches
Source: Commun Biol. 2026 Jan 5;9:18. doi: 10.1038/s42003-025-09245-8 (PMC12769572; doi:10.1038/s42003-025-09245-8)
Supplement: Supplementary file 5 — supplementary data 2 [file 42003_2025_9245_MOESM5_ESM.zip › Vishnoi-et-al-SourceData-COMMSBIO-24-8619B/Figure5/Figure5E/Figure5E-MatrisomeCPTAC-Protein-Heatmap.txt]

C3N.01364	C3L.01049	C3L.01043	C3L.01045	C3N.01515	C3N.01367	C3N.03183	C3N.01505	C3N.01815	C3L.01146	C3L.03407	C3N.00661	C3N.01192	C3L.03400	C3N.03186	C3L.00674	C3N.03180	C3N.01856	C3N.01369	C3N.02769	C3L.02970	C3L.04084	C3L.01048	C3L.03390	C3L.01154	C3N.02186	C3L.03728	C3N.02183	C3L.03387	C3N.01857	C3N.01368	C3N.02255	C3L.01061	C3L.01887	C3L.02707	C3L.01157	C3N.03188	C3N.01798	C3N.03184	C3N.02256	C3N.02770	C3L.01155	C3N.01814	C3N.02784	C3N.03088	C3L.01834	C3L.03681	C3N.01196	C3N.01334	C3N.01851
IGFBP6	1.89290954191726	0.482743476494897	-0.0733783521223706	0.222738465712798	0.264267043823828	-0.161852279402391	0.157737213017273	0.298573260524244	-0.253937387387717	2.41653074418676	3.22724081252817	0.396075139567531	0.778860294330066	-0.214214399629341	0.226349646418105	1.87124245768541	1.07317152181258	0.139681309490739	1.09844978674973	1.51734674856533	-0.0914342556489053	0.0746800567952137	0.372602464983036	-1.39868167097002	-1.06464745572912	-0.952700853864609	2.08430211929852	0.188432249012382	-0.33338336290447	-0.86422692658459	-0.7396411922515	-0.748669144014768	0.383436007098957	-0.642139313208213	-0.903949914342966	-0.430885241947757	-0.15643550834443	-1.01589651620748	-1.3409027796851	-0.143796375875856	-0.1149069302334	-0.743252372956807	-0.261159748798331	0.677747234581472	0.912473980426423	1.0298373533489	-0.309910688319975	0.0981527313797088	-0.347828085725698
CYR61	0.145362256136504	1.12398056230988	1.04352614251984	1.03474929672456	-0.373934453417378	0.221428253028904	0.0458913371233663	-0.767429706572292	-0.82886762713923	1.57598812076664	1.19273252103955	2.02214444869321	1.4004512048611	1.1532367149608	1.4575007025304	-1.13605722997392	0.440849397910826	1.56867408260391	0.696840733606402	2.0631030624045	1.03767491198965	0.417444475790088	-0.119405925354348	-0.207174383307117	-0.199860345144386	-0.106240656661433	1.22052586605792	0.838733073963378	-1.19603234290831	-1.05414000255134	-1.2179744573965	-1.14190846050411	-1.45641210150153	-0.665033172294061	-1.07461930940698	-0.422207105291401	-0.701603363107715	-0.991239274351852	-2.19074153303969	-0.54800856169037	-0.409041836598486	-0.182306653553833	-0.186695076451471	-0.0696704658477793	-1.24869341767997	-1.07608211703953	0.0502797600210047	-0.723545477595907	-0.017009391076118
LTBP3	2.24762360809788	0.616678786625494	-0.00766727784440371	1.94182145407181	0.911331903786032	-0.173310111275193	0.940000855725976	-0.280022321273874	0.157975555586385	1.51975077273374	2.41963731973754	-0.0204090342621567	0.936815416621538	0.447850514090266	0.474926746477991	-1.46022750946825	-0.440886996048006	-0.604937109926576	0.202571703048521	-0.265687845303902	-1.05567674320459	1.19642870363326	-0.281615040826093	0.436701477224732	0.344323743196023	-0.189237306797384	1.44807839288388	1.44648567333166	-0.845437762311664	-0.273651443064998	0.27742952200282	-1.10345832977116	-1.81221853050867	-1.98263952259612	-1.23724677215757	-0.538042888733373	-0.748281869626297	-1.08753113424897	-1.1735379900688	-0.32461846873601	-0.608122549031014	-0.456814191570197	-0.353287420675954	0.245575130958437	-0.036336229784348	-0.459999630674636	-0.807212493058405	1.07856745676904	0.428737879463637
COL1A2	2.7043038222713	2.32984627601374	2.09281101372255	2.38946864260233	0.73240311265869	0.778937642679047	0.794206785341976	1.13885314830524	1.18684188238873	0.752761969542596	0.773120826426502	0.251788669792195	0.805840417847065	0.583347196187235	0.682233072480493	0.594980828692324	0.0583795293950876	0.617520991670935	0.743309643132211	0.274328832770805	-0.999553926536457	-1.04899686468309	-1.04390715046211	-0.854133520222842	-1.16460608770241	-1.07808094594581	-0.247730425895071	-1.56887481725426	-1.70847840731533	-1.54633465427565	-1.3856451052991	-1.29839286151093	-0.770516786592514	-0.895578336022222	-1.1238883739346	-0.817778418644439	-1.11516314955578	-0.350978914377737	-0.686172950930618	0.729494704532418	-0.262272466526432	-0.778514908939763	-1.01409596716782	-0.0645007139399165	-0.465133933333924	-1.07226412969326	-0.347343404219896	-0.0448689590875786	-0.70435050171982
COL6A2	2.88545890576754	2.63957842494853	1.77309561054233	1.78883196131475	1.83407396978545	0.323384295633449	0.418785922191225	1.64818832628628	0.648930052237819	0.419769444114501	0.804326516115433	1.02660247077582	1.1957682415793	1.3432965300707	1.4131265866233	0.823996954580954	0.715809543020589	1.01676725154306	1.08167969847928	0.0322618063437408	-1.35253706162893	-0.939457853852988	-1.29254222430909	-0.718165421115879	-1.025024261178	-0.508675251458082	-0.821435223059863	-0.693577373033977	-2.10984894255148	-1.7970889709497	-1.20205820736769	-0.954210682702128	-1.51186761319964	-1.26992122007374	-1.08305205465129	-1.09583783965388	-1.21287694852373	-0.89421584538229	-0.573587698394301	0.48468189105072	-0.338525958731327	-0.781110824205545	-0.867660753453837	-0.522444558383946	-0.536213865309811	-1.06338161618577	-0.717181899192602	-0.307053257186493	-0.782094346128821
COL6A3	2.2896895975208	1.6673173657053	2.21148144669742	1.87230504523183	1.19395224230066	0.57569622894955	0.47114427995409	1.60886706351099	0.618504900979187	1.144557620728	0.716470900431626	0.948625621823121	1.13879491487786	1.13879491487786	0.714824413045871	1.04000567173254	0.893468294400319	1.36436368672633	1.77022282731501	1.28039283005281	-1.41984648258585	-1.15476201347925	-1.32188048313341	-1.20580312243766	-1.28318802956816	-1.19510095443025	-0.916021342544734	-1.37292159209182	-1.49723138971635	-1.88827214383323	-1.42066972627873	-0.958006770881494	-1.44619028075793	-1.71209799355741	-1.47500381000865	-1.09548846759206	-1.38197727271348	-1.18851500488723	-0.541445462285408	0.208529541926122	-0.324109127365711	-0.383382673252901	-0.99422949336811	-0.601542251865476	-0.761251528283738	-0.955537039802861	-0.147934977089896	-0.149581464475651	-0.442656219140091
ASPN	3.43803112338141	0.656084404673394	2.86181280161655	2.64192710472502	1.20285374917599	0.25459668133127	0.719890522074954	0.897566018223913	0.920143567458311	0.82198030991745	-0.0408747238667239	0.118149753349472	1.27058639687919	0.534361965322725	-0.117442064748596	0.467610950194939	0.658047669824211	0.824925207643676	0.879896631866558	1.03793947650735	-0.92336240915907	-0.730962424378981	-1.39160114762898	-0.838942007673929	-1.00091138261635	-1.15600932953091	-0.786915481177272	-0.85955629175751	-1.45933379533217	-1.39847257565684	-1.16680728786041	-1.25809911737341	-0.656358348647926	-1.01367260609666	-0.812437928137896	-1.09416647728017	-0.947903223544285	-0.555250193380839	-1.14030320832437	-1.04213995078351	-0.631817534262711	-0.720164466049486	-0.753539973613379	0.157415056365817	-0.796731806931358	-0.276466541964792	-0.519911420666129	0.0572885336741377	0.323310961609873
COL5A1	3.10510141805895	2.31168060636148	2.31049816103853	2.21235519923393	0.878556874949657	0.600682224057101	0.483620137085343	1.37400146526447	0.799333038312205	1.29359518330407	1.60930808453093	0.81352238218757	1.11268104889317	1.08666725178834	0.739028326841906	0.723656537643594	1.15051929922748	1.42957639544298	1.74883663263869	1.71336327295027	-0.639702919714353	-0.665716716819188	-1.41656949689056	-1.06538323597529	-0.655074708912665	-0.703554967153494	-0.880921765595551	-0.21638749409931	-0.770954350561476	-1.2214660186043	-0.895111109470916	-2.28803169990254	0.0898658445439757	-1.31606164444007	-1.13751240067506	-1.02163275902625	-1.09612681437191	-0.831259062031775	-0.856090413813663	-0.801697928958099	-0.720109201674753	-0.429227652229779	-0.549837075170378	-0.760312342654952	-0.487167473054184	-0.624331130516042	-0.44459944142809	0.348821370269379	-0.86554997639724
IGFBP4	0.526883390680355	1.89184864593403	1.30930097449541	1.1143059380306	1.24105271173273	0.812063631510141	1.12161825189803	0.668254792117343	0.887624208140255	-0.0922258500954208	1.35804973361161	0.465947441785101	0.456197689961861	2.07221905466398	0.97780941250523	0.950997594991319	1.01193354388657	1.29467634676055	1.81628806930392	1.63348022261816	-0.998952769656793	-1.41575466010033	-0.896580375512767	-0.484653360980853	-1.49375267468625	-1.50106498855368	-0.526089806229626	-1.06963847037529	-1.7691831636928	-1.41331722214452	-1.23538425137038	-0.908767565291817	-0.721084842694437	-0.862456244131425	-0.967266076231261	-0.272596258825371	-0.133662295344193	-0.479778485069233	0.00283423018117457	0.785251813996229	0.680441981896393	-0.318907579985764	-0.131224857388383	-0.474903609157613	0.336763230127164	-0.538276996008676	-1.08182566015434	0.219766208248277	0.295326784878391
EMILIN1	1.93616926105307	2.01097113208694	1.44438674723466	1.47940038899519	0.387611377734883	0.963744937612771	0.807775078861299	0.732973207827429	0.31121797753008	0.250739869034611	-0.155100069553404	0.713874857776228	0.779127553784497	0.570637232392223	0.911224474971969	1.06241974621064	1.49213262236266	2.12556123239415	0.8364226039381	0.936688941706903	-0.747148921140627	-0.49091272462035	0.923956708339436	-0.841049142225697	0.661354395135426	0.14729047292394	-1.82143111152067	-0.0834812568614016	-1.38216906034305	-1.96307720773374	-1.26439590169398	-2.39279008388575	-0.688262341816091	-0.899935721550232	-0.465448257885416	-1.36943682697558	-1.52699821489799	-0.884020429840898	-0.618235058295022	0.31121797753008	-0.728050571089426	0.139332827069273	-0.163057715408071	-0.354041215920078	-0.314252986646744	-1.56201185665852	-2.12223012482708	-1.24211449330091	-0.608685883269421
TGFBI	0.930292807732504	1.41877802129816	1.47983867299387	1.32903736653326	2.12375099996679	1.69447611531818	0.960823133580358	1.38084640433568	1.26890187622688	1.78144128591509	0.929367646343175	1.65931998252368	0.20959208544529	0.480664372518658	0.308584354103483	1.07646830724647	0.84980376686089	0.842402475746259	1.17361025312601	0.472337920014698	-1.38446098836841	-0.624903487729378	-0.569393804369644	-1.35670614668854	0.20126563294133	-0.860819642008248	-2.11071267899159	0.180912082376095	-1.77025328771856	-2.19120171986321	-0.619352519393405	-1.39093711809371	-1.64073069321251	-1.83223910080359	-1.59724810791405	-1.06157966349262	-1.23828548885444	-0.95148545816248	-1.1633474163188	-0.843241575610999	-0.74147382278482	0.334488873004692	-0.277042805341711	-0.180826020851506	-0.196553764470097	-0.673011879974481	-0.566618320201657	-0.410266045405073	-0.686889300814415
COL18A1	1.67100527020735	0.188217626589289	1.58837314146083	2.46519184093776	-1.47513652058597	0.628922313237381	-0.711554441983898	1.10023149201381	1.88064604128648	1.85157177376455	0.550880858310115	1.22264946052717	1.25325395265551	1.16603115008974	1.00229711720313	1.11247328886515	1.40627641329721	-0.0979343748106871	2.414694428926	1.98317108991641	-0.52792748921386	0.382556151604246	-1.69854931312285	-0.755930955569991	-1.21346811288867	-0.376435253178579	-1.28538866939027	-1.83932997691322	-2.0994681600041	-2.16985849189929	-1.65417279953676	-1.57460112000308	-0.532518163033111	-1.29457001702877	-0.849274656561427	-0.521806590788192	-0.737568260292987	-0.855395554987095	-0.327468065773235	-0.267789306122973	0.0795716795336833	-0.0780414549272663	0.661057029972138	0.38102592699783	-0.148431786822448	-1.59755448909933	-1.16297070087691	0.0367253905540077	0.0688601072887644
THBS1	0.296220878877577	0.538977501567494	1.51867387170894	1.83945940883491	-0.601593297102592	0.809670402265378	0.614116456209611	1.26146745004939	0.331863716336018	1.95024120093546	0.248054882312118	1.12371269987218	1.35490948338638	1.16898873664371	0.98595794969496	1.63330894353474	1.07747334316933	2.24020050025953	2.25079701950393	1.87895552601858	-0.138236410142869	-0.138236410142869	-0.334753676129945	-0.36461659400053	0.000481659965654651	-1.25472421053023	-1.52252715143418	-1.87221228649942	-1.80670653117039	-1.52349047136549	-1.1786219359568	-1.15839221739931	-1.07169342358148	-0.815450321853233	-0.90311243560237	-1.13912581877312	-1.76721041398672	-1.5976661060763	-1.30770680675223	-0.643016054148887	-1.09288646207028	-1.1468323782236	-0.615079776140921	-0.999444428733289	-1.31926664592794	-0.530307622185711	-0.0370878173554039	0.258651401556519	0.0659874152946799
[truncated: 37 more columns]
