# Supplementary material for: A prognostic matrix gene expression signature defines functional glioblastoma phenotypes and niches
Source: Commun Biol. 2026 Jan 5;9:18. doi: 10.1038/s42003-025-09245-8 (PMC12769572; doi:10.1038/s42003-025-09245-8)
Supplement: Supplementary file 5 — supplementary data 2 [file 42003_2025_9245_MOESM5_ESM.zip › Vishnoi-et-al-SourceData-COMMSBIO-24-8619B/Figure5/Figure5B-C/Figure5BC-PFS-StatisticsCanonicalSubtypes.txt]

Progression Free 
Hazard ratio
hazard ratio ( ±95% confidence interval)	(A) Classical-matchedM-0524	(B) Mesenchymal-matchedM-0524	(C) Proneural-matchedM-0524
(A) Classical-matchedM-0524	1.000 (0.618-1.619)	1.177 (0.740-1.872)	0.855 (0.506-1.443)
(B) Mesenchymal-matchedM-0524	0.850 (0.534-1.352)	1.000 (0.640-1.562)	0.726 (0.437-1.207)
(C) Proneural-matchedM-0524	1.170 (0.693-1.976)	1.377 (0.829-2.288)	1.000 (0.569-1.757)
Survival plot summary
Number of Cases, Total	Number of Events	Median Months Progression Free (95% CI)
(A) Classical-matchedM-0524	39	32	6.12 (5.16 - 13.22)
(B) Mesenchymal-matchedM-0524	52	44	5.75 (4.31 - 8.42)
(C) Proneural-matchedM-0524	28	20	5.92 (3.91 - NA)

(A) Classical-matchedM-0524
Case ID	Study ID	Number at Risk	Status	Survival Rate	Time (months)
TCGA-76-4926	gbm_tcga_pan_can_atlas_2018	39	deceased	0.9743589743589743	1.117795969
TCGA-06-0211	gbm_tcga_pan_can_atlas_2018	38	deceased	0.9487179487179486	1.742446658
TCGA-14-0787	gbm_tcga_pan_can_atlas_2018	37	censored	0.9487179487179486	2.235591939
TCGA-27-2528	gbm_tcga_pan_can_atlas_2018	36	deceased	0.9223646723646723	2.367097347
TCGA-28-1747	gbm_tcga_pan_can_atlas_2018	35	censored	0.9223646723646723	2.531479107
TCGA-06-0747	gbm_tcga_pan_can_atlas_2018	34	deceased	0.8952362996480643	2.695860867
TCGA-06-0158	gbm_tcga_pan_can_atlas_2018	33	deceased	0.8681079269314563	2.958871684
TCGA-76-4928	gbm_tcga_pan_can_atlas_2018	32	deceased	0.8409795542148483	3.090377092
TCGA-06-0157	gbm_tcga_pan_can_atlas_2018	31	deceased	0.8138511814982404	3.189006148
TCGA-12-5299	gbm_tcga_pan_can_atlas_2018	30	deceased	0.7867228087816324	3.2218825
TCGA-76-4931	gbm_tcga_pan_can_atlas_2018	29	deceased	0.7595944360650244	3.682151429
TCGA-06-5856	gbm_tcga_pan_can_atlas_2018	28	deceased	0.7324660633484165	3.747904133
TCGA-41-2572	gbm_tcga_pan_can_atlas_2018	27	deceased	0.7053376906318084	4.010914949
TCGA-19-2625	gbm_tcga_pan_can_atlas_2018	26	censored	0.7053376906318084	4.076667653
TCGA-27-1837	gbm_tcga_pan_can_atlas_2018	25	deceased	0.677124183006536	4.471183877
TCGA-19-2619	gbm_tcga_pan_can_atlas_2018	24	deceased	0.6489106753812637	4.799947398
TCGA-27-1835	gbm_tcga_pan_can_atlas_2018	23	deceased	0.6206971677559914	5.16158727
TCGA-06-5408	gbm_tcga_pan_can_atlas_2018	22	deceased	0.5924836601307191	5.194463622
TCGA-28-2514	gbm_tcga_pan_can_atlas_2018	21	censored	0.5924836601307191	5.260216326
TCGA-06-5414	gbm_tcga_pan_can_atlas_2018	20	deceased	0.562859477124183	5.490350791
TCGA-06-0743	gbm_tcga_pan_can_atlas_2018	19	deceased	0.533235294117647	5.786237959
TCGA-06-2565	gbm_tcga_pan_can_atlas_2018	18	deceased	0.5036111111111111	5.851990663
TCGA-06-2564	gbm_tcga_pan_can_atlas_2018	17	censored	0.5036111111111111	5.950619719
TCGA-02-2485	gbm_tcga_pan_can_atlas_2018	16	deceased	0.4721354166666667	6.115001479
TCGA-12-3652	gbm_tcga_pan_can_atlas_2018	15	deceased	0.44065972222222227	6.673899464
TCGA-12-3653	gbm_tcga_pan_can_atlas_2018	14	deceased	0.40918402777777785	7.364302857
TCGA-15-0742	gbm_tcga_pan_can_atlas_2018	13	deceased	0.3777083333333334	7.627313673
TCGA-06-5415	gbm_tcga_pan_can_atlas_2018	12	censored	0.3777083333333334	8.54785153
TCGA-28-5220	gbm_tcga_pan_can_atlas_2018	11	deceased	0.3433712121212122	8.613604235
TCGA-26-5132	gbm_tcga_pan_can_atlas_2018	10	censored	0.3433712121212122	9.402636683
TCGA-14-1402	gbm_tcga_pan_can_atlas_2018	9	deceased	0.3052188552188553	10.94782523
TCGA-27-2523	gbm_tcga_pan_can_atlas_2018	8	deceased	0.26706649831649837	13.21629352
TCGA-32-1970	gbm_tcga_pan_can_atlas_2018	7	deceased	0.22891414141414146	13.41355163
TCGA-14-0790	gbm_tcga_pan_can_atlas_2018	6	deceased	0.19076178451178452	13.77519151
TCGA-06-0187	gbm_tcga_pan_can_atlas_2018	5	deceased	0.15260942760942764	17.45734293
TCGA-06-2563	gbm_tcga_pan_can_atlas_2018	4	deceased	0.11445707070707073	18.21349903
TCGA-32-2638	gbm_tcga_pan_can_atlas_2018	3	deceased	0.07630471380471382	25.18328566
TCGA-06-0125	gbm_tcga_pan_can_atlas_2018	2	deceased	0.03815235690235691	26.20245258
TCGA-06-0744	gbm_tcga_pan_can_atlas_2018	1	deceased	0	41.98310156

(B) Mesenchymal-matchedM-0524
Case ID	Study ID	Number at Risk	Status	Survival Rate	Time (months)
TCGA-02-0055	gbm_tcga_pan_can_atlas_2018	52	deceased	0.9807692307692306	0.197258112
TCGA-41-4097	gbm_tcga_pan_can_atlas_2018	51	deceased	0.9615384615384615	0.197258112
TCGA-06-2569	gbm_tcga_pan_can_atlas_2018	50	censored	0.9615384615384615	0.427392577
TCGA-06-0750	gbm_tcga_pan_can_atlas_2018	49	deceased	0.9419152276295132	0.920537857
TCGA-14-0781	gbm_tcga_pan_can_atlas_2018	48	deceased	0.9222919937205648	0.953414209
TCGA-06-2557	gbm_tcga_pan_can_atlas_2018	47	deceased	0.9026687598116166	1.084919617
TCGA-28-1753	gbm_tcga_pan_can_atlas_2018	46	censored	0.9026687598116166	1.216425026
TCGA-26-5139	gbm_tcga_pan_can_atlas_2018	45	censored	0.9026687598116166	1.578064898
TCGA-06-0878	gbm_tcga_pan_can_atlas_2018	44	deceased	0.8821535607249891	2.169839235
TCGA-06-0210	gbm_tcga_pan_can_atlas_2018	43	deceased	0.8616383616383614	2.202715587
TCGA-28-2513	gbm_tcga_pan_can_atlas_2018	42	deceased	0.8411231625517337	2.465726403
TCGA-06-2561	gbm_tcga_pan_can_atlas_2018	41	deceased	0.820607963465106	2.564355459
TCGA-19-1389	gbm_tcga_pan_can_atlas_2018	40	deceased	0.8000927643784783	2.662984515
TCGA-06-5418	gbm_tcga_pan_can_atlas_2018	39	deceased	0.7795775652918506	2.728737219
TCGA-06-0644	gbm_tcga_pan_can_atlas_2018	38	deceased	0.759062366205223	2.794489923
TCGA-06-5412	gbm_tcga_pan_can_atlas_2018	37	deceased	0.7385471671185955	2.89311898
TCGA-06-0190	gbm_tcga_pan_can_atlas_2018	36	deceased	0.7180319680319678	2.89311898
TCGA-06-5858	gbm_tcga_pan_can_atlas_2018	35	deceased	0.6975167689453401	3.189006148
TCGA-14-0789	gbm_tcga_pan_can_atlas_2018	34	deceased	0.6770015698587124	3.452016964
TCGA-06-5410	gbm_tcga_pan_can_atlas_2018	33	deceased	0.6564863707720847	3.55064602
TCGA-14-0736	gbm_tcga_pan_can_atlas_2018	32	deceased	0.6359711716854571	4.208173061
TCGA-32-2615	gbm_tcga_pan_can_atlas_2018	31	deceased	0.6154559725988296	4.306802117
TCGA-14-1823	gbm_tcga_pan_can_atlas_2018	30	deceased	0.5949407735122019	4.602689286
TCGA-06-0141	gbm_tcga_pan_can_atlas_2018	29	deceased	0.5744255744255743	4.767071046
TCGA-28-2509	gbm_tcga_pan_can_atlas_2018	28	censored	0.5744255744255743	4.767071046
TCGA-28-5208	gbm_tcga_pan_can_atlas_2018	27	deceased	0.553150553150553	4.865700102
TCGA-06-2562	gbm_tcga_pan_can_atlas_2018	26	deceased	0.5318755318755317	4.964329158
TCGA-28-5218	gbm_tcga_pan_can_atlas_2018	25	censored	0.5318755318755317	5.16158727
TCGA-28-5215	gbm_tcga_pan_can_atlas_2018	24	deceased	0.5097140513807179	5.391721735
TCGA-06-0645	gbm_tcga_pan_can_atlas_2018	23	deceased	0.4875525708859041	5.753361607
TCGA-27-1832	gbm_tcga_pan_can_atlas_2018	22	deceased	0.4653910903910903	5.786237959
TCGA-32-2616	gbm_tcga_pan_can_atlas_2018	21	deceased	0.4432296098962764	5.983496071
TCGA-12-0619	gbm_tcga_pan_can_atlas_2018	20	deceased	0.42106812940146254	6.673899464
TCGA-06-1084	gbm_tcga_pan_can_atlas_2018	19	deceased	0.3989066489066487	6.838281224
TCGA-27-2524	gbm_tcga_pan_can_atlas_2018	18	deceased	0.3767451684118349	7.594437321
TCGA-06-0130	gbm_tcga_pan_can_atlas_2018	17	deceased	0.35458368791702105	8.021829898
TCGA-27-2519	gbm_tcga_pan_can_atlas_2018	16	deceased	0.33242220742220724	8.416346122
TCGA-32-2632	gbm_tcga_pan_can_atlas_2018	15	deceased	0.3102607269273934	8.843738699
TCGA-14-1034	gbm_tcga_pan_can_atlas_2018	14	deceased	0.2880992464325796	9.271131275
TCGA-41-3915	gbm_tcga_pan_can_atlas_2018	13	deceased	0.2659377659377658	9.468389388
TCGA-06-0152	gbm_tcga_pan_can_atlas_2018	12	deceased	0.24377628544295196	9.83002926
TCGA-19-1787	gbm_tcga_pan_can_atlas_2018	11	deceased	0.22161480494813815	10.12591643
TCGA-28-5207	gbm_tcga_pan_can_atlas_2018	10	deceased	0.19945332445332434	11.27658875
TCGA-32-4213	gbm_tcga_pan_can_atlas_2018	9	deceased	0.17729184395851053	11.60535227
TCGA-28-5216	gbm_tcga_pan_can_atlas_2018	8	censored	0.17729184395851053	13.6436861
TCGA-28-5209	gbm_tcga_pan_can_atlas_2018	7	censored	0.17729184395851053	14.5313476
TCGA-06-0168	gbm_tcga_pan_can_atlas_2018	6	deceased	0.14774320329875879	15.15599829
TCGA-26-5136	gbm_tcga_pan_can_atlas_2018	5	deceased	0.11819456263900703	18.96965513
TCGA-02-2486	gbm_tcga_pan_can_atlas_2018	4	deceased	0.08864592197925529	20.31758556
TCGA-16-1045	gbm_tcga_pan_can_atlas_2018	3	deceased	0.059097281319503515	21.50113423
TCGA-28-5213	gbm_tcga_pan_can_atlas_2018	2	censored	0.059097281319503515	31.26541079
TCGA-06-0184	gbm_tcga_pan_can_atlas_2018	1	deceased	0	41.9502252

(C) Proneural-matchedM-0524
Case ID	Study ID	Number at Risk	Status	Survival Rate	Time (months)
TCGA-19-2624	gbm_tcga_pan_can_atlas_2018	28	censored	1	0.16438176
TCGA-41-2571	gbm_tcga_pan_can_atlas_2018	27	deceased	0.9629629629629629	0.854785153
TCGA-06-0174	gbm_tcga_pan_can_atlas_2018	26	deceased	0.9259259259259259	1.545188546
TCGA-19-0957	gbm_tcga_pan_can_atlas_2018	25	deceased	0.8888888888888888	1.643817602
TCGA-02-0047	gbm_tcga_pan_can_atlas_2018	24	deceased	0.8518518518518519	1.873952066
TCGA-14-1825	gbm_tcga_pan_can_atlas_2018	23	deceased	0.814814814814815	2.695860867
TCGA-76-4925	gbm_tcga_pan_can_atlas_2018	22	deceased	0.7777777777777779	2.89311898
TCGA-06-0646	gbm_tcga_pan_can_atlas_2018	21	deceased	0.7407407407407408	2.958871684
TCGA-06-0745	gbm_tcga_pan_can_atlas_2018	20	deceased	0.7037037037037037	3.024624388
TCGA-32-5222	gbm_tcga_pan_can_atlas_2018	19	deceased	0.6666666666666665	3.879409541
TCGA-16-0846	gbm_tcga_pan_can_atlas_2018	18	deceased	0.6296296296296295	3.912285893
TCGA-27-1830	gbm_tcga_pan_can_atlas_2018	17	deceased	0.5925925925925924	4.076667653
TCGA-06-2559	gbm_tcga_pan_can_atlas_2018	16	deceased	0.5555555555555555	4.931452806
TCGA-06-0686	gbm_tcga_pan_can_atlas_2018	15	deceased	0.5185185185185185	5.260216326
TCGA-26-5134	gbm_tcga_pan_can_atlas_2018	14	censored	0.5185185185185185	5.490350791
TCGA-12-1597	gbm_tcga_pan_can_atlas_2018	13	deceased	0.47863247863247865	5.917743367
TCGA-06-5416	gbm_tcga_pan_can_atlas_2018	12	censored	0.47863247863247865	6.706775816
TCGA-41-5651	gbm_tcga_pan_can_atlas_2018	11	deceased	0.43512043512043513	6.904033928
TCGA-12-3650	gbm_tcga_pan_can_atlas_2018	10	deceased	0.3916083916083916	7.857448138
TCGA-26-5135	gbm_tcga_pan_can_atlas_2018	9	censored	0.3916083916083916	8.876615051
TCGA-06-0238	gbm_tcga_pan_can_atlas_2018	8	deceased	0.34265734265734266	10.22454548
TCGA-06-2558	gbm_tcga_pan_can_atlas_2018	7	censored	0.34265734265734266	12.49301378
TCGA-19-5960	gbm_tcga_pan_can_atlas_2018	6	deceased	0.28554778554778554	12.55876648
TCGA-12-0618	gbm_tcga_pan_can_atlas_2018	5	censored	0.28554778554778554	12.98615906
TCGA-12-0616	gbm_tcga_pan_can_atlas_2018	4	deceased	0.21416083916083917	13.08478811
TCGA-32-2634	gbm_tcga_pan_can_atlas_2018	3	censored	0.21416083916083917	22.78331196
TCGA-19-1390	gbm_tcga_pan_can_atlas_2018	2	censored	0.21416083916083917	25.38054378
TCGA-76-4932	gbm_tcga_pan_can_atlas_2018	1	deceased	0	47.93372127
