# Supplementary material for: A prognostic matrix gene expression signature defines functional glioblastoma phenotypes and niches
Source: Commun Biol. 2026 Jan 5;9:18. doi: 10.1038/s42003-025-09245-8 (PMC12769572; doi:10.1038/s42003-025-09245-8)
Supplement: Supplementary file 5 — supplementary data 2 [file 42003_2025_9245_MOESM5_ESM.zip › Vishnoi-et-al-SourceData-COMMSBIO-24-8619B/Figure5/Figure5B-C/Figure5BC-PFS-MethylationStatus.txt]

Progression Free 
Hazard ratio
hazard ratio ( ±95% confidence interval)	(A) MEthylated	(B) unmethylated
(A) MEthylated	1.000 (0.665-1.504)	1.505 (0.995-2.275)
(B) unmethylated	0.665 (0.440-1.005)	1.000 (0.658-1.519)
Survival plot summary
Number of Cases, Total	Number of Events	Median Months Progression Free (95% CI)
(A) MEthylated	46	37	6.90 (5.16 - 13.12)
(B) unmethylated	71	53	6.12 (4.77 - 7.86)
(A) MEthylated
Case ID	Study ID	Number at Risk	Status	Survival Rate	Time (months)
TCGA-14-0787	gbm_tcga_pan_can_atlas_2018	46	censored	1	2.235591939
TCGA-27-2528	gbm_tcga_pan_can_atlas_2018	45	deceased	0.9777777777777777	2.367097347
TCGA-28-1747	gbm_tcga_pan_can_atlas_2018	44	censored	0.9777777777777777	2.531479107
TCGA-06-5412	gbm_tcga_pan_can_atlas_2018	43	deceased	0.9550387596899224	2.89311898
TCGA-76-4925	gbm_tcga_pan_can_atlas_2018	42	deceased	0.9322997416020671	2.89311898
TCGA-76-4928	gbm_tcga_pan_can_atlas_2018	41	deceased	0.9095607235142118	3.090377092
TCGA-14-0789	gbm_tcga_pan_can_atlas_2018	40	deceased	0.8868217054263564	3.452016964
TCGA-06-5410	gbm_tcga_pan_can_atlas_2018	39	deceased	0.8640826873385012	3.55064602
TCGA-76-4929	gbm_tcga_pan_can_atlas_2018	38	deceased	0.841343669250646	3.649275076
TCGA-32-5222	gbm_tcga_pan_can_atlas_2018	37	deceased	0.8186046511627907	3.879409541
TCGA-16-0846	gbm_tcga_pan_can_atlas_2018	36	deceased	0.7958656330749353	3.912285893
TCGA-06-2567	gbm_tcga_pan_can_atlas_2018	35	deceased	0.7731266149870801	4.372554821
TCGA-27-1837	gbm_tcga_pan_can_atlas_2018	34	deceased	0.7503875968992249	4.471183877
TCGA-14-1823	gbm_tcga_pan_can_atlas_2018	33	deceased	0.7276485788113696	4.602689286
TCGA-32-1982	gbm_tcga_pan_can_atlas_2018	32	deceased	0.7049095607235142	4.66844199
TCGA-28-2509	gbm_tcga_pan_can_atlas_2018	31	censored	0.7049095607235142	4.767071046
TCGA-19-2619	gbm_tcga_pan_can_atlas_2018	30	deceased	0.6814125753660637	4.799947398
TCGA-28-5208	gbm_tcga_pan_can_atlas_2018	29	deceased	0.6579155900086132	4.865700102
TCGA-19-2620	gbm_tcga_pan_can_atlas_2018	28	censored	0.6579155900086132	4.865700102
TCGA-06-2559	gbm_tcga_pan_can_atlas_2018	27	deceased	0.6335483459342202	4.931452806
TCGA-27-1835	gbm_tcga_pan_can_atlas_2018	26	deceased	0.6091811018598271	5.16158727
TCGA-28-5215	gbm_tcga_pan_can_atlas_2018	25	deceased	0.584813857785434	5.391721735
TCGA-06-2565	gbm_tcga_pan_can_atlas_2018	24	deceased	0.560446613711041	5.851990663
TCGA-32-2616	gbm_tcga_pan_can_atlas_2018	23	deceased	0.5360793696366479	5.983496071
TCGA-06-1084	gbm_tcga_pan_can_atlas_2018	22	deceased	0.5117121255622549	6.838281224
TCGA-41-5651	gbm_tcga_pan_can_atlas_2018	21	deceased	0.48734488148786176	6.904033928
TCGA-26-5135	gbm_tcga_pan_can_atlas_2018	20	censored	0.48734488148786176	8.876615051
TCGA-14-1034	gbm_tcga_pan_can_atlas_2018	19	deceased	0.4616951508832374	9.271131275
TCGA-26-5132	gbm_tcga_pan_can_atlas_2018	18	censored	0.4616951508832374	9.402636683
TCGA-41-3915	gbm_tcga_pan_can_atlas_2018	17	deceased	0.4345366125959881	9.468389388
TCGA-19-1787	gbm_tcga_pan_can_atlas_2018	16	deceased	0.40737807430873896	10.12591643
TCGA-14-1402	gbm_tcga_pan_can_atlas_2018	15	deceased	0.38021953602148967	10.94782523
TCGA-27-1834	gbm_tcga_pan_can_atlas_2018	14	deceased	0.35306099773424043	11.01357793
TCGA-32-4213	gbm_tcga_pan_can_atlas_2018	13	deceased	0.3259024594469912	11.60535227
TCGA-12-5295	gbm_tcga_pan_can_atlas_2018	12	deceased	0.2987439211597419	13.11766446
TCGA-27-2523	gbm_tcga_pan_can_atlas_2018	11	deceased	0.2715853828724926	13.21629352
TCGA-14-0790	gbm_tcga_pan_can_atlas_2018	10	deceased	0.24442684458524336	13.77519151
TCGA-28-5209	gbm_tcga_pan_can_atlas_2018	9	censored	0.24442684458524336	14.5313476
TCGA-06-2563	gbm_tcga_pan_can_atlas_2018	8	deceased	0.21387348901208797	18.21349903
TCGA-26-5136	gbm_tcga_pan_can_atlas_2018	7	deceased	0.18332013343893253	18.96965513
TCGA-16-1045	gbm_tcga_pan_can_atlas_2018	6	deceased	0.15276677786577708	21.50113423
TCGA-32-2634	gbm_tcga_pan_can_atlas_2018	5	censored	0.15276677786577708	22.78331196
TCGA-32-2638	gbm_tcga_pan_can_atlas_2018	4	deceased	0.11457508339933281	25.18328566
TCGA-19-1390	gbm_tcga_pan_can_atlas_2018	3	censored	0.11457508339933281	25.38054378
TCGA-06-0125	gbm_tcga_pan_can_atlas_2018	2	deceased	0.057287541699666406	26.20245258
TCGA-76-4932	gbm_tcga_pan_can_atlas_2018	1	deceased	0	47.93372127

(B) unmethylated
Case ID	Study ID	Number at Risk	Status	Survival Rate	Time (months)
TCGA-19-2624	gbm_tcga_pan_can_atlas_2018	71	censored	1	0.16438176
TCGA-02-0055	gbm_tcga_pan_can_atlas_2018	70	deceased	0.9857142857142859	0.197258112
TCGA-41-4097	gbm_tcga_pan_can_atlas_2018	69	deceased	0.9714285714285715	0.197258112
TCGA-06-2569	gbm_tcga_pan_can_atlas_2018	68	censored	0.9714285714285715	0.427392577
TCGA-41-2571	gbm_tcga_pan_can_atlas_2018	67	deceased	0.9569296375266525	0.854785153
TCGA-14-0781	gbm_tcga_pan_can_atlas_2018	66	deceased	0.9424307036247336	0.953414209
TCGA-06-2557	gbm_tcga_pan_can_atlas_2018	65	deceased	0.9279317697228148	1.084919617
TCGA-76-4926	gbm_tcga_pan_can_atlas_2018	64	deceased	0.9134328358208957	1.117795969
TCGA-32-1980	gbm_tcga_pan_can_atlas_2018	63	deceased	0.8989339019189767	1.183548673
TCGA-28-1753	gbm_tcga_pan_can_atlas_2018	62	censored	0.8989339019189767	1.216425026
TCGA-26-5139	gbm_tcga_pan_can_atlas_2018	61	censored	0.8989339019189767	1.578064898
TCGA-19-0957	gbm_tcga_pan_can_atlas_2018	60	deceased	0.883951670220327	1.643817602
TCGA-02-0047	gbm_tcga_pan_can_atlas_2018	59	deceased	0.8689694385216774	1.873952066
TCGA-06-0878	gbm_tcga_pan_can_atlas_2018	58	deceased	0.8539872068230278	2.169839235
TCGA-19-4065	gbm_tcga_pan_can_atlas_2018	57	deceased	0.8390049751243781	2.301344643
TCGA-28-2513	gbm_tcga_pan_can_atlas_2018	56	deceased	0.8240227434257286	2.465726403
TCGA-06-2561	gbm_tcga_pan_can_atlas_2018	55	deceased	0.8090405117270788	2.564355459
TCGA-19-1389	gbm_tcga_pan_can_atlas_2018	54	deceased	0.7940582800284293	2.662984515
TCGA-14-1825	gbm_tcga_pan_can_atlas_2018	53	deceased	0.7790760483297796	2.695860867
TCGA-06-5418	gbm_tcga_pan_can_atlas_2018	52	deceased	0.76409381663113	2.728737219
TCGA-27-2526	gbm_tcga_pan_can_atlas_2018	51	deceased	0.7491115849324802	2.860242628
TCGA-28-2499	gbm_tcga_pan_can_atlas_2018	50	censored	0.7491115849324802	3.123253444
TCGA-06-5858	gbm_tcga_pan_can_atlas_2018	49	deceased	0.733823593403246	3.189006148
TCGA-12-5299	gbm_tcga_pan_can_atlas_2018	48	deceased	0.7185356018740117	3.2218825
TCGA-76-4931	gbm_tcga_pan_can_atlas_2018	47	deceased	0.7032476103447773	3.682151429
TCGA-06-5856	gbm_tcga_pan_can_atlas_2018	46	deceased	0.687959618815543	3.747904133
TCGA-41-2572	gbm_tcga_pan_can_atlas_2018	45	deceased	0.6726716272863087	4.010914949
TCGA-27-1830	gbm_tcga_pan_can_atlas_2018	44	deceased	0.6573836357570744	4.076667653
TCGA-19-2625	gbm_tcga_pan_can_atlas_2018	43	censored	0.6573836357570744	4.076667653
TCGA-14-0736	gbm_tcga_pan_can_atlas_2018	42	deceased	0.641731644429525	4.208173061
TCGA-32-2615	gbm_tcga_pan_can_atlas_2018	41	deceased	0.6260796531019757	4.306802117
TCGA-06-5859	gbm_tcga_pan_can_atlas_2018	40	censored	0.6260796531019757	4.569812934
TCGA-27-1831	gbm_tcga_pan_can_atlas_2018	39	deceased	0.6100263286634634	4.734194694
TCGA-06-0141	gbm_tcga_pan_can_atlas_2018	38	deceased	0.5939730042249513	4.767071046
TCGA-06-2562	gbm_tcga_pan_can_atlas_2018	37	deceased	0.5779196797864391	4.964329158
TCGA-28-5218	gbm_tcga_pan_can_atlas_2018	36	censored	0.5779196797864391	5.16158727
TCGA-06-5408	gbm_tcga_pan_can_atlas_2018	35	deceased	0.5614076889353979	5.194463622
TCGA-28-2514	gbm_tcga_pan_can_atlas_2018	34	censored	0.5614076889353979	5.260216326
TCGA-14-0817	gbm_tcga_pan_can_atlas_2018	33	censored	0.5614076889353979	5.391721735
TCGA-06-5414	gbm_tcga_pan_can_atlas_2018	32	deceased	0.5438636986561668	5.490350791
TCGA-26-5134	gbm_tcga_pan_can_atlas_2018	31	censored	0.5438636986561668	5.490350791
TCGA-27-1832	gbm_tcga_pan_can_atlas_2018	30	deceased	0.5257349087009613	5.786237959
TCGA-12-1597	gbm_tcga_pan_can_atlas_2018	29	deceased	0.5076061187457558	5.917743367
TCGA-06-2564	gbm_tcga_pan_can_atlas_2018	28	censored	0.5076061187457558	5.950619719
TCGA-02-2485	gbm_tcga_pan_can_atlas_2018	27	deceased	0.48880589212554265	6.115001479
TCGA-06-5413	gbm_tcga_pan_can_atlas_2018	26	deceased	0.47000566550532935	6.410888648
TCGA-12-3652	gbm_tcga_pan_can_atlas_2018	25	deceased	0.4512054388851162	6.673899464
TCGA-06-5416	gbm_tcga_pan_can_atlas_2018	24	censored	0.4512054388851162	6.706775816
TCGA-06-0882	gbm_tcga_pan_can_atlas_2018	23	deceased	0.4315878111075025	7.002662985
TCGA-06-5411	gbm_tcga_pan_can_atlas_2018	22	deceased	0.4119701833298888	7.035539337
TCGA-14-1829	gbm_tcga_pan_can_atlas_2018	21	censored	0.4119701833298888	7.167044745
TCGA-12-3653	gbm_tcga_pan_can_atlas_2018	20	deceased	0.3913716741633943	7.364302857
TCGA-27-2524	gbm_tcga_pan_can_atlas_2018	19	deceased	0.37077316499689983	7.594437321
TCGA-12-3650	gbm_tcga_pan_can_atlas_2018	18	deceased	0.3501746558304054	7.857448138
TCGA-06-0130	gbm_tcga_pan_can_atlas_2018	17	deceased	0.329576146663911	8.021829898
TCGA-27-2519	gbm_tcga_pan_can_atlas_2018	16	deceased	0.3089776374974166	8.416346122
TCGA-12-0821	gbm_tcga_pan_can_atlas_2018	15	deceased	0.28837912833092216	8.514975178
TCGA-06-5415	gbm_tcga_pan_can_atlas_2018	14	censored	0.28837912833092216	8.54785153
TCGA-28-5220	gbm_tcga_pan_can_atlas_2018	13	deceased	0.2661961184593128	8.613604235
TCGA-32-2632	gbm_tcga_pan_can_atlas_2018	12	deceased	0.24401310858770342	8.843738699
TCGA-28-5207	gbm_tcga_pan_can_atlas_2018	11	deceased	0.221830098716094	11.27658875
TCGA-26-5133	gbm_tcga_pan_can_atlas_2018	10	deceased	0.1996470888444846	12.16425026
TCGA-06-2558	gbm_tcga_pan_can_atlas_2018	9	censored	0.1996470888444846	12.49301378
TCGA-19-5960	gbm_tcga_pan_can_atlas_2018	8	deceased	0.174691202738924	12.55876648
TCGA-32-1970	gbm_tcga_pan_can_atlas_2018	7	deceased	0.14973531663336345	13.41355163
TCGA-28-5216	gbm_tcga_pan_can_atlas_2018	6	censored	0.14973531663336345	13.6436861
TCGA-76-4927	gbm_tcga_pan_can_atlas_2018	5	deceased	0.11978825330669077	13.67656245
TCGA-28-5204	gbm_tcga_pan_can_atlas_2018	4	deceased	0.08984118998001808	14.92586383
TCGA-14-2554	gbm_tcga_pan_can_atlas_2018	3	deceased	0.059894126653345384	17.49021929
TCGA-02-2486	gbm_tcga_pan_can_atlas_2018	2	deceased	0.029947063326672692	20.31758556
TCGA-28-5213	gbm_tcga_pan_can_atlas_2018	1	censored	0.029947063326672692	31.26541079
