# Supplementary material for: A prognostic matrix gene expression signature defines functional glioblastoma phenotypes and niches
Source: Commun Biol. 2026 Jan 5;9:18. doi: 10.1038/s42003-025-09245-8 (PMC12769572; doi:10.1038/s42003-025-09245-8)
Supplement: Supplementary file 5 — supplementary data 2 [file 42003_2025_9245_MOESM5_ESM.zip › Vishnoi-et-al-SourceData-COMMSBIO-24-8619B/Figure5/Figure5B-C/Figure5BC-OS-StatisticsMethylationStatus.txt]

Overall  

Hazard ratio
hazard ratio ( ±95% confidence interval)	(A) MEthylated	(B) unmethylated
(A) Methylated	1.000 (0.672-1.488)	1.550 (1.021-2.354)
(B) unmethylated	0.645 (0.425-0.979)	1.000 (0.646-1.548)
Survival plot summary
Number of Cases, Total	Number of Events	Median Months Overall (95% CI)
(A) MEthylated	46	39	15.12 (11.84 - 19.23)
(B) unmethylated	71	50	12.56 (10.29 - 14.96)

(A) MEthylated
Case ID	Study ID	Number at Risk	Status	Survival Rate	Time (months)
TCGA-14-0787	gbm_tcga_pan_can_atlas_2018	46	deceased	0.9782608695652173	2.235591939
TCGA-28-1747	gbm_tcga_pan_can_atlas_2018	45	deceased	0.9565217391304348	2.531479107
TCGA-76-4928	gbm_tcga_pan_can_atlas_2018	44	deceased	0.9347826086956522	3.090377092
TCGA-06-5410	gbm_tcga_pan_can_atlas_2018	43	deceased	0.9130434782608696	3.55064602
TCGA-76-4929	gbm_tcga_pan_can_atlas_2018	42	deceased	0.891304347826087	3.649275076
TCGA-16-0846	gbm_tcga_pan_can_atlas_2018	41	deceased	0.8695652173913043	3.912285893
TCGA-06-2567	gbm_tcga_pan_can_atlas_2018	40	deceased	0.8478260869565218	4.372554821
TCGA-06-5412	gbm_tcga_pan_can_atlas_2018	39	deceased	0.8260869565217392	4.536936582
TCGA-32-1982	gbm_tcga_pan_can_atlas_2018	38	deceased	0.8043478260869567	4.66844199
TCGA-28-2509	gbm_tcga_pan_can_atlas_2018	37	censored	0.8043478260869567	4.767071046
TCGA-76-4925	gbm_tcga_pan_can_atlas_2018	36	deceased	0.7820048309178744	4.799947398
TCGA-19-2620	gbm_tcga_pan_can_atlas_2018	35	deceased	0.7596618357487924	4.865700102
TCGA-06-2559	gbm_tcga_pan_can_atlas_2018	34	deceased	0.7373188405797103	4.931452806
TCGA-32-2616	gbm_tcga_pan_can_atlas_2018	33	deceased	0.7149758454106282	7.364302857
TCGA-26-5135	gbm_tcga_pan_can_atlas_2018	32	deceased	0.6926328502415461	8.876615051
TCGA-26-5132	gbm_tcga_pan_can_atlas_2018	31	censored	0.6926328502415461	9.402636683
TCGA-19-2619	gbm_tcga_pan_can_atlas_2018	30	censored	0.6926328502415461	9.6656475
TCGA-28-5215	gbm_tcga_pan_can_atlas_2018	29	deceased	0.6687489588539066	11.01357793
TCGA-14-0789	gbm_tcga_pan_can_atlas_2018	28	deceased	0.6448650674662672	11.2437124
TCGA-41-3915	gbm_tcga_pan_can_atlas_2018	27	deceased	0.6209811760786276	11.83548673
TCGA-19-1787	gbm_tcga_pan_can_atlas_2018	26	deceased	0.5970972846909881	12.65739554
TCGA-14-0790	gbm_tcga_pan_can_atlas_2018	25	deceased	0.5732133933033485	13.77519151
TCGA-27-1837	gbm_tcga_pan_can_atlas_2018	24	deceased	0.5493295019157091	14.03820232
TCGA-28-5209	gbm_tcga_pan_can_atlas_2018	23	censored	0.5493295019157091	14.5313476
TCGA-12-5295	gbm_tcga_pan_can_atlas_2018	22	deceased	0.5243599791013587	14.92586383
TCGA-41-5651	gbm_tcga_pan_can_atlas_2018	21	deceased	0.49939045628700823	15.12312194
TCGA-27-2528	gbm_tcga_pan_can_atlas_2018	20	deceased	0.47442093347265785	15.78064898
TCGA-14-1034	gbm_tcga_pan_can_atlas_2018	19	deceased	0.44945141065830735	15.94503074
TCGA-27-2523	gbm_tcga_pan_can_atlas_2018	18	deceased	0.4244818878439569	16.07653615
TCGA-06-2565	gbm_tcga_pan_can_atlas_2018	17	deceased	0.3995123650296065	16.63543413
TCGA-14-1823	gbm_tcga_pan_can_atlas_2018	16	deceased	0.37454284221525613	17.85185916
TCGA-28-5208	gbm_tcga_pan_can_atlas_2018	15	deceased	0.34957331940090575	17.88473551
TCGA-26-5136	gbm_tcga_pan_can_atlas_2018	14	deceased	0.32460379658655536	18.96965513
TCGA-32-5222	gbm_tcga_pan_can_atlas_2018	13	deceased	0.299634273772205	19.23266594
TCGA-32-4213	gbm_tcga_pan_can_atlas_2018	12	censored	0.299634273772205	19.85731663
TCGA-27-1835	gbm_tcga_pan_can_atlas_2018	11	deceased	0.27239479433836816	21.30387612
TCGA-32-2634	gbm_tcga_pan_can_atlas_2018	10	censored	0.27239479433836816	22.78331196
TCGA-06-1084	gbm_tcga_pan_can_atlas_2018	9	deceased	0.24212870607854944	23.93398429
TCGA-32-2638	gbm_tcga_pan_can_atlas_2018	8	deceased	0.21186261781873078	25.18328566
TCGA-19-1390	gbm_tcga_pan_can_atlas_2018	7	deceased	0.18159652955891206	25.38054378
TCGA-16-1045	gbm_tcga_pan_can_atlas_2018	6	deceased	0.15133044129909343	29.02981885
TCGA-06-2563	gbm_tcga_pan_can_atlas_2018	5	censored	0.15133044129909343	30.6407601
TCGA-14-1402	gbm_tcga_pan_can_atlas_2018	4	deceased	0.11349783097432006	32.05444324
TCGA-27-1834	gbm_tcga_pan_can_atlas_2018	3	deceased	0.0756652206495467	40.53654207
TCGA-06-0125	gbm_tcga_pan_can_atlas_2018	2	deceased	0.03783261032477335	47.60495775
TCGA-76-4932	gbm_tcga_pan_can_atlas_2018	1	deceased	0	47.93372127

(B) unmethylated
Case ID	Study ID	Number at Risk	Status	Survival Rate	Time (months)
TCGA-19-2624	gbm_tcga_pan_can_atlas_2018	71	deceased	0.9859154929577465	0.16438176
TCGA-41-4097	gbm_tcga_pan_can_atlas_2018	70	deceased	0.971830985915493	0.197258112
TCGA-06-2569	gbm_tcga_pan_can_atlas_2018	69	censored	0.971830985915493	0.427392577
TCGA-41-2571	gbm_tcga_pan_can_atlas_2018	68	deceased	0.957539353769677	0.854785153
TCGA-14-0781	gbm_tcga_pan_can_atlas_2018	67	deceased	0.943247721623861	0.953414209
TCGA-06-2557	gbm_tcga_pan_can_atlas_2018	66	deceased	0.9289560894780449	1.084919617
TCGA-32-1980	gbm_tcga_pan_can_atlas_2018	65	deceased	0.9146644573322288	1.183548673
TCGA-28-1753	gbm_tcga_pan_can_atlas_2018	64	censored	0.9146644573322288	1.216425026
TCGA-26-5139	gbm_tcga_pan_can_atlas_2018	63	censored	0.9146644573322288	1.578064898
TCGA-02-0055	gbm_tcga_pan_can_atlas_2018	62	deceased	0.8999118047946123	2.498602755
TCGA-06-5418	gbm_tcga_pan_can_atlas_2018	61	deceased	0.8851591522569957	2.728737219
TCGA-27-2526	gbm_tcga_pan_can_atlas_2018	60	deceased	0.8704064997193791	2.860242628
TCGA-28-2499	gbm_tcga_pan_can_atlas_2018	59	censored	0.8704064997193791	3.123253444
TCGA-12-5299	gbm_tcga_pan_can_atlas_2018	58	deceased	0.8553994911035278	3.2218825
TCGA-06-5856	gbm_tcga_pan_can_atlas_2018	57	deceased	0.8403924824876764	3.747904133
TCGA-19-2625	gbm_tcga_pan_can_atlas_2018	56	deceased	0.825385473871825	4.076667653
TCGA-76-4926	gbm_tcga_pan_can_atlas_2018	55	deceased	0.8103784652559738	4.536936582
TCGA-06-5859	gbm_tcga_pan_can_atlas_2018	54	censored	0.8103784652559738	4.569812934
TCGA-19-1389	gbm_tcga_pan_can_atlas_2018	53	deceased	0.7950883055341629	4.635565638
TCGA-27-1830	gbm_tcga_pan_can_atlas_2018	52	deceased	0.7797981458123521	5.062958214
TCGA-28-5218	gbm_tcga_pan_can_atlas_2018	51	deceased	0.7645079860905413	5.16158727
TCGA-28-2514	gbm_tcga_pan_can_atlas_2018	50	censored	0.7645079860905413	5.260216326
TCGA-14-0817	gbm_tcga_pan_can_atlas_2018	49	deceased	0.748905782292775	5.391721735
TCGA-26-5134	gbm_tcga_pan_can_atlas_2018	48	censored	0.748905782292775	5.490350791
TCGA-06-2564	gbm_tcga_pan_can_atlas_2018	47	censored	0.748905782292775	5.950619719
TCGA-06-5858	gbm_tcga_pan_can_atlas_2018	46	censored	0.748905782292775	6.147877832
TCGA-06-5416	gbm_tcga_pan_can_atlas_2018	45	censored	0.748905782292775	6.706775816
TCGA-19-4065	gbm_tcga_pan_can_atlas_2018	44	censored	0.748905782292775	7.035539337
TCGA-14-1829	gbm_tcga_pan_can_atlas_2018	43	censored	0.748905782292775	7.167044745
TCGA-06-0878	gbm_tcga_pan_can_atlas_2018	42	censored	0.748905782292775	7.167044745
TCGA-28-2513	gbm_tcga_pan_can_atlas_2018	41	censored	0.748905782292775	7.298550153
TCGA-27-2524	gbm_tcga_pan_can_atlas_2018	40	deceased	0.7301831377354557	7.594437321
TCGA-14-1825	gbm_tcga_pan_can_atlas_2018	39	deceased	0.7114604931781363	7.627313673
TCGA-06-5411	gbm_tcga_pan_can_atlas_2018	38	deceased	0.692737848620817	8.350593418
TCGA-06-5415	gbm_tcga_pan_can_atlas_2018	37	censored	0.692737848620817	8.54785153
TCGA-06-5413	gbm_tcga_pan_can_atlas_2018	36	censored	0.692737848620817	8.810862347
TCGA-32-2632	gbm_tcga_pan_can_atlas_2018	35	deceased	0.6729453386602222	8.843738699
TCGA-06-5414	gbm_tcga_pan_can_atlas_2018	34	censored	0.6729453386602222	8.975244107
TCGA-76-4931	gbm_tcga_pan_can_atlas_2018	33	deceased	0.6525530556705186	9.172502219
TCGA-27-1832	gbm_tcga_pan_can_atlas_2018	32	deceased	0.6321607726808148	9.862905612
TCGA-06-0141	gbm_tcga_pan_can_atlas_2018	31	deceased	0.6117684896911112	10.29029819
TCGA-12-0821	gbm_tcga_pan_can_atlas_2018	30	deceased	0.5913762067014074	10.61906171
TCGA-12-3650	gbm_tcga_pan_can_atlas_2018	29	deceased	0.5709839237117038	10.94782523
TCGA-28-5207	gbm_tcga_pan_can_atlas_2018	28	deceased	0.5505916407220001	11.27658875
TCGA-06-5408	gbm_tcga_pan_can_atlas_2018	27	deceased	0.5301993577322963	11.73685768
TCGA-06-2558	gbm_tcga_pan_can_atlas_2018	26	deceased	0.5098070747425927	12.49301378
TCGA-06-2562	gbm_tcga_pan_can_atlas_2018	25	deceased	0.4894147917528889	12.55876648
TCGA-28-5220	gbm_tcga_pan_can_atlas_2018	24	deceased	0.46902250876318524	12.75602459
TCGA-06-0130	gbm_tcga_pan_can_atlas_2018	23	deceased	0.44863022577348155	12.9532827
TCGA-41-2572	gbm_tcga_pan_can_atlas_2018	22	deceased	0.4282379427837778	13.34779893
TCGA-28-5216	gbm_tcga_pan_can_atlas_2018	21	censored	0.4282379427837778	13.6436861
TCGA-12-3653	gbm_tcga_pan_can_atlas_2018	20	deceased	0.40682604564458896	14.5313476
TCGA-02-0047	gbm_tcga_pan_can_atlas_2018	19	deceased	0.38541414850540007	14.72860571
TCGA-26-5133	gbm_tcga_pan_can_atlas_2018	18	censored	0.38541414850540007	14.86011112
TCGA-28-5204	gbm_tcga_pan_can_atlas_2018	17	deceased	0.36274272800508245	14.92586383
TCGA-19-5960	gbm_tcga_pan_can_atlas_2018	16	deceased	0.3400713075047647	14.95874018
TCGA-14-0736	gbm_tcga_pan_can_atlas_2018	15	deceased	0.3173998870044471	15.12312194
TCGA-32-1970	gbm_tcga_pan_can_atlas_2018	14	deceased	0.2947284665041295	15.38613276
TCGA-02-2485	gbm_tcga_pan_can_atlas_2018	13	censored	0.2947284665041295	15.45188546
TCGA-32-2615	gbm_tcga_pan_can_atlas_2018	12	deceased	0.2701677609621187	15.94503074
TCGA-27-1831	gbm_tcga_pan_can_atlas_2018	11	deceased	0.2456070554201079	16.60255778
TCGA-14-2554	gbm_tcga_pan_can_atlas_2018	10	deceased	0.22104634987809713	17.49021929
TCGA-76-4927	gbm_tcga_pan_can_atlas_2018	9	deceased	0.1964856443360863	17.58884834
TCGA-06-2561	gbm_tcga_pan_can_atlas_2018	8	deceased	0.17192493879407553	17.65460105
TCGA-27-2519	gbm_tcga_pan_can_atlas_2018	7	deceased	0.14736423325206474	18.08199362
TCGA-02-2486	gbm_tcga_pan_can_atlas_2018	6	deceased	0.12280352771005396	20.31758556
TCGA-06-0882	gbm_tcga_pan_can_atlas_2018	5	deceased	0.09824282216804317	20.77785449
TCGA-19-0957	gbm_tcga_pan_can_atlas_2018	4	deceased	0.07368211662603238	21.89565046
TCGA-12-1597	gbm_tcga_pan_can_atlas_2018	3	deceased	0.049121411084021585	22.19153763
TCGA-28-5213	gbm_tcga_pan_can_atlas_2018	2	censored	0.049121411084021585	31.26541079
TCGA-12-3652	gbm_tcga_pan_can_atlas_2018	1	deceased	0	34.91468587
