# Supplementary material for: A prognostic matrix gene expression signature defines functional glioblastoma phenotypes and niches
Source: Commun Biol. 2026 Jan 5;9:18. doi: 10.1038/s42003-025-09245-8 (PMC12769572; doi:10.1038/s42003-025-09245-8)
Supplement: Supplementary file 5 — supplementary data 2 [file 42003_2025_9245_MOESM5_ESM.zip › Vishnoi-et-al-SourceData-COMMSBIO-24-8619B/Figure5/Figure5B-C/Figure5BC-OS-StatisticsCanonicalSubtypes.txt]

Overall  
Hazard ratio

hazard ratio ( ±95% confidence interval)	(A) Classical-matchedM-0524	(B) Mesenchymal-matchedM-0524	(C) Proneural-matchedM-0524
(A) Classical-matchedM-0524	1.000 (0.629-1.590)	1.202 (0.764-1.890)	1.315 (0.773-2.238)
(B) Mesenchymal-matchedM-0524	0.832 (0.529-1.309)	1.000 (0.643-1.556)	1.094 (0.649-1.845)
(C) Proneural-matchedM-0524	0.761 (0.447-1.294)	0.914 (0.542-1.541)	1.000 (0.553-1.808)
Survival plot summary
Number of Cases, Total	Number of Events	Median Months Overall (95% CI)
(A) Classical-matchedM-0524	39	31	14.04 (12.76 - 21.30)
(B) Mesenchymal-matchedM-0524	52	41	12.56 (10.42 - 17.65)
(C) Proneural-matchedM-0524	28	25	12.99 (7.86 - 15.12)


(A) Classical-matchedM-0524
Case ID	Study ID	Number at Risk	Status	Survival Rate	Time (months)
TCGA-14-0787	gbm_tcga_pan_can_atlas_2018	39	deceased	0.9743589743589743	2.235591939
TCGA-28-1747	gbm_tcga_pan_can_atlas_2018	38	deceased	0.9487179487179486	2.531479107
TCGA-06-0747	gbm_tcga_pan_can_atlas_2018	37	deceased	0.923076923076923	2.695860867
TCGA-76-4928	gbm_tcga_pan_can_atlas_2018	36	deceased	0.8974358974358975	3.090377092
TCGA-06-0157	gbm_tcga_pan_can_atlas_2018	35	deceased	0.8717948717948718	3.189006148
TCGA-12-5299	gbm_tcga_pan_can_atlas_2018	34	deceased	0.8461538461538461	3.2218825
TCGA-06-5856	gbm_tcga_pan_can_atlas_2018	33	deceased	0.8205128205128205	3.747904133
TCGA-19-2625	gbm_tcga_pan_can_atlas_2018	32	deceased	0.7948717948717949	4.076667653
TCGA-76-4926	gbm_tcga_pan_can_atlas_2018	31	deceased	0.7692307692307692	4.536936582
TCGA-28-2514	gbm_tcga_pan_can_atlas_2018	30	censored	0.7692307692307692	5.260216326
TCGA-06-2564	gbm_tcga_pan_can_atlas_2018	29	censored	0.7692307692307692	5.950619719
TCGA-06-5415	gbm_tcga_pan_can_atlas_2018	28	censored	0.7692307692307692	8.54785153
TCGA-06-5414	gbm_tcga_pan_can_atlas_2018	27	censored	0.7692307692307692	8.975244107
TCGA-76-4931	gbm_tcga_pan_can_atlas_2018	26	deceased	0.7396449704142012	9.172502219
TCGA-26-5132	gbm_tcga_pan_can_atlas_2018	25	censored	0.7396449704142012	9.402636683
TCGA-19-2619	gbm_tcga_pan_can_atlas_2018	24	censored	0.7396449704142012	9.6656475
TCGA-06-0158	gbm_tcga_pan_can_atlas_2018	23	deceased	0.7074864934396707	10.81631982
TCGA-06-5408	gbm_tcga_pan_can_atlas_2018	22	deceased	0.6753280164651403	11.73685768
TCGA-06-0211	gbm_tcga_pan_can_atlas_2018	21	deceased	0.6431695394906097	11.83548673
TCGA-28-5220	gbm_tcga_pan_can_atlas_2018	20	deceased	0.6110110625160792	12.75602459
TCGA-41-2572	gbm_tcga_pan_can_atlas_2018	19	deceased	0.5788525855415486	13.34779893
TCGA-14-0790	gbm_tcga_pan_can_atlas_2018	18	deceased	0.5466941085670182	13.77519151
TCGA-15-0742	gbm_tcga_pan_can_atlas_2018	17	deceased	0.5145356315924877	13.77519151
TCGA-27-1837	gbm_tcga_pan_can_atlas_2018	16	deceased	0.4823771546179572	14.03820232
TCGA-12-3653	gbm_tcga_pan_can_atlas_2018	15	deceased	0.4502186776434268	14.5313476
TCGA-32-1970	gbm_tcga_pan_can_atlas_2018	14	deceased	0.4180602006688963	15.38613276
TCGA-02-2485	gbm_tcga_pan_can_atlas_2018	13	censored	0.4180602006688963	15.45188546
TCGA-27-2528	gbm_tcga_pan_can_atlas_2018	12	deceased	0.38322185061315495	15.78064898
TCGA-27-2523	gbm_tcga_pan_can_atlas_2018	11	deceased	0.3483835005574136	16.07653615
TCGA-06-2565	gbm_tcga_pan_can_atlas_2018	10	deceased	0.3135451505016722	16.63543413
TCGA-27-1835	gbm_tcga_pan_can_atlas_2018	9	deceased	0.2787068004459308	21.30387612
TCGA-32-2638	gbm_tcga_pan_can_atlas_2018	8	deceased	0.24386845039018948	25.18328566
TCGA-06-0743	gbm_tcga_pan_can_atlas_2018	7	deceased	0.2090301003344481	26.39971069
TCGA-06-0187	gbm_tcga_pan_can_atlas_2018	6	deceased	0.17419175027870676	27.22161949
TCGA-06-2563	gbm_tcga_pan_can_atlas_2018	5	censored	0.17419175027870676	30.6407601
TCGA-14-1402	gbm_tcga_pan_can_atlas_2018	4	deceased	0.13064381270903008	32.05444324
TCGA-12-3652	gbm_tcga_pan_can_atlas_2018	3	deceased	0.08709587513935338	34.91468587
TCGA-06-0744	gbm_tcga_pan_can_atlas_2018	2	deceased	0.04354793756967669	46.88167801
TCGA-06-0125	gbm_tcga_pan_can_atlas_2018	1	deceased	0	47.60495775

(B) Mesenchymal-matchedM-0524
Case ID	Study ID	Number at Risk	Status	Survival Rate	Time (months)
TCGA-41-4097	gbm_tcga_pan_can_atlas_2018	52	deceased	0.9807692307692306	0.197258112
TCGA-06-2569	gbm_tcga_pan_can_atlas_2018	51	censored	0.9807692307692306	0.427392577
TCGA-06-0750	gbm_tcga_pan_can_atlas_2018	50	deceased	0.9611538461538461	0.920537857
TCGA-14-0781	gbm_tcga_pan_can_atlas_2018	49	deceased	0.9415384615384617	0.953414209
TCGA-06-2557	gbm_tcga_pan_can_atlas_2018	48	deceased	0.9219230769230768	1.084919617
TCGA-28-1753	gbm_tcga_pan_can_atlas_2018	47	censored	0.9219230769230768	1.216425026
TCGA-26-5139	gbm_tcga_pan_can_atlas_2018	46	censored	0.9219230769230768	1.578064898
TCGA-02-0055	gbm_tcga_pan_can_atlas_2018	45	deceased	0.9014358974358972	2.498602755
TCGA-06-5418	gbm_tcga_pan_can_atlas_2018	44	deceased	0.8809487179487179	2.728737219
TCGA-06-5410	gbm_tcga_pan_can_atlas_2018	43	deceased	0.8604615384615384	3.55064602
TCGA-06-5412	gbm_tcga_pan_can_atlas_2018	42	deceased	0.8399743589743589	4.536936582
TCGA-19-1389	gbm_tcga_pan_can_atlas_2018	41	deceased	0.8194871794871794	4.635565638
TCGA-28-2509	gbm_tcga_pan_can_atlas_2018	40	censored	0.8194871794871794	4.767071046
TCGA-28-5218	gbm_tcga_pan_can_atlas_2018	39	deceased	0.7984746877054569	5.16158727
TCGA-06-0645	gbm_tcga_pan_can_atlas_2018	38	deceased	0.7774621959237343	5.753361607
TCGA-06-5858	gbm_tcga_pan_can_atlas_2018	37	censored	0.7774621959237343	6.147877832
TCGA-06-0878	gbm_tcga_pan_can_atlas_2018	36	censored	0.7774621959237343	7.167044745
TCGA-28-2513	gbm_tcga_pan_can_atlas_2018	35	censored	0.7774621959237343	7.298550153
TCGA-32-2616	gbm_tcga_pan_can_atlas_2018	34	deceased	0.7545956607495069	7.364302857
TCGA-06-0210	gbm_tcga_pan_can_atlas_2018	33	deceased	0.7317291255752795	7.397179209
TCGA-27-2524	gbm_tcga_pan_can_atlas_2018	32	deceased	0.708862590401052	7.594437321
TCGA-32-2632	gbm_tcga_pan_can_atlas_2018	31	deceased	0.6859960552268247	8.843738699
TCGA-27-1832	gbm_tcga_pan_can_atlas_2018	30	deceased	0.6631295200525972	9.862905612
TCGA-06-0141	gbm_tcga_pan_can_atlas_2018	29	deceased	0.6402629848783696	10.29029819
TCGA-06-0190	gbm_tcga_pan_can_atlas_2018	28	deceased	0.6173964497041423	10.4218036
TCGA-28-5215	gbm_tcga_pan_can_atlas_2018	27	deceased	0.5945299145299148	11.01357793
TCGA-14-0789	gbm_tcga_pan_can_atlas_2018	26	deceased	0.5716633793556873	11.2437124
TCGA-28-5207	gbm_tcga_pan_can_atlas_2018	25	deceased	0.5487968441814598	11.27658875
TCGA-41-3915	gbm_tcga_pan_can_atlas_2018	24	deceased	0.5259303090072324	11.83548673
TCGA-06-0152	gbm_tcga_pan_can_atlas_2018	23	deceased	0.5030637738330049	12.32863202
TCGA-06-2562	gbm_tcga_pan_can_atlas_2018	22	deceased	0.48019723865877745	12.55876648
TCGA-06-0644	gbm_tcga_pan_can_atlas_2018	21	deceased	0.45733070348454985	12.62451918
TCGA-19-1787	gbm_tcga_pan_can_atlas_2018	20	deceased	0.43446416831032236	12.65739554
TCGA-06-0130	gbm_tcga_pan_can_atlas_2018	19	deceased	0.4115976331360948	12.9532827
TCGA-28-5216	gbm_tcga_pan_can_atlas_2018	18	censored	0.4115976331360948	13.6436861
TCGA-28-5209	gbm_tcga_pan_can_atlas_2018	17	censored	0.4115976331360948	14.5313476
TCGA-14-0736	gbm_tcga_pan_can_atlas_2018	16	deceased	0.3858727810650889	15.12312194
TCGA-14-1034	gbm_tcga_pan_can_atlas_2018	15	deceased	0.36014792899408293	15.94503074
TCGA-32-2615	gbm_tcga_pan_can_atlas_2018	14	deceased	0.3344230769230771	15.94503074
TCGA-06-2561	gbm_tcga_pan_can_atlas_2018	13	deceased	0.30869822485207116	17.65460105
TCGA-14-1823	gbm_tcga_pan_can_atlas_2018	12	deceased	0.2829733727810652	17.85185916
TCGA-28-5208	gbm_tcga_pan_can_atlas_2018	11	deceased	0.25724852071005927	17.88473551
TCGA-27-2519	gbm_tcga_pan_can_atlas_2018	10	deceased	0.23152366863905335	18.08199362
TCGA-26-5136	gbm_tcga_pan_can_atlas_2018	9	deceased	0.2057988165680474	18.96965513
TCGA-06-0168	gbm_tcga_pan_can_atlas_2018	8	deceased	0.1800739644970415	19.66005852
TCGA-32-4213	gbm_tcga_pan_can_atlas_2018	7	censored	0.1800739644970415	19.85731663
TCGA-02-2486	gbm_tcga_pan_can_atlas_2018	6	deceased	0.15006163708086792	20.31758556
TCGA-06-1084	gbm_tcga_pan_can_atlas_2018	5	deceased	0.12004930966469435	23.93398429
TCGA-16-1045	gbm_tcga_pan_can_atlas_2018	4	deceased	0.09003698224852076	29.02981885
TCGA-28-5213	gbm_tcga_pan_can_atlas_2018	3	censored	0.09003698224852076	31.26541079
TCGA-12-0619	gbm_tcga_pan_can_atlas_2018	2	deceased	0.04501849112426038	34.91468587
TCGA-06-0184	gbm_tcga_pan_can_atlas_2018	1	deceased	0	69.89512444

(C) Proneural-matchedM-0524
Case ID	Study ID	Number at Risk	Status	Survival Rate	Time (months)
TCGA-19-2624	gbm_tcga_pan_can_atlas_2018	28	deceased	0.9642857142857143	0.16438176
TCGA-41-2571	gbm_tcga_pan_can_atlas_2018	27	deceased	0.9285714285714285	0.854785153
TCGA-06-0174	gbm_tcga_pan_can_atlas_2018	26	deceased	0.8928571428571428	3.2218825
TCGA-16-0846	gbm_tcga_pan_can_atlas_2018	25	deceased	0.8571428571428571	3.912285893
TCGA-76-4925	gbm_tcga_pan_can_atlas_2018	24	deceased	0.8214285714285714	4.799947398
TCGA-06-2559	gbm_tcga_pan_can_atlas_2018	23	deceased	0.7857142857142857	4.931452806
TCGA-27-1830	gbm_tcga_pan_can_atlas_2018	22	deceased	0.75	5.062958214
TCGA-26-5134	gbm_tcga_pan_can_atlas_2018	21	censored	0.75	5.490350791
TCGA-06-0646	gbm_tcga_pan_can_atlas_2018	20	deceased	0.7124999999999999	5.753361607
TCGA-06-5416	gbm_tcga_pan_can_atlas_2018	19	censored	0.7124999999999999	6.706775816
TCGA-14-1825	gbm_tcga_pan_can_atlas_2018	18	deceased	0.6729166666666666	7.627313673
TCGA-06-0745	gbm_tcga_pan_can_atlas_2018	17	deceased	0.6333333333333333	7.857448138
TCGA-26-5135	gbm_tcga_pan_can_atlas_2018	16	deceased	0.59375	8.876615051
TCGA-12-3650	gbm_tcga_pan_can_atlas_2018	15	deceased	0.5541666666666667	10.94782523
TCGA-06-2558	gbm_tcga_pan_can_atlas_2018	14	deceased	0.5145833333333334	12.49301378
TCGA-12-0618	gbm_tcga_pan_can_atlas_2018	13	deceased	0.4750000000000001	12.98615906
TCGA-06-0238	gbm_tcga_pan_can_atlas_2018	12	deceased	0.43541666666666673	13.31492258
TCGA-06-0686	gbm_tcga_pan_can_atlas_2018	11	deceased	0.39583333333333337	14.20258408
TCGA-02-0047	gbm_tcga_pan_can_atlas_2018	10	deceased	0.35625000000000007	14.72860571
TCGA-12-0616	gbm_tcga_pan_can_atlas_2018	9	deceased	0.3166666666666667	14.72860571
TCGA-19-5960	gbm_tcga_pan_can_atlas_2018	8	deceased	0.27708333333333335	14.95874018
TCGA-41-5651	gbm_tcga_pan_can_atlas_2018	7	deceased	0.2375	15.12312194
TCGA-32-5222	gbm_tcga_pan_can_atlas_2018	6	deceased	0.19791666666666663	19.23266594
TCGA-19-0957	gbm_tcga_pan_can_atlas_2018	5	deceased	0.15833333333333333	21.89565046
TCGA-12-1597	gbm_tcga_pan_can_atlas_2018	4	deceased	0.11875	22.19153763
TCGA-32-2634	gbm_tcga_pan_can_atlas_2018	3	censored	0.11875	22.78331196
TCGA-19-1390	gbm_tcga_pan_can_atlas_2018	2	deceased	0.059375	25.38054378
TCGA-76-4932	gbm_tcga_pan_can_atlas_2018	1	deceased	0	47.93372127
