# Supplementary material for: A prognostic matrix gene expression signature defines functional glioblastoma phenotypes and niches
Source: Commun Biol. 2026 Jan 5;9:18. doi: 10.1038/s42003-025-09245-8 (PMC12769572; doi:10.1038/s42003-025-09245-8)
Supplement: Supplementary file 5 — supplementary data 2 [file 42003_2025_9245_MOESM5_ESM.zip › Vishnoi-et-al-SourceData-COMMSBIO-24-8619B/Figure5/Figure5B-C/Figure5BC-PFS-M17Signature.txt]

Progression Free 

Hazard ratio
hazard ratio ( ±95% confidence interval)	(A) M17-H	(B) M17-I	(C) M17-L
(A) M17-H	1.000 (0.446-2.243)	0.468 (0.243-0.900)	0.411 (0.221-0.764)
(B) M17-I	2.139 (1.112-4.115)	1.000 (0.637-1.570)	0.878 (0.588-1.312)
(C) M17-L	2.435 (1.308-4.533)	1.139 (0.762-1.701)	1.000 (0.708-1.412)
Survival plot summary
Number of Cases, Total	Number of Events	Median Months Progression Free (95% CI)
(A) M17-H	27	24	3.85 (2.89 - 6.41)
(B) M17-I	48	36	5.26 (4.08 - 14.04)
(C) M17-L	67	54	8.42 (6.67 - 11.28)

(A) M17-H
Case ID	Study ID	Number at Risk	Status	Survival Rate	Time (months)
TCGA-02-0055	gbm_tcga_pan_can_atlas_2018	27	deceased	0.9629629629629629	0.197258112
TCGA-41-4097	gbm_tcga_pan_can_atlas_2018	26	deceased	0.9259259259259259	0.197258112
TCGA-06-2569	gbm_tcga_pan_can_atlas_2018	25	censored	0.9259259259259259	0.427392577
TCGA-06-0750	gbm_tcga_pan_can_atlas_2018	24	deceased	0.8873456790123457	0.920537857
TCGA-14-0781	gbm_tcga_pan_can_atlas_2018	23	deceased	0.8487654320987655	0.953414209
TCGA-28-1753	gbm_tcga_pan_can_atlas_2018	22	censored	0.8487654320987655	1.216425026
TCGA-27-2528	gbm_tcga_pan_can_atlas_2018	21	deceased	0.8083480305702528	2.367097347
TCGA-28-2513	gbm_tcga_pan_can_atlas_2018	20	deceased	0.76793062904174	2.465726403
TCGA-06-0644	gbm_tcga_pan_can_atlas_2018	19	deceased	0.7275132275132274	2.794489923
TCGA-06-5412	gbm_tcga_pan_can_atlas_2018	18	deceased	0.6870958259847147	2.89311898
TCGA-06-0190	gbm_tcga_pan_can_atlas_2018	17	deceased	0.646678424456202	2.89311898
TCGA-76-4928	gbm_tcga_pan_can_atlas_2018	16	deceased	0.6062610229276896	3.090377092
TCGA-14-0789	gbm_tcga_pan_can_atlas_2018	15	deceased	0.565843621399177	3.452016964
TCGA-06-5410	gbm_tcga_pan_can_atlas_2018	14	deceased	0.5254262198706644	3.55064602
TCGA-06-0171	gbm_tcga_pan_can_atlas_2018	13	deceased	0.48500881834215176	3.846533189
TCGA-32-2615	gbm_tcga_pan_can_atlas_2018	12	deceased	0.4445914168136391	4.306802117
TCGA-06-0141	gbm_tcga_pan_can_atlas_2018	11	deceased	0.4041740152851265	4.767071046
TCGA-06-2562	gbm_tcga_pan_can_atlas_2018	10	deceased	0.3637566137566138	4.964329158
TCGA-28-5218	gbm_tcga_pan_can_atlas_2018	9	censored	0.3637566137566138	5.16158727
TCGA-28-5215	gbm_tcga_pan_can_atlas_2018	8	deceased	0.3182870370370371	5.391721735
TCGA-27-1832	gbm_tcga_pan_can_atlas_2018	7	deceased	0.27281746031746035	5.786237959
TCGA-06-5413	gbm_tcga_pan_can_atlas_2018	6	deceased	0.22734788359788363	6.410888648
TCGA-27-2524	gbm_tcga_pan_can_atlas_2018	5	deceased	0.1818783068783069	7.594437321
TCGA-06-0130	gbm_tcga_pan_can_atlas_2018	4	deceased	0.13640873015873017	8.021829898
TCGA-41-3915	gbm_tcga_pan_can_atlas_2018	3	deceased	0.09093915343915344	9.468389388
TCGA-32-4213	gbm_tcga_pan_can_atlas_2018	2	deceased	0.04546957671957672	11.60535227
TCGA-76-4927	gbm_tcga_pan_can_atlas_2018	1	deceased	0	13.67656245

(B) M17-I
Case ID	Study ID	Number at Risk	Status	Survival Rate	Time (months)
TCGA-19-2624	gbm_tcga_pan_can_atlas_2018	48	censored	1	0.16438176
TCGA-32-1980	gbm_tcga_pan_can_atlas_2018	47	deceased	0.9787234042553191	1.183548673
TCGA-06-0174	gbm_tcga_pan_can_atlas_2018	46	deceased	0.9574468085106382	1.545188546
TCGA-26-5139	gbm_tcga_pan_can_atlas_2018	45	censored	0.9574468085106382	1.578064898
TCGA-02-0047	gbm_tcga_pan_can_atlas_2018	44	deceased	0.9356866537717601	1.873952066
TCGA-06-0649	gbm_tcga_pan_can_atlas_2018	43	deceased	0.9139264990328819	2.104086531
TCGA-06-0878	gbm_tcga_pan_can_atlas_2018	42	deceased	0.8921663442940038	2.169839235
TCGA-06-0210	gbm_tcga_pan_can_atlas_2018	41	deceased	0.8704061895551256	2.202715587
TCGA-14-0787	gbm_tcga_pan_can_atlas_2018	40	censored	0.8704061895551256	2.235591939
TCGA-19-4065	gbm_tcga_pan_can_atlas_2018	39	deceased	0.8480880821306352	2.301344643
TCGA-06-0747	gbm_tcga_pan_can_atlas_2018	38	deceased	0.8257699747061449	2.695860867
TCGA-06-5418	gbm_tcga_pan_can_atlas_2018	37	deceased	0.8034518672816546	2.728737219
TCGA-06-0646	gbm_tcga_pan_can_atlas_2018	36	deceased	0.7811337598571642	2.958871684
TCGA-06-0158	gbm_tcga_pan_can_atlas_2018	35	deceased	0.7588156524326738	2.958871684
TCGA-06-0745	gbm_tcga_pan_can_atlas_2018	34	deceased	0.7364975450081834	3.024624388
TCGA-06-5858	gbm_tcga_pan_can_atlas_2018	33	deceased	0.7141794375836931	3.189006148
TCGA-06-0157	gbm_tcga_pan_can_atlas_2018	32	deceased	0.6918613301592028	3.189006148
TCGA-12-5299	gbm_tcga_pan_can_atlas_2018	31	deceased	0.6695432227347123	3.2218825
TCGA-06-5856	gbm_tcga_pan_can_atlas_2018	30	deceased	0.647225115310222	3.747904133
TCGA-27-1830	gbm_tcga_pan_can_atlas_2018	29	deceased	0.6249070078857316	4.076667653
TCGA-32-1982	gbm_tcga_pan_can_atlas_2018	28	deceased	0.6025889004612413	4.66844199
TCGA-19-2619	gbm_tcga_pan_can_atlas_2018	27	deceased	0.5802707930367508	4.799947398
TCGA-28-5208	gbm_tcga_pan_can_atlas_2018	26	deceased	0.5579526856122604	4.865700102
TCGA-19-2620	gbm_tcga_pan_can_atlas_2018	25	censored	0.5579526856122604	4.865700102
TCGA-06-2559	gbm_tcga_pan_can_atlas_2018	24	deceased	0.534704657045083	4.931452806
TCGA-06-5408	gbm_tcga_pan_can_atlas_2018	23	deceased	0.5114566284779054	5.194463622
TCGA-06-0686	gbm_tcga_pan_can_atlas_2018	22	deceased	0.48820859991072785	5.260216326
TCGA-28-2514	gbm_tcga_pan_can_atlas_2018	21	censored	0.48820859991072785	5.260216326
TCGA-06-5414	gbm_tcga_pan_can_atlas_2018	20	deceased	0.4637981699151915	5.490350791
TCGA-26-5134	gbm_tcga_pan_can_atlas_2018	19	censored	0.4637981699151915	5.490350791
TCGA-06-0645	gbm_tcga_pan_can_atlas_2018	18	deceased	0.43803160491990306	5.753361607
TCGA-06-2565	gbm_tcga_pan_can_atlas_2018	17	deceased	0.41226503992461466	5.851990663
TCGA-12-0619	gbm_tcga_pan_can_atlas_2018	16	deceased	0.3864984749293263	6.673899464
TCGA-15-0742	gbm_tcga_pan_can_atlas_2018	15	deceased	0.36073190993403786	7.627313673
TCGA-26-5135	gbm_tcga_pan_can_atlas_2018	14	censored	0.36073190993403786	8.876615051
TCGA-06-2558	gbm_tcga_pan_can_atlas_2018	13	censored	0.36073190993403786	12.49301378
TCGA-06-0138	gbm_tcga_pan_can_atlas_2018	12	deceased	0.3306709174395347	12.9532827
TCGA-28-5216	gbm_tcga_pan_can_atlas_2018	11	censored	0.3306709174395347	13.6436861
TCGA-08-0386	gbm_tcga_pan_can_atlas_2018	10	deceased	0.29760382569558125	14.03820232
TCGA-28-5209	gbm_tcga_pan_can_atlas_2018	9	censored	0.29760382569558125	14.5313476
TCGA-06-0168	gbm_tcga_pan_can_atlas_2018	8	deceased	0.2604033474836336	15.15599829
TCGA-06-0132	gbm_tcga_pan_can_atlas_2018	7	deceased	0.22320286927168592	15.84640168
TCGA-06-0187	gbm_tcga_pan_can_atlas_2018	6	deceased	0.18600239105973826	17.45734293
TCGA-14-2554	gbm_tcga_pan_can_atlas_2018	5	deceased	0.14880191284779062	17.49021929
TCGA-02-2486	gbm_tcga_pan_can_atlas_2018	4	deceased	0.11160143463584296	20.31758556
TCGA-16-1045	gbm_tcga_pan_can_atlas_2018	3	deceased	0.0744009564238953	21.50113423
TCGA-32-2634	gbm_tcga_pan_can_atlas_2018	2	censored	0.0744009564238953	22.78331196
TCGA-28-5213	gbm_tcga_pan_can_atlas_2018	1	censored	0.0744009564238953	31.26541079

(C) M17-L
Case ID	Study ID	Number at Risk	Status	Survival Rate	Time (months)
TCGA-06-0219	gbm_tcga_pan_can_atlas_2018	67	deceased	0.9850746268656717	0.723279745
TCGA-41-2571	gbm_tcga_pan_can_atlas_2018	66	deceased	0.9701492537313433	0.854785153
TCGA-06-2557	gbm_tcga_pan_can_atlas_2018	65	deceased	0.955223880597015	1.084919617
TCGA-76-4926	gbm_tcga_pan_can_atlas_2018	64	deceased	0.9402985074626866	1.117795969
TCGA-28-1747	gbm_tcga_pan_can_atlas_2018	63	censored	0.9402985074626866	2.531479107
TCGA-06-2561	gbm_tcga_pan_can_atlas_2018	62	deceased	0.9251324025036111	2.564355459
TCGA-14-1825	gbm_tcga_pan_can_atlas_2018	61	deceased	0.9099662975445355	2.695860867
TCGA-06-0749	gbm_tcga_pan_can_atlas_2018	60	deceased	0.8948001925854598	2.695860867
TCGA-27-2526	gbm_tcga_pan_can_atlas_2018	59	deceased	0.8796340876263842	2.860242628
TCGA-76-4925	gbm_tcga_pan_can_atlas_2018	58	deceased	0.8644679826673086	2.89311898
TCGA-28-2499	gbm_tcga_pan_can_atlas_2018	57	censored	0.8644679826673086	3.123253444
TCGA-76-4929	gbm_tcga_pan_can_atlas_2018	56	deceased	0.8490310544053924	3.649275076
TCGA-76-4931	gbm_tcga_pan_can_atlas_2018	55	deceased	0.8335941261434762	3.682151429
TCGA-32-5222	gbm_tcga_pan_can_atlas_2018	54	deceased	0.8181571978815598	3.879409541
TCGA-16-0846	gbm_tcga_pan_can_atlas_2018	53	deceased	0.8027202696196437	3.912285893
TCGA-41-2572	gbm_tcga_pan_can_atlas_2018	52	deceased	0.7872833413577276	4.010914949
TCGA-19-2625	gbm_tcga_pan_can_atlas_2018	51	censored	0.7872833413577276	4.076667653
TCGA-06-2567	gbm_tcga_pan_can_atlas_2018	50	deceased	0.7715376745305729	4.372554821
TCGA-27-1837	gbm_tcga_pan_can_atlas_2018	49	deceased	0.7557920077034183	4.471183877
TCGA-06-5859	gbm_tcga_pan_can_atlas_2018	48	censored	0.7557920077034183	4.569812934
TCGA-14-1823	gbm_tcga_pan_can_atlas_2018	47	deceased	0.7397113266884519	4.602689286
TCGA-27-1831	gbm_tcga_pan_can_atlas_2018	46	deceased	0.7236306456734856	4.734194694
TCGA-28-2509	gbm_tcga_pan_can_atlas_2018	45	censored	0.7236306456734856	4.767071046
TCGA-27-1835	gbm_tcga_pan_can_atlas_2018	44	deceased	0.7071844946354519	5.16158727
TCGA-14-0817	gbm_tcga_pan_can_atlas_2018	43	censored	0.7071844946354519	5.391721735
TCGA-06-0743	gbm_tcga_pan_can_atlas_2018	42	deceased	0.6903467685727029	5.786237959
TCGA-12-1597	gbm_tcga_pan_can_atlas_2018	41	deceased	0.673509042509954	5.917743367
TCGA-06-2564	gbm_tcga_pan_can_atlas_2018	40	censored	0.673509042509954	5.950619719
TCGA-32-2616	gbm_tcga_pan_can_atlas_2018	39	deceased	0.6562395798814936	5.983496071
TCGA-02-2485	gbm_tcga_pan_can_atlas_2018	38	deceased	0.6389701172530333	6.115001479
TCGA-06-0178	gbm_tcga_pan_can_atlas_2018	37	deceased	0.621700654624573	6.312259592
TCGA-12-3652	gbm_tcga_pan_can_atlas_2018	36	deceased	0.6044311919961126	6.673899464
TCGA-06-5416	gbm_tcga_pan_can_atlas_2018	35	censored	0.6044311919961126	6.706775816
TCGA-41-5651	gbm_tcga_pan_can_atlas_2018	34	deceased	0.5866538039962269	6.904033928
TCGA-06-0882	gbm_tcga_pan_can_atlas_2018	33	deceased	0.5688764159963413	7.002662985
TCGA-06-5411	gbm_tcga_pan_can_atlas_2018	32	deceased	0.5510990279964556	7.035539337
TCGA-14-1829	gbm_tcga_pan_can_atlas_2018	31	censored	0.5510990279964556	7.167044745
TCGA-12-3653	gbm_tcga_pan_can_atlas_2018	30	deceased	0.5327290603965738	7.364302857
TCGA-12-3650	gbm_tcga_pan_can_atlas_2018	29	deceased	0.5143590927966919	7.857448138
TCGA-27-2519	gbm_tcga_pan_can_atlas_2018	28	deceased	0.4959891251968101	8.416346122
TCGA-12-0821	gbm_tcga_pan_can_atlas_2018	27	deceased	0.4776191575969282	8.514975178
TCGA-06-5415	gbm_tcga_pan_can_atlas_2018	26	censored	0.4776191575969282	8.54785153
TCGA-28-5220	gbm_tcga_pan_can_atlas_2018	25	deceased	0.45851439129305105	8.613604235
TCGA-32-2632	gbm_tcga_pan_can_atlas_2018	24	deceased	0.4394096249891739	8.843738699
TCGA-14-1034	gbm_tcga_pan_can_atlas_2018	23	deceased	0.4203048586852968	9.271131275
TCGA-26-5132	gbm_tcga_pan_can_atlas_2018	22	censored	0.4203048586852968	9.402636683
TCGA-19-1787	gbm_tcga_pan_can_atlas_2018	21	deceased	0.40029034160504456	10.12591643
TCGA-06-0238	gbm_tcga_pan_can_atlas_2018	20	deceased	0.3802758245247923	10.22454548
TCGA-27-1834	gbm_tcga_pan_can_atlas_2018	19	deceased	0.3602613074445401	11.01357793
TCGA-28-5207	gbm_tcga_pan_can_atlas_2018	18	deceased	0.3402467903642878	11.27658875
TCGA-26-5133	gbm_tcga_pan_can_atlas_2018	17	deceased	0.3202322732840356	12.16425026
TCGA-19-5960	gbm_tcga_pan_can_atlas_2018	16	deceased	0.3002177562037834	12.55876648
TCGA-12-0618	gbm_tcga_pan_can_atlas_2018	15	censored	0.3002177562037834	12.98615906
TCGA-12-0616	gbm_tcga_pan_can_atlas_2018	14	deceased	0.27877363076065603	13.08478811
TCGA-12-5295	gbm_tcga_pan_can_atlas_2018	13	deceased	0.2573295053175287	13.11766446
TCGA-27-2523	gbm_tcga_pan_can_atlas_2018	12	deceased	0.23588537987440128	13.21629352
TCGA-32-1970	gbm_tcga_pan_can_atlas_2018	11	deceased	0.21444125443127388	13.41355163
TCGA-06-1804	gbm_tcga_pan_can_atlas_2018	10	deceased	0.1929971289881465	13.61080975
TCGA-14-0790	gbm_tcga_pan_can_atlas_2018	9	deceased	0.17155300354501912	13.77519151
TCGA-28-5204	gbm_tcga_pan_can_atlas_2018	8	deceased	0.15010887810189172	14.92586383
TCGA-06-2563	gbm_tcga_pan_can_atlas_2018	7	deceased	0.12866475265876431	18.21349903
TCGA-26-5136	gbm_tcga_pan_can_atlas_2018	6	deceased	0.10722062721563694	18.96965513
TCGA-32-2638	gbm_tcga_pan_can_atlas_2018	5	deceased	0.08577650177250956	25.18328566
TCGA-19-1390	gbm_tcga_pan_can_atlas_2018	4	censored	0.08577650177250956	25.38054378
TCGA-06-0184	gbm_tcga_pan_can_atlas_2018	3	deceased	0.05718433451500637	41.9502252
TCGA-06-0744	gbm_tcga_pan_can_atlas_2018	2	deceased	0.028592167257503184	41.98310156
TCGA-76-4932	gbm_tcga_pan_can_atlas_2018	1	deceased	0	47.93372127
