# Supplementary material for: A prognostic matrix gene expression signature defines functional glioblastoma phenotypes and niches
Source: Commun Biol. 2026 Jan 5;9:18. doi: 10.1038/s42003-025-09245-8 (PMC12769572; doi:10.1038/s42003-025-09245-8)
Supplement: Supplementary file 5 — supplementary data 2 [file 42003_2025_9245_MOESM5_ESM.zip › Vishnoi-et-al-SourceData-COMMSBIO-24-8619B/Figure5/Figure5B-C/Figure5BC-OS-StatisticsM17Signature.txt]

Overall  

Hazard ratio
hazard ratio ( ±95% confidence interval)	(A) M17-H	(B) M17-I	(C) M17-L
(A) M17-H	1.000 (0.460-2.173)	0.579 (0.307-1.093)	0.460 (0.253-0.836)
(B) M17-I	1.727 (0.915-3.262)	1.000 (0.635-1.574)	0.795 (0.534-1.183)
(C) M17-L	2.173 (1.196-3.947)	1.258 (0.846-1.872)	1.000 (0.718-1.393)
Survival plot summary
Number of Cases, Total	Number of Events	Median Months Overall (95% CI)
(A) M17-H	28	23	10.41 (5.16 - 12.94)
(B) M17-I	50	39	12.48 (7.85 - 17.87)
(C) M17-L	68	58	14.91 (13.30 - 16.59)

(A) M17-H
Case ID	Study ID	Number at Risk	Status	Survival Rate	Time (months)
TCGA-41-4097	gbm_tcga	28	deceased	0.9642857142857143	0.2
TCGA-06-2569	gbm_tcga	27	censored	0.9642857142857143	0.43
TCGA-06-0750	gbm_tcga	26	deceased	0.9271978021978022	0.92
TCGA-14-0781	gbm_tcga	25	deceased	0.8901098901098902	0.95
TCGA-28-1753	gbm_tcga	24	censored	0.8901098901098902	1.22
TCGA-02-0055	gbm_tcga	23	deceased	0.8514094601051123	2.5
TCGA-76-4928	gbm_tcga	22	deceased	0.8127090301003345	3.09
TCGA-06-5410	gbm_tcga	21	deceased	0.7740086000955566	3.55
TCGA-06-5412	gbm_tcga	20	deceased	0.7353081700907788	4.53
TCGA-19-1389	gbm_tcga	19	deceased	0.6966077400860009	4.63
TCGA-28-5218	gbm_tcga	18	deceased	0.657907310081223	5.16
TCGA-28-2513	gbm_tcga	17	censored	0.657907310081223	7.29
TCGA-27-2524	gbm_tcga	16	deceased	0.6167881032011466	7.59
TCGA-06-5413	gbm_tcga	15	censored	0.6167881032011466	8.8
TCGA-27-1832	gbm_tcga	14	deceased	0.5727318101153505	9.86
TCGA-06-0141	gbm_tcga	13	deceased	0.5286755170295543	10.28
TCGA-06-0190	gbm_tcga	12	deceased	0.48461922394375806	10.41
TCGA-28-5215	gbm_tcga	11	deceased	0.44056293085796183	11.01
TCGA-14-0789	gbm_tcga	10	deceased	0.39650663777216566	11.24
TCGA-41-3915	gbm_tcga	9	deceased	0.35245034468636943	11.83
TCGA-06-2562	gbm_tcga	8	deceased	0.30839405160057326	12.55
TCGA-06-0644	gbm_tcga	7	deceased	0.2643377585147771	12.61
TCGA-06-0130	gbm_tcga	6	deceased	0.22028146542898092	12.94
TCGA-06-0171	gbm_tcga	5	deceased	0.17622517234318477	13.11
TCGA-27-2528	gbm_tcga	4	deceased	0.13216887925738857	15.77
TCGA-32-2615	gbm_tcga	3	deceased	0.08811258617159239	15.93
TCGA-76-4927	gbm_tcga	2	deceased	0.04405629308579619	17.58
TCGA-32-4213	gbm_tcga	1	censored	0.04405629308579619	19.84

(B) M17-I
Case ID	Study ID	Number at Risk	Status	Survival Rate	Time (months)
TCGA-19-2624	gbm_tcga	50	deceased	0.98	0.16
TCGA-32-1980	gbm_tcga	49	deceased	0.96	1.18
TCGA-26-5139	gbm_tcga	48	censored	0.96	1.58
TCGA-06-0649	gbm_tcga	47	deceased	0.9395744680851064	2.1
TCGA-14-0787	gbm_tcga	46	deceased	0.9191489361702128	2.23
TCGA-06-0747	gbm_tcga	45	deceased	0.8987234042553192	2.69
TCGA-06-5418	gbm_tcga	44	deceased	0.8782978723404256	2.73
TCGA-06-0157	gbm_tcga	43	deceased	0.857872340425532	3.19
TCGA-12-5299	gbm_tcga	42	deceased	0.8374468085106384	3.22
TCGA-06-0174	gbm_tcga	41	deceased	0.8170212765957447	3.22
TCGA-06-5856	gbm_tcga	40	deceased	0.7965957446808511	3.75
TCGA-32-1982	gbm_tcga	39	deceased	0.7761702127659575	4.66
TCGA-19-2620	gbm_tcga	38	deceased	0.7557446808510639	4.86
TCGA-06-2559	gbm_tcga	37	deceased	0.7353191489361702	4.93
TCGA-27-1830	gbm_tcga	36	deceased	0.7148936170212766	5.06
TCGA-28-2514	gbm_tcga	35	censored	0.7148936170212766	5.26
TCGA-26-5134	gbm_tcga	34	censored	0.7148936170212766	5.49
TCGA-06-0646	gbm_tcga	33	deceased	0.693230174081238	5.75
TCGA-06-0645	gbm_tcga	32	deceased	0.6715667311411994	5.75
TCGA-06-0156	gbm_tcga	31	deceased	0.6499032882011607	5.85
TCGA-06-5858	gbm_tcga	30	censored	0.6499032882011607	6.14
TCGA-06-0878	gbm_tcga	29	censored	0.6499032882011607	7.16
TCGA-06-0210	gbm_tcga	28	deceased	0.6266924564796909	7.39
TCGA-06-0745	gbm_tcga	27	deceased	0.6034816247582208	7.85
TCGA-26-5135	gbm_tcga	26	deceased	0.5802707930367508	8.87
TCGA-06-5414	gbm_tcga	25	censored	0.5802707930367508	8.97
TCGA-19-2619	gbm_tcga	24	censored	0.5802707930367508	9.66
TCGA-06-0158	gbm_tcga	23	deceased	0.5550416281221094	10.81
TCGA-06-5408	gbm_tcga	22	deceased	0.5298124632074681	11.73
TCGA-06-0152	gbm_tcga	21	deceased	0.5045832982928268	12.32
TCGA-06-2558	gbm_tcga	20	deceased	0.4793541333781854	12.48
TCGA-28-5216	gbm_tcga	19	censored	0.4793541333781854	13.63
TCGA-15-0742	gbm_tcga	18	deceased	0.4527233481905084	13.76
TCGA-06-0686	gbm_tcga	17	deceased	0.42609256300283144	14.19
TCGA-28-5209	gbm_tcga	16	censored	0.42609256300283144	14.52
TCGA-02-0047	gbm_tcga	15	deceased	0.397686392135976	14.72
TCGA-06-2565	gbm_tcga	14	deceased	0.3692802212691205	16.62
TCGA-14-2554	gbm_tcga	13	deceased	0.34087405040226515	17.48
TCGA-28-5208	gbm_tcga	12	deceased	0.3124678795354097	17.87
TCGA-08-0386	gbm_tcga	11	deceased	0.2840617086685543	18
TCGA-06-0168	gbm_tcga	10	deceased	0.25565553780169886	19.65
TCGA-02-2486	gbm_tcga	9	deceased	0.22724936693484346	20.3
TCGA-19-0957	gbm_tcga	8	deceased	0.198843196067988	21.88
TCGA-32-2634	gbm_tcga	7	censored	0.198843196067988	22.77
TCGA-06-0138	gbm_tcga	6	deceased	0.16570266338999	24.21
TCGA-06-0132	gbm_tcga	5	deceased	0.13256213071199202	25.33
TCGA-06-0187	gbm_tcga	4	deceased	0.09942159803399403	27.2
TCGA-16-1045	gbm_tcga	3	deceased	0.06628106535599601	29.01
TCGA-28-5213	gbm_tcga	2	censored	0.06628106535599601	31.24
TCGA-12-0619	gbm_tcga	1	deceased	0	34.89

(C) M17-L
Case ID	Study ID	Number at Risk	Status	Survival Rate	Time (months)
TCGA-06-0219	gbm_tcga	68	deceased	0.9852941176470589	0.72
TCGA-41-2571	gbm_tcga	67	deceased	0.9705882352941176	0.85
TCGA-06-2557	gbm_tcga	66	deceased	0.9558823529411765	1.08
TCGA-28-1747	gbm_tcga	65	deceased	0.9411764705882354	2.53
TCGA-06-0749	gbm_tcga	64	deceased	0.9264705882352942	2.69
TCGA-27-2526	gbm_tcga	63	deceased	0.911764705882353	2.86
TCGA-76-4929	gbm_tcga	62	deceased	0.8970588235294119	3.65
TCGA-16-0846	gbm_tcga	61	deceased	0.8823529411764707	3.91
TCGA-19-2625	gbm_tcga	60	deceased	0.8676470588235294	4.07
TCGA-06-2567	gbm_tcga	59	deceased	0.8529411764705883	4.37
TCGA-76-4926	gbm_tcga	58	deceased	0.8382352941176471	4.53
TCGA-06-5859	gbm_tcga	57	censored	0.8382352941176471	4.57
TCGA-28-2509	gbm_tcga	56	censored	0.8382352941176471	4.76
TCGA-76-4925	gbm_tcga	55	deceased	0.8229946524064171	4.8
TCGA-14-0817	gbm_tcga	54	deceased	0.8077540106951873	5.39
TCGA-06-2564	gbm_tcga	53	censored	0.8077540106951873	5.95
TCGA-06-5416	gbm_tcga	52	censored	0.8077540106951873	6.7
TCGA-14-1829	gbm_tcga	51	censored	0.8077540106951873	7.16
TCGA-32-2616	gbm_tcga	50	deceased	0.7915989304812834	7.36
TCGA-14-1825	gbm_tcga	49	deceased	0.7754438502673796	7.62
TCGA-06-5411	gbm_tcga	48	deceased	0.7592887700534758	8.34
TCGA-06-5415	gbm_tcga	47	censored	0.7592887700534758	8.54
TCGA-32-2632	gbm_tcga	46	deceased	0.7427824924436177	8.84
TCGA-76-4931	gbm_tcga	45	deceased	0.7262762148337595	9.17
TCGA-26-5132	gbm_tcga	44	censored	0.7262762148337595	9.4
TCGA-12-0821	gbm_tcga	43	deceased	0.7093860703027418	10.61
TCGA-12-3650	gbm_tcga	42	deceased	0.692495925771724	10.94
TCGA-28-5207	gbm_tcga	41	deceased	0.6756057812407065	11.27
TCGA-19-1787	gbm_tcga	40	deceased	0.6587156367096888	12.65
TCGA-28-5220	gbm_tcga	39	deceased	0.6418254921786712	12.75
TCGA-12-0618	gbm_tcga	38	deceased	0.6249353476476535	12.98
TCGA-06-0238	gbm_tcga	37	deceased	0.6080452031166358	13.3
TCGA-41-2572	gbm_tcga	36	deceased	0.5911550585856181	13.34
TCGA-06-1804	gbm_tcga	35	deceased	0.5742649140546005	13.6
TCGA-14-0790	gbm_tcga	34	deceased	0.5573747695235828	13.76
TCGA-27-1837	gbm_tcga	33	deceased	0.5404846249925651	14.03
TCGA-12-3653	gbm_tcga	32	deceased	0.5235944804615474	14.52
TCGA-12-0616	gbm_tcga	31	deceased	0.5067043359305298	14.72
TCGA-26-5133	gbm_tcga	30	censored	0.5067043359305298	14.85
TCGA-12-5295	gbm_tcga	29	deceased	0.4892317726225805	14.91
TCGA-28-5204	gbm_tcga	28	deceased	0.4717592093146312	14.91
TCGA-19-5960	gbm_tcga	27	deceased	0.4542866460066819	14.95
TCGA-14-0736	gbm_tcga	26	deceased	0.43681408269873256	15.11
TCGA-41-5651	gbm_tcga	25	deceased	0.41934151939078324	15.11
TCGA-32-1970	gbm_tcga	24	deceased	0.401868956082834	15.37
TCGA-02-2485	gbm_tcga	23	censored	0.401868956082834	15.44
TCGA-14-1034	gbm_tcga	22	deceased	0.38360218535179613	15.93
TCGA-27-2523	gbm_tcga	21	deceased	0.3653354146207582	16.06
TCGA-27-1831	gbm_tcga	20	deceased	0.3470686438897202	16.59
TCGA-06-2561	gbm_tcga	19	deceased	0.32880187315868237	17.64
TCGA-14-1823	gbm_tcga	18	deceased	0.31053510242764437	17.84
TCGA-27-2519	gbm_tcga	17	deceased	0.2922683316966065	18.07
TCGA-26-5136	gbm_tcga	16	deceased	0.2740015609655686	18.96
TCGA-32-5222	gbm_tcga	15	deceased	0.2557347902345307	19.22
TCGA-06-0882	gbm_tcga	14	deceased	0.2374680195034928	20.76
TCGA-27-1835	gbm_tcga	13	deceased	0.21920124877245492	21.29
TCGA-12-1597	gbm_tcga	12	deceased	0.200934478041417	22.17
TCGA-32-2638	gbm_tcga	11	deceased	0.1826677073103791	25.16
TCGA-19-1390	gbm_tcga	10	deceased	0.16440093657934118	25.36
TCGA-06-0743	gbm_tcga	9	deceased	0.14613416584830327	26.38
TCGA-06-2563	gbm_tcga	8	censored	0.14613416584830327	30.62
TCGA-14-1402	gbm_tcga	7	deceased	0.1252578564414028	32.03
TCGA-12-3652	gbm_tcga	6	deceased	0.10438154703450234	34.89
TCGA-27-1834	gbm_tcga	5	deceased	0.08350523762760187	40.51
TCGA-06-0744	gbm_tcga	4	deceased	0.0626289282207014	46.85
TCGA-76-4932	gbm_tcga	3	deceased	0.041752618813800935	47.9
TCGA-06-0184	gbm_tcga	2	deceased	0.020876309406900467	69.84
TCGA-06-0178	gbm_tcga	1	deceased	0	88.07
