# Supplementary material for: A prognostic matrix gene expression signature defines functional glioblastoma phenotypes and niches
Source: Commun Biol. 2026 Jan 5;9:18. doi: 10.1038/s42003-025-09245-8 (PMC12769572; doi:10.1038/s42003-025-09245-8)
Supplement: Supplementary file 5 — supplementary data 2 [file 42003_2025_9245_MOESM5_ESM.zip › Vishnoi-et-al-SourceData-COMMSBIO-24-8619B/Figure5/Figure5D/Figure5D-Single Cell Heatmap Data.csv]

Patient	Assignment	ASPN	COL18A1	COL1A2	COL22A1	COL5A1	COL6A2	COL6A3	CRELD2	CYR61	EMILIN1	IGFBP4	IGFBP6	LTBP3	PODNL1	SNED1	SPARC	SPON2	TGFBI	THBS1	ACAN	COL26A1	IGFBPL1	NCAN	SMOC1	TNR	NTN4	RELN	WISP1	SRPX	POSTN	EMILIN2	TNFAIP6	COL25A1	CD27	CSF1R	TNFRSF18	TNFRSF4	ICOSLG	PDCD1	CTLA4	CD28	CD70	CSF1	TNFSF18	TNFSF4	ICOS	CD274	CD80
ndGBM-01	BCells	0	0	0	0	0	0	0	2.349617076	0	0	0	1.216770453	0	0	0	0	0	0	0	0	0	0	0	0	0	0	0	0	0	0	0	0	0	4.981171466	0	0	0	1.315777195	0	0	0	1.216770453	0	0	0	0	0	0
ndGBM-01	Endo	0	2.035140466	0.691036576	0.660466362	0	0.837312761	0	1.351502938	0	0	0.669558801	0	0	0	1.351502938	6.290481734	0	0	0	0	0	0	0	0	1.328674339	0	0	0	0.72344794	0	0.660466362	0	0	0	1.344108433	0	0	0	0	0	0	0	0	0	0	0	0	0
ndGBM-01	Glioma	0.003153064	0.212482334	0.245177865	1.059545827	0.065360139	0.947339502	0.042176167	2.853117314	0	0.606625512	0.774201793	0.484782791	1.654686848	0.374925579	0.099507001	4.363051718	0.073242563	0.100260432	0.044929321	1.118283675	0.006987574	0.186477961	0.794271125	0.046437091	4.104348717	0.111956617	0.004862429	0	3.172136961	0.002750741	1.482723382	0.934916761	0.006845279	0.036392937	0.103349815	0.024276433	0.125051684	0.047764495	0.00242562	0.000455554	0.002679999	0.008480119	0.559119014	0.001491936	0.026842361	0.001938778	0.010429104	0.0014637
ndGBM-01	Myeloid	0.001890419	0.180464341	0.019264232	0.013624463	0.019648396	0.015474242	0.027665747	0.544500855	0	0.091059979	0.035178152	0.049139025	0.472519827	0.006340983	0.003780839	0.228752156	0.053090201	0.394697697	0.11620816	0.011664587	0	0.003629085	0.028400992	0.007770121	0.102771149	0.003682949	0	0	0.046749034	0	0.11754917	0.009348985	0.002057838	0.047032278	6.684142661	0.011054553	0.104255172	0.811577966	0.024838709	0.024293867	0.011362011	0.013333627	0.067224992	0.071217119	0.019523859	0.001755286	0.120746667	0.033382494
ndGBM-01	Oligo	0.019743902	0.786511955	0.107630363	0.041393439	0.020323236	0.078790133	0.023923222	0.954203221	0	0.096084519	0.099506228	0.058938384	1.279121042	0.021070203	0	4.727761168	0	0.021070203	0	0.084011556	0	0.040340802	0.171092567	1.159160376	0.472036593	0.035642336	0.193750247	0	0.222057297	0	0.396913319	0.335026275	0	0	0.78749164	0.03779501	0.067116524	1.427622912	0	0	0	0	1.031879028	0	0.019743902	0	0.063517317	0
ndGBM-01	Pericytes	0.846785452	3.23615265	5.173512657	0.181635195	0.518806873	3.67340013	0.824951817	0.88336369	0	0.883046656	4.000002553	3.130277677	0.945298897	0	0.777425894	6.113566537	1.154365224	1.294907536	0	0.541186781	0	0	0	0.409039893	0.41688513	0	0	0	0.348049287	0	0.327082634	1.059917067	0	0	1.053315307	0.201414854	0	0.220155454	0	0	0	0	0.806240512	0	0.14544744	0	0.220155454	0
ndGBM-01	TCells	0	0.118660371	0	0.065518409	0.065518409	0.128589096	0	0.993805055	0	0.058472326	0.169002766	0.404053019	0.477516018	0	0.052411881	0.497593089	1.211404844	0.37712167	0	0.131037587	0	0	0.070849541	0	0.235459224	0	0	0	0.065518409	0	0.169219464	0.060188046	0	1.862672203	1.232548434	0.933356342	0.466796758	0.122588261	0.639458125	0.134651846	0.36072408	0.172789509	0.163156715	0	0.057070621	0.572771643	0	0
ndGBM-02	BCells	0	0.750989135	0.757997531	0	0	1.077022427	0.357741687	2.243955562	0	0	0.361321614	0	0.731443521	0	0	2.374503342	0	0.399788171	0.42230013	0	0	0	0	0	0	0	0	0	0	0.373701833	0	0.42230013	0	2.296163747	0.42230013	0.911479302	0.808190537	0.901358653	0	0	0	1.231173556	0	0	2.070833812	0.403618332	1.292152539	2.02065837
ndGBM-02	Endo	0.393693564	2.204907745	1.483908503	0	0.286373486	0.818787379	0.563107443	0.90051007	0	0.576578751	3.006726111	1.658418346	1.140924739	0	0.853708808	6.974402915	0.319853714	1.098571334	0.510427061	0.046025462	0	0	0	0.045524449	0	0.308942009	0	0	0.69947764	0.411222439	0.607085541	0.294946295	0	0.045524449	1.358914335	0	0.929445096	0.283794278	0	0.077933504	0	0.071548337	0.549706989	0	0.045524449	0	0.167661955	0
ndGBM-02	Glioma	0.033662998	0.897506753	3.332240014	0.715952069	0.822672587	0.92624635	0.377929161	1.684206107	0	1.966925288	0.617295918	4.044371312	2.79913278	0.547310116	0.172224732	7.813238663	0.473460916	0.678411457	0.5284054	0.006535765	0	0.041551695	0.551223947	0.014158641	0.128308637	0.063384407	0	0	3.352450084	1.192100613	0.183647018	1.657274192	0.049840091	0.073132196	0.338852305	0.133337622	0.054860913	0.164498402	0.017614978	0.028982712	0.013578323	0.418142115	1.932541668	0.00525665	0.157832478	0.03743746	0.166994103	0.002582523
ndGBM-02	Myeloid	0.024647884	0.452015321	0.986601186	0.029857641	0.184715892	0.309434043	0.232328341	1.09177944	0	0.245627007	0.673659552	0.696274286	0.607668828	0.0279643	0.039569702	2.163388182	0.184382974	3.680164943	2.15737651	0.005180706	0	0	0.056002599	0.013362209	0.011245038	0.012789998	0	0	0.165640311	0.132052024	0.945214862	0.491472945	0.009814124	0.077302109	6.117324415	0.049155349	0.186127454	0.727178966	0.138531215	0.05792374	0.097109521	0.101298146	0.577750604	0.131832056	0.097458582	0.053107059	0.166955887	0.086022299
ndGBM-02	Oligo	0	1.836771459	1.642285626	0.224843859	0.241069215	0.252795464	0.252795464	1.927785982	0	0.862299919	0.269769823	1.072928072	3.00802285	0.241069215	0	7.315694439	0	0.869085152	0.288697774	0	0	0	0	1.671850574	0.224843859	0	0	0	1.06299506	0	3.371765153	0.262059404	0.269769823	0.269769823	0.314653881	0	0	1.097790092	0	0	0	0	1.388987397	0	0	0	0.5363555	0
ndGBM-02	Other	0	2.704009346	0	0	0	0	0	0	0	0	0	0	2.839131057	0	0	0	2.704009346	0	0	0	0	0	0	0	0	0	0	0	0	0	0	0	0	2.839131057	0	0	3.070146789	0	0	0	0	0	0	0	0	0	0	0
ndGBM-02	Pericytes	2.378194456	5.223474882	7.816619801	0.044275592	4.332601402	6.212770918	6.068882102	2.109285967	0	2.904718504	5.953609467	4.507490061	1.841384165	0.277279528	0.536949719	6.952765353	3.566887827	3.127316568	2.608302028	0.204096173	0.008497885	0.002870463	0.062816055	0.588651108	0.007305829	0.873357671	0	0	1.48663348	2.37248539	0.739382055	2.931043754	0.008389053	0.050584353	0.36222898	0.034594369	0.037806671	0.27311334	0.010997116	0.034295132	0.019538057	0.031178514	1.582560531	0.003806661	0.135437177	0.032051186	0.021973067	0.004626726
ndGBM-02	TCells	0	0.214360816	0.467418718	0	0.120486419	0.269193393	0.194832369	0.83065967	0	0.110073621	0.214091772	0.471936654	0.339057213	0.02028007	0.019561115	0.931705882	1.255977683	0.305400501	0.217323751	0	0	0.02028007	0	0	0.019561115	0.02028007	0	0	0.153580397	0	0.163917811	0.104896788	0	2.816156811	0.540708969	1.201016964	1.04569355	0.056875046	0.804954602	1.254498685	1.02263772	0.477972809	0.21422852	0	0.085174182	1.420709626	0.037552956	0.046913875
ndGBM-03	BCells	0	0	0	0	0	0	0	2.02800701	0	0	0	0	0	0	0	2.302610092	0	1.782924628	0	0	0	0	0	1.854795181	0	0	0	0	0	0	0	0	0	2.02800701	4.124025995	0	0	0	0	0	0	0	0	0	0	0	0	0
ndGBM-03	Endo	0	0	2.533800778	2.533800778	0	0	0	0	0	0	2.040498501	2.271181498	5.603947567	0	0	5.555085005	0	0	0	0	0	0	2.533800778	0	0	0	0	0	0	0	0	0	0	0	0	0	0	0	0	0	0	0	0	0	0	0	0	0
ndGBM-03	Glioma	0.017458093	0.115710958	2.121900981	2.025454234	0.003134953	1.921133258	0.006653282	2.98966811	0.630661075	1.067755613	0.60820103	0.070061293	4.543417216	0.041627307	0.080217259	7.295639996	0.185952239	0.07229018	0.023709175	0.010336845	0.014508411	0.018909053	3.567529417	1.177275311	1.981006369	0.009434416	0.048964668	0.421533229	3.773110128	0.007798232	1.382641823	0.434990784	0.016149791	0.043756627	0.111242253	0.016226562	0.011620096	0.048685276	0.012040576	0.003467286	0.005262609	0.001902823	1.371839886	0.002972111	0.095400979	0	0.180836622	0
ndGBM-03	Myeloid	0.004597189	0.289990935	0.056279607	0.051773415	0.012549768	0.023141036	0.002915745	1.885004868	0.00475038	0.331796713	0.037905002	0.004149322	1.453212203	0.013974687	0.019050898	0.435753162	0.119547162	2.228713966	0.10842949	0	0.002794089	0	0.071294446	0.022003346	0.030226499	0	0	0.006367377	0.034207314	0	1.012975226	0.009567687	0.005149713	0.099988907	8.127024948	0.034537411	0.155609913	1.210932224	0.049433659	0.070086823	0.05487829	0.029440692	0.166507017	0.11968651	0.06936589	0.029119233	0.4352554	0.126198629
ndGBM-03	Oligo	0	1.942457223	0.38073125	0.390876281	0	0.531748148	0	1.098809313	0.270505591	0.37486428	0	0	3.203618456	0	0	4.008041942	0	0	0	0	0	0	0.503935023	1.666400148	0.490120042	0	0.148267959	0.135646738	0.129015653	0	0.536942761	0	0	0	1.037398135	0	0	0.838962714	0.117947926	0	0	0	2.362512613	0	0	0	0	0
ndGBM-03	Pericytes	0	0	2.013175191	2.582762267	0	5.337276975	0	3.204165804	0.58121385	2.004409952	1.502257887	1.128563563	3.316477982	0	0	6.724665056	0	0	0.502726395	0	0	0	2.692308344	0.6726633	0.701401539	0	0	0	3.963083487	0	2.34838328	0.681354449	0	0	0	0	0	0	0	0	0	0	1.801226863	0	0	0	0	0
ndGBM-03	TCells	0	0.041234828	0.011133847	0	0	0.114309768	0.019725589	2.041073907	0	0.056045422	0.180608742	0.309533406	0.667031921	0	0.010228034	0.171756412	0.95426103	0.082222478	0.009698275	0	0	0	0.053327721	0.020831992	0.010603958	0	0.012039791	0.02264375	0.031298355	0	0.325291465	0	0	3.220269381	0.298322563	0.915361423	0.54961377	0.011133847	1.135164141	0.436711377	0.57182087	0.485973758	0.248593221	0	0.187408724	0.846093541	0.064461698	0.042140642
ndGBM-04	BCells	0	0	0	0	0	2.129348293	0	6.286711925	0	1.956111483	0	0	0	0	0	2.201256313	0	0	0	0	0	0	0	0	0	0	0	0	0	0	0	0	0	0	0	2.129348293	0	0	0	0	0	0	0	0	0	0	0	0
ndGBM-04	Endo	0	3.902726558	0.078405358	0.108095081	0	1.433411684	0	1.074126456	0	0	3.83881249	0.751847118	1.180017533	0	1.69927219	7.937787164	0.196460599	0.178307878	2.30496553	0	0	0	0	0	0	0.085905133	0	0	0.340266882	0.43477281	0.078405358	0	0	0	0.181810344	0.157937608	1.119723227	0.097510379	0	0	0	0	0	0.198494784	0.219361787	0	0	0
ndGBM-04	Glioma	0.006501356	0.247333432	0.008699287	0.424079015	0.01886869	2.739494813	0.002087544	3.254458923	0	1.058611021	0.196839902	0.57548197	3.293786701	0.132892854	0.078520988	7.178626338	1.38398586	0.230239671	0.129537646	0.03890846	0.0101043	1.040162594	0.837592852	0.025392058	0.763985407	0.003123776	0	0	3.277505676	3.244524736	2.400646289	2.251402298	0.786603022	0.014155255	0.214850417	0.073409195	0.05672337	0.041206034	0.001245316	0.000849366	0.001461414	0.011770786	1.136084438	0.002319722	0.037654275	0.001461414	0.098073679	0.001396218
ndGBM-04	Myeloid	0.008470215	0.344191485	0.008739468	0.038234471	0.009200928	0.153213506	0.011248103	2.16354016	0	0.304607403	0.344784111	0.034192642	1.449358177	0.017284575	0.037576152	1.279334179	0.074075979	5.617126148	1.143635578	0.002738869	0	0.037598739	0.134292362	0.003185565	0.059092955	0	0	0	0.083777045	0.155833361	1.863232919	0.043199166	0.0142776	0.006304985	7.887347004	0.014139774	0.087045895	1.144569653	0.065123137	0.040822751	0.066848873	0.011953095	0.047140399	0.033059774	0.052523768	0	0.066580054	0.09983088
ndGBM-04	Oligo	0	0.782444593	0	0	0	1.417388476	0	2.959979963	0	0	0	0	2.284502899	0	0	5.682543911	1.46843107	0	0	0	0	0.62166061	0	0	0	0	0	0	0.62166061	2.353794291	0	2.378912408	0	0	0.851739317	0	0	0.811202804	0	0	0	0	0.782444593	0	0	0	0	0.921044037
ndGBM-04	Other	0	2.839131057	0	0	0	0	0	0	0	0	0	0	0	0	0	0	0	0	0	0	0	0	0	0	0	0	0	0	0	0	2.839131057	0	0	0	0	0	3.070146789	0	0	0	0	0	0	0	0	0	0	0
ndGBM-04	Pericytes	0.26497074	0.965281522	2.846867336	0	2.01747385	3.944495774	1.685126957	1.472158355	0	1.431686191	4.035750349	2.156010641	1.774801583	0.608049917	0.79308902	5.77336451	2.051681294	2.10281239	0.956421746	0.184749033	0	0	0	0.328944299	0	0	0	0	0.690874762	1.897014038	0.766380632	1.67128846	0	0	0.355559209	0	0	0	0	0	0	0.312160597	0.77017883	0	0	0	0.123411532	0.141489158
ndGBM-04	TCells	0	0.230200716	0	0.147223776	0	0.475479148	0	1.440953998	0	0	0.076733272	0.070490504	0.5548037	0	0.156058274	1.268368569	1.381887922	0.159710212	0.158649104	0	0	0	0.073081334	0	0.073081334	0	0	0	0.076733272	0.370120615	0.138971606	0.21771428	0	1.370973137	0.239035214	0.373333183	0.074283981	0.152405886	0.912069663	0.673656682	0.741088594	0.138971606	0.156058274	0	0	0.450026595	0.076733272	0.070490504
ndGBM-05	BCells	0	0	1.900350584	0	0	0	0	1.900350584	0	0	0	0	2.129348293	0	0	4.157355302	1.900350584	0	0	0	0	0	0	0	1.900350584	2.302610092	0	0	0	2.02800701	0	0	0	1.900350584	2.02800701	0	0	0	0	0	0	0	0	0	0	0	0	0
ndGBM-05	Endo	0.342517546	2.231977993	1.345172595	0.027669394	0.308631316	0.769660866	0.036595961	0.708387173	0	0.27590296	2.805308116	0.389052908	0.827995914	0	1.166970927	7.726091002	0.278923045	0.478537126	0.333844195	0	0.017528993	0.015418666	0.120645768	0.39400423	0.302782188	0.186263206	0.106755662	0	0.15710837	0.443638445	0.35071141	0.123856568	0.038710117	0.036002386	0.461623335	0.025742101	1.221867605	0.306126679	0.009401877	0.037933824	0.020432985	0.021350751	0.22824625	0.19332494	0.026035189	0.011015296	0.07003974	0
ndGBM-05	Glioma	0.084948835	0.211914261	0.252012956	0.153617002	0.098326281	0.118459365	0.015174525	2.816863957	0	0.50470075	0.378277714	0.156168976	2.341005478	0.005830964	0.108244302	6.269065981	0.265772721	0.157021848	0.248613595	0.005036191	0.005515789	0.128960695	2.518906417	3.478801418	3.085159197	0.024241459	0.019202012	0	2.368243625	4.332970067	2.030867428	2.954255733	1.110687467	0.009215245	0.354030313	0.010986552	0.029412586	0.051494446	0.001797268	0.00836815	0.011746375	0.004463536	1.308651668	0.001856068	0.03451549	0.007397055	0.138781224	0.003706895
ndGBM-05	Myeloid	0.032288904	0.420513287	0.162531496	0.018117804	0.048742421	0.040612834	0.011662308	1.34765693	0	0.149733853	0.14683938	0.040353839	0.791335815	0.003259367	0.014575654	1.769201975	0.155848777	2.884726131	0.107220378	0.002788966	0.003259367	0.002689081	0.097984116	0.118573706	0.139154739	0.006246285	0	0	0.049823587	0.419009958	0.980343241	0.105665895	0.023750502	0.051399168	8.067310864	0.037241364	0.238956756	1.370753363	0.02198898	0.173701273	0.052004138	0.131080983	0.205438943	0.079814384	0.119521519	0.056641687	0.284722872	0.371898308
ndGBM-05	Oligo	0	1.645674997	0.078141222	0.058521336	0	0.064348765	0.074422276	1.585994338	0	0.061712229	0.201197572	0	1.753561935	0	0.054990472	6.158504698	0.142488154	0.325172452	0.065428427	0	0	0.076094492	0.465843507	1.739737361	0.506065556	0	0.27706212	0	0.188583383	0.743293602	1.649169206	1.071656444	0.101112159	0	0.591863919	0	0	2.371530826	0	0	0	0	1.976170871	0	0	0	0	0
ndGBM-05	Pericytes	0.687597297	2.007676382	3.786361926	0	0.430824123	1.586254463	0.396305987	0.427034533	0	0.395688047	2.581926184	0.736265965	0.351768129	0.025290976	0.053272924	7.659253146	0.462362699	0.688072044	0.417977021	0.01968742	0	0	0.218877	0.397799841	0.223859676	0.135377535	0	0	0.152920833	0.456610181	0.223465272	0.199566134	0.098712733	0.026446412	0.441662754	0	0	0.077497409	0	0	0.026446412	0.022293678	0.179998399	0.03130456	0.022293678	0	0	0
ndGBM-05	TCells	0	0.198881277	0.118864175	0	0	0.16294242	0.091231508	0.830268976	0	0	0.185073495	0.034206398	0.4348045	0	0	1.850511729	1.206688082	0.161314247	0.22831529	0	0	0	0.199932141	0.19698668	0.23781802	0	0	0	0	0.43407068	0.28106795	0.03052772	0.030950654	1.847286312	0.562286396	0.539196977	0.335390156	0.103774544	0.277356067	0.645211598	0.946669025	0.219865652	0.135198022	0	0.128736022	1.309905978	0.03052772	0.069568146
ndGBM-06	BCells	0	0	4.181637909	0	0	0	0	4.056014019	0	0	0	0	7.688579008	0	0	8.03497769	0	0	0	0	0	0	0	0	0	0	0	0	0	0	0	0	0	0	3.632564989	0	0	0	0	0	0	0	0	0	0	0	0	0
ndGBM-06	Endo	0	6.144102185	1.312325137	0.487263781	1.252450718	1.98834611	0.830836271	1.181003724	0	0	4.764417426	1.886151144	1.782093738	0	0.487263781	8.859665747	0.481488866	0	0.572633196	0	0	0	0	0	0	0.487263781	0	0	0.487263781	0	1.506857245	0	0	0	0	0	0.968752646	0	0	0	0	0	0.676020973	0	0.765186938	0	0	0
ndGBM-06	Glioma	0.004619333	1.203103088	5.373725815	0.208268832	1.503697633	4.943540833	1.189931069	1.668887621	0	0.855397312	0.623416587	2.311652798	2.740655779	0.15506642	0.405904821	6.608661653	1.774176995	3.486726467	0.134686783	0.456403633	0.006609333	0.242632764	1.613656591	1.724430777	3.376139364	0.244357465	0.014314296	0	2.142968109	1.396992576	0.464333471	0.529385129	0.012090027	0.022634062	0.224918827	0.061161947	0.13658306	0.152747449	0	0.008885185	0.007656504	0.524613589	0.864513001	0.003915191	0.191914533	0	0.05983428	0.008456275
ndGBM-06	Myeloid	0	0.479190947	2.953667781	0	0.153463814	2.13950841	0.171306004	1.078312549	0	0.54016329	1.136296209	0.924834874	1.053415965	0	0	3.646660327	0.770448083	5.743006784	0.794657153	0.070731077	0	0	0.134489541	0.219920141	0.582592061	0.065106151	0	0	0.372329465	0.090814125	1.897132558	0.375287301	0	0	4.254229926	0	0	1.096658703	0	0	0.219158885	0	0.229057407	0.092739759	0.086359435	0	0.177631274	0
ndGBM-06	Oligo	0.031581685	2.834240051	3.045833368	0.080648733	0.319154791	2.903594702	0.577907328	1.654191791	0	0.074887871	0.065410373	0.622154516	1.323316024	0	0.039700164	7.37772085	0.828783085	2.058890709	0.036757557	0.2161042	0	0.040541971	0.5907466	2.013502545	1.353907796	0.024955329	0	0	0.791963703	0.877255301	2.257034228	0.381395286	0	0	0.034545175	0.110223535	0	1.571440795	0	0	0	0.07508551	2.502500539	0	0.021353132	0	0.351824575	0
ndGBM-06	Pericytes	0.127993791	2.706623657	8.085131388	0	3.573933589	6.533501267	2.369915171	2.015953325	0	3.28335092	2.347362554	3.171413935	3.032347785	0.502001674	0.122343503	7.318448986	3.199324991	4.331029919	0.474773882	0.137087299	0	0	0	0.111863794	0.265213375	0.040367634	0	0	3.505423791	4.33107098	0.593519346	1.871683081	0	0	0	0	0.124460986	0.137066272	0	0	0	0.375988303	2.5649393	0.047918816	0.985024698	0	0.059906779	0
ndGBM-06	TCells	0	0	2.458452285	0	0.817994254	2.037305832	0.833507344	0.635300942	0	0.321830711	0	0.485036982	0.470299801	0	0	3.782528366	1.110338912	1.344408068	0	0	0	0	0.503051843	0.688145778	0.604457664	0	0	0	0.334328306	0.865487728	0	0.172596341	0	0.322091478	0	0.520296817	0.151738266	0	0	0.137007455	0.151738266	0.166477573	0.353817473	0	0	0	0.14923437	0
ndGBM-07	BCells	0	0.057549803	0.199523068	0	0	0.289805016	0	3.215119733	0	0.015621415	0.08791637	0.144564023	0.872154633	0	0.018969695	0.299626768	0.122509483	0.648809338	0.164202325	0	0	0	0	0.034247568	0.058452621	0	0	0	0.017426383	0	0.118587227	0	0	3.777346863	0.847968572	0.180079534	0.122559977	0.176648874	0.066553709	0.068590976	0.085065737	0.501025947	0.104990403	0.018672362	0.067261626	0.121799008	0.088294431	0.072530724
ndGBM-07	Endo	0	2.839131057	2.256380892	0	0	2.330685488	0	1.795429476	0	1.795429476	0	2.649000706	0	0	0	2.696685265	2.256380892	2.704009346	1.795429476	0	0	0	0	0	0	0	0	0	2.025714505	0	2.839131057	0	0	0	2.935008418	0	0	0	0	0	0	0	0	0	0	0	0	0
ndGBM-07	Glioma	0.027623324	0.503706654	6.859699902	0.396761704	0.117800923	6.787102191	0.026722716	3.174245171	0	1.499911996	1.651830575	2.448517692	3.071705013	0.968134967	0.172091436	2.951609523	0.629192846	1.072940193	0.98472004	0.007480802	0.023382263	0.320897851	0.167555241	2.288577787	0.129736973	0.00585678	0.125586344	0	1.581975497	0	0.638039189	0.063665254	0.05221439	0.274706803	0.766526161	0.152360261	0.073137967	0.181134243	0.07131947	0.112955592	0.127973028	0.259367023	2.492085119	0.025024029	0.332627385	0.121999004	0.371395119	0.01718373
ndGBM-07	Myeloid	0.02424707	0.241188659	0.173781289	0.019616363	0.018830393	0.186109144	0.002755995	1.638291117	0	0.374142935	0.401500495	0.10820664	0.987465578	0.018792335	0.03934602	0.37466777	0.102088814	4.955195065	1.487824609	0.005248331	0.003582904	0.004697097	0.001363798	0.024899532	0.001442578	0.001264591	0.001656114	0	0.048902963	0	2.540277373	0.135291403	0.021542426	0.108916785	7.301232856	0.064710407	0.23112764	1.081677827	0.071046049	0.10807903	0.120911546	0.080129419	0.306588718	0.282779973	0.265297074	0.06570675	0.274455628	0.350763641
ndGBM-07	Oligo	0	3.832481955	0.616350208	0	0	0.477923808	0	1.076411278	0	0.257056106	0.171414835	0.147585425	1.132171257	0.095307914	0	4.40896154	0.110680567	0.398280705	0.314389631	1.023801568	0	0	0	2.41521009	0.519075999	0	0	0	0.64632993	0	2.599519931	0.248936537	0	0.123204674	0.618059517	0.106363731	0.055779732	1.694761164	0	0.113290487	0.113290487	0.066875606	2.371695787	0	0	0.060140754	0.197163014	0
ndGBM-07	Other	0.035403332	2.026362623	0.086011257	0	0	0.08752327	0	0.401840858	0	0.767814067	0	0.085391872	1.046796127	0	0	0.510702502	0.078244907	0.242845834	0.134825621	0	0	0	0	0	0	0	0	0	0	0	1.358834467	0	0.038237526	0.11872393	0.300745224	1.058349475	2.117785212	0.165619909	0.041181294	0.040561647	0.08752327	0.178140153	2.037301006	0	0.085391872	0.042694884	1.41895615	0.070488637
ndGBM-07	Pericytes	0	2.380757359	8.002352472	0.739753122	1.381048349	7.21158664	1.272212371	3.508924912	0	3.492408499	2.432671533	5.731675516	3.843859563	1.257313422	1.30374437	4.969263122	3.809859278	3.58794905	0.935896246	0	0	0.430572339	0	0.552224458	0	0	0	0	4.803063257	0	3.372302818	0.611274619	0	0	0.619432738	0.981341639	0	0.207576375	0	0.13685093	0	2.76136672	3.490111595	0.145304837	0.58415795	0	0.988998723	0
ndGBM-07	TCells	0.006674971	0.112199051	0.208817115	0.003649135	0.022118901	0.26993433	0.00761001	0.613558508	0	0.015584767	0.074223504	0.073393051	0.390070522	0.004143248	0.030036032	0.136693853	0.568519984	0.401016648	0.130929798	0	0	0	0	0.028110516	0.003831486	0.007168904	0	0	0.047187123	0	0.202365681	0.010588361	0	2.794674188	0.381869223	0.70253401	0.688259992	0.050636625	0.720461712	1.351263333	1.576983979	0.305617877	0.519436939	0	0.173544849	1.96356202	0.167566295	0.132944303
ndGBM-08	BCells	0	0	0	0	0	0	0	0	0	0	0	0	4.605220183	0	0	0	0	0	0	0	0	0	0	0	0	0	0	0	0	0	0	0	0	0	0	0	0	0	0	0	0	0	0	0	0	0	0	0
ndGBM-08	Endo	0.016261891	5.258098507	0.329187212	0.885777397	0.252555481	3.483933855	0.067285284	1.696741019	0	0.252563261	4.791413729	1.260201805	1.486464318	0	2.398153389	8.84302006	0.311968173	0.23851221	3.50133015	0.072479152	0	0.102554201	0.116575029	0.133005962	0.224271562	0.249411727	0	0	0.097013804	0.011600679	0.290811331	0.242789035	0	0	0.580985098	0.180880973	2.606299132	0.729740297	0	0	0	0	0.077484235	0.538840678	0.399326082	0	0	0.016834591
ndGBM-08	Glioma	0.025623162	0.434013712	1.149737823	0.256463605	0.314294314	0.272943871	0.041145294	2.81603388	0	0.425811387	0.807151183	0.166965634	2.084779239	0.061211311	0.073912168	2.877048271	1.878694112	0.1916019	0.0901928	0.026416214	0.24321698	2.604947613	5.269347429	0.068616842	3.963806225	0.894767136	0.007840789	0	1.058429278	0.573657415	1.223791347	1.556539636	0.009014467	0.033733828	0.460828543	0.014119245	0.025988467	0.100452265	0	0	0.00346485	0.009178574	1.104043665	0	0.086574888	0	0.028986274	0.004503042
ndGBM-08	Myeloid	0.009309054	0.559223313	0.181718007	0.050681494	0.057865341	0.04780224	0.011061053	1.732823779	0	0.345781799	0.174199281	0.024209106	1.183972852	0.009894352	0.050582559	0.805982471	0.10438812	3.018939487	0.258651864	0.001921233	0.007846173	0.046379947	0.131788625	0.00602986	0.153818572	0.007555571	0	0	0.014675119	0.018625493	1.729440081	0.07800167	0.023510339	0.025497245	8.124089078	0.099623287	0.431849003	1.594869931	0.020708876	0.072474055	0.041001531	0.100601097	0.402270797	0.221653742	0.105489049	0.010950858	0.424661257	0.382094108
ndGBM-08	Oligo	0	2.530530665	0	0	0	0	0	1.677953821	0	0	0	0	1.810272335	0	0	6.707553273	0	0	0	0.475446567	0	0	0.429290025	0.819320629	1.016240667	0.500409475	0.475446567	0	0	0	3.419966546	1.720949248	0	0	2.003068466	0	0	4.175225839	0	0	0	0	2.764234667	0	0	0	0.484341999	0.383186624
ndGBM-08	Pericytes	0.506797553	5.821071182	6.798095716	0.074838369	2.447269396	5.547264937	1.11176255	2.479856065	0	3.027476728	5.524866032	1.226517116	0.860474697	0.042611877	0.09589013	8.332357854	2.888207911	4.021869293	1.222006512	1.124453729	0	0.048158066	0.048158066	0.052521904	0.047194611	0.095493508	0	0	0.883002713	0.03963281	0.568405567	4.444939386	0	0	0.561216536	0	0.134716185	0.122552323	0	0	0.068254648	0	0.37289907	0.212173159	0.125313007	0	0.051298612	0.038595251
ndGBM-08	TCells	0	0.225552141	0.179065556	0	0	0.315000284	0.060537523	1.098310968	0	0.06873463	0.046774624	0.182491546	0.422193097	0	0.063562636	0.727597478	1.623772855	0.155847886	0.060537523	0	0	0.053221631	0.228724294	0	0.121954023	0	0	0	0	0	0.234528812	0	0	2.060884419	0.224979296	1.094199934	0.341882172	0.058391388	0.841911183	0.74052413	1.250174475	0.723828131	0.412110057	0	0.355334694	0.897395948	0.180827041	0.063562636
ndGBM-09	BCells	0	0.181408674	0.084499453	0	0.084499453	0.084499453	0	1.186357522	0	0	0.168998906	0	0.243421181	0	0.084499453	0.151152022	0.084499453	0.162640675	0.162640675	0	0	0	0	0	0	0	0	0	0	0	0.298052745	0.078141222	0	1.320849216	0.084499453	0.521309961	0	0.867474045	0.074422276	0	0	1.19312614	0	0	0	0.080780048	0	0.366462879
ndGBM-09	Endo	0	0.901336449	0.85630143	0	1.680671492	0.779335043	0	1.71980444	0	0	0	0	2.512182077	0	0.946377019	4.51382099	0	0.901336449	0	0	0	0	0	0	0	0	0	0	0	0.773333125	0.869382881	0.946377019	0	0	2.754792469	0	0.85630143	0	0	0	0	0	0.696422177	0	0	0	0	0
ndGBM-09	Glioma	0.01965522	0.088430129	0.331736171	0.695229514	0.112381553	0.160984174	0.083034555	2.314754628	0	1.156312363	1.752387396	0.191765567	2.861113939	0.030281867	0.264153108	5.447929066	0.068758707	0.128136343	0.068494427	0.101429298	0	0.394134235	3.19275056	1.091440628	2.947751659	0.500171724	0	0	2.492274788	0.874614195	1.725819941	3.807292969	0.02787172	0.03160674	0.135222428	0.026294164	0.030930056	0.02948577	0.01359058	0.005853678	0.010180906	0.404502933	1.70452965	0	0.117542485	0.044808004	0.021760991	0.006333929
ndGBM-09	Myeloid	0.004723307	0.588954554	0.122684934	0.009327331	0.090280219	0.057993835	0.050782466	1.25956615	0	0.315119087	0.604912064	0.007154391	1.026677182	0.010014837	0.061831605	0.841210975	0.084980258	4.046507913	0.611349502	0.006945027	0	0.008061935	0.02627809	0.012995083	0.032176837	0.004479132	0	0	0.021903341	0.034853501	2.025749182	0.41156141	0.012810816	0.036598369	7.430346659	0.067549856	0.255572487	1.173196914	0.0677514	0.058566513	0.226212612	0.081730338	0.156237294	0.310656254	0.04270088	0.03027681	0.19243972	0.10279257
ndGBM-09	Other	0	3.004116611	0	0	1.520280467	0	0	1.520280467	0	0	0	0	3.362341888	0	0	0	4.626522219	0	0	0	0	0	0	0	0	0	0	0	0	0	3.004116611	0	0	0	0	0	1.483836145	1.622405608	0	0	0	0	1.622405608	0	0	0	4.882649007	0
ndGBM-09	Pericytes	2.760345964	5.296538778	5.635602118	0	1.374845238	4.424051827	2.229532819	0.832903984	0	1.498943184	3.241977903	3.309735151	1.574944603	0	0	6.435087544	1.023050621	1.734955763	1.320009091	0.394213719	0	0	0	0.359266153	0.489094228	0.633336113	0	0	1.228629953	0.671211775	0.506428626	1.076893067	0	0	1.643424923	0	0	0	0	0	0	0	2.513579327	0	0.229502943	0	0	0
ndGBM-09	TCells	0.006737767	0.134963249	0.085870494	0.016363868	0.036691752	0.207754812	0.039916707	1.035154768	0	0.051408167	0.046102155	0.096625992	0.451174547	0	0.024043402	0.166758971	1.403227356	0.1860823	0.063092224	0	0	0	0.024156498	0	0.035985347	0.024156402	0	0	0.017029619	0.039430599	0.197946512	0.04831314	0	2.513445601	0.116979594	0.427389017	0.330847375	0.046942567	1.183257131	0.817109384	1.23283222	0.441756366	0.241856279	0.008181934	0.099790911	1.140439829	0.142965475	0.064810299
rGBM-01	BCells	0	0.193577118	0	0	0	0	0	1.303091852	0	0.184364274	0	0	0.507835301	0	0	0.522760593	2.079788599	5.57587156	0.179805091	0	0.177828317	0	0	0	0	0	0	0	0.731571603	0	0.546559135	0.184364274	0	1.404693236	1.746820547	0	0	1.1130062	0	0.16511659	0.157017154	0.157017154	0	0	0.368728547	0.140179903	0.177828317	0.16511659
rGBM-01	Endo	0	5.466634814	0	0	0.821114194	1.732389207	0	0	0	0	4.604266573	0	1.158861148	0	0	6.453904377	0	2.088234387	0	0	0	0	0	0	0	0	0	0	0	0	1.158861148	0	0	0	1.100958982	0	1.610464614	0	0	0	0	0	0	0	0	0	0	0
rGBM-01	Glioma	0	0.058929927	0.154980202	0.293109833	0.107317365	0.615904355	0.034487326	2.379851806	0	0.90720473	0.371987573	0.192010915	2.989087212	0.184476666	0.009163025	6.598941727	0.231048765	2.723871218	0.310692743	0	0	0.039360001	0.071354699	0.017834223	0.026289087	0.211574504	0	0	5.92711898	0.056440428	1.176330363	3.075425683	1.098763578	0.1255216	1.137655808	0.085792391	0.728000892	0.310679423	0	0.013701441	0.084553091	0.044079379	1.917541966	0.027262655	0.087132568	0	0.146379956	0.010665518
rGBM-01	Myeloid	0.001017729	0.061176477	0.007651072	0.129108268	0.007865001	0.007356038	0.018480927	1.659959452	0	0.206261781	1.113156954	0.039865	0.532688169	0.020127769	0.024232327	1.346808439	0.046226377	7.748553385	0.770533428	0.000363332	0	0.000587038	0	0.007389449	0.000484378	0	0	0	0.04797463	0.001064696	1.572958405	0.069820635	0.007032016	0.081982683	5.808589481	0.162172958	0.293902583	0.690266447	0.025387121	0.054788917	0.462279148	0.101597541	0.069682881	0.095142348	0.085833574	0.018741021	0.014114907	0.152647553
rGBM-01	Oligo	0	1.72574773	0.06594686	0.124043966	0.046963956	0.137640944	0.045926032	1.75760921	0	0.34359707	0.185810688	0.060021886	1.44819002	0.037787751	0	5.680321325	0.064496461	2.163470227	0.146106256	0	0	0	0.015750451	0.392607791	0.078820214	0	0.048532939	0	1.753717252	0	1.667558972	0.862833163	0.160428988	0.074196325	1.156046586	1.093652011	0.242943219	1.105645463	0	0	0.113307968	0.037764393	1.570333934	0.020183396	0.088844314	0.01689976	0.099170281	0.030307315
rGBM-01	Other	0	4.258696586	0	0	0	0	0	0	0	0	0	0	0	0	0	0	0	0	0	0	0	0	0	0	0	0	0	0	0	0	0	0	0	0	0	0	4.258696586	0	0	0	0	0	8.517393171	0	0	0	0	0
rGBM-01	Pericytes	2.040498501	4.728102205	7.423297972	0	2.772668027	6.505095513	5.04218432	1.530225133	0	1.894166902	5.768721229	3.910689676	3.112721394	0	0	8.279739335	3.305891335	3.499070381	1.302541032	3.918950605	0	0	0	0	0	1.302541032	0	0	3.532764762	0	0	3.363845107	0	0	1.302541032	0	0	0	0	0	0	0	0	0	0	0	0	0
rGBM-01	TCells	0	0.040365094	0.012880522	0.014787141	0.010627596	0.055384407	0.02887087	1.332345244	0	0.057241771	0.359951597	0.253939793	0.459060747	0	0.026260492	0.387270976	0.539960449	2.994837401	0.14358397	0	0	0	0	0	0	0	0	0	0.014083382	0	0.440680392	0.055834774	0	2.779529788	1.247982119	2.268001173	1.172683317	0.126583112	0.493876375	0.541669102	0.510787262	0.694802368	0.336049749	0.014787141	0.210103771	0.806447632	0.048596517	0.059385865
rGBM-02	BCells	0	0.17663911	0.238803014	0.027374179	0.075733154	0.084997585	0.03776976	4.251508199	0.178277158	0.069766467	0.29342621	0.195765077	1.374651251	0.033511009	0.055394923	0.53303918	0.564642832	0.520002822	0.854226707	0	0.022607233	0	0.124300373	0.129395801	0.266659179	0	0	0.01510422	0.036576231	0.050376763	0.285141021	0.027552796	0	4.76672459	0.602142221	1.063935423	0.704642996	0.687034625	0.478309459	0.746811407	0.535582058	0.956078433	0.164101057	0.016864923	0.029190132	0.624260032	0.175951038	0.280379035
rGBM-02	Endo	0.029270802	5.231931319	0.144560406	0.052928431	0.574401092	4.75414635	0.02651861	3.494028054	4.956781203	0.069647648	5.683864664	0.927641174	2.609174773	0.069064043	0.952818226	7.652853916	0.315907463	1.566688345	4.325372578	0	0	0	0	0	0.443670308	0.349817714	0	0	0.978695974	2.762534468	0.789723278	0.02651861	0	1.107060209	1.196758401	0.515994699	1.052777183	0.656894519	0.317349702	0.659666663	0.597151006	0.059992167	0.733225412	0	0	0.508586705	0.145462025	0.029719227
rGBM-02	Glioma	0.00418278	0.273804525	0.350149436	0.778460527	0.046516096	0.122559703	0.049836191	2.385236827	2.343622308	1.16342335	0.428766286	0.437015274	3.641342991	0.244014166	0.061099472	4.322945331	1.920087932	0.377129459	0.455105489	0.540945765	0	0.047661012	5.518164512	2.54857619	3.714056341	0.03159997	0	0	1.357737524	0.350368741	1.798877097	0.789716785	0.014629383	0.650835147	0.307429106	0.306075694	0.344721578	0.151859802	0.149410364	0.317787801	0.206353077	0.083907558	1.137387966	0.01278738	0.02489807	0.265168719	0.008714492	0
rGBM-02	Myeloid	0.001691671	0.152788324	0.177808071	0.026232122	0.041650439	0.138234731	0.049744016	2.395674275	0.151436484	0.178379247	0.361873808	0.059715254	1.086187781	0.016813342	0.036792859	0.716568193	0.287358184	5.689308799	4.331968812	0.002750479	0.003160389	0	0.044917104	0.036503176	0.023112228	0.002153441	0.000678513	0.004203343	0.03059114	0.044800664	3.432850463	0.307718821	0.002853091	0.52571466	4.947824576	0.449173154	0.590233633	1.596712434	0.207116285	0.410069492	0.423108937	0.087146388	0.885866247	0.136299325	0.07178903	0.283886523	0.231079488	0.29994795
rGBM-02	Oligo	0	6.208830756	0	0	0.171939422	0.191287913	0	2.698530801	0.362754884	0.184347047	0	0.209755839	1.854683675	0	0.187612517	5.065872557	0.191287913	0.193314178	0.603808045	0.337259484	0	0	0	1.357159234	0.815899387	0	0	0	1.803366852	0.20629457	5.203943024	0.562089858	0	1.3411363	0.367425916	1.349172284	1.174965142	3.366912758	0.171939422	1.34355283	0.910576845	0.213680293	2.697739561	0	0.540442731	0.733681208	0	0
rGBM-02	Other	0	1.704280832	0	0	0.17941431	0	0.102953236	2.26488737	0.083931916	0.596152174	0	0	1.7867655	0	0	0.720702786	0.937347111	0.492903243	0.84747155	0	0	0	0	0	0	0	0	0	0	0.100018452	1.948704296	0.121190005	0	0.866928415	0.106737211	0.612103164	1.57819591	0.286146266	0.444515338	0.799247696	0.587238815	0.083931916	3.516592572	0	0.112070963	0.54664386	2.181422807	0
rGBM-02	Pericytes	0.646613788	0.931359746	7.98729593	0.019598614	2.540951306	5.559883837	3.446600016	2.639892997	6.704592777	4.340900985	4.771672275	3.855968829	4.323112279	0.084151952	3.970592341	6.319486433	3.74938354	3.167733339	3.492811873	0.009774264	1.765683588	0	0	4.800685968	0.022497033	0.268467042	0.023294707	0.631262375	2.64409365	0.345900774	0.313088158	0.096830414	0.514545356	0.128466955	0.092617941	0.138261896	0.231205051	0.00923248	0.045378455	0.111274727	0.031521638	0	3.052135019	0.021152601	0.299697078	0.044290924	0.327356414	0.023894669
rGBM-02	TCells	0	0.172917867	0.109893653	0.005953926	0.050154907	0.236489238	0.255839635	2.095269477	0.098528084	0.015407102	0.310548031	0.08402161	0.780010825	0.005368314	0.025598024	0.204478647	1.074422027	0.169518583	0.353269917	0.007010964	0.003191221	0.000524941	0.033103676	0.021128912	0.01897704	0.008377391	0.000552835	0.015282177	0.013394102	0.03201236	0.333522458	0.023605562	0.000782058	3.971041367	0.133108793	2.165951282	2.132628726	0.082561619	1.397687874	2.745690777	2.23034027	0.531327016	0.651947129	0.001950726	0.097196491	2.394564252	0.156413149	0.088164236
rGBM-03	BCells	0	0.553863794	0	0	0	0	0	0.36315198	0	0	0	0	1.726715691	0	0.164870683	0.409352905	0	0	0	0	0	0	0.189275404	0	0.189275404	0	0	0.18026729	0	0	0.378550808	0	0	1.769133679	0.378550808	0.345137972	0	0.409352905	0	0	0	0.198284258	0	0	0	0	0	0.189275404
rGBM-03	Endo	0	2.695482561	0	0.097004782	0	0.430097391	0	0.881339301	2.548875816	0	3.826932234	0.203530974	1.036828521	0	1.514931918	7.601313291	0	0	0.391557921	0	0	0	0.355383459	0.539164065	0.433041487	0.17871767	0	0	0	0.210185164	0.367467307	0	0.153317866	0	0	0.235039123	2.228690104	0.836362883	0	0	0	0	0	0	0	0	0	0
rGBM-03	Glioma	0.010927637	0.055141638	0.114307686	0.220315993	0.162086337	1.199822199	0.001933933	1.744283862	1.03617344	1.476477492	1.067427517	0.145746215	2.103704301	0.137473354	0.008000021	6.764808594	0.034203738	0.136505163	0.085930586	0.003372521	0.061247399	0.007500569	4.200510687	4.711892852	4.756740987	0.591413419	0.001257701	0.997935572	3.739175258	3.142304729	2.001807046	1.249988007	0.830617791	0.019397839	0.118807581	0.003145523	0.006641449	0.010180892	0.000753186	0	0.001905845	0.217904587	0.284838231	0.008141552	0.252174896	0	0.045042306	0.001966157
rGBM-03	Myeloid	0.00785116	1.073277959	0.089751176	0.014245142	0.092378554	0.051282355	0.011056751	1.805031823	0.02458085	0.44828134	0.083405972	0.013245845	2.052011162	0.010358199	0.034316816	0.956997841	0.059063989	2.211790198	0.131398193	0	0	0	0.365325852	0.226259505	0.202816595	0.012465783	0	0.036944834	0.102951253	0.167561115	1.208543785	0.039049787	0.034497979	0.039424029	7.44893803	0.06102263	0.108184497	1.434552027	0.037384491	0.045155562	0.139040171	0.170692954	0.401734481	0.382836094	0.075294802	0.017951418	0.425545079	0.313393609
rGBM-03	Oligo	0	1.534341464	0	0.046116455	0.024058683	0.140900913	0	1.374481902	0.205072007	0.148906541	0.154067563	0	2.677344232	0	0	5.249955884	0	0.118299613	0	0	0	0	0.44653887	1.672505518	0.517387481	0	0.285340717	0.142687243	0.352588203	0.23895117	1.082608653	0.466211618	0.048017934	0	0.129953638	0.210247232	0	2.1037027	0	0	0	0.021640599	2.011922609	0.032190587	0.032190587	0	0.028829881	0.026375755
rGBM-03	Pericytes	0.357320461	1.657610463	2.43472214	0	0	1.372023536	0	0.886823222	1.205829788	0	4.548014455	0.702667474	0.95540849	0	0	6.318019495	0.814390643	1.168699018	0	0.385494733	0	0	0.406486815	0.37982147	0.448389051	0.357320461	0	0	1.807710669	0.872833109	0.363258656	1.758529204	0	0	0.385494733	0	0	0	0	0	0	0	0.357320461	0	0	0	0	0
rGBM-03	TCells	0	0.286188204	0	0	0	0.451494717	0.015242829	1.074172754	0.019054571	0.01569131	0.106916642	0.056256855	0.413581422	0	0.018147714	0.837008524	1.582308395	0	0.01659772	0	0	0	0.251181022	0.098681249	0.093114619	0.020605012	0	0.037202285	0.09281578	0.091266009	0.352546238	0.018147714	0	2.010204992	0.108467381	1.245910376	0.722519766	0.019054571	0.467280744	0.195910411	0.565319752	0.319710942	0.306375588	0	0.118370731	0.563977405	0.020605012	0.035652291
rGBM-04	BCells	0	0.474763584	0	0	0	0	0	1.89789954	0	0	0	0.52994148	1.132652181	0	0	0.657888598	0.608385227	1.741037408	0	0	0	0	0	0	0	0	0	0	0	0	0	0	0	0.579430574	0	0	0.474763584	0	0	0	0	0	0	0	0	0	0	0
rGBM-04	Endo	0	5.890465383	0	0	0.877315949	0	0	1.198792285	0.877315949	0	4.071884001	0	1.014697177	0	1.520280467	7.064538629	0	0	0	0	0	0	1.483836145	0	0	0	0	0	0.877315949	0	1.143425475	0	0	0	0	0	2.397596416	1.143425475	0	0	0	0	0	0	0	0	0	0
rGBM-04	Glioma	0.00709245	1.221556583	0.001569515	0.74124467	0.710033304	0.399598208	0.00116085	2.447195406	2.404733138	0.635250964	0.568144246	0.541842433	2.930706807	0.029854822	0.146623537	5.070890769	0.055305062	0.15748489	0.087810403	0.040624088	0.022787443	0.005837537	3.532391316	3.491389264	0.911387233	0.012796194	0.001136682	0.096851177	2.078163108	0.286827861	1.044271152	2.408730178	0.016053023	0.02753575	0.233835818	0.34059471	0.010367	0.038795812	0.00512402	0.000673198	0.003183854	0.007165635	1.611032048	0.000683154	0.04786712	0.003309884	0.09931139	0.001609944
rGBM-04	Myeloid	0.00359734	0.902527103	0.024202017	0.082548565	0.02962272	0.018643024	0.025759324	2.999222641	0.099046866	0.589295525	0.325802434	0.033209202	1.668867413	0.015009895	0.041439337	0.545270717	0.058358445	4.285172603	0.408239987	0.001182965	0	0.001193643	0.370597603	0.219742472	0.039711112	0.001229918	0.003768875	0.004893009	0.074386167	0.013784663	2.625065869	0.053129011	0.004014303	0.063893398	7.928359333	0.033260413	0.067464263	1.269482725	0.055176783	0.030614392	0.200961296	0.039959973	0.229305661	0.08093534	0.096022652	0.010936967	0.235029116	0.166682661
rGBM-04	Oligo	0.013829671	3.723947239	0	0.063839839	0.035723434	0.033551419	0.003647154	2.593881142	0.191532087	0.160082167	0.040797678	0.057454179	2.513797516	0.002614705	0.017255896	5.362472138	0.0180677	0.098586223	0.010752466	0.007652624	0.003232606	0	0.574756547	1.87462695	0.207184631	0.014231519	0.032012761	0.026840919	0.41485708	0.011399988	3.343616215	0.437509116	0.010444431	0.025979733	0.255416032	0.158060224	0.009553871	2.64883375	0	0	0.002662302	0.002682695	3.169270069	0.002989378	0.036402114	0	0.337098776	0
rGBM-04	Pericytes	0	1.842957067	0.843914191	1.259045478	1.816941789	1.303034537	0.299031447	2.573295519	2.641910594	0.537029075	0.914119977	1.411251945	2.906762811	0	0	6.431669186	0.50992016	0.8642206	0.543918721	0.146147175	0	0	2.728206516	2.06689786	0.322801625	0	0	0.136226396	1.896780598	0.314787884	0.573952075	2.633352483	0	0	0.442296492	0	0	0.246237481	0	0	0	0.10908558	1.568954616	0	0	0	0.295333677	0
rGBM-04	TCells	0	0.195544895	0	0.031600416	0.054886997	0.030003928	0.027894816	1.12305617	0.074630296	0.032835795	0.102084045	0.151124884	0.357865779	0	0.013842432	0.370968055	0.716423397	0.204931389	0.014564919	0	0.008208949	0	0.194812298	0.135438279	0.00759126	0	0	0.015800208	0.036161018	0.014459943	0.233750208	0.00759126	0	3.961846009	0.241648606	0.427553974	0.262812107	0.008208949	0.726248415	0.215131664	0.535788828	0.205768512	0.211713722	0.00759126	0.087205115	0.493013789	0.045804314	0.014821231
rGBM-05	BCells	0	0	0	0	0	0	0	0	1.924162422	0	0	0	1.315777195	0	0	0	0	0	0	0	0	0	0	0	0	0	0	0	0	0	0	0.657888598	0	0.657888598	0	0	0	0	0	0	0	0.657888598	0.608385227	0	0	0	0	0
rGBM-05	Endo	0	4.872151424	0.315032257	0.183506278	0.613720395	2.907474418	0	2.279550481	4.114360729	0.313643891	4.288819015	0.93727629	1.365270142	0.097834158	1.269328658	8.285292652	0	0.561906227	5.631308745	0	0	0	0.234058803	0.276457352	0	1.933393014	0	0	0.615584622	1.466441218	0.102261329	0.080794196	0.074055862	0.077375105	0.502893331	0.087935533	1.069540425	0.306115947	0	0	0	0	0.256118824	0	0	0	0.084847051	0
rGBM-05	Glioma	0.109881073	0.12735492	2.742309097	0.754000007	0.013108012	0.038502238	0.0442012	2.028020314	3.066155008	2.442324002	1.078336858	0.663526414	3.735449637	0.069972149	0.08480993	4.412278815	0.029954142	1.705674661	0.282967427	0.015357778	0.002724071	0.051591325	1.18124177	0.031920761	0.026764763	0.215518339	0.003230651	0.036608567	2.414409738	4.069844011	0.39204531	0.815336801	0.359102441	0.022282098	0.184171208	0.234558293	0.013316971	0.195079996	0.008160377	0.004469847	0.007328105	0	2.310529909	0.001419193	0.0794432	0.007063293	0.113316669	0.002287266
rGBM-05	Myeloid	0.011396315	0.157976029	0.179715728	0.081779896	0.012748317	0.023873436	0.023486911	1.809199663	0.076284233	0.499737304	1.53177787	0.025329465	0.953589064	0.052229638	0.051061366	0.640244905	0.081964912	7.791474417	3.931328773	0.00318521	0	0	0.03509855	0.003438761	0	0.003520479	0.001409205	0.01134992	0.046364665	0.20861617	4.170237409	0.049773491	0.004752396	0.017766842	7.030629659	0.089227417	0.195693761	1.287472767	0.04543336	0.026876029	0.041388834	0.064950624	0.054749777	0.007279266	0.087943172	0.006148917	0.016879093	0.043359018
rGBM-05	Oligo	0	0	0	0.876751924	0	0	0	1.913539375	0.876751924	3.791187152	0	0	0.812973631	0	0	8.383102007	0	0	0	0	0	0	0	0	0	0	0	0	0.876751924	2.042729888	0	2.92754288	0	0	0	0.812973631	0	0	0	0	0	0	1.689725555	0	0	0	0	0
rGBM-05	Other	0	0	0	0	0	0	0	0	0	0	0	0	0	0	0	0	0	0	4.605220183	0	0	0	0	0	0	0	0	0	0	4.258696586	0	0	0	0	0	0	0	0	0	0	0	0	0	0	0	0	4.258696586	0
rGBM-05	Pericytes	0.207596464	0.58889477	6.012713429	0.255887275	0.896770502	1.469792475	1.436858587	2.149618741	1.909182423	3.05243685	2.905997608	1.280520825	2.876761402	0.234150934	0.136892574	4.176180037	0.623488839	1.983213948	0.457617497	0.046347296	0	0.324552667	0.281669661	0.043019051	0	0.69609664	0	0.377935257	2.513494187	5.750821469	0.470043463	0.966904164	0.083718984	0	0.273560321	0	0	0.408341657	0.079761866	0	0	0.185555833	1.321783118	0	0.166646986	0	0.163958867	0
rGBM-05	TCells	0	0.086121019	0.216768738	0.026058979	0.034654159	0.068930968	0.033935976	1.170965864	0.167645622	0.056819458	0.144381905	0.085865102	0.517981289	0	0.016934548	0.218509928	0.941212181	0.477664436	0.275584468	0.009544498	0	0.008108234	0.077416553	0	0	0.034587177	0	0.033539714	0.036741624	0.356449529	0.21333388	0.034725862	0	1.569222207	0.194454182	0.949214315	0.426634966	0.015636866	0.650931691	0.417309381	0.914626078	0.243833449	0.202555329	0	0.187330487	0.713358316	0.085524684	0.02439241
[truncated: 1 more columns]
