# Supplementary material for: A prognostic matrix gene expression signature defines functional glioblastoma phenotypes and niches
Source: Commun Biol. 2026 Jan 5;9:18. doi: 10.1038/s42003-025-09245-8 (PMC12769572; doi:10.1038/s42003-025-09245-8)
Supplement: Supplementary file 5 — supplementary data 2 [file 42003_2025_9245_MOESM5_ESM.zip › Vishnoi-et-al-SourceData-COMMSBIO-24-8619B/Figure5/Figure5D/Figure5D-M17-SingleCellExpressionMatrixWithCellTypeAnnotations.csv]

CellIndex	Patient	CellTypeAssignment	ASPN	COL18A1	COL1A2	COL22A1	COL5A1	COL6A2	COL6A3	CYR61	EMILIN1	IGFBP4	IGFBP6	LTBP3	PODNL1	SNED1	SPON2	TGFBI	THBS1
CNSTM-070-A_AAACCTGAGACATAAC-1	ndGBM-01	Glioma	0	0	0	0	0	7.13169851	0	0	0	0	0	0	0	0	0	0	0
CNSTM-070-A_AAACCTGAGGCGCTCT-1	ndGBM-01	Glioma	0	0	0	0	0	0	0	0	0	0	0	0	9.210440367	0	0	0	0
CNSTM-070-A_AAACCTGCAATCGAAA-1	ndGBM-01	Glioma	0	0	0	0	0	0	0	0	7.419180723	0	0	0	0	0	0	0	0
CNSTM-070-A_AAACCTGCAGTCGTGC-1	ndGBM-01	TCells	0	0	0	0	0	0	0	0	0	0	0	0	0	0	0	0	0
CNSTM-070-A_AAACGGGAGTGTGAAT-1	ndGBM-01	Glioma	0	0	0	0	0	0	0	0	0	0	0	0	0	0	0	0	0
CNSTM-070-A_AAACGGGCAACTTGAC-1	ndGBM-01	Glioma	0	0	0	0	0	0	0	0	0	0	0	0	0	0	0	0	0
CNSTM-070-A_AAACGGGCAGACGCAA-1	ndGBM-01	Oligo	0	0	0	0	0	0	0	0	0	0	0	0	0	0	0	0	0
CNSTM-070-A_AAACGGGCATTAGGCT-1	ndGBM-01	Glioma	0	0	0	0	0	8.294299609	0	0	0	0	0	0	0	0	0	0	0
CNSTM-070-A_AAACGGGGTACCGGCT-1	ndGBM-01	Glioma	0	0	6.572682063	6.572682063	0	0	0	0	0	0	0	0	0	0	0	0	0
CNSTM-070-A_AAACGGGGTGAGGGTT-1	ndGBM-01	Glioma	0	0	0	0	0	8.805025253	0	0	0	0	0	0	0	0	0	0	0
CNSTM-070-A_AAACGGGGTTGCTCCT-1	ndGBM-01	Glioma	0	0	0	0	0	0	0	0	0	0	0	0	0	0	0	0	8.517393171
CNSTM-070-A_AAACGGGTCTTGACGA-1	ndGBM-01	Glioma	0	0	0	8.112028038	0	7.419180723	0	0	0	0	0	0	0	0	0	0	0
CNSTM-070-A_AAAGATGAGGAGCGTT-1	ndGBM-01	Glioma	0	0	0	0	0	0	0	0	0	0	0	0	0	0	0	0	0
CNSTM-070-A_AAAGATGGTCAGTGGA-1	ndGBM-01	Glioma	0	0	0	0	0	0	0	0	6.321766996	6.321766996	0	0	0	0	0	0	0
CNSTM-070-A_AAAGATGGTGTATGGG-1	ndGBM-01	Glioma	0	0	0	0	0	0	0	0	0	0	0	0	0	0	0	0	0
CNSTM-070-A_AAAGATGGTTCTGAAC-1	ndGBM-01	Glioma	0	0	0	0	0	0	0	0	0	9.210440367	0	0	0	0	0	0	0
CNSTM-070-A_AAAGCAAAGAGTGACC-1	ndGBM-01	Glioma	0	0	0	0	0	0	0	0	0	0	0	6.726633003	0	0	0	0	0
CNSTM-070-A_AAAGCAACAGGATTGG-1	ndGBM-01	Glioma	0	0	0	0	0	0	0	0	0	6.726633003	0	7.419180723	0	0	0	0	0
CNSTM-070-A_AAAGCAATCAAAGACA-1	ndGBM-01	Glioma	0	0	0	0	0	8.517393171	0	0	0	0	0	0	0	0	0	0	0
CNSTM-070-A_AAAGCAATCAACACGT-1	ndGBM-01	Glioma	0	0	0	7.824445931	0	0	0	0	0	0	0	0	0	0	7.13169851	7.13169851	0
CNSTM-070-A_AAAGCAATCCTGTACC-1	ndGBM-01	Glioma	0	6.769142676	0	0	0	0	0	0	0	0	0	0	0	0	0	0	0
CNSTM-070-A_AAAGCAATCTGGTTCC-1	ndGBM-01	Glioma	0	0	0	0	0	7.339187984	0	0	0	0	0	0	6.64669017	0	0	0	0
CNSTM-070-A_AAAGCAATCTTGCCGT-1	ndGBM-01	Glioma	0	0	0	0	0	0	0	0	0	9.210440367	0	0	0	0	0	0	0
CNSTM-070-A_AAAGTAGAGATCACGG-1	ndGBM-01	Glioma	0	0	0	0	0	0	0	0	0	0	0	0	0	0	0	0	0
CNSTM-070-A_AAAGTAGAGCACCGCT-1	ndGBM-01	Glioma	0	0	0	6.908754779	0	0	0	0	0	0	0	0	0	0	0	0	0
CNSTM-070-A_AAAGTAGAGCACGCCT-1	ndGBM-01	Glioma	0	0	0	0	0	0	6.439350371	0	6.439350371	0	0	6.439350371	0	0	0	0	0
CNSTM-070-A_AAAGTAGAGTGGCACA-1	ndGBM-01	Glioma	0	0	0	0	0	0	0	0	0	0	0	0	0	0	0	0	0
CNSTM-070-A_AAAGTAGCAGTTAACC-1	ndGBM-01	Glioma	0	0	0	0	0	0	0	0	0	0	0	0	0	0	0	0	0
CNSTM-070-A_AAAGTAGCATACAGCT-1	ndGBM-01	Glioma	0	0	0	0	0	7.265129978	0	0	0	0	0	0	0	0	0	0	0
CNSTM-070-A_AAAGTAGGTATCTGCA-1	ndGBM-01	Glioma	0	0	0	0	0	0	0	0	0	0	0	0	0	0	0	0	0
CNSTM-070-A_AAAGTAGGTCACAAGG-1	ndGBM-01	Glioma	0	0	0	0	0	0	0	0	0	6.077143515	0	6.769142676	0	0	0	0	0
CNSTM-070-A_AAAGTAGTCAGCAACT-1	ndGBM-01	Glioma	0	0	0	0	0	0	0	0	0	0	8.112028038	8.112028038	0	0	0	0	0
CNSTM-070-A_AAATGCCAGAATGTGT-1	ndGBM-01	Glioma	0	0	0	0	0	0	0	0	0	7.824445931	0	0	0	0	0	0	0
CNSTM-070-A_AAATGCCAGACAATAC-1	ndGBM-01	Glioma	0	0	0	0	0	6.321766996	0	0	6.321766996	0	0	6.321766996	0	0	0	0	0
CNSTM-070-A_AAATGCCAGCCACGCT-1	ndGBM-01	Glioma	0	0	0	0	0	0	0	0	0	0	0	0	0	0	0	0	0
CNSTM-070-A_AAATGCCCACCTATCC-1	ndGBM-01	Glioma	0	0	8.448414583	0	0	0	0	0	0	0	7.19618707	0	0	0	0	0	0
CNSTM-070-A_AAATGCCGTGGCAAAC-1	ndGBM-01	Glioma	0	0	0	7.824445931	0	0	0	0	0	0	0	0	7.824445931	0	0	0	0
CNSTM-070-A_AAATGCCTCTATGTGG-1	ndGBM-01	Glioma	0	0	0	0	0	0	0	0	0	0	0	0	0	0	0	0	0
CNSTM-070-A_AACACGTAGGCAATTA-1	ndGBM-01	Glioma	0	0	0	6.977681049	0	6.572682063	0	0	0	0	0	5.880931949	0	0	0	0	0
CNSTM-070-A_AACACGTCAGGCAGTA-1	ndGBM-01	Glioma	0	0	0	0	0	0	0	0	0	0	0	0	0	0	0	0	0
CNSTM-070-A_AACACGTGTAAAGTCA-1	ndGBM-01	Glioma	0	0	0	0	0	0	0	0	0	0	0	0	0	0	0	0	0
CNSTM-070-A_AACACGTGTAACGCGA-1	ndGBM-01	Pericytes	0	5.892874899	6.871978268	0	0	7.882919419	6.738594925	0	5.488788357	6.738594925	0	0	0	0	0	6.4025963	0
CNSTM-070-A_AACACGTTCCCTTGTG-1	ndGBM-01	Glioma	0	0	0	0	0	0	0	0	0	0	0	0	0	0	0	0	0
CNSTM-070-A_AACACGTTCCGGCACA-1	ndGBM-01	Glioma	0	0	0	0	0	0	0	0	0	0	0	0	0	0	0	0	0
CNSTM-070-A_AACACGTTCTCCAGGG-1	ndGBM-01	Glioma	0	0	0	0	0	0	0	0	0	0	0	7.601402335	0	0	0	0	0
CNSTM-070-A_AACCATGAGGACTGGT-1	ndGBM-01	Myeloid	0	0	0	0	0	0	0	0	0	0	0	0	0	0	0	0	0
CNSTM-070-A_AACCATGAGGGCTCTC-1	ndGBM-01	Glioma	0	0	0	0	0	0	0	0	0	0	0	0	0	0	0	0	0
CNSTM-070-A_AACCATGCACCACGTG-1	ndGBM-01	Glioma	0	0	0	0	0	0	0	0	8.112028038	0	0	8.112028038	0	0	0	0	0
CNSTM-070-A_AACCATGCAGGGTATG-1	ndGBM-01	Glioma	0	0	0	0	0	0	0	0	0	0	0	0	0	0	0	0	0
CNSTM-070-A_AACCATGCATCGATTG-1	ndGBM-01	Glioma	0	0	0	0	0	7.419180723	0	0	0	0	0	0	0	0	0	0	0
CNSTM-070-A_AACCATGGTACAGCAG-1	ndGBM-01	Glioma	0	0	0	0	0	8.805025253	0	0	8.112028038	0	0	0	0	0	0	0	0
CNSTM-070-A_AACCATGGTACTCGCG-1	ndGBM-01	Glioma	0	0	0	0	0	0	7.601402335	0	0	0	0	0	0	0	0	0	0
CNSTM-070-A_AACCATGGTAGAAAGG-1	ndGBM-01	Glioma	0	0	6.572682063	0	0	0	0	0	0	0	0	0	0	0	0	0	0
CNSTM-070-A_AACCATGGTATAGGTA-1	ndGBM-01	Myeloid	0	0	0	0	0	0	0	0	0	0	0	0	0	0	0	8.112028038	0
CNSTM-070-A_AACCATGGTTACGGAG-1	ndGBM-01	Glioma	0	0	0	0	0	0	0	0	0	0	0	0	0	0	0	0	0
CNSTM-070-A_AACCATGTCCGAGCCA-1	ndGBM-01	Glioma	0	0	0	0	0	0	0	0	0	0	0	0	0	0	0	0	0
CNSTM-070-A_AACCATGTCTTGAGGT-1	ndGBM-01	Glioma	0	0	0	0	0	7.265129978	0	0	7.265129978	0	0	0	0	0	0	0	0
CNSTM-070-A_AACCGCGAGAATGTTG-1	ndGBM-01	Glioma	0	0	0	0	0	0	0	0	0	0	0	0	0	0	0	0	0
CNSTM-070-A_AACCGCGAGAGTGAGA-1	ndGBM-01	Glioma	0	0	0	0	0	0	0	0	0	0	0	0	0	0	0	0	0
CNSTM-070-A_AACCGCGAGGATGCGT-1	ndGBM-01	Glioma	0	0	0	0	0	0	0	0	0	7.13169851	0	0	0	0	0	0	0
CNSTM-070-A_AACCGCGAGTACGCGA-1	ndGBM-01	Glioma	0	0	0	0	0	0	0	0	0	0	0	9.210440367	0	0	0	0	0
CNSTM-070-A_AACCGCGAGTAGGCCA-1	ndGBM-01	Glioma	0	0	0	0	0	0	0	0	0	0	0	0	0	0	0	0	0
CNSTM-070-A_AACCGCGCACGGTGTC-1	ndGBM-01	Glioma	0	0	0	7.265129978	0	0	0	0	0	0	0	7.265129978	0	0	0	0	0
CNSTM-070-A_AACCGCGGTATATCCG-1	ndGBM-01	Glioma	0	0	0	0	0	7.888959462	0	0	0	6.503789047	0	0	0	6.503789047	0	0	0
CNSTM-070-A_AACCGCGTCAGAAATG-1	ndGBM-01	Glioma	0	0	0	6.726633003	0	0	0	0	0	0	0	0	0	0	0	0	0
CNSTM-070-A_AACCGCGTCGGAAATA-1	ndGBM-01	Glioma	0	0	0	6.64669017	0	6.64669017	0	0	0	0	0	0	0	0	0	0	0
CNSTM-070-A_AACGTTGCAGGTGGAT-1	ndGBM-01	Glioma	0	0	0	0	0	0	0	0	0	0	0	0	0	7.265129978	0	0	0
CNSTM-070-A_AACGTTGGTCGCGGTT-1	ndGBM-01	Glioma	0	0	0	0	0	0	0	0	0	0	0	0	0	0	0	0	0
CNSTM-070-A_AACGTTGGTCTGGAGA-1	ndGBM-01	Glioma	0	0	0	0	0	0	0	0	0	0	8.517393171	0	0	0	0	0	0
CNSTM-070-A_AACGTTGGTGTTGAGG-1	ndGBM-01	Glioma	0	0	0	8.112028038	0	0	0	0	0	0	0	8.112028038	0	0	0	0	0
CNSTM-070-A_AACGTTGTCCATGAGT-1	ndGBM-01	Glioma	0	0	0	0	0	0	0	0	8.112028038	0	0	0	0	0	0	0	0
CNSTM-070-A_AACGTTGTCGCCTGTT-1	ndGBM-01	Glioma	0	0	0	0	0	0	0	0	0	7.601402335	0	0	0	0	0	0	0
CNSTM-070-A_AACTCAGAGCTCAACT-1	ndGBM-01	Glioma	0	0	0	0	0	0	0	0	0	0	0	0	0	0	0	0	0
CNSTM-070-A_AACTCAGAGGTGTGGT-1	ndGBM-01	Glioma	0	0	0	0	0	7.824445931	0	0	0	0	0	0	0	0	0	0	7.824445931
CNSTM-070-A_AACTCAGCACACATGT-1	ndGBM-01	Glioma	0	0	0	0	0	0	0	0	0	0	0	0	0	0	0	0	0
CNSTM-070-A_AACTCAGGTCTTCAAG-1	ndGBM-01	Glioma	0	0	0	0	0	0	0	0	0	0	0	6.813544495	6.813544495	0	0	0	0
CNSTM-070-A_AACTCAGGTCTTGTCC-1	ndGBM-01	Glioma	0	0	7.601402335	7.601402335	0	0	0	0	7.601402335	0	0	0	0	0	0	0	0
CNSTM-070-A_AACTCAGGTGCACCAC-1	ndGBM-01	Glioma	0	7.601402335	0	0	0	0	0	0	0	7.601402335	0	7.601402335	0	0	0	0	0
CNSTM-070-A_AACTCAGGTGCACTTA-1	ndGBM-01	Glioma	0	0	0	0	0	0	0	0	8.517393171	0	0	0	0	0	0	0	0
CNSTM-070-A_AACTCAGTCAGCTGGC-1	ndGBM-01	Glioma	0	0	0	0	0	0	0	0	0	0	0	8.112028038	0	0	0	0	0
CNSTM-070-A_AACTCAGTCCGATATG-1	ndGBM-01	Glioma	0	0	6.908754779	0	0	6.216606101	0	0	0	0	0	0	0	0	0	0	0
CNSTM-070-A_AACTCAGTCCTGTAGA-1	ndGBM-01	Glioma	0	0	0	0	0	0	0	0	0	0	0	0	0	0	0	0	6.439350371
CNSTM-070-A_AACTCAGTCTGTACGA-1	ndGBM-01	Glioma	0	0	0	0	0	8.363275818	0	0	0	0	0	0	0	0	0	0	0
CNSTM-070-A_AACTCAGTCTTCGGTC-1	ndGBM-01	Glioma	0	0	0	0	0	0	0	0	0	0	0	7.265129978	0	0	0	0	0
CNSTM-070-A_AACTCCCAGGACTGGT-1	ndGBM-01	Glioma	0	0	0	0	0	7.957927342	0	0	0	0	0	7.957927342	0	0	0	0	0
CNSTM-070-A_AACTCCCCACCACCAG-1	ndGBM-01	Glioma	0	0	0	6.378825585	0	8.16916979	0	0	0	6.378825585	0	0	0	0	6.378825585	0	0
CNSTM-070-A_AACTCCCCATATGCTG-1	ndGBM-01	Glioma	0	0	0	8.112028038	0	0	0	0	0	0	0	0	0	0	0	0	0
CNSTM-070-A_AACTCCCGTTGTGGCC-1	ndGBM-01	Glioma	0	6.378825585	0	0	0	0	0	0	0	6.378825585	0	0	0	0	0	0	0
CNSTM-070-A_AACTCCCTCCTAAGTG-1	ndGBM-01	Glioma	0	0	0	6.908754779	0	7.601402335	0	0	0	0	0	0	0	0	0	0	0
CNSTM-070-A_AACTCTTAGCGTTCCG-1	ndGBM-01	Glioma	0	0	0	0	0	0	0	0	0	0	0	0	0	0	0	0	0
CNSTM-070-A_AACTCTTAGCTTATCG-1	ndGBM-01	Glioma	0	0	0	0	0	0	0	0	0	0	0	0	0	0	0	0	0
CNSTM-070-A_AACTCTTAGGAGTTGC-1	ndGBM-01	Glioma	0	0	0	0	0	0	0	0	0	0	0	0	0	0	0	0	0
CNSTM-070-A_AACTCTTGTATAAACG-1	ndGBM-01	Glioma	0	0	0	0	0	0	0	0	0	0	0	0	0	0	0	0	0
CNSTM-070-A_AACTCTTGTCTTGATG-1	ndGBM-01	Glioma	0	0	0	0	0	0	0	0	0	0	0	7.824445931	7.13169851	0	0	0	0
CNSTM-070-A_AACTCTTGTGAAAGAG-1	ndGBM-01	Glioma	0	0	0	0	0	0	0	0	0	0	0	0	0	0	0	0	0
CNSTM-070-A_AACTCTTTCGTAGATC-1	ndGBM-01	Glioma	0	0	0	0	0	0	0	0	7.824445931	0	7.824445931	7.824445931	0	0	0	0	0
CNSTM-070-A_AACTCTTTCTGCGGCA-1	ndGBM-01	Glioma	0	0	0	0	0	9.210440367	0	0	0	0	0	0	0	0	0	0	0
CNSTM-070-A_AACTCTTTCTTTCCTC-1	ndGBM-01	Glioma	0	0	0	0	0	0	0	0	0	0	0	0	0	0	0	0	0
CNSTM-070-A_AACTGGTAGGTAAACT-1	ndGBM-01	Glioma	0	0	0	0	0	0	0	0	0	0	0	0	0	0	0	0	0
CNSTM-070-A_AACTGGTAGGTGTTAA-1	ndGBM-01	Glioma	0	0	0	0	0	0	0	0	0	0	0	0	0	7.824445931	0	0	0
CNSTM-070-A_AACTGGTCAGCGATCC-1	ndGBM-01	Glioma	0	0	0	6.813544495	0	0	0	0	0	6.813544495	0	6.813544495	0	0	0	0	0
CNSTM-070-A_AACTGGTGTACTTAGC-1	ndGBM-01	Glioma	0	0	0	0	0	0	0	0	0	0	0	0	0	0	0	0	0
CNSTM-070-A_AACTGGTTCACAATGC-1	ndGBM-01	Glioma	0	6.26779959	0	0	0	0	0	0	0	0	0	0	0	0	0	0	0
CNSTM-070-A_AACTTTCAGCTAAACA-1	ndGBM-01	Glioma	0	0	0	0	0	0	0	0	0	0	0	0	0	0	0	0	0
CNSTM-070-A_AACTTTCAGTGTACCT-1	ndGBM-01	Glioma	0	0	0	0	0	0	0	0	0	0	0	0	0	0	0	0	0
CNSTM-070-A_AACTTTCAGTTTAGGA-1	ndGBM-01	Glioma	0	0	0	0	0	7.601402335	0	0	0	0	0	0	0	0	0	0	0
CNSTM-070-A_AACTTTCGTATAAACG-1	ndGBM-01	Glioma	0	0	0	6.908754779	0	8.006700845	0	0	0	0	0	6.908754779	0	0	0	0	0
CNSTM-070-A_AACTTTCGTCGCGGTT-1	ndGBM-01	Glioma	0	0	0	6.908754779	0	0	0	0	0	0	0	6.908754779	0	0	0	0	0
CNSTM-070-A_AAGACCTAGTGGACGT-1	ndGBM-01	Glioma	0	0	0	0	0	0	0	0	0	0	0	0	0	0	0	0	0
CNSTM-070-A_AAGACCTCAATGGACG-1	ndGBM-01	Glioma	0	0	0	0	0	0	0	0	0	0	0	9.210440367	0	0	0	0	0
CNSTM-070-A_AAGACCTCACAGCGTC-1	ndGBM-01	Glioma	0	0	0	0	0	0	0	0	0	8.517393171	0	0	0	0	0	0	0
CNSTM-070-A_AAGACCTCAGATCCAT-1	ndGBM-01	Glioma	0	0	0	7.601402335	0	0	0	0	0	0	0	7.601402335	0	0	0	0	0
CNSTM-070-A_AAGACCTCAGGGAGAG-1	ndGBM-01	Glioma	0	0	0	0	0	7.265129978	0	0	0	0	0	0	0	0	0	0	0
CNSTM-070-A_AAGACCTCAGTAAGAT-1	ndGBM-01	Glioma	0	0	0	0	0	0	0	0	0	0	0	0	0	6.908754779	0	0	0
CNSTM-070-A_AAGACCTGTAATCACC-1	ndGBM-01	Glioma	0	0	0	8.112028038	0	0	0	0	0	0	0	0	0	0	0	0	0
CNSTM-070-A_AAGACCTTCAGAGACG-1	ndGBM-01	Glioma	0	0	0	0	0	0	0	0	0	0	0	0	0	0	0	0	0
CNSTM-070-A_AAGACCTTCCTCGCAT-1	ndGBM-01	Glioma	0	0	0	0	0	0	0	0	0	0	0	0	0	0	7.419180723	0	0
CNSTM-070-A_AAGCCGCCAATGAATG-1	ndGBM-01	Glioma	0	0	0	0	0	0	0	0	0	0	0	0	0	0	0	0	0
CNSTM-070-A_AAGCCGCCAGGGTACA-1	ndGBM-01	Glioma	0	0	0	0	0	8.112028038	0	0	0	0	0	0	0	0	0	0	0
CNSTM-070-A_AAGCCGCGTAAATGAC-1	ndGBM-01	Glioma	0	0	0	0	0	6.908754779	0	0	0	0	0	6.908754779	0	0	0	0	0
CNSTM-070-A_AAGCCGCGTCGAACAG-1	ndGBM-01	Glioma	0	0	0	0	0	0	0	0	6.908754779	0	0	6.908754779	0	0	0	0	0
CNSTM-070-A_AAGCCGCGTCTAGGTT-1	ndGBM-01	Glioma	0	0	0	0	0	7.601402335	0	0	0	0	0	6.908754779	0	0	0	0	0
CNSTM-070-A_AAGCCGCGTGGCAAAC-1	ndGBM-01	Glioma	0	0	0	0	0	7.601402335	0	0	0	0	0	0	7.601402335	0	0	0	0
CNSTM-070-A_AAGCCGCGTGTGCCTG-1	ndGBM-01	Glioma	0	0	0	0	0	0	0	0	0	0	0	0	0	0	0	0	0
CNSTM-070-A_AAGCCGCTCCTCGCAT-1	ndGBM-01	Glioma	0	0	0	0	0	7.265129978	0	0	0	0	0	7.265129978	0	0	0	0	0
CNSTM-070-A_AAGGAGCAGGCCCGTT-1	ndGBM-01	Glioma	0	0	0	0	0	0	0	0	0	0	0	5.283601778	0	0	0	0	0
CNSTM-070-A_AAGGAGCCAATGGAGC-1	ndGBM-01	Glioma	0	0	0	0	0	0	0	0	6.908754779	0	6.908754779	6.908754779	0	0	0	0	0
CNSTM-070-A_AAGGAGCCATGCCTAA-1	ndGBM-01	Glioma	0	0	0	0	0	7.265129978	0	0	0	0	0	0	0	0	0	0	0
CNSTM-070-A_AAGGAGCGTAACGACG-1	ndGBM-01	Glioma	0	0	0	0	0	0	0	0	0	7.601402335	0	7.601402335	0	0	0	0	0
CNSTM-070-A_AAGGAGCGTCAATGTC-1	ndGBM-01	Glioma	0	0	0	0	0	0	0	0	0	7.265129978	0	0	0	0	0	0	0
CNSTM-070-A_AAGGAGCGTCGGATCC-1	ndGBM-01	Glioma	0	0	0	0	0	0	0	0	6.64669017	6.64669017	0	0	0	0	0	0	0
CNSTM-070-A_AAGGCAGAGTGACTCT-1	ndGBM-01	Glioma	0	0	0	0	0	7.419180723	0	0	0	0	0	0	0	0	0	0	0
CNSTM-070-A_AAGGCAGCACGAAATA-1	ndGBM-01	Glioma	0	0	0	0	0	0	0	0	0	0	0	0	0	0	0	7.01401539	0
CNSTM-070-A_AAGGCAGGTATAAACG-1	ndGBM-01	Glioma	0	0	0	0	0	0	0	0	0	7.824445931	0	0	0	0	0	0	0
CNSTM-070-A_AAGGCAGTCCAAACTG-1	ndGBM-01	Glioma	0	0	0	0	0	0	0	0	0	0	0	0	0	0	0	0	0
CNSTM-070-A_AAGGCAGTCTGTCCGT-1	ndGBM-01	Glioma	0	0	0	0	0	0	0	0	0	0	0	9.210440367	0	0	0	0	0
CNSTM-070-A_AAGGTTCCATATGGTC-1	ndGBM-01	Glioma	0	0	0	0	0	0	0	0	0	0	0	6.26779959	0	0	0	0	0
CNSTM-070-A_AAGGTTCGTCTGCGGT-1	ndGBM-01	Glioma	0	0	0	0	0	7.13169851	0	0	0	0	0	0	0	0	0	0	0
CNSTM-070-A_AAGGTTCGTTGGACCC-1	ndGBM-01	Glioma	0	0	0	7.13169851	0	0	0	0	0	0	0	0	7.13169851	0	0	0	0
CNSTM-070-A_AAGGTTCGTTTGGGCC-1	ndGBM-01	Glioma	0	0	0	0	0	0	0	0	0	0	0	7.601402335	0	0	0	0	0
CNSTM-070-A_AAGGTTCTCTCGCATC-1	ndGBM-01	Glioma	0	0	0	0	0	6.726633003	0	0	0	0	0	8.112028038	0	0	0	0	0
CNSTM-070-A_AAGTCTGAGGAGTAGA-1	ndGBM-01	Glioma	0	0	0	0	0	7.01401539	0	0	0	0	0	0	0	0	0	0	0
CNSTM-070-A_AAGTCTGAGTGAAGAG-1	ndGBM-01	Glioma	0	0	0	0	0	0	0	0	0	0	7.419180723	0	0	0	0	0	0
CNSTM-070-A_AAGTCTGCAGGATTGG-1	ndGBM-01	Glioma	0	0	0	0	0	0	0	0	0	0	0	0	7.01401539	0	0	0	0
CNSTM-070-A_AAGTCTGCAGTAGAGC-1	ndGBM-01	Glioma	0	0	0	0	0	0	0	0	0	0	0	0	0	0	0	0	0
CNSTM-070-A_AAGTCTGGTGGCTCCA-1	ndGBM-01	Glioma	0	0	0	7.419180723	0	0	0	0	0	0	0	0	0	0	0	0	0
CNSTM-070-A_AAGTCTGTCCTCATTA-1	ndGBM-01	Glioma	0	0	0	0	0	6.572682063	0	0	0	0	0	0	0	0	0	0	0
CNSTM-070-A_AAGTCTGTCTCTTGAT-1	ndGBM-01	Glioma	0	0	0	0	0	0	0	0	0	0	0	0	0	0	0	0	0
CNSTM-070-A_AATCCAGAGCTCTCGG-1	ndGBM-01	Glioma	0	0	0	0	0	0	0	0	0	0	0	0	0	0	0	0	0
CNSTM-070-A_AATCCAGAGCTGAACG-1	ndGBM-01	Glioma	0	0	0	0	0	0	0	0	0	0	0	0	0	0	0	0	0
CNSTM-070-A_AATCCAGAGTGTTAGA-1	ndGBM-01	Glioma	0	0	0	0	0	0	0	0	0	0	0	0	0	0	0	0	0
CNSTM-070-A_AATCCAGCAAGTAATG-1	ndGBM-01	Glioma	0	0	0	0	0	0	0	0	8.112028038	0	0	0	0	0	0	0	0
CNSTM-070-A_AATCCAGCACCAGGCT-1	ndGBM-01	Glioma	0	0	0	0	0	0	0	0	0	0	0	6.908754779	0	0	0	0	0
CNSTM-070-A_AATCCAGCAGGGAGAG-1	ndGBM-01	Glioma	0	0	0	0	0	0	0	0	0	0	0	7.419180723	0	0	0	0	0
CNSTM-070-A_AATCCAGCAGGGATTG-1	ndGBM-01	Glioma	0	0	0	0	0	0	0	0	0	0	0	0	0	0	0	0	0
CNSTM-070-A_AATCCAGCAGTAGAGC-1	ndGBM-01	Glioma	0	0	0	0	0	7.265129978	0	0	0	0	0	7.265129978	0	0	0	0	0
CNSTM-070-A_AATCCAGCATGCCCGA-1	ndGBM-01	Glioma	0	0	0	0	0	0	0	0	0	0	0	0	0	0	0	0	0
CNSTM-070-A_AATCCAGGTCCTCTTG-1	ndGBM-01	Glioma	0	0	0	7.824445931	0	0	0	0	0	0	0	0	0	0	0	0	0
CNSTM-070-A_AATCCAGGTCGCATCG-1	ndGBM-01	Glioma	0	0	0	0	0	0	0	0	0	0	0	0	0	0	0	0	0
CNSTM-070-A_AATCCAGGTTAGAACA-1	ndGBM-01	Glioma	0	0	0	0	0	0	0	0	0	7.419180723	0	0	0	0	0	0	0
CNSTM-070-A_AATCGGTAGTAAGTAC-1	ndGBM-01	Glioma	0	0	0	0	0	0	0	0	0	0	0	8.517393171	0	0	0	0	0
CNSTM-070-A_AATCGGTCATGATCCA-1	ndGBM-01	Glioma	0	0	0	0	0	0	0	0	0	7.706712874	0	7.706712874	0	0	0	0	0
CNSTM-070-A_AATCGGTGTCATCCCT-1	ndGBM-01	Glioma	0	0	0	0	0	0	0	0	0	0	0	8.112028038	0	0	0	0	0
CNSTM-070-A_AATCGGTGTGCAACGA-1	ndGBM-01	Glioma	0	0	0	0	0	0	0	0	0	7.419180723	0	0	0	0	0	0	0
CNSTM-070-A_AATCGGTGTTATGTGC-1	ndGBM-01	Glioma	0	0	0	0	0	0	0	0	0	0	0	0	0	0	0	0	0
CNSTM-070-A_AATCGGTTCCCAAGAT-1	ndGBM-01	Glioma	0	0	0	0	0	8.650899569	0	0	0	0	0	0	0	0	0	0	0
CNSTM-070-A_AATCGGTTCCGAGCCA-1	ndGBM-01	Glioma	0	0	0	0	0	0	0	0	0	0	0	0	0	0	0	0	0
CNSTM-070-A_AATCGGTTCCGTACAA-1	ndGBM-01	Glioma	0	0	0	0	0	0	0	0	0	0	7.419180723	0	0	0	0	0	0
CNSTM-070-A_AATCGGTTCGGAAACG-1	ndGBM-01	Glioma	0	0	0	0	0	0	0	0	0	7.419180723	0	0	0	0	0	0	0
CNSTM-070-A_ACACCAAAGATGGCGT-1	ndGBM-01	Glioma	0	0	0	0	0	0	0	0	0	0	0	0	0	0	0	0	0
CNSTM-070-A_ACACCAACAATAGCAA-1	ndGBM-01	Glioma	0	0	0	0	0	0	0	0	7.419180723	0	0	7.419180723	0	0	0	0	0
CNSTM-070-A_ACACCAAGTCCAGTTA-1	ndGBM-01	Glioma	0	0	0	0	0	0	0	0	0	0	0	0	0	0	0	0	0
CNSTM-070-A_ACACCAAGTCTCTTAT-1	ndGBM-01	Glioma	0	0	0	0	0	0	0	0	0	0	7.419180723	0	0	0	0	0	0
CNSTM-070-A_ACACCAAGTTCCACTC-1	ndGBM-01	Glioma	0	0	0	0	0	0	0	0	0	0	0	0	0	0	0	0	0
CNSTM-070-A_ACACCAATCTACCAGA-1	ndGBM-01	Glioma	0	0	0	0	0	0	0	0	0	0	0	8.112028038	0	0	0	0	0
CNSTM-070-A_ACACCAATCTTTACAC-1	ndGBM-01	Glioma	0	0	0	0	0	0	0	0	0	0	0	0	0	0	0	0	0
CNSTM-070-A_ACACCCTAGTGAACGC-1	ndGBM-01	Glioma	0	0	0	0	0	0	0	0	0	0	0	0	0	0	0	0	0
CNSTM-070-A_ACACCCTAGTTTCCTT-1	ndGBM-01	Glioma	0	0	0	0	0	7.824445931	0	0	0	0	0	0	0	0	0	0	0
CNSTM-070-A_ACACCCTCAAGGACAC-1	ndGBM-01	Glioma	0	0	0	0	0	0	0	0	0	8.517393171	0	0	0	0	7.824445931	0	0
CNSTM-070-A_ACACCCTCAATTCCTT-1	ndGBM-01	Glioma	0	0	0	0	0	0	0	0	0	0	0	0	0	0	0	0	0
CNSTM-070-A_ACACCCTCAGACGCCT-1	ndGBM-01	Glioma	0	0	0	0	0	0	0	0	0	0	0	0	0	0	0	0	7.419180723
CNSTM-070-A_ACACCCTGTAAGGGCT-1	ndGBM-01	Glioma	0	0	0	0	0	0	0	0	0	0	0	0	0	0	0	0	0
CNSTM-070-A_ACACCCTGTGCAGACA-1	ndGBM-01	Glioma	0	0	0	0	0	0	0	0	0	7.01401539	0	7.01401539	0	0	0	0	0
CNSTM-070-A_ACACCCTGTTTACTCT-1	ndGBM-01	Glioma	0	0	0	0	0	0	0	0	0	0	0	0	0	0	0	0	0
CNSTM-070-A_ACACCCTTCACGGTTA-1	ndGBM-01	Glioma	0	0	0	0	0	0	0	0	0	0	0	0	0	0	0	0	0
CNSTM-070-A_ACACCCTTCCAAAGTC-1	ndGBM-01	Glioma	0	0	0	0	0	0	0	0	0	8.112028038	0	0	0	0	0	0	0
CNSTM-070-A_ACACCCTTCTACCAGA-1	ndGBM-01	Glioma	0	0	0	0	0	0	0	0	0	0	0	8.517393171	0	0	0	0	0
CNSTM-070-A_ACACCGGAGAGCTATA-1	ndGBM-01	Glioma	0	0	7.601402335	7.601402335	0	0	0	0	0	0	0	0	0	0	0	0	0
CNSTM-070-A_ACACCGGAGCCAACAG-1	ndGBM-01	Glioma	0	0	0	0	0	0	0	0	0	0	0	0	0	0	0	0	0
CNSTM-070-A_ACACCGGCAACGCACC-1	ndGBM-01	Glioma	0	0	0	6.813544495	0	6.813544495	0	0	0	0	0	8.199014422	0	0	0	0	0
CNSTM-070-A_ACACCGGCAGAGCCAA-1	ndGBM-01	Glioma	0	0	6.572682063	0	0	0	7.265129978	0	0	0	0	0	0	0	0	6.572682063	0
CNSTM-070-A_ACACCGGTCACATAGC-1	ndGBM-01	Glioma	0	0	0	0	0	0	0	0	7.601402335	0	0	7.601402335	0	0	0	0	0
CNSTM-070-A_ACACCGGTCTCGATGA-1	ndGBM-01	Glioma	0	0	0	0	0	0	0	0	0	0	0	0	0	0	0	0	0
CNSTM-070-A_ACACTGAAGTCGATAA-1	ndGBM-01	Glioma	0	0	0	0	0	0	0	0	0	0	0	0	0	0	0	0	0
CNSTM-070-A_ACACTGACACACCGCA-1	ndGBM-01	Glioma	0	0	0	0	0	7.419180723	0	0	0	0	0	0	0	0	0	0	0
CNSTM-070-A_ACACTGATCAGTGTTG-1	ndGBM-01	Glioma	0	0	0	0	0	0	0	0	0	0	0	0	0	0	0	0	0
CNSTM-070-A_ACACTGATCATCTGCC-1	ndGBM-01	Glioma	0	0	0	6.321766996	0	0	0	0	0	0	0	0	0	0	0	0	0
CNSTM-070-A_ACACTGATCTGCGACG-1	ndGBM-01	Glioma	0	0	6.572682063	0	0	6.572682063	0	0	6.572682063	6.572682063	0	6.572682063	0	0	0	0	0
CNSTM-070-A_ACAGCCGAGAGTAATC-1	ndGBM-01	Glioma	0	0	7.13169851	0	0	0	0	0	0	0	0	0	8.22977775	0	0	0	0
CNSTM-070-A_ACAGCCGAGCTGCCCA-1	ndGBM-01	Glioma	0	0	0	0	0	0	0	0	0	0	0	0	0	0	0	0	0
CNSTM-070-A_ACAGCCGCACTGTGTA-1	ndGBM-01	Glioma	0	0	0	0	0	0	0	0	0	0	0	0	0	0	0	0	0
CNSTM-070-A_ACAGCCGGTCATCGGC-1	ndGBM-01	Glioma	0	0	0	7.265129978	0	0	0	0	0	0	0	0	0	0	0	0	0
CNSTM-070-A_ACAGCCGGTGACTACT-1	ndGBM-01	Glioma	0	0	0	0	0	7.824445931	0	0	0	0	0	0	0	0	0	0	0
CNSTM-070-A_ACAGCCGTCAACTCTT-1	ndGBM-01	Glioma	0	0	0	0	0	0	0	0	7.13169851	0	0	0	0	0	0	0	0
CNSTM-070-A_ACAGCCGTCCGCATCT-1	ndGBM-01	Glioma	0	0	0	0	0	0	0	0	0	0	0	7.419180723	0	0	0	0	0
CNSTM-070-A_ACAGCCGTCTCTGTCG-1	ndGBM-01	Glioma	0	0	0	0	0	0	0	0	0	0	7.601402335	0	0	0	0	0	0
CNSTM-070-A_ACAGCCGTCTGGCGTG-1	ndGBM-01	Glioma	0	0	5.917199868	6.608999776	0	0	0	0	0	0	0	5.917199868	5.917199868	0	0	0	0
CNSTM-070-A_ACAGCTACAGAGCCAA-1	ndGBM-01	Glioma	0	0	0	0	0	0	0	0	0	0	0	0	0	0	0	0	0
CNSTM-070-A_ACAGCTACATTTCACT-1	ndGBM-01	Glioma	0	0	0	0	0	0	0	0	0	0	7.601402335	0	0	0	0	0	0
CNSTM-070-A_ACAGCTAGTCCGCTGA-1	ndGBM-01	Glioma	0	0	0	0	0	0	0	0	0	0	0	0	0	0	0	0	0
CNSTM-070-A_ACAGCTAGTTGGGACA-1	ndGBM-01	Glioma	0	0	0	0	0	0	0	0	0	7.744436543	0	7.339187984	6.64669017	0	0	7.744436543	6.64669017
CNSTM-070-A_ACAGCTATCAGGTAAA-1	ndGBM-01	Glioma	0	6.034683666	0	0	0	0	0	0	0	6.034683666	0	6.726633003	0	0	0	0	0
CNSTM-070-A_ACATACGAGTACGACG-1	ndGBM-01	Glioma	0	7.419180723	0	0	0	0	0	0	0	0	7.419180723	0	0	0	0	0	0
CNSTM-070-A_ACATACGAGTGTGAAT-1	ndGBM-01	Glioma	0	0	0	0	0	0	0	0	0	0	0	0	0	0	0	0	0
CNSTM-070-A_ACATACGGTGACGCCT-1	ndGBM-01	Glioma	0	0	0	0	0	0	0	0	7.824445931	0	0	0	0	0	0	0	0
CNSTM-070-A_ACATACGGTGGGTCAA-1	ndGBM-01	Glioma	0	7.265129978	0	0	0	7.957927342	0	0	0	0	0	0	0	0	0	0	0
CNSTM-070-A_ACATACGTCAGGCGAA-1	ndGBM-01	Glioma	0	0	0	0	0	0	0	0	0	0	0	6.64669017	0	0	0	0	0
CNSTM-070-A_ACATACGTCCGCTGTT-1	ndGBM-01	Glioma	0	0	0	0	0	0	0	0	0	0	0	0	0	0	0	0	0
CNSTM-070-A_ACATCAGAGAGGGCTT-1	ndGBM-01	Myeloid	0	0	0	0	0	0	0	0	0	0	0	0	0	0	0	8.112028038	0
CNSTM-070-A_ACATCAGCAGACGCTC-1	ndGBM-01	Glioma	0	5.323408108	6.928937506	0	0	5.323408108	0	0	6.928937506	6.418764363	0	6.928937506	0	5.323408108	0	0	0
CNSTM-070-A_ACATGGTCAACTGGCC-1	ndGBM-01	Glioma	0	0	0	0	0	0	0	0	0	0	0	0	0	0	0	0	0
CNSTM-070-A_ACATGGTCAGTCACTA-1	ndGBM-01	Glioma	0	0	0	0	0	0	0	0	0	0	0	0	0	0	0	0	0
CNSTM-070-A_ACATGGTGTCGTTGTA-1	ndGBM-01	Glioma	0	0	0	0	0	0	0	0	0	0	0	0	0	0	0	0	0
CNSTM-070-A_ACATGGTGTGCATCTA-1	ndGBM-01	Glioma	0	0	0	0	0	0	0	0	0	0	0	7.601402335	0	0	0	0	0
CNSTM-070-A_ACATGGTGTTCCACGG-1	ndGBM-01	Glioma	0	0	0	0	0	7.706712874	0	0	7.01401539	0	0	0	0	0	0	0	0
CNSTM-070-A_ACATGGTTCAGAAATG-1	ndGBM-01	Glioma	0	0	0	0	6.726633003	0	0	0	0	0	0	6.726633003	0	0	0	0	0
CNSTM-070-A_ACATGGTTCATCTGTT-1	ndGBM-01	Glioma	0	0	0	7.419180723	0	0	0	0	0	0	0	0	0	0	0	0	0
CNSTM-070-A_ACATGGTTCCCTCTTT-1	ndGBM-01	Glioma	0	0	6.908754779	6.908754779	0	0	0	0	0	0	0	0	0	0	0	0	0
CNSTM-070-A_ACATGGTTCGTGGGAA-1	ndGBM-01	Glioma	0	0	0	0	0	0	0	0	0	0	0	0	0	0	0	0	0
CNSTM-070-A_ACCAGTAAGCGTTTAC-1	ndGBM-01	Glioma	0	0	0	0	0	0	0	0	0	0	0	0	0	0	0	0	0
CNSTM-070-A_ACCAGTAAGTTATCGC-1	ndGBM-01	Glioma	0	0	0	0	0	0	0	0	0	0	0	0	0	0	0	0	0
CNSTM-070-A_ACCAGTACAGAGTGTG-1	ndGBM-01	Glioma	0	0	0	0	0	0	0	0	0	0	0	0	0	0	0	0	0
CNSTM-070-A_ACCAGTACATACTACG-1	ndGBM-01	Glioma	0	0	0	0	0	6.64669017	0	0	0	0	6.64669017	0	0	6.64669017	0	0	0
CNSTM-070-A_ACCAGTACATCCCACT-1	ndGBM-01	Glioma	0	0	0	0	0	0	0	0	0	0	0	0	0	0	0	0	0
CNSTM-070-A_ACCAGTACATGATCCA-1	ndGBM-01	Glioma	0	0	0	6.439350371	0	7.13169851	0	0	0	0	6.439350371	0	0	0	0	0	0
CNSTM-070-A_ACCAGTAGTAGCGTCC-1	ndGBM-01	Glioma	0	0	0	0	0	0	0	0	0	0	0	0	0	0	0	0	0
CNSTM-070-A_ACCAGTATCGACCAGC-1	ndGBM-01	Glioma	0	0	0	6.813544495	0	0	0	0	0	6.813544495	0	0	0	0	0	0	0
CNSTM-070-A_ACCCACTAGAGTGAGA-1	ndGBM-01	Glioma	0	0	0	0	0	0	0	0	0	0	0	0	0	0	0	0	0
CNSTM-070-A_ACCCACTAGGCCCTTG-1	ndGBM-01	Glioma	0	0	0	0	0	0	0	0	0	0	0	0	0	0	0	0	0
CNSTM-070-A_ACCCACTCAAGTTGTC-1	ndGBM-01	Glioma	0	0	0	0	0	0	0	0	0	0	0	0	0	0	0	0	0
CNSTM-070-A_ACCCACTCACATGTGT-1	ndGBM-01	Glioma	0	0	0	0	0	0	0	0	0	0	0	0	0	0	0	0	0
CNSTM-070-A_ACCCACTGTCCATCCT-1	ndGBM-01	Glioma	0	0	0	0	0	0	0	0	7.13169851	0	0	0	0	0	0	0	0
CNSTM-070-A_ACCCACTGTTCCGGCA-1	ndGBM-01	Glioma	0	6.908754779	0	0	0	0	0	0	0	0	0	0	0	0	0	0	0
CNSTM-070-A_ACCGTAAAGCGATATA-1	ndGBM-01	Glioma	0	0	0	0	0	6.908754779	0	0	7.601402335	0	0	0	0	0	0	0	0
CNSTM-070-A_ACCGTAAAGCGTAGTG-1	ndGBM-01	Glioma	0	0	6.321766996	0	0	0	0	0	0	0	0	7.01401539	7.01401539	0	6.321766996	0	0
CNSTM-070-A_ACCGTAAAGCTAGCCC-1	ndGBM-01	Glioma	0	0	0	0	0	7.601402335	0	0	0	0	0	7.601402335	0	0	0	0	0
CNSTM-070-A_ACCGTAAAGTCACGCC-1	ndGBM-01	Glioma	0	5.226741798	0	0	0	0	0	0	5.226741798	0	0	6.608999776	0	5.226741798	0	0	0
CNSTM-070-A_ACCGTAACAAACGTGG-1	ndGBM-01	Glioma	0	0	0	0	0	0	0	0	0	0	0	0	0	0	0	0	0
CNSTM-070-A_ACCGTAACAAACTGCT-1	ndGBM-01	Glioma	0	0	0	7.265129978	0	0	0	0	0	0	0	0	0	0	0	0	0
CNSTM-070-A_ACCGTAACACGCATCG-1	ndGBM-01	Glioma	0	0	0	0	0	0	0	0	0	0	0	0	0	0	0	0	0
CNSTM-070-A_ACCGTAACAGCGAACA-1	ndGBM-01	Glioma	0	0	0	0	0	0	0	0	0	0	7.01401539	7.01401539	0	0	0	0	0
CNSTM-070-A_ACCGTAAGTAACGACG-1	ndGBM-01	Glioma	0	0	0	7.601402335	0	0	0	0	0	0	0	0	0	0	0	0	0
CNSTM-070-A_ACCGTAAGTATATGAG-1	ndGBM-01	Glioma	0	0	0	7.601402335	0	0	0	0	0	0	0	7.601402335	0	0	0	0	0
CNSTM-070-A_ACCGTAATCAACGGGA-1	ndGBM-01	Glioma	0	0	0	8.517393171	0	0	0	0	0	0	0	0	0	0	0	0	0
CNSTM-070-A_ACCGTAATCGACGGAA-1	ndGBM-01	Glioma	0	6.439350371	0	0	0	6.439350371	7.13169851	0	6.439350371	0	0	0	0	0	0	0	0
CNSTM-070-A_ACCGTAATCGGACAAG-1	ndGBM-01	Glioma	0	0	0	0	0	7.824445931	0	0	0	0	0	0	0	0	0	0	0
CNSTM-070-A_ACCGTAATCTGAGGGA-1	ndGBM-01	Glioma	0	0	0	0	0	0	0	0	0	0	0	0	0	0	0	0	0
CNSTM-070-A_ACCTTTACAATTCCTT-1	ndGBM-01	Glioma	0	0	0	0	0	6.908754779	0	0	0	0	0	0	0	0	0	0	0
CNSTM-070-A_ACCTTTACACGGCTAC-1	ndGBM-01	Glioma	0	0	0	0	0	0	0	0	0	0	0	0	0	0	0	0	0
CNSTM-070-A_ACCTTTAGTGACTACT-1	ndGBM-01	Glioma	0	0	0	0	0	0	0	0	0	0	0	0	0	0	0	0	0
CNSTM-070-A_ACCTTTATCAGAGACG-1	ndGBM-01	Glioma	0	0	0	0	0	0	0	0	0	0	0	0	0	0	0	0	0
CNSTM-070-A_ACCTTTATCAGCACAT-1	ndGBM-01	Glioma	0	0	0	0	0	0	0	0	0	0	0	0	0	0	0	0	0
CNSTM-070-A_ACCTTTATCTTACCTA-1	ndGBM-01	Glioma	0	0	0	0	0	0	0	0	0	8.517393171	0	0	0	0	0	0	0
CNSTM-070-A_ACGAGCCAGCCCAGCT-1	ndGBM-01	Glioma	0	0	0	7.01401539	0	8.112028038	0	0	0	0	0	7.01401539	0	0	0	0	0
CNSTM-070-A_ACGAGCCCACTCTGTC-1	ndGBM-01	Glioma	0	0	0	6.908754779	0	6.908754779	0	0	0	0	0	6.908754779	0	0	0	0	0
CNSTM-070-A_ACGAGCCGTCATTAGC-1	ndGBM-01	Glioma	0	0	0	0	0	0	0	0	0	0	0	0	0	0	0	0	0
CNSTM-070-A_ACGAGGAAGACCACGA-1	ndGBM-01	Glioma	0	0	0	0	0	6.64669017	0	0	0	0	0	0	0	0	0	0	0
CNSTM-070-A_ACGAGGAAGTGCCATT-1	ndGBM-01	Glioma	0	0	0	0	0	0	0	0	0	0	0	0	0	0	0	0	0
CNSTM-070-A_ACGAGGACAATGACCT-1	ndGBM-01	Glioma	0	0	0	0	0	7.13169851	0	0	0	0	0	7.13169851	0	0	0	0	0
CNSTM-070-A_ACGAGGACACAGTCGC-1	ndGBM-01	Glioma	0	0	0	0	0	0	0	0	0	0	0	0	0	7.824445931	0	0	0
CNSTM-070-A_ACGAGGACATTCTCAT-1	ndGBM-01	Glioma	0	0	0	0	0	0	0	0	0	7.601402335	0	0	0	0	0	0	0
CNSTM-070-A_ACGAGGAGTTCTGGTA-1	ndGBM-01	Glioma	0	0	0	0	0	8.112028038	0	0	0	0	0	0	0	0	0	0	0
CNSTM-070-A_ACGAGGATCCCTCAGT-1	ndGBM-01	Glioma	0	0	0	0	0	0	0	0	7.601402335	7.601402335	0	0	0	0	0	0	0
CNSTM-070-A_ACGATACAGATCTGCT-1	ndGBM-01	Glioma	0	0	0	0	0	0	0	0	0	0	0	0	0	0	0	0	0
CNSTM-070-A_ACGATACAGCCAGAAC-1	ndGBM-01	Glioma	0	0	0	0	0	0	0	0	0	0	0	7.601402335	0	0	0	0	0
CNSTM-070-A_ACGATACGTCACCCAG-1	ndGBM-01	Glioma	0	5.917199868	5.917199868	0	0	5.917199868	0	0	0	0	0	6.608999776	0	0	0	5.917199868	0
CNSTM-070-A_ACGATGTAGCGCTCCA-1	ndGBM-01	Glioma	0	0	0	0	6.813544495	0	0	0	0	6.813544495	0	0	0	0	0	0	6.813544495
CNSTM-070-A_ACGATGTCAGGTGCCT-1	ndGBM-01	Glioma	0	0	0	0	0	0	0	0	8.517393171	0	0	0	0	0	0	0	0
CNSTM-070-A_ACGATGTGTGGCGAAT-1	ndGBM-01	Glioma	0	0	0	0	0	0	0	0	0	0	0	0	0	0	0	0	0
CNSTM-070-A_ACGATGTGTTGCCTCT-1	ndGBM-01	Glioma	0	0	0	0	0	0	0	0	0	0	7.265129978	0	0	0	0	0	0
CNSTM-070-A_ACGATGTTCTAAGCCA-1	ndGBM-01	Glioma	0	0	0	0	0	0	0	0	0	0	0	0	0	0	0	0	0
CNSTM-070-A_ACGCAGCAGATCGGGT-1	ndGBM-01	Glioma	0	0	0	0	0	0	0	0	0	0	0	0	0	0	0	0	0
CNSTM-070-A_ACGCAGCAGGCATGTG-1	ndGBM-01	Glioma	0	0	0	0	0	0	0	0	0	0	0	0	0	0	0	0	0
CNSTM-070-A_ACGCAGCAGTAGGCCA-1	ndGBM-01	Glioma	0	0	0	0	0	0	0	0	7.265129978	0	0	0	0	0	0	0	0
CNSTM-070-A_ACGCAGCCAAGCTGAG-1	ndGBM-01	Glioma	0	0	0	0	0	0	0	0	0	0	0	0	0	0	0	0	0
CNSTM-070-A_ACGCAGCCAAGTAGTA-1	ndGBM-01	Glioma	0	0	0	0	0	7.957927342	0	0	0	0	0	7.957927342	0	0	0	0	0
CNSTM-070-A_ACGCAGCCAGGGAGAG-1	ndGBM-01	Glioma	0	0	0	0	0	0	0	0	0	0	0	0	0	0	0	0	0
CNSTM-070-A_ACGCAGCCATCTCGCT-1	ndGBM-01	Glioma	0	0	7.13169851	0	0	0	0	0	0	0	0	7.13169851	0	0	0	0	0
CNSTM-070-A_ACGCAGCGTCAACTGT-1	ndGBM-01	Glioma	0	0	0	0	0	7.601402335	0	0	0	0	0	0	0	0	0	0	0
CNSTM-070-A_ACGCAGCGTTCCTCCA-1	ndGBM-01	Glioma	0	0	0	0	0	0	0	0	0	0	0	0	0	0	0	0	0
CNSTM-070-A_ACGCCAGCAACGATCT-1	ndGBM-01	Glioma	0	0	0	0	0	0	0	0	0	7.13169851	0	7.13169851	0	0	0	0	0
CNSTM-070-A_ACGCCAGGTACATGTC-1	ndGBM-01	Glioma	0	0	0	0	0	0	0	0	0	0	0	0	0	0	0	0	0
CNSTM-070-A_ACGCCAGGTTGGTTTG-1	ndGBM-01	Glioma	0	6.908754779	0	6.908754779	0	7.601402335	0	0	0	0	6.908754779	0	0	0	0	0	0
CNSTM-070-A_ACGCCAGTCCCGGATG-1	ndGBM-01	Glioma	0	0	0	0	0	0	5.717127377	0	0	0	0	7.100951832	5.717127377	0	0	0	0
CNSTM-070-A_ACGCCGAAGATGTGTA-1	ndGBM-01	Glioma	0	0	0	0	0	0	0	0	0	0	7.13169851	0	0	0	0	0	0
CNSTM-070-A_ACGCCGAAGGTGATTA-1	ndGBM-01	Glioma	0	6.26779959	0	0	0	0	0	0	0	0	0	0	0	0	0	0	0
CNSTM-070-A_ACGCCGACAATGAAAC-1	ndGBM-01	Glioma	0	0	0	0	0	0	0	0	0	0	0	0	0	8.517393171	0	0	0
CNSTM-070-A_ACGCCGACAGCATACT-1	ndGBM-01	Glioma	0	0	0	7.13169851	0	0	0	0	0	0	0	7.824445931	0	0	0	0	0
CNSTM-070-A_ACGCCGAGTACCGAGA-1	ndGBM-01	Glioma	0	0	0	0	0	0	0	0	0	0	0	0	6.813544495	0	6.813544495	0	0
CNSTM-070-A_ACGCCGATCGGAATCT-1	ndGBM-01	Glioma	0	0	0	0	0	8.517393171	0	0	0	0	0	0	0	0	0	0	0
CNSTM-070-A_ACGCCGATCTGATTCT-1	ndGBM-01	Glioma	0	6.572682063	0	0	0	0	0	0	0	0	0	0	0	0	0	0	0
CNSTM-070-A_ACGGAGACAGGCGATA-1	ndGBM-01	Glioma	0	0	0	0	0	0	0	0	0	0	0	0	0	0	0	0	0
CNSTM-070-A_ACGGAGAGTCGAAAGC-1	ndGBM-01	Glioma	0	0	0	0	0	0	0	0	6.572682063	0	0	0	0	0	0	0	0
CNSTM-070-A_ACGGAGAGTGATGATA-1	ndGBM-01	Glioma	0	0	0	0	7.419180723	0	0	0	0	0	0	0	0	0	0	0	0
CNSTM-070-A_ACGGAGATCAGTTCGA-1	ndGBM-01	Glioma	0	0	0	0	0	0	0	0	6.726633003	0	0	0	0	0	0	0	0
CNSTM-070-A_ACGGAGATCTTGAGGT-1	ndGBM-01	Glioma	0	0	0	0	0	0	0	0	0	0	0	7.19618707	0	0	6.503789047	0	0
CNSTM-070-A_ACGGCCACACATTTCT-1	ndGBM-01	Glioma	0	0	0	0	0	0	0	0	0	0	0	7.601402335	0	0	0	0	0
CNSTM-070-A_ACGGCCAGTCGCTTTC-1	ndGBM-01	Glioma	0	0	0	0	0	0	0	0	0	0	0	0	0	0	0	0	0
CNSTM-070-A_ACGGCCAGTGACTCAT-1	ndGBM-01	Glioma	0	0	0	0	0	7.506142129	0	0	0	0	0	0	0	0	6.813544495	0	0
CNSTM-070-A_ACGGCCAGTTAGTGGG-1	ndGBM-01	Glioma	0	0	0	0	0	0	0	0	0	0	0	0	0	0	0	0	0
CNSTM-070-A_ACGGCCATCAACCAAC-1	ndGBM-01	Glioma	0	0	0	0	0	0	0	0	0	0	0	0	0	0	0	0	0
CNSTM-070-A_ACGGGCTAGATCACGG-1	ndGBM-01	Glioma	0	0	0	6.908754779	0	0	0	0	0	0	0	0	6.908754779	0	0	0	0
CNSTM-070-A_ACGGGCTAGCGAAGGG-1	ndGBM-01	Glioma	0	0	0	0	0	0	0	0	0	0	0	0	7.824445931	0	0	0	0
CNSTM-070-A_ACGGGCTAGGCCGAAT-1	ndGBM-01	Glioma	0	0	0	0	0	0	0	0	7.13169851	7.13169851	0	7.13169851	0	0	0	7.13169851	0
CNSTM-070-A_ACGGGCTCAATGCCAT-1	ndGBM-01	Glioma	0	0	0	0	0	0	0	0	0	0	0	7.601402335	0	0	0	0	0
CNSTM-070-A_ACGGGCTCAGATCGGA-1	ndGBM-01	Glioma	0	0	0	0	0	0	0	0	0	0	0	0	0	0	0	0	0
CNSTM-070-A_ACGGGTCAGAGCCCAA-1	ndGBM-01	Glioma	0	0	0	7.419180723	0	0	0	0	0	0	0	0	0	0	0	0	0
CNSTM-070-A_ACGGGTCAGTTGTAGA-1	ndGBM-01	Glioma	0	0	0	0	0	0	0	0	6.813544495	0	0	7.506142129	0	0	0	0	0
CNSTM-070-A_ACGGGTCCACTCAGGC-1	ndGBM-01	Glioma	0	0	0	0	0	0	0	0	0	0	0	0	0	0	0	0	0
CNSTM-070-A_ACGGGTCCAGTTAACC-1	ndGBM-01	Glioma	0	0	7.13169851	0	0	0	0	0	0	0	0	7.13169851	0	0	0	0	0
CNSTM-070-A_ACGGGTCTCAACGCTA-1	ndGBM-01	Glioma	0	0	0	0	0	7.265129978	0	0	0	0	0	7.265129978	0	0	0	0	0
CNSTM-070-A_ACGGGTCTCCTCCTAG-1	ndGBM-01	Glioma	0	0	0	0	0	7.265129978	0	0	0	0	0	0	7.265129978	0	0	0	0
CNSTM-070-A_ACGGGTCTCGACGGAA-1	ndGBM-01	Glioma	0	0	0	0	0	0	0	0	0	0	0	7.419180723	0	0	0	0	0
CNSTM-070-A_ACGGGTCTCGGTCTAA-1	ndGBM-01	Glioma	0	0	0	0	0	7.824445931	0	0	0	0	0	0	0	0	0	0	0
CNSTM-070-A_ACGGGTCTCGTAGGAG-1	ndGBM-01	Glioma	0	7.01401539	7.01401539	0	0	0	0	0	0	0	0	7.01401539	0	0	0	0	0
CNSTM-070-A_ACGGGTCTCTGGGCCA-1	ndGBM-01	Glioma	0	0	0	7.265129978	0	0	0	0	0	0	0	0	0	0	0	0	0
CNSTM-070-A_ACGTCAAAGCTGCGAA-1	ndGBM-01	Glioma	0	0	0	0	0	0	0	0	7.601402335	0	0	0	0	0	0	0	0
CNSTM-070-A_ACGTCAACAATGAATG-1	ndGBM-01	Glioma	0	0	0	0	0	0	0	0	0	0	0	0	0	0	0	0	0
CNSTM-070-A_ACGTCAATCACATACG-1	ndGBM-01	Glioma	0	0	0	0	0	0	0	0	0	0	0	0	0	0	0	0	0
CNSTM-070-A_ACGTCAATCCGAGCCA-1	ndGBM-01	Glioma	0	6.64669017	0	0	0	0	0	0	0	0	0	0	6.64669017	0	0	0	0
CNSTM-070-A_ACTATCTCAGCTGTTA-1	ndGBM-01	Glioma	0	7.706712874	0	0	0	0	0	0	0	0	0	0	0	0	0	0	0
CNSTM-070-A_ACTATCTCAGTTTACG-1	ndGBM-01	Myeloid	0	0	0	0	0	0	0	0	0	0	0	0	0	0	0	0	7.601402335
CNSTM-070-A_ACTATCTTCACTCCTG-1	ndGBM-01	TCells	0	0	0	0	0	0	0	0	0	0	0	0	0	0	0	0	0
CNSTM-070-A_ACTATCTTCGTTTAGG-1	ndGBM-01	Glioma	0	0	0	0	0	0	0	0	0	0	0	0	0	6.121495502	0	0	0
CNSTM-070-A_ACTGAACAGATGGGTC-1	ndGBM-01	Glioma	0	0	0	0	0	0	0	0	0	0	0	0	0	0	0	0	0
CNSTM-070-A_ACTGAACAGTTGTAGA-1	ndGBM-01	Glioma	0	0	0	0	0	0	0	0	0	0	0	0	0	0	0	0	0
CNSTM-070-A_ACTGAACGTAATTGGA-1	ndGBM-01	Glioma	0	0	0	0	0	0	0	0	0	0	0	0	0	0	0	0	0
CNSTM-070-A_ACTGAGTAGAAAGTGG-1	ndGBM-01	Glioma	0	0	0	0	0	0	0	0	0	0	0	0	0	0	0	0	0
CNSTM-070-A_ACTGAGTCAATGTAAG-1	ndGBM-01	Glioma	0	0	0	0	0	0	0	0	0	0	0	0	0	0	0	0	6.726633003
CNSTM-070-A_ACTGAGTCATGCCTTC-1	ndGBM-01	Glioma	0	0	0	0	0	7.265129978	0	0	0	0	0	0	0	0	0	0	0
CNSTM-070-A_ACTGAGTGTATGAATG-1	ndGBM-01	Glioma	0	0	0	0	0	0	0	0	0	0	0	0	0	0	0	0	0
CNSTM-070-A_ACTGAGTTCATCACCC-1	ndGBM-01	Glioma	0	0	0	0	0	0	0	0	0	0	0	0	0	0	0	0	0
CNSTM-070-A_ACTGAGTTCGGATGTT-1	ndGBM-01	Glioma	0	0	0	0	0	0	0	0	0	0	0	0	0	0	0	0	0
CNSTM-070-A_ACTGATGAGAGAACAG-1	ndGBM-01	Glioma	0	0	0	7.01401539	0	7.01401539	0	0	0	0	0	0	0	0	0	0	0
CNSTM-070-A_ACTGATGGTAAACACA-1	ndGBM-01	Glioma	0	0	0	0	0	0	0	0	0	0	8.112028038	0	0	0	0	0	0
CNSTM-070-A_ACTGATGGTATGGTTC-1	ndGBM-01	Glioma	0	0	0	0	0	0	0	0	0	0	0	0	0	0	0	0	0
CNSTM-070-A_ACTGATGTCCAGAGGA-1	ndGBM-01	Glioma	0	0	0	0	0	0	0	0	0	0	0	0	0	0	0	0	0
CNSTM-070-A_ACTGCTCAGTAGATGT-1	ndGBM-01	Glioma	0	0	0	7.13169851	0	0	0	0	0	0	0	0	0	0	0	0	0
CNSTM-070-A_ACTGCTCCATCACAAC-1	ndGBM-01	Glioma	0	0	0	0	0	0	0	0	9.210440367	0	0	0	0	0	0	0	0
CNSTM-070-A_ACTGCTCGTCCATGAT-1	ndGBM-01	Glioma	0	0	0	0	0	0	0	0	0	0	0	0	0	0	0	0	0
CNSTM-070-A_ACTGCTCGTCGATTGT-1	ndGBM-01	Glioma	0	0	0	7.419180723	0	0	0	0	0	0	0	0	0	0	0	0	7.419180723
CNSTM-070-A_ACTGTCCCATGCATGT-1	ndGBM-01	Glioma	0	0	0	0	0	0	0	0	0	0	0	0	0	0	0	0	0
CNSTM-070-A_ACTGTCCGTAAGAGAG-1	ndGBM-01	Glioma	0	0	0	0	0	0	0	0	0	0	0	7.824445931	0	0	0	0	0
CNSTM-070-A_ACTGTCCTCCGTTGCT-1	ndGBM-01	Glioma	0	0	0	8.517393171	0	0	0	0	0	0	0	0	0	0	0	0	0
CNSTM-070-A_ACTGTCCTCGTCACGG-1	ndGBM-01	Glioma	0	0	0	6.813544495	0	0	0	0	0	0	0	7.506142129	0	0	0	0	0
CNSTM-070-A_ACTGTCCTCTCGCATC-1	ndGBM-01	Glioma	0	0	0	0	0	0	0	0	0	0	0	0	0	0	0	0	0
CNSTM-070-A_ACTGTCCTCTGTGCAA-1	ndGBM-01	Glioma	0	0	7.265129978	0	0	0	0	0	0	0	0	7.265129978	0	0	0	0	0
CNSTM-070-A_ACTTACTAGAAGGTGA-1	ndGBM-01	Glioma	0	0	0	7.265129978	0	0	0	0	0	0	0	7.265129978	0	0	0	0	0
CNSTM-070-A_ACTTACTAGGGTTTCT-1	ndGBM-01	Glioma	0	0	0	0	0	0	0	0	0	0	0	0	0	0	0	0	0
CNSTM-070-A_ACTTACTGTCAATACC-1	ndGBM-01	Glioma	0	0	0	0	0	0	0	0	0	0	0	0	0	0	0	0	0
CNSTM-070-A_ACTTACTTCGGAAATA-1	ndGBM-01	Glioma	0	0	0	0	0	8.363275818	0	0	0	0	0	7.265129978	0	0	0	0	0
CNSTM-070-A_ACTTACTTCTGCAAGT-1	ndGBM-01	Glioma	0	0	0	0	0	7.419180723	0	0	0	0	0	0	0	0	0	0	0
CNSTM-070-A_ACTTGTTAGCCAGTAG-1	ndGBM-01	Glioma	0	7.13169851	0	0	0	0	0	0	7.824445931	0	0	0	0	0	0	0	0
CNSTM-070-A_ACTTGTTCAATGACCT-1	ndGBM-01	Glioma	0	0	0	0	0	0	0	0	0	0	0	0	0	0	0	0	0
CNSTM-070-A_ACTTGTTGTGCTCTTC-1	ndGBM-01	Glioma	0	0	0	0	0	0	0	0	0	7.824445931	0	0	0	0	0	0	0
CNSTM-070-A_ACTTGTTTCGCCATAA-1	ndGBM-01	Glioma	0	0	0	7.601402335	0	0	0	0	7.601402335	0	0	0	0	0	0	0	0
CNSTM-070-A_ACTTTCAAGATAGTCA-1	ndGBM-01	Glioma	0	0	0	0	0	0	0	0	0	0	0	0	6.378825585	0	0	0	0
CNSTM-070-A_ACTTTCAAGGCCCTCA-1	ndGBM-01	Glioma	0	0	0	7.13169851	0	8.22977775	0	0	0	0	0	7.13169851	0	0	0	0	0
CNSTM-070-A_ACTTTCACATCGATTG-1	ndGBM-01	Glioma	0	0	0	0	0	0	0	0	0	0	7.601402335	0	0	0	0	0	0
CNSTM-070-A_ACTTTCACATCGGGTC-1	ndGBM-01	Glioma	0	0	0	0	6.64669017	7.339187984	0	0	0	0	6.64669017	6.64669017	0	0	0	0	6.64669017
CNSTM-070-A_AGAATAGAGTGAACAT-1	ndGBM-01	Glioma	0	0	0	0	0	0	0	0	0	0	0	0	0	0	0	0	0
CNSTM-070-A_AGAATAGCATGGTCTA-1	ndGBM-01	Glioma	0	0	0	0	0	0	0	0	0	0	0	6.503789047	0	0	0	0	0
CNSTM-070-A_AGAATAGGTCTTGCGG-1	ndGBM-01	Glioma	0	0	0	0	0	0	0	0	0	0	0	0	0	0	0	0	0
CNSTM-070-A_AGAATAGGTGAGTATA-1	ndGBM-01	Glioma	0	0	0	0	0	0	0	0	0	0	0	0	0	0	0	0	0
CNSTM-070-A_AGAATAGGTTAGATGA-1	ndGBM-01	Glioma	0	0	0	0	0	0	0	0	7.419180723	0	0	0	0	0	0	0	0
CNSTM-070-A_AGAATAGTCCTCAACC-1	ndGBM-01	Myeloid	0	0	0	0	0	0	0	0	0	0	0	0	0	0	0	7.824445931	0
CNSTM-070-A_AGAATAGTCGACCAGC-1	ndGBM-01	Glioma	0	0	0	0	0	0	0	0	0	0	0	0	0	0	0	0	0
CNSTM-070-A_AGACGTTAGAAACCAT-1	ndGBM-01	Glioma	0	0	0	0	0	8.517393171	0	0	0	0	0	0	0	0	0	0	0
CNSTM-070-A_AGACGTTAGAAGGTTT-1	ndGBM-01	Glioma	0	7.601402335	0	0	0	0	0	0	0	0	0	0	0	0	0	0	0
CNSTM-070-A_AGACGTTCATTATCTC-1	ndGBM-01	Glioma	0	6.64669017	0	0	0	0	0	0	0	0	6.64669017	6.64669017	0	0	0	0	0
CNSTM-070-A_AGACGTTGTGTGACGA-1	ndGBM-01	Glioma	0	0	0	0	0	0	0	0	0	0	0	0	0	0	0	0	0
CNSTM-070-A_AGACGTTGTTCAGGCC-1	ndGBM-01	Glioma	0	0	6.167915732	0	0	6.860014564	0	0	6.167915732	0	6.167915732	6.167915732	0	0	0	0	0
CNSTM-070-A_AGACGTTGTTGAGGTG-1	ndGBM-01	Glioma	0	0	0	7.419180723	0	7.419180723	0	0	0	0	0	8.112028038	0	0	0	0	0
CNSTM-070-A_AGACGTTTCAAACAAG-1	ndGBM-01	Glioma	0	0	0	0	0	0	0	0	0	0	0	0	0	0	0	0	0
CNSTM-070-A_AGAGCGACAATCGGTT-1	ndGBM-01	Glioma	0	7.265129978	0	0	0	0	0	0	0	0	0	0	0	0	0	0	0
CNSTM-070-A_AGAGCGACAGTAGAGC-1	ndGBM-01	Glioma	0	0	0	0	0	0	0	0	0	0	0	0	0	0	0	0	0
CNSTM-070-A_AGAGCGATCCGTCAAA-1	ndGBM-01	Glioma	0	0	0	0	0	0	0	0	0	0	0	0	0	0	0	0	0
CNSTM-070-A_AGAGCTTAGCGAAGGG-1	ndGBM-01	Glioma	0	7.670361889	0	0	0	0	0	0	0	0	0	0	0	0	0	0	0
CNSTM-070-A_AGAGCTTAGCTACCGC-1	ndGBM-01	Glioma	0	0	0	0	0	0	0	0	0	0	0	7.419180723	0	0	0	0	0
CNSTM-070-A_AGAGCTTCACCACCAG-1	ndGBM-01	Glioma	0	0	0	0	0	0	0	0	0	0	0	0	0	0	0	0	0
CNSTM-070-A_AGAGCTTGTATATCCG-1	ndGBM-01	Myeloid	0	0	0	0	0	0	0	0	0	0	0	0	0	0	0	7.824445931	0
CNSTM-070-A_AGAGCTTGTGTTGGGA-1	ndGBM-01	Glioma	0	0	0	0	0	0	0	0	7.265129978	0	0	0	0	0	0	0	0
CNSTM-070-A_AGAGCTTTCTTCATGT-1	ndGBM-01	Glioma	0	0	0	0	0	0	0	0	0	0	0	0	0	0	0	0	0
CNSTM-070-A_AGAGTGGAGCCGGTAA-1	ndGBM-01	Glioma	0	0	0	0	0	0	0	0	0	0	0	0	0	0	7.601402335	7.601402335	0
CNSTM-070-A_AGAGTGGAGTAGGCCA-1	ndGBM-01	Glioma	0	0	0	0	0	0	0	0	7.824445931	0	0	0	0	0	0	0	0
CNSTM-070-A_AGAGTGGAGTGGAGAA-1	ndGBM-01	Glioma	0	0	0	7.706712874	0	0	0	0	0	0	0	7.01401539	0	0	0	0	0
CNSTM-070-A_AGAGTGGCACCAGGTC-1	ndGBM-01	Glioma	0	7.824445931	0	0	0	7.824445931	0	0	0	0	0	0	0	0	0	0	0
CNSTM-070-A_AGAGTGGCATAAAGGT-1	ndGBM-01	Glioma	0	0	0	0	0	0	0	0	0	7.824445931	0	0	0	0	0	0	0
CNSTM-070-A_AGAGTGGCATGCCTTC-1	ndGBM-01	Glioma	0	0	0	0	0	0	0	0	0	0	0	0	0	0	0	0	0
CNSTM-070-A_AGAGTGGGTCTGATTG-1	ndGBM-01	Glioma	0	0	0	8.517393171	0	0	0	0	0	0	0	0	0	0	0	0	0
CNSTM-070-A_AGAGTGGGTTCAGGCC-1	ndGBM-01	Glioma	0	0	0	0	0	0	0	0	0	7.824445931	0	0	0	0	0	0	0
CNSTM-070-A_AGATCTGCAGGACCCT-1	ndGBM-01	Glioma	0	0	0	0	0	0	0	0	0	8.112028038	0	0	0	0	0	0	0
CNSTM-070-A_AGATCTGGTAAGTGTA-1	ndGBM-01	Glioma	0	7.419180723	0	0	0	0	0	0	0	0	0	0	0	7.419180723	0	0	0
CNSTM-070-A_AGATCTGGTGTGGTTT-1	ndGBM-01	Glioma	0	0	0	0	0	0	0	0	0	0	0	0	0	0	0	0	0
CNSTM-070-A_AGATCTGGTTCAGACT-1	ndGBM-01	Glioma	0	0	0	0	0	0	0	0	0	0	0	0	0	0	0	0	0
CNSTM-070-A_AGATTGCAGCACACAG-1	ndGBM-01	Glioma	0	0	0	0	0	6.167915732	0	0	0	0	0	6.167915732	0	0	0	0	6.860014564
CNSTM-070-A_AGATTGCAGTACACCT-1	ndGBM-01	Glioma	0	0	0	0	0	0	0	0	0	8.112028038	0	0	0	0	0	8.112028038	0
CNSTM-070-A_AGATTGCCAAACTGCT-1	ndGBM-01	Glioma	0	0	0	0	0	0	0	0	0	7.601402335	0	0	0	0	0	0	0
CNSTM-070-A_AGATTGCCACATTTCT-1	ndGBM-01	Glioma	0	0	0	8.294299609	0	0	0	0	0	0	0	0	0	0	0	0	0
CNSTM-070-A_AGATTGCCACCGCTAG-1	ndGBM-01	Glioma	0	0	0	0	0	0	0	0	0	0	8.517393171	0	0	0	0	0	0
CNSTM-070-A_AGATTGCCAGCCTGTG-1	ndGBM-01	Glioma	0	0	0	0	0	6.813544495	0	0	0	0	0	7.911423987	0	0	0	0	0
CNSTM-070-A_AGATTGCCAGTAAGAT-1	ndGBM-01	Glioma	0	0	0	0	0	0	0	0	0	8.112028038	0	0	0	0	0	0	0
CNSTM-070-A_AGATTGCCATCCCATC-1	ndGBM-01	Glioma	0	0	0	0	0	0	0	0	0	0	0	0	0	0	0	0	0
CNSTM-070-A_AGATTGCGTACCATCA-1	ndGBM-01	Glioma	0	0	0	0	0	0	0	0	0	0	0	0	0	0	0	0	0
CNSTM-070-A_AGATTGCGTCAGATAA-1	ndGBM-01	Glioma	0	0	0	0	0	0	0	0	0	0	0	0	0	0	0	0	0
CNSTM-070-A_AGATTGCGTCTAAAGA-1	ndGBM-01	Glioma	0	0	0	0	0	0	0	0	0	0	0	6.64669017	0	0	0	0	0
CNSTM-070-A_AGATTGCTCGAGAGCA-1	ndGBM-01	Glioma	0	0	0	0	0	0	0	0	0	0	0	6.378825585	0	0	0	0	0
CNSTM-070-A_AGATTGCTCGGTGTCG-1	ndGBM-01	Glioma	0	0	0	0	0	0	0	0	0	0	0	0	0	0	0	0	0
CNSTM-070-A_AGCAGCCAGACCTTTG-1	ndGBM-01	Glioma	0	0	0	0	0	0	0	0	0	0	0	0	0	0	0	0	0
CNSTM-070-A_AGCAGCCAGAGGTTGC-1	ndGBM-01	Glioma	0	0	0	0	0	0	0	0	0	0	0	0	0	0	0	0	0
CNSTM-070-A_AGCAGCCAGCCATCGC-1	ndGBM-01	Glioma	0	0	0	0	0	8.112028038	0	0	0	0	0	0	0	0	0	0	0
CNSTM-070-A_AGCAGCCAGCGACGTA-1	ndGBM-01	Glioma	0	0	0	0	0	0	0	0	0	0	0	0	0	0	0	0	0
CNSTM-070-A_AGCAGCCAGGATATAC-1	ndGBM-01	Glioma	0	0	0	0	0	0	0	0	0	0	0	6.439350371	0	0	0	0	0
CNSTM-070-A_AGCAGCCAGGCAAAGA-1	ndGBM-01	Glioma	0	0	0	8.112028038	0	7.419180723	0	0	7.419180723	0	0	0	0	0	0	0	0
CNSTM-070-A_AGCAGCCAGTAGGCCA-1	ndGBM-01	Glioma	0	0	0	0	0	0	0	0	0	0	0	0	0	0	0	0	0
CNSTM-070-A_AGCAGCCGTACCGTTA-1	ndGBM-01	Glioma	0	0	7.419180723	0	0	0	0	0	0	0	0	0	0	0	0	0	0
CNSTM-070-A_AGCAGCCGTGTTGGGA-1	ndGBM-01	Glioma	0	0	0	7.13169851	0	7.13169851	0	0	0	0	0	7.824445931	0	0	0	0	0
CNSTM-070-A_AGCATACAGAGCTATA-1	ndGBM-01	Glioma	0	0	0	0	0	7.13169851	0	0	0	7.13169851	0	7.13169851	0	0	0	0	0
CNSTM-070-A_AGCATACAGCGCCTTG-1	ndGBM-01	Glioma	0	0	0	0	0	0	0	0	0	0	0	0	6.813544495	0	0	0	0
CNSTM-070-A_AGCATACAGGGTGTGT-1	ndGBM-01	Glioma	0	0	0	0	0	0	0	0	0	0	0	0	0	0	0	0	0
CNSTM-070-A_AGCATACAGTGAACAT-1	ndGBM-01	Glioma	0	0	0	0	0	6.726633003	0	0	6.726633003	0	0	0	0	0	0	0	0
CNSTM-070-A_AGCATACCAATGTTGC-1	ndGBM-01	Glioma	0	0	0	0	0	0	0	0	0	0	0	0	0	0	0	0	0
CNSTM-070-A_AGCATACCAGTAACGG-1	ndGBM-01	Glioma	0	0	0	0	0	0	0	0	0	7.419180723	0	0	0	0	0	0	0
CNSTM-070-A_AGCATACGTAGAGTGC-1	ndGBM-01	Glioma	0	0	6.378825585	0	0	0	0	0	6.378825585	6.378825585	0	0	0	0	0	0	0
CNSTM-070-A_AGCATACTCAATCTCT-1	ndGBM-01	Glioma	0	0	0	0	0	0	0	0	0	0	0	0	0	0	0	0	0
CNSTM-070-A_AGCATACTCAGCTTAG-1	ndGBM-01	Glioma	0	0	0	0	0	0	0	0	0	0	0	0	0	0	0	0	0
CNSTM-070-A_AGCATACTCCTTGCCA-1	ndGBM-01	TCells	0	0	0	0	0	0	0	0	0	0	0	0	0	0	0	0	0
CNSTM-070-A_AGCATACTCGTCACGG-1	ndGBM-01	Glioma	0	0	0	0	0	7.419180723	0	0	0	0	0	0	0	0	0	0	0
CNSTM-070-A_AGCATACTCTGCTGTC-1	ndGBM-01	Glioma	0	7.378383713	0	0	0	0	0	0	0	0	0	0	0	0	0	0	0
CNSTM-070-A_AGCCTAAAGGGATACC-1	ndGBM-01	Glioma	0	0	0	0	0	0	0	0	0	0	0	7.419180723	0	0	0	0	0
CNSTM-070-A_AGCCTAAAGGGCTTGA-1	ndGBM-01	Glioma	0	0	0	0	0	0	0	0	0	0	0	0	0	0	0	0	0
CNSTM-070-A_AGCCTAACAGGTGGAT-1	ndGBM-01	Glioma	0	0	0	0	0	0	0	0	0	0	0	0	0	0	0	0	0
CNSTM-070-A_AGCCTAACAGTATCTG-1	ndGBM-01	Glioma	0	7.419180723	0	0	0	0	0	0	0	0	0	0	0	0	0	0	0
CNSTM-070-A_AGCCTAAGTCCTAGCG-1	ndGBM-01	Glioma	0	0	0	0	0	0	0	0	0	0	0	0	0	0	0	0	0
CNSTM-070-A_AGCCTAAGTCTTTCAT-1	ndGBM-01	Glioma	0	0	0	0	0	0	0	0	0	0	0	0	0	0	0	0	0
CNSTM-070-A_AGCCTAAGTTCCGGCA-1	ndGBM-01	Glioma	0	0	0	6.813544495	0	0	0	0	0	0	0	0	6.813544495	0	0	0	0
CNSTM-070-A_AGCCTAATCATAAAGG-1	ndGBM-01	Glioma	0	0	0	0	0	0	0	0	0	0	0	7.01401539	0	0	0	7.01401539	0
CNSTM-070-A_AGCGGTCCACGTGAGA-1	ndGBM-01	Glioma	0	0	0	0	0	0	0	0	0	0	0	0	0	0	0	0	0
CNSTM-070-A_AGCGGTCGTAATCGTC-1	ndGBM-01	Glioma	0	0	0	0	0	0	0	0	0	0	7.419180723	0	0	0	0	0	0
CNSTM-070-A_AGCGGTCGTACAGCAG-1	ndGBM-01	Glioma	0	0	0	0	0	0	0	0	0	0	0	0	0	0	0	0	0
CNSTM-070-A_AGCGGTCGTAGCGATG-1	ndGBM-01	Glioma	0	7.265129978	0	0	0	0	0	0	0	0	0	0	0	0	0	0	0
CNSTM-070-A_AGCGGTCGTAGGCATG-1	ndGBM-01	Glioma	0	0	0	0	0	0	0	0	0	0	0	0	0	0	0	0	0
CNSTM-070-A_AGCGGTCGTGATGTGG-1	ndGBM-01	Glioma	0	0	0	0	0	0	0	0	0	0	0	0	7.419180723	0	0	0	0
CNSTM-070-A_AGCGGTCGTGCTAGCC-1	ndGBM-01	Glioma	0	0	0	7.601402335	0	7.601402335	0	0	0	0	0	0	0	0	0	0	0
CNSTM-070-A_AGCGTATAGAGTCGGT-1	ndGBM-01	Glioma	0	0	0	0	0	9.210440367	0	0	0	0	0	0	0	0	0	0	0
CNSTM-070-A_AGCGTATAGCTGTTCA-1	ndGBM-01	Glioma	0	7.419180723	0	0	0	0	0	0	0	0	0	7.419180723	0	0	0	0	0
CNSTM-070-A_AGCGTATGTAATAGCA-1	ndGBM-01	Glioma	0	0	0	0	0	0	0	0	0	0	8.517393171	0	0	0	0	0	0
CNSTM-070-A_AGCGTATGTTTGTGTG-1	ndGBM-01	Glioma	0	0	0	0	0	0	0	0	0	7.601402335	0	0	0	0	0	0	0
CNSTM-070-A_AGCGTATTCGCTAGCG-1	ndGBM-01	Glioma	0	0	0	0	6.378825585	0	0	0	6.378825585	0	0	0	0	0	0	6.378825585	0
CNSTM-070-A_AGCGTATTCTGATACG-1	ndGBM-01	Glioma	0	0	0	0	0	7.13169851	0	0	0	0	7.13169851	0	7.13169851	0	0	0	0
CNSTM-070-A_AGCGTATTCTTGCCGT-1	ndGBM-01	Glioma	0	0	0	6.216606101	0	0	0	0	0	0	0	0	0	0	0	0	0
CNSTM-070-A_AGCGTCGAGACCGGAT-1	ndGBM-01	Glioma	0	0	0	7.071123847	0	0	0	0	0	6.378825585	0	6.378825585	0	0	0	0	0
CNSTM-070-A_AGCGTCGAGGGAACGG-1	ndGBM-01	Glioma	0	0	7.824445931	0	0	7.824445931	0	0	0	0	0	7.824445931	0	0	0	0	0
CNSTM-070-A_AGCGTCGCATCCGTGG-1	ndGBM-01	Glioma	0	0	0	0	0	0	0	0	0	0	0	0	0	0	0	0	0
CNSTM-070-A_AGCTCCTAGACAAAGG-1	ndGBM-01	Glioma	0	0	0	0	0	0	0	0	0	0	0	0	0	0	0	0	0
CNSTM-070-A_AGCTCCTAGCGATCCC-1	ndGBM-01	Glioma	0	0	0	0	0	0	0	0	0	0	0	7.601402335	0	0	0	0	0
CNSTM-070-A_AGCTCCTAGGACAGAA-1	ndGBM-01	Glioma	0	0	0	0	0	6.64669017	0	0	0	0	0	0	0	0	0	0	0
CNSTM-070-A_AGCTCCTAGTTACGGG-1	ndGBM-01	Glioma	0	0	0	0	0	0	0	0	0	0	0	0	0	0	0	0	0
CNSTM-070-A_AGCTCCTCAAAGAATC-1	ndGBM-01	Glioma	0	0	0	0	0	0	0	0	0	0	0	0	0	0	0	0	0
CNSTM-070-A_AGCTCCTCACGAAAGC-1	ndGBM-01	Glioma	0	0	0	0	0	7.911423987	0	0	0	0	0	6.813544495	0	0	0	0	0
CNSTM-070-A_AGCTCCTGTAAGCACG-1	ndGBM-01	Glioma	0	0	7.419180723	0	8.112028038	0	0	0	0	0	0	0	0	0	0	0	0
CNSTM-070-A_AGCTCCTTCCCATTTA-1	ndGBM-01	Glioma	0	0	0	7.706712874	0	0	0	0	0	0	0	7.01401539	0	0	0	0	0
CNSTM-070-A_AGCTCTCCACGCTTTC-1	ndGBM-01	Myeloid	0	0	0	0	0	0	0	0	0	0	0	0	0	0	0	0	0
CNSTM-070-A_AGCTCTCTCGGCTTGG-1	ndGBM-01	Glioma	0	0	0	0	0	0	0	0	0	0	0	6.503789047	0	0	0	0	0
CNSTM-070-A_AGCTTGACACACGCTG-1	ndGBM-01	Glioma	0	0	7.601402335	0	0	0	0	0	0	0	0	0	0	0	0	0	0
CNSTM-070-A_AGCTTGAGTACAGTTC-1	ndGBM-01	Glioma	0	0	6.152200638	5.057836896	0	0	0	0	5.74779936	0	0	6.152200638	5.74779936	0	0	0	5.057836896
CNSTM-070-A_AGCTTGAGTGAAAGAG-1	ndGBM-01	Glioma	0	0	0	0	0	0	0	0	0	0	0	6.726633003	6.726633003	0	0	0	0
CNSTM-070-A_AGCTTGATCCAGAAGG-1	ndGBM-01	Glioma	0	0	0	0	0	8.112028038	0	0	0	0	0	0	0	0	0	0	0
CNSTM-070-A_AGCTTGATCTTGTATC-1	ndGBM-01	Glioma	0	0	0	8.517393171	0	0	0	0	0	0	0	0	0	0	0	0	0
CNSTM-070-A_AGGCCACAGATATACG-1	ndGBM-01	Glioma	0	0	0	8.112028038	0	0	0	0	0	0	0	8.112028038	0	0	0	0	0
CNSTM-070-A_AGGCCACCATGGGACA-1	ndGBM-01	Glioma	0	0	0	0	0	0	0	0	0	0	0	0	0	0	0	0	0
CNSTM-070-A_AGGCCACGTCGCGAAA-1	ndGBM-01	Glioma	0	0	0	0	0	0	0	0	7.419180723	0	0	0	7.419180723	7.419180723	0	0	0
CNSTM-070-A_AGGCCACGTTGGTGGA-1	ndGBM-01	Glioma	0	0	0	0	0	7.265129978	0	0	6.572682063	0	0	6.572682063	0	0	0	0	0
CNSTM-070-A_AGGCCACTCCACTGGG-1	ndGBM-01	Glioma	0	0	0	0	0	6.726633003	0	0	0	0	0	0	6.726633003	0	0	0	0
CNSTM-070-A_AGGCCGTAGAATAGGG-1	ndGBM-01	Glioma	0	0	0	0	0	0	0	0	0	0	7.506142129	0	0	0	0	0	0
CNSTM-070-A_AGGCCGTAGACTGGGT-1	ndGBM-01	Glioma	0	0	0	0	0	0	0	0	0	0	0	0	0	0	0	0	0
CNSTM-070-A_AGGCCGTAGGATTCGG-1	ndGBM-01	Glioma	0	0	0	7.824445931	0	0	0	0	0	0	0	0	0	7.824445931	0	0	0
CNSTM-070-A_AGGCCGTAGTGAACAT-1	ndGBM-01	Glioma	0	0	0	0	0	0	0	0	0	7.265129978	0	0	0	0	0	0	0
CNSTM-070-A_AGGCCGTCAAGGCTCC-1	ndGBM-01	Glioma	0	0	0	0	0	0	0	0	7.824445931	0	0	7.824445931	0	0	0	0	0
CNSTM-070-A_AGGCCGTCACCATCCT-1	ndGBM-01	Glioma	0	0	0	0	0	6.503789047	0	0	0	0	0	0	0	0	0	0	0
CNSTM-070-A_AGGCCGTCATGTCCTC-1	ndGBM-01	Glioma	0	0	0	0	0	0	0	0	0	0	0	0	0	0	0	0	0
CNSTM-070-A_AGGCCGTGTCAGGACA-1	ndGBM-01	Glioma	0	0	0	0	0	0	0	0	0	0	0	0	0	0	0	0	0
CNSTM-070-A_AGGCCGTTCGCCGTGA-1	ndGBM-01	Myeloid	0	0	0	0	0	0	0	0	0	0	0	8.517393171	0	0	0	8.517393171	0
CNSTM-070-A_AGGCCGTTCTGCGGCA-1	ndGBM-01	Glioma	0	0	0	6.813544495	0	0	0	0	0	0	0	0	0	0	0	0	0
CNSTM-070-A_AGGGAGTCAATGACCT-1	ndGBM-01	Glioma	0	0	0	0	0	0	0	0	0	0	0	0	0	0	0	0	0
CNSTM-070-A_AGGGAGTCACGGCTAC-1	ndGBM-01	Glioma	0	0	0	5.917199868	0	0	0	0	0	0	0	5.917199868	0	0	0	0	0
CNSTM-070-A_AGGGAGTCACTGTTAG-1	ndGBM-01	Glioma	0	6.321766996	0	6.321766996	0	0	0	0	0	0	0	0	0	0	0	0	0
CNSTM-070-A_AGGGAGTGTAGGCTGA-1	ndGBM-01	Glioma	0	0	0	7.13169851	0	0	0	0	0	0	0	7.824445931	0	0	0	0	0
CNSTM-070-A_AGGGAGTGTCCGAACC-1	ndGBM-01	Glioma	0	0	0	7.419180723	0	0	0	0	0	0	0	6.726633003	0	0	0	0	0
CNSTM-070-A_AGGGAGTTCGATCCCT-1	ndGBM-01	Glioma	0	0	0	0	0	0	0	0	0	0	0	7.824445931	0	0	0	0	0
CNSTM-070-A_AGGGATGAGATGGCGT-1	ndGBM-01	Glioma	0	0	0	0	0	0	0	0	0	0	0	0	0	0	0	0	0
CNSTM-070-A_AGGGATGAGCGAAGGG-1	ndGBM-01	Glioma	0	0	0	0	0	0	0	0	0	0	0	0	0	0	0	0	0
CNSTM-070-A_AGGGATGAGCGTGTCC-1	ndGBM-01	Glioma	0	0	0	7.265129978	0	7.265129978	0	0	0	0	0	0	0	0	0	0	0
CNSTM-070-A_AGGGATGAGGATGTAT-1	ndGBM-01	Glioma	0	8.517393171	0	0	0	0	0	0	0	0	0	0	0	0	0	0	0
CNSTM-070-A_AGGGATGAGTGCTGCC-1	ndGBM-01	Glioma	0	0	0	0	0	0	0	0	0	0	0	0	0	0	0	0	0
CNSTM-070-A_AGGGATGCAGCGAACA-1	ndGBM-01	Glioma	0	7.19618707	0	6.503789047	0	0	0	0	0	0	5.812138499	0	0	0	0	0	0
CNSTM-070-A_AGGGATGCAGGCTCAC-1	ndGBM-01	Glioma	0	0	0	0	0	0	0	0	0	8.006700845	0	6.908754779	0	0	0	0	0
CNSTM-070-A_AGGGATGTCATGTCCC-1	ndGBM-01	Glioma	0	0	0	0	0	0	0	0	0	0	0	6.321766996	6.321766996	0	0	0	0
CNSTM-070-A_AGGGATGTCGGTGTCG-1	ndGBM-01	Glioma	0	0	0	0	0	6.813544495	0	0	0	0	0	6.813544495	6.813544495	0	0	0	0
CNSTM-070-A_AGGGTGAAGATCGATA-1	ndGBM-01	Glioma	0	0	7.13169851	0	0	7.13169851	0	0	0	0	0	0	0	0	0	0	0
CNSTM-070-A_AGGGTGAAGCACCGTC-1	ndGBM-01	Glioma	0	0	0	7.265129978	0	0	0	0	0	0	0	7.265129978	0	0	0	0	0
CNSTM-070-A_AGGGTGACAAAGAATC-1	ndGBM-01	Glioma	0	0	0	0	0	6.813544495	0	0	0	0	0	6.813544495	0	0	0	0	0
CNSTM-070-A_AGGGTGACAATGGAAT-1	ndGBM-01	Glioma	0	0	0	0	0	0	0	0	0	0	0	0	0	0	0	0	0
CNSTM-070-A_AGGGTGACACCTCGGA-1	ndGBM-01	BCells	0	0	0	0	0	0	0	0	0	0	0	0	0	0	0	0	0
CNSTM-070-A_AGGGTGACATCGATTG-1	ndGBM-01	Glioma	0	0	0	0	0	0	0	0	0	0	0	0	0	0	0	0	0
CNSTM-070-A_AGGGTGACATCTCCCA-1	ndGBM-01	Glioma	0	0	0	0	0	0	0	0	0	0	0	0	0	0	0	0	0
CNSTM-070-A_AGGGTGAGTGGCGAAT-1	ndGBM-01	Glioma	0	0	0	7.824445931	0	8.517393171	0	0	0	0	7.824445931	0	0	0	0	0	0
CNSTM-070-A_AGGGTGATCAACCATG-1	ndGBM-01	Glioma	0	0	0	0	0	0	0	0	0	0	0	0	0	0	0	0	0
CNSTM-070-A_AGGGTGATCATCACCC-1	ndGBM-01	Glioma	0	0	0	0	0	0	0	0	0	0	0	0	0	0	0	0	0
CNSTM-070-A_AGGTCATAGAGACTAT-1	ndGBM-01	Glioma	0	0	0	0	0	0	0	0	0	0	0	0	6.813544495	0	0	0	0
CNSTM-070-A_AGGTCATCAAGTCTGT-1	ndGBM-01	Glioma	0	0	0	0	7.601402335	7.601402335	0	0	0	0	7.601402335	0	0	0	0	0	0
CNSTM-070-A_AGGTCATCACTGTTAG-1	ndGBM-01	Glioma	0	0	0	0	0	5.717127377	0	0	0	0	0	7.100951832	0	0	0	0	0
CNSTM-070-A_AGGTCATGTCAATACC-1	ndGBM-01	Glioma	0	0	0	0	0	0	0	0	0	0	0	6.439350371	0	0	0	0	0
CNSTM-070-A_AGGTCATGTCCGTGAC-1	ndGBM-01	Glioma	0	0	0	8.517393171	0	0	0	0	0	0	0	0	0	0	0	0	0
CNSTM-070-A_AGGTCATGTTCCAACA-1	ndGBM-01	Glioma	0	0	0	0	0	0	0	0	0	0	0	7.824445931	0	0	0	0	0
CNSTM-070-A_AGGTCATTCGTCCGTT-1	ndGBM-01	Glioma	0	0	0	0	0	0	0	0	0	7.01401539	0	7.01401539	0	0	0	0	0
CNSTM-070-A_AGGTCCGAGCTCCTTC-1	ndGBM-01	Glioma	0	0	0	0	0	0	0	0	0	0	0	8.294299609	0	0	0	0	0
CNSTM-070-A_AGGTCCGAGTCCTCCT-1	ndGBM-01	Glioma	0	0	0	0	0	0	0	0	7.601402335	0	0	0	0	0	0	0	0
CNSTM-070-A_AGGTCCGAGTGTCCCG-1	ndGBM-01	Glioma	0	0	0	6.216606101	0	0	0	0	0	0	0	0	0	0	7.601402335	0	0
CNSTM-070-A_AGGTCCGCAGGCTGAA-1	ndGBM-01	Glioma	0	0	7.13169851	0	0	0	0	0	0	0	0	0	0	0	0	0	0
CNSTM-070-A_AGGTCCGCAGGGTATG-1	ndGBM-01	Glioma	0	0	0	0	0	0	0	0	0	0	0	0	0	0	0	0	0
CNSTM-070-A_AGGTCCGGTAATAGCA-1	ndGBM-01	Glioma	0	0	0	0	0	0	0	0	0	0	0	0	0	0	0	0	0
CNSTM-070-A_AGGTCCGTCGATCCCT-1	ndGBM-01	Glioma	0	0	0	0	0	0	0	0	0	0	0	0	0	0	0	0	0
CNSTM-070-A_AGGTCCGTCGGATGTT-1	ndGBM-01	Glioma	0	5.95484046	0	5.95484046	0	6.64669017	0	0	0	0	5.95484046	5.95484046	0	0	0	0	0
CNSTM-070-A_AGTAGTCCAAACGTGG-1	ndGBM-01	Glioma	0	0	0	0	0	0	0	0	0	0	0	0	0	0	0	0	0
CNSTM-070-A_AGTAGTCCACAAGCCC-1	ndGBM-01	Glioma	0	0	0	0	0	0	0	0	0	0	7.01401539	7.01401539	0	0	0	0	0
CNSTM-070-A_AGTAGTCCAGTTAACC-1	ndGBM-01	Glioma	0	0	0	0	0	0	0	0	0	6.503789047	0	6.503789047	0	0	0	0	0
CNSTM-070-A_AGTAGTCGTCTGCCAG-1	ndGBM-01	Glioma	0	0	0	0	0	0	0	0	0	0	0	0	0	0	0	0	0
CNSTM-070-A_AGTAGTCTCCTAGTGA-1	ndGBM-01	Glioma	0	0	0	0	0	7.824445931	0	0	0	0	0	0	0	0	0	0	0
CNSTM-070-A_AGTAGTCTCTAACTTC-1	ndGBM-01	Glioma	0	0	0	0	0	0	0	0	0	0	0	0	0	0	0	0	0
CNSTM-070-A_AGTCTTTCAAACAACA-1	ndGBM-01	Glioma	0	0	0	0	0	0	0	0	0	0	0	0	0	0	0	0	0
CNSTM-070-A_AGTCTTTCACATAACC-1	ndGBM-01	Glioma	0	0	0	0	0	0	0	0	0	0	0	0	0	0	0	0	0
CNSTM-070-A_AGTCTTTTCTCGGACG-1	ndGBM-01	Glioma	0	0	0	0	0	0	0	0	0	0	0	0	9.210440367	0	0	0	0
CNSTM-070-A_AGTCTTTTCTGGTTCC-1	ndGBM-01	Glioma	0	0	0	0	0	0	0	0	0	7.265129978	0	0	0	0	0	0	0
CNSTM-070-A_AGTGAGGGTCCGAAGA-1	ndGBM-01	Glioma	0	0	0	5.917199868	0	0	0	0	5.917199868	0	0	5.917199868	0	0	0	5.917199868	0
CNSTM-070-A_AGTGAGGTCTGCCAGG-1	ndGBM-01	Glioma	0	0	0	6.378825585	6.378825585	6.378825585	0	0	0	0	0	7.071123847	0	0	0	0	0
CNSTM-070-A_AGTGGGAAGCTGATAA-1	ndGBM-01	Glioma	0	0	0	0	0	0	0	0	0	0	0	0	0	0	0	0	0
CNSTM-070-A_AGTGGGAAGTAGCCGA-1	ndGBM-01	Glioma	0	0	0	8.517393171	0	0	0	0	0	0	0	0	0	0	0	0	0
CNSTM-070-A_AGTGGGAAGTCAAGGC-1	ndGBM-01	Glioma	0	0	0	0	0	0	0	0	0	0	0	0	0	0	0	0	0
CNSTM-070-A_AGTGGGACACCATCCT-1	ndGBM-01	Glioma	0	0	0	0	0	0	0	0	0	0	0	0	0	0	0	0	0
CNSTM-070-A_AGTGGGAGTAGCGATG-1	ndGBM-01	Glioma	0	0	0	0	0	0	0	0	0	0	0	0	0	0	0	0	0
CNSTM-070-A_AGTGGGAGTAGGCATG-1	ndGBM-01	Glioma	0	0	0	0	0	6.908754779	0	0	0	0	6.908754779	0	0	0	0	0	0
CNSTM-070-A_AGTGGGAGTGAGGGAG-1	ndGBM-01	Glioma	0	0	0	0	0	0	0	0	0	7.13169851	0	0	0	0	0	0	0
CNSTM-070-A_AGTGGGATCAGCACAT-1	ndGBM-01	Glioma	0	0	0	0	0	0	0	0	0	0	0	7.13169851	0	0	0	0	0
CNSTM-070-A_AGTGTCAAGAGCCTAG-1	ndGBM-01	Glioma	0	6.813544495	0	0	0	6.813544495	0	0	0	0	0	0	6.813544495	0	0	0	0
CNSTM-070-A_AGTGTCACAGTGGGAT-1	ndGBM-01	Glioma	0	0	0	0	0	0	0	0	0	0	8.112028038	8.112028038	0	0	0	0	0
CNSTM-070-A_AGTGTCACATGGTCAT-1	ndGBM-01	Glioma	0	0	0	0	0	0	0	0	0	0	0	0	0	0	0	0	0
CNSTM-070-A_AGTGTCAGTCTAGGTT-1	ndGBM-01	Pericytes	0	5.795659047	7.933038611	0	0	7.297368633	0	0	0	6.710123677	5.105547978	0	0	0	0	0	0
CNSTM-070-A_AGTGTCATCACAACGT-1	ndGBM-01	Glioma	0	7.13169851	0	0	0	0	0	0	0	0	0	7.13169851	0	0	0	0	0
CNSTM-070-A_AGTGTCATCTGCTGTC-1	ndGBM-01	Glioma	0	0	0	0	0	0	0	0	0	0	0	0	0	0	0	0	0
CNSTM-070-A_AGTTGGTAGCTGCAAG-1	ndGBM-01	Glioma	0	0	0	0	0	0	0	0	0	0	0	0	0	0	0	0	0
CNSTM-070-A_AGTTGGTAGGGATCTG-1	ndGBM-01	Glioma	0	0	0	0	0	8.517393171	0	0	0	7.824445931	0	0	0	0	0	0	0
CNSTM-070-A_AGTTGGTAGTACGCGA-1	ndGBM-01	Glioma	0	6.077143515	0	0	0	6.077143515	0	0	0	6.769142676	0	0	0	0	0	0	0
CNSTM-070-A_AGTTGGTAGTTGAGAT-1	ndGBM-01	Glioma	0	0	0	0	0	0	0	0	0	0	0	0	0	0	0	0	0
CNSTM-070-A_AGTTGGTCAAGCCATT-1	ndGBM-01	Glioma	0	0	0	0	0	7.824445931	0	0	0	0	0	0	0	0	0	0	0
CNSTM-070-A_AGTTGGTCAAGGACAC-1	ndGBM-01	Glioma	0	0	0	0	0	0	0	0	8.112028038	0	0	0	0	0	0	0	0
CNSTM-070-A_AGTTGGTCAAGTCTAC-1	ndGBM-01	Glioma	0	0	0	0	0	0	0	0	0	0	0	0	0	0	0	0	0
CNSTM-070-A_AGTTGGTCATAGAAAC-1	ndGBM-01	Glioma	0	0	0	0	0	0	0	0	0	0	0	0	0	0	0	0	0
CNSTM-070-A_AGTTGGTGTGGCTCCA-1	ndGBM-01	TCells	0	0	0	0	0	0	0	0	0	0	0	0	0	0	0	0	0
CNSTM-070-A_AGTTGGTGTGGTGTAG-1	ndGBM-01	Myeloid	0	0	0	0	0	0	0	0	0	8.112028038	0	0	0	0	0	0	8.112028038
CNSTM-070-A_AGTTGGTTCCTCAATT-1	ndGBM-01	Glioma	0	0	0	0	0	0	0	0	0	0	0	0	0	0	0	0	0
CNSTM-070-A_ATAACGCCAACACCCG-1	ndGBM-01	Glioma	0	0	0	0	0	0	0	0	0	0	0	0	0	0	0	0	0
CNSTM-070-A_ATAACGCCACACCGCA-1	ndGBM-01	Glioma	0	0	0	0	0	0	0	0	0	0	0	0	0	0	0	0	0
CNSTM-070-A_ATAACGCCATAGACTC-1	ndGBM-01	Glioma	0	0	0	0	0	0	0	0	0	0	0	9.210440367	0	0	0	0	0
CNSTM-070-A_ATAACGCCATCGGGTC-1	ndGBM-01	Glioma	0	0	7.419180723	0	0	0	0	0	0	0	0	8.112028038	0	0	0	0	0
CNSTM-070-A_ATAACGCGTTAAGACA-1	ndGBM-01	Glioma	0	0	0	0	0	0	0	0	7.265129978	0	0	0	0	0	0	0	0
CNSTM-070-A_ATAAGAGAGAGACTAT-1	ndGBM-01	Glioma	0	0	0	0	0	0	0	0	0	0	0	6.572682063	0	0	0	0	0
CNSTM-070-A_ATAAGAGAGAGCTGCA-1	ndGBM-01	Glioma	0	0	0	0	0	0	0	0	0	0	0	0	0	7.419180723	0	0	0
CNSTM-070-A_ATAAGAGAGCGGATCA-1	ndGBM-01	Glioma	0	7.13169851	0	0	0	7.13169851	0	0	0	0	0	0	7.824445931	0	0	0	0
CNSTM-070-A_ATAAGAGAGTTTGCGT-1	ndGBM-01	Glioma	0	0	0	0	0	0	0	0	0	0	0	0	0	0	0	0	0
CNSTM-070-A_ATAAGAGCAATGTTGC-1	ndGBM-01	Glioma	0	0	0	0	0	7.265129978	0	0	0	7.265129978	7.265129978	0	0	0	0	0	0
CNSTM-070-A_ATAAGAGCACCGTTGG-1	ndGBM-01	Glioma	0	0	0	6.813544495	0	0	0	0	0	0	0	6.813544495	0	0	0	0	0
CNSTM-070-A_ATAAGAGGTCGCGAAA-1	ndGBM-01	Glioma	0	0	0	0	0	0	0	0	0	7.01401539	0	0	0	0	0	0	0
CNSTM-070-A_ATAAGAGGTGTATGGG-1	ndGBM-01	Oligo	0	0	0	0	0	0	0	0	9.210440367	0	0	0	0	0	0	0	0
CNSTM-070-A_ATAGACCCATATGCTG-1	ndGBM-01	Glioma	0	0	0	0	0	0	0	0	0	7.01401539	0	0	0	0	0	0	0
CNSTM-070-A_ATAGACCGTGACCAAG-1	ndGBM-01	Glioma	0	0	0	0	0	0	0	0	0	8.112028038	0	0	0	0	0	0	0
CNSTM-070-A_ATAGACCGTGCAACTT-1	ndGBM-01	Glioma	0	0	0	0	0	0	0	0	0	0	0	7.601402335	0	0	0	0	0
CNSTM-070-A_ATAGACCTCAACCAAC-1	ndGBM-01	Glioma	0	0	0	0	0	7.265129978	0	0	0	0	0	0	0	0	0	0	0
CNSTM-070-A_ATAGACCTCACTCTTA-1	ndGBM-01	Glioma	0	0	0	0	0	0	0	0	0	0	0	0	0	0	0	0	0
CNSTM-070-A_ATAGACCTCATCGATG-1	ndGBM-01	Glioma	0	0	0	0	0	7.601402335	0	0	0	0	0	7.601402335	0	0	0	0	0
CNSTM-070-A_ATAGACCTCCGTTGCT-1	ndGBM-01	Glioma	0	0	0	0	0	0	0	0	0	0	0	7.706712874	0	0	0	7.01401539	0
CNSTM-070-A_ATAGACCTCGCTTAGA-1	ndGBM-01	Glioma	0	0	0	8.517393171	0	0	0	0	0	8.517393171	0	0	0	0	0	0	0
CNSTM-070-A_ATCACGAAGTACCGGA-1	ndGBM-01	Glioma	0	0	6.64669017	6.64669017	0	6.64669017	0	0	0	6.64669017	6.64669017	0	0	0	0	0	0
CNSTM-070-A_ATCACGACACGCCAGT-1	ndGBM-01	Glioma	0	0	0	0	0	8.622733691	0	0	0	0	7.706712874	0	0	0	0	0	0
CNSTM-070-A_ATCACGACATTGCGGC-1	ndGBM-01	Glioma	0	0	0	0	0	7.419180723	0	0	0	0	0	7.419180723	0	0	0	0	0
CNSTM-070-A_ATCACGAGTAGGACAC-1	ndGBM-01	Glioma	0	0	0	0	0	7.601402335	0	0	0	0	0	0	0	0	0	0	0
CNSTM-070-A_ATCACGAGTATGAATG-1	ndGBM-01	Glioma	0	0	0	0	0	8.922791624	0	0	6.726633003	0	0	6.726633003	0	0	0	0	0
CNSTM-070-A_ATCACGAGTGACTACT-1	ndGBM-01	Glioma	0	0	0	0	0	0	0	0	0	0	0	0	0	0	0	0	0
CNSTM-070-A_ATCACGAGTTCAGACT-1	ndGBM-01	Glioma	0	0	7.506142129	0	0	0	0	0	0	0	0	0	6.813544495	0	0	0	0
CNSTM-070-A_ATCACGATCAGATAAG-1	ndGBM-01	Glioma	0	0	0	0	0	0	0	0	0	0	0	0	0	0	0	0	0
CNSTM-070-A_ATCACGATCCTTAATC-1	ndGBM-01	Glioma	0	0	0	0	0	0	0	0	0	0	0	0	0	0	0	0	0
CNSTM-070-A_ATCATCTAGGTTCCTA-1	ndGBM-01	Glioma	0	0	0	0	0	0	0	0	0	0	0	0	0	0	0	0	0
CNSTM-070-A_ATCATCTCAACGCACC-1	ndGBM-01	Glioma	0	7.13169851	0	0	0	0	0	0	0	0	0	0	0	0	0	0	0
CNSTM-070-A_ATCATCTCAAGTTCTG-1	ndGBM-01	Glioma	0	0	0	0	0	0	0	0	0	0	0	0	7.601402335	0	0	0	0
CNSTM-070-A_ATCATCTCATATGAGA-1	ndGBM-01	Glioma	0	0	0	7.824445931	0	0	0	0	0	0	0	0	0	0	0	0	0
CNSTM-070-A_ATCATCTGTACAGCAG-1	ndGBM-01	Glioma	0	0	0	0	0	6.572682063	0	0	0	6.572682063	0	0	0	0	6.572682063	0	0
CNSTM-070-A_ATCATCTGTACCATCA-1	ndGBM-01	Glioma	0	0	0	0	0	8.294299609	0	0	0	0	0	7.601402335	0	0	0	0	0
CNSTM-070-A_ATCATCTTCTGTCTCG-1	ndGBM-01	Glioma	0	0	0	7.601402335	0	6.908754779	0	0	0	0	0	0	0	0	0	0	0
CNSTM-070-A_ATCATGGAGATGTGGC-1	ndGBM-01	Glioma	0	7.265129978	0	0	0	0	0	0	0	0	0	7.265129978	0	0	0	0	0
CNSTM-070-A_ATCATGGCAAAGGAAG-1	ndGBM-01	Glioma	0	0	0	0	0	0	0	0	0	0	0	0	0	0	0	0	0
CNSTM-070-A_ATCATGGTCAAACAAG-1	ndGBM-01	Glioma	0	0	0	0	0	0	0	0	0	0	0	0	0	0	0	0	0
CNSTM-070-A_ATCATGGTCCAAACTG-1	ndGBM-01	Glioma	0	0	0	0	0	7.601402335	0	0	0	0	0	0	0	0	0	0	0
CNSTM-070-A_ATCCACCAGAAACGCC-1	ndGBM-01	Glioma	0	0	0	0	0	0	0	0	0	0	0	0	0	0	0	0	0
CNSTM-070-A_ATCCACCAGGAGTTTA-1	ndGBM-01	Glioma	0	0	0	0	0	0	0	0	0	7.601402335	7.601402335	0	7.601402335	0	0	0	0
CNSTM-070-A_ATCCACCCACAGCGTC-1	ndGBM-01	Glioma	0	0	0	0	0	0	0	0	0	0	0	0	0	0	0	0	0
CNSTM-070-A_ATCCACCCATTGGGCC-1	ndGBM-01	Glioma	0	0	0	0	0	0	0	0	0	0	0	7.419180723	0	0	0	0	0
CNSTM-070-A_ATCCACCGTAATCGTC-1	ndGBM-01	Glioma	0	0	0	0	0	7.601402335	0	0	0	0	0	0	0	0	0	0	0
CNSTM-070-A_ATCCACCGTATTAGCC-1	ndGBM-01	Glioma	0	0	0	0	0	0	0	0	0	0	0	8.112028038	0	0	0	0	0
CNSTM-070-A_ATCCACCTCCAGGGCT-1	ndGBM-01	Glioma	0	0	0	0	0	0	0	0	0	0	0	0	0	0	0	0	0
CNSTM-070-A_ATCCGAAAGAGTTGGC-1	ndGBM-01	Glioma	0	0	0	0	0	0	0	0	0	0	0	0	0	0	0	0	0
CNSTM-070-A_ATCCGAAAGCTGCGAA-1	ndGBM-01	Glioma	0	0	0	0	0	0	0	0	0	0	0	0	0	0	0	0	0
CNSTM-070-A_ATCCGAAAGGCTAGGT-1	ndGBM-01	TCells	0	0	0	0	0	0	0	0	0	0	0	0	0	0	8.987321813	0	0
CNSTM-070-A_ATCCGAAAGTTCGATC-1	ndGBM-01	Glioma	0	0	0	0	0	0	0	0	0	0	0	7.01401539	0	0	0	0	0
CNSTM-070-A_ATCCGAACACCTTGTC-1	ndGBM-01	Glioma	0	0	7.01401539	0	0	8.112028038	0	0	0	0	7.01401539	6.321766996	0	0	0	7.01401539	0
CNSTM-070-A_ATCCGAACAGATAATG-1	ndGBM-01	Glioma	0	0	0	0	0	0	0	0	6.813544495	0	0	0	0	0	0	0	0
CNSTM-070-A_ATCGAGTAGACCTTTG-1	ndGBM-01	Glioma	0	0	0	0	0	0	0	0	0	0	0	6.813544495	0	0	0	0	0
CNSTM-070-A_ATCGAGTAGAGAACAG-1	ndGBM-01	Glioma	0	0	0	0	0	0	0	0	0	0	0	0	0	0	0	0	0
CNSTM-070-A_ATCGAGTAGCTGCCCA-1	ndGBM-01	Glioma	0	0	0	0	0	0	0	0	0	0	0	0	0	0	0	0	0
CNSTM-070-A_ATCGAGTAGGTAAACT-1	ndGBM-01	Glioma	0	0	0	0	0	0	0	0	6.726633003	6.726633003	6.726633003	0	0	0	0	0	0
CNSTM-070-A_ATCGAGTAGTTTCCTT-1	ndGBM-01	Glioma	0	0	0	0	0	0	0	0	0	0	0	7.601402335	0	0	0	0	0
CNSTM-070-A_ATCGAGTCACCACGTG-1	ndGBM-01	Glioma	0	0	0	0	0	0	0	0	0	0	0	0	0	0	0	0	0
CNSTM-070-A_ATCGAGTCAGCGTAAG-1	ndGBM-01	Glioma	0	0	0	0	0	0	0	0	0	7.01401539	0	0	0	0	0	0	0
CNSTM-070-A_ATCGAGTCAGCTTAAC-1	ndGBM-01	Glioma	0	7.601402335	0	0	0	0	0	0	0	0	0	0	0	0	0	0	0
CNSTM-070-A_ATCGAGTGTACTTCTT-1	ndGBM-01	Glioma	0	0	0	0	0	0	0	0	0	0	0	0	0	0	0	0	0
CNSTM-070-A_ATCGAGTGTTGAGGTG-1	ndGBM-01	Glioma	0	0	0	0	0	0	0	0	0	0	0	0	0	0	0	0	0
CNSTM-070-A_ATCGAGTTCACAAACC-1	ndGBM-01	Glioma	0	6.121495502	0	0	0	0	0	0	0	6.121495502	0	6.121495502	0	0	0	0	0
CNSTM-070-A_ATCGAGTTCAGCAACT-1	ndGBM-01	Glioma	0	0	0	0	0	0	0	0	0	0	0	7.419180723	0	0	0	0	0
CNSTM-070-A_ATCGAGTTCAGCATGT-1	ndGBM-01	Glioma	0	0	0	0	0	0	0	0	0	0	0	0	7.265129978	0	0	0	0
CNSTM-070-A_ATCTACTCAAGGACTG-1	ndGBM-01	Glioma	0	0	0	8.112028038	0	0	0	0	0	0	0	0	0	0	0	0	0
CNSTM-070-A_ATCTACTCAATAAGCA-1	ndGBM-01	Glioma	0	0	0	0	0	0	0	0	0	0	0	0	0	0	0	0	0
CNSTM-070-A_ATCTACTGTATGGTTC-1	ndGBM-01	Glioma	0	0	0	0	0	0	0	0	0	0	0	0	7.601402335	7.601402335	0	0	0
CNSTM-070-A_ATCTGCCAGAATGTGT-1	ndGBM-01	Glioma	0	0	0	8.112028038	0	0	8.112028038	0	0	0	0	0	0	0	0	0	0
CNSTM-070-A_ATCTGCCAGAGGACGG-1	ndGBM-01	Glioma	0	0	0	7.601402335	0	0	0	0	0	0	0	0	0	0	0	0	0
CNSTM-070-A_ATCTGCCAGCTCCCAG-1	ndGBM-01	Glioma	0	8.112028038	0	0	0	0	0	0	0	0	0	8.112028038	0	0	0	0	0
CNSTM-070-A_ATCTGCCCAATGGATA-1	ndGBM-01	Glioma	0	0	0	7.957927342	0	0	0	0	0	0	0	0	0	0	0	0	0
CNSTM-070-A_ATCTGCCCACCCATGG-1	ndGBM-01	Glioma	0	0	0	0	0	0	0	0	0	0	0	7.01401539	0	0	0	0	0
CNSTM-070-A_ATCTGCCGTCCCTACT-1	ndGBM-01	Glioma	0	0	0	0	0	7.13169851	0	0	0	0	0	7.13169851	0	0	0	0	0
CNSTM-070-A_ATCTGCCGTCGGATCC-1	ndGBM-01	Glioma	0	0	0	7.339187984	0	6.64669017	0	0	0	0	0	0	0	0	0	0	0
CNSTM-070-A_ATCTGCCGTCTCTCGT-1	ndGBM-01	Glioma	0	0	0	0	0	7.706712874	0	0	0	7.01401539	0	7.01401539	0	0	0	0	0
CNSTM-070-A_ATCTGCCGTGTTTGTG-1	ndGBM-01	Glioma	0	0	0	0	0	0	0	0	0	0	0	0	0	0	0	0	0
CNSTM-070-A_ATCTGCCTCGGAGCAA-1	ndGBM-01	Glioma	0	0	0	0	0	8.112028038	0	0	0	0	0	8.805025253	0	0	0	0	0
CNSTM-070-A_ATGAGGGAGACTGTAA-1	ndGBM-01	Glioma	0	7.13169851	0	0	0	0	0	0	0	0	0	0	0	0	0	0	0
CNSTM-070-A_ATGAGGGAGCTGTTCA-1	ndGBM-01	Glioma	0	0	0	7.13169851	0	0	0	0	0	0	6.439350371	6.439350371	0	0	0	0	0
CNSTM-070-A_ATGAGGGAGTGTCCAT-1	ndGBM-01	Glioma	0	0	0	0	7.824445931	0	0	0	0	0	0	0	0	0	0	0	0
CNSTM-070-A_ATGAGGGCAGGACGTA-1	ndGBM-01	Glioma	0	0	0	0	0	7.419180723	0	0	7.419180723	0	7.419180723	0	0	0	0	0	0
CNSTM-070-A_ATGAGGGCAGTGGAGT-1	ndGBM-01	Glioma	0	0	0	0	0	6.64669017	0	0	0	0	6.64669017	0	0	0	0	6.64669017	0
CNSTM-070-A_ATGAGGGGTAAAGTCA-1	ndGBM-01	Glioma	0	0	0	6.439350371	0	0	0	0	0	0	0	6.439350371	0	0	0	0	0
CNSTM-070-A_ATGAGGGGTCTTGCGG-1	ndGBM-01	Glioma	0	0	0	0	0	0	0	0	7.01401539	0	0	7.01401539	0	0	0	0	0
CNSTM-070-A_ATGAGGGTCACGGTTA-1	ndGBM-01	Glioma	0	0	0	0	0	0	0	0	0	0	0	7.601402335	0	0	0	0	0
CNSTM-070-A_ATGCGATAGTAACCCT-1	ndGBM-01	Glioma	0	0	0	0	0	8.517393171	0	0	0	0	0	0	0	0	0	0	0
CNSTM-070-A_ATGCGATGTTTGACTG-1	ndGBM-01	Glioma	0	0	0	0	0	0	0	0	0	7.824445931	0	0	0	0	0	0	0
CNSTM-070-A_ATGCGATTCTCGAGTA-1	ndGBM-01	Glioma	0	0	0	6.908754779	0	0	0	0	0	0	0	8.006700845	0	0	0	0	0
CNSTM-070-A_ATGCGATTCTGACCTC-1	ndGBM-01	Glioma	0	0	0	0	0	0	0	0	0	0	0	0	0	0	0	0	0
CNSTM-070-A_ATGCGATTCTGCCAGG-1	ndGBM-01	Glioma	0	0	0	0	0	0	0	0	0	6.726633003	6.726633003	0	0	6.726633003	0	0	0
CNSTM-070-A_ATGCGATTCTTACCGC-1	ndGBM-01	Glioma	0	0	0	0	0	0	0	0	0	0	0	0	0	0	0	0	0
CNSTM-070-A_ATGGGAGAGGCACATG-1	ndGBM-01	Glioma	0	0	0	0	0	0	0	0	0	0	0	0	0	0	0	0	0
CNSTM-070-A_ATGGGAGAGTCCAGGA-1	ndGBM-01	Myeloid	0	0	0	0	0	0	0	0	0	0	0	0	0	0	0	0	0
CNSTM-070-A_ATGGGAGCACTTCGAA-1	ndGBM-01	BCells	0	0	0	0	0	0	0	0	0	0	0	0	0	0	0	0	0
CNSTM-070-A_ATGGGAGCATACGCTA-1	ndGBM-01	Glioma	0	0	0	0	0	0	0	0	0	0	0	0	7.19618707	0	0	0	0
CNSTM-070-A_ATGGGAGTCACAATGC-1	ndGBM-01	Glioma	0	0	0	0	0	0	0	0	0	0	0	7.824445931	0	0	0	0	0
CNSTM-070-A_ATGGGAGTCCCTCTTT-1	ndGBM-01	Glioma	0	0	0	0	0	0	0	0	8.294299609	0	0	7.601402335	0	0	0	0	0
CNSTM-070-A_ATGTGTGCAATACGCT-1	ndGBM-01	Glioma	0	0	0	0	0	0	0	0	0	0	0	0	9.210440367	0	0	0	0
CNSTM-070-A_ATGTGTGCACCAGATT-1	ndGBM-01	Glioma	0	0	0	0	0	0	0	0	0	0	0	0	0	0	0	0	0
CNSTM-070-A_ATGTGTGCAGACACTT-1	ndGBM-01	Glioma	0	0	0	0	0	0	0	0	8.112028038	0	0	0	0	0	0	0	0
CNSTM-070-A_ATGTGTGGTACCGTAT-1	ndGBM-01	Glioma	0	0	0	7.13169851	0	0	0	0	0	0	0	0	0	0	0	0	0
CNSTM-070-A_ATGTGTGGTCCGACGT-1	ndGBM-01	Glioma	0	0	0	0	0	0	0	0	0	7.13169851	0	0	0	0	0	0	0
CNSTM-070-A_ATGTGTGGTCTCCACT-1	ndGBM-01	Glioma	0	0	0	0	0	0	0	0	0	0	0	0	0	0	0	0	0
CNSTM-070-A_ATGTGTGGTGTCAATC-1	ndGBM-01	Glioma	0	0	0	0	0	0	0	0	0	0	0	0	0	0	0	0	0
CNSTM-070-A_ATGTGTGTCAGAGCTT-1	ndGBM-01	Glioma	0	0	0	0	0	0	0	0	0	0	0	7.601402335	0	0	0	0	0
CNSTM-070-A_ATTACTCAGACATAAC-1	ndGBM-01	Glioma	0	0	0	0	0	0	0	0	0	0	0	0	0	0	0	0	0
CNSTM-070-A_ATTACTCCAAACCTAC-1	ndGBM-01	Glioma	0	0	0	0	0	0	0	0	0	0	0	0	0	0	0	0	0
CNSTM-070-A_ATTACTCCAGTCTTCC-1	ndGBM-01	Glioma	0	0	0	0	0	0	0	0	0	0	0	0	0	0	0	0	0
CNSTM-070-A_ATTACTCGTGCACCAC-1	ndGBM-01	TCells	0	0	0	0	0	0	0	0	0	0	0	8.112028038	0	0	0	0	0
CNSTM-070-A_ATTACTCGTGGCCCTA-1	ndGBM-01	Glioma	0	0	0	7.601402335	0	8.294299609	0	0	0	0	0	7.601402335	0	0	0	0	0
CNSTM-070-A_ATTACTCTCGGTGTCG-1	ndGBM-01	Glioma	0	0	0	0	0	8.650899569	0	0	0	0	0	0	0	0	0	0	0
CNSTM-070-A_ATTATCCAGAATTCCC-1	ndGBM-01	Glioma	0	0	0	0	0	7.419180723	0	0	0	0	0	7.419180723	0	0	0	0	0
CNSTM-070-A_ATTATCCAGCAGACTG-1	ndGBM-01	Glioma	0	0	0	0	0	8.112028038	0	0	0	7.01401539	7.01401539	0	0	0	0	0	0
CNSTM-070-A_ATTATCCAGCATGGCA-1	ndGBM-01	Glioma	0	0	0	0	0	7.419180723	0	0	0	0	0	7.419180723	0	0	0	0	0
CNSTM-070-A_ATTATCCAGCGAGAAA-1	ndGBM-01	Glioma	0	0	0	0	0	0	0	0	0	0	0	0	0	0	0	0	0
CNSTM-070-A_ATTATCCCAATCGGTT-1	ndGBM-01	Glioma	0	0	0	7.419180723	0	7.419180723	0	0	0	0	0	7.419180723	0	0	0	0	0
CNSTM-070-A_ATTATCCCATACTCTT-1	ndGBM-01	Glioma	0	6.726633003	0	6.726633003	0	6.726633003	0	0	0	0	0	0	0	0	0	0	6.726633003
CNSTM-070-A_ATTATCCGTAGCACGA-1	ndGBM-01	Glioma	0	0	0	0	0	0	0	0	0	0	0	0	0	0	0	0	0
CNSTM-070-A_ATTATCCTCCGCAAGC-1	ndGBM-01	Glioma	0	0	0	7.419180723	0	0	0	0	0	0	0	0	0	0	0	0	0
CNSTM-070-A_ATTATCCTCTCCAGGG-1	ndGBM-01	Glioma	0	0	0	0	0	0	0	0	0	0	0	7.419180723	0	0	0	0	0
CNSTM-070-A_ATTCTACAGACCTTTG-1	ndGBM-01	Glioma	0	0	0	0	0	0	0	0	0	0	0	8.517393171	0	0	0	0	0
CNSTM-070-A_ATTCTACCACAGACTT-1	ndGBM-01	Glioma	0	0	0	0	0	0	0	0	0	0	0	0	0	0	0	0	0
CNSTM-070-A_ATTCTACCATTGAGCT-1	ndGBM-01	Glioma	0	0	0	0	0	0	0	0	0	0	0	0	0	0	0	0	0
CNSTM-070-A_ATTCTACGTAGGCATG-1	ndGBM-01	Glioma	0	0	0	0	0	0	0	0	0	0	0	7.13169851	0	0	0	0	0
CNSTM-070-A_ATTCTACTCCAAGCCG-1	ndGBM-01	Glioma	0	0	0	0	0	0	0	0	0	0	0	0	0	0	0	0	0
CNSTM-070-A_ATTCTACTCCGTTGCT-1	ndGBM-01	Glioma	0	6.26779959	0	0	0	0	0	0	0	0	0	6.959998122	0	0	0	8.057977479	0
CNSTM-070-A_ATTGGACAGGCTAGAC-1	ndGBM-01	Glioma	0	0	0	0	0	7.265129978	0	0	7.265129978	0	0	7.265129978	0	0	0	0	0
CNSTM-070-A_ATTGGACGTCCTCCAT-1	ndGBM-01	Glioma	0	0	0	0	0	0	0	0	0	0	0	0	0	0	0	0	0
CNSTM-070-A_ATTGGACGTTCAGACT-1	ndGBM-01	Glioma	0	0	0	0	0	0	0	0	0	0	0	0	0	0	0	0	0
CNSTM-070-A_ATTGGACTCAGTGTTG-1	ndGBM-01	Glioma	0	0	0	0	0	0	0	0	0	0	0	8.294299609	0	0	0	0	0
CNSTM-070-A_ATTGGACTCCCTAATT-1	ndGBM-01	Glioma	0	0	0	0	0	7.601402335	0	0	0	0	0	0	0	0	0	0	0
CNSTM-070-A_ATTGGTGCACGCCAGT-1	ndGBM-01	Glioma	0	0	0	0	0	6.216606101	0	0	0	0	0	6.216606101	6.216606101	0	0	0	0
CNSTM-070-A_ATTGGTGCACGGACAA-1	ndGBM-01	Glioma	0	0	0	0	0	0	0	0	0	0	0	0	0	0	0	0	0
CNSTM-070-A_ATTGGTGCAGCATACT-1	ndGBM-01	Glioma	0	0	0	0	0	0	0	0	0	0	0	0	0	0	0	0	0
CNSTM-070-A_ATTGGTGCAGTCAGCC-1	ndGBM-01	Glioma	0	0	6.726633003	0	0	0	0	0	0	0	0	0	0	6.726633003	0	0	0
CNSTM-070-A_ATTGGTGGTCAAAGAT-1	ndGBM-01	Glioma	0	0	0	0	0	8.112028038	0	0	0	0	0	7.419180723	0	0	0	0	0
CNSTM-070-A_ATTGGTGGTCATGCAT-1	ndGBM-01	Glioma	0	0	0	0	0	0	0	0	0	0	0	0	0	0	0	0	0
CNSTM-070-A_ATTGGTGGTCGATTGT-1	ndGBM-01	Glioma	0	0	0	0	0	0	0	0	0	0	0	0	0	0	0	0	0
CNSTM-070-A_ATTGGTGTCTCGCTTG-1	ndGBM-01	Glioma	0	0	0	0	0	0	0	0	0	0	0	7.419180723	0	0	0	0	0
CNSTM-070-A_ATTTCTGAGAAGGGTA-1	ndGBM-01	Glioma	0	0	0	0	0	0	0	0	0	0	0	8.112028038	0	0	0	0	0
CNSTM-070-A_ATTTCTGAGGTGACCA-1	ndGBM-01	Glioma	0	0	0	0	0	0	0	0	0	0	0	0	0	0	0	0	0
CNSTM-070-A_ATTTCTGAGTTCGATC-1	ndGBM-01	Glioma	0	0	0	0	0	0	0	0	0	7.824445931	7.824445931	7.824445931	0	0	0	0	0
CNSTM-070-A_ATTTCTGCAAGCCTAT-1	ndGBM-01	Myeloid	0	0	0	0	0	0	0	0	0	7.824445931	0	0	0	0	0	8.922791624	0
CNSTM-070-A_ATTTCTGCACGAAATA-1	ndGBM-01	Glioma	0	7.265129978	0	0	0	0	0	0	0	0	0	0	0	0	0	0	0
CNSTM-070-A_ATTTCTGGTAAATGAC-1	ndGBM-01	Glioma	0	0	0	0	0	0	0	0	0	0	0	7.419180723	0	0	7.419180723	0	0
CNSTM-070-A_ATTTCTGGTCGGATCC-1	ndGBM-01	Glioma	0	0	6.64669017	0	0	6.64669017	0	0	6.64669017	0	0	0	0	0	0	0	0
CNSTM-070-A_ATTTCTGGTGCAGTAG-1	ndGBM-01	Glioma	0	0	0	0	7.824445931	0	0	0	7.824445931	0	0	0	0	0	0	0	0
CNSTM-070-A_ATTTCTGTCACTTATC-1	ndGBM-01	Glioma	0	0	6.908754779	0	0	0	0	0	0	0	0	0	0	0	0	0	0
CNSTM-070-A_ATTTCTGTCGAACTGT-1	ndGBM-01	Glioma	0	7.957927342	0	0	0	0	0	0	0	7.265129978	0	0	0	0	0	0	0
CNSTM-070-A_ATTTCTGTCGCAAACT-1	ndGBM-01	Glioma	0	0	0	0	0	0	0	0	0	0	0	0	0	0	0	0	0
CNSTM-070-A_ATTTCTGTCTACTCAT-1	ndGBM-01	Glioma	0	0	0	0	0	0	0	0	0	7.419180723	0	0	0	0	0	0	0
CNSTM-070-A_CAACCAAAGGACACCA-1	ndGBM-01	Glioma	0	0	0	5.717127377	0	0	0	0	0	0	0	6.813544495	0	0	0	0	0
CNSTM-070-A_CAACCAAAGGCCGAAT-1	ndGBM-01	Glioma	0	0	0	0	0	0	0	0	0	0	0	0	0	0	0	0	0
CNSTM-070-A_CAACCAACAGACAAAT-1	ndGBM-01	Glioma	0	0	0	0	0	0	0	0	0	7.601402335	0	0	0	0	0	0	0
CNSTM-070-A_CAACCAACAGTATAAG-1	ndGBM-01	Glioma	0	0	0	0	0	0	0	0	0	0	0	0	0	0	0	0	0
CNSTM-070-A_CAACCAATCACGCGGT-1	ndGBM-01	Glioma	0	0	0	0	0	0	0	0	0	0	8.517393171	0	0	0	0	0	0
CNSTM-070-A_CAACCAATCGCCCTTA-1	ndGBM-01	Glioma	0	0	0	0	0	0	0	0	0	0	0	7.824445931	0	0	0	0	0
CNSTM-070-A_CAACCTCAGTAGATGT-1	ndGBM-01	Glioma	0	0	0	7.265129978	0	0	0	0	0	0	0	0	0	0	0	0	0
CNSTM-070-A_CAACCTCCAAAGTGCG-1	ndGBM-01	Glioma	0	0	0	6.64669017	0	0	0	0	0	0	7.339187984	0	0	0	0	0	0
CNSTM-070-A_CAACCTCCAAGTAATG-1	ndGBM-01	Glioma	0	0	0	0	0	0	0	0	0	0	8.112028038	0	0	0	0	0	0
CNSTM-070-A_CAACCTCCAGGACGTA-1	ndGBM-01	TCells	0	0	0	0	0	0	0	0	0	0	0	0	0	0	0	7.824445931	0
CNSTM-070-A_CAACCTCCATACCATG-1	ndGBM-01	Glioma	0	0	0	0	0	0	0	0	0	0	7.13169851	0	0	0	0	0	0
CNSTM-070-A_CAACCTCGTCACTGGC-1	ndGBM-01	Glioma	0	0	0	0	0	0	0	0	0	0	0	7.419180723	0	0	0	0	0
CNSTM-070-A_CAACCTCTCCAAAGTC-1	ndGBM-01	Glioma	0	0	0	0	0	0	0	0	0	6.439350371	0	6.439350371	6.439350371	0	0	0	0
CNSTM-070-A_CAACTAGAGCAAATCA-1	ndGBM-01	Glioma	0	0	0	0	0	0	0	0	0	0	0	0	0	0	0	0	0
CNSTM-070-A_CAACTAGCAAGGTTTC-1	ndGBM-01	Glioma	0	0	0	0	0	6.908754779	0	0	0	0	0	0	7.601402335	0	0	0	0
CNSTM-070-A_CAACTAGCACAGACAG-1	ndGBM-01	Glioma	0	0	0	0	0	0	0	0	0	0	0	0	0	0	0	0	0
CNSTM-070-A_CAACTAGCACTCTGTC-1	ndGBM-01	Glioma	0	0	0	6.64669017	0	0	0	0	0	0	0	0	0	0	0	0	0
CNSTM-070-A_CAACTAGCATCGGACC-1	ndGBM-01	Glioma	0	0	0	0	0	0	0	0	0	7.824445931	0	0	0	0	0	0	0
CNSTM-070-A_CAACTAGTCAATAAGG-1	ndGBM-01	Glioma	0	0	0	0	0	0	0	0	0	0	0	0	0	0	0	0	0
CNSTM-070-A_CAAGAAAAGCTTCGCG-1	ndGBM-01	Glioma	0	0	0	0	0	0	0	0	0	0	0	0	0	0	0	0	0
CNSTM-070-A_CAAGAAAAGGAGCGAG-1	ndGBM-01	Glioma	0	0	0	0	0	0	0	0	0	0	0	7.601402335	0	0	0	0	0
CNSTM-070-A_CAAGAAACACGTTGGC-1	ndGBM-01	Glioma	0	0	8.112028038	0	0	0	0	0	0	8.112028038	0	0	0	0	0	0	0
CNSTM-070-A_CAAGAAAGTCTCTCGT-1	ndGBM-01	Glioma	0	0	0	7.419180723	0	0	0	0	0	0	0	7.419180723	0	0	0	0	0
CNSTM-070-A_CAAGAAAGTTTGACAC-1	ndGBM-01	Glioma	0	0	0	0	0	0	0	0	0	0	0	6.439350371	0	0	0	0	0
CNSTM-070-A_CAAGAAATCAGGCCCA-1	ndGBM-01	Glioma	0	0	0	0	0	0	0	0	0	0	0	0	7.824445931	0	0	0	0
CNSTM-070-A_CAAGAAATCGATGAGG-1	ndGBM-01	Glioma	0	0	0	0	0	0	0	0	7.01401539	7.01401539	7.01401539	0	0	7.01401539	0	0	0
CNSTM-070-A_CAAGAAATCTTCTGGC-1	ndGBM-01	Glioma	0	0	0	0	0	0	0	0	0	0	0	0	0	0	0	0	0
CNSTM-070-A_CAAGATCAGTGTACTC-1	ndGBM-01	Glioma	0	0	0	8.517393171	0	0	0	0	0	0	0	0	0	0	0	0	0
CNSTM-070-A_CAAGATCCACATGGGA-1	ndGBM-01	Glioma	0	0	0	0	0	0	0	0	0	8.112028038	0	0	0	0	0	0	0
CNSTM-070-A_CAAGATCGTACTTGAC-1	ndGBM-01	Glioma	0	0	0	0	0	0	0	0	0	0	0	0	0	0	0	0	0
CNSTM-070-A_CAAGATCGTCGATTGT-1	ndGBM-01	Glioma	0	0	0	0	0	0	0	0	0	0	0	0	0	0	0	0	0
CNSTM-070-A_CAAGATCGTTGGAGGT-1	ndGBM-01	Glioma	0	0	0	0	0	0	0	0	0	0	0	0	0	0	0	0	0
CNSTM-070-A_CAAGATCTCGAACTGT-1	ndGBM-01	Glioma	0	0	0	0	0	0	0	0	6.572682063	0	0	6.572682063	0	0	0	0	0
CNSTM-070-A_CAAGGCCCAAGGTTCT-1	ndGBM-01	Glioma	0	0	0	7.265129978	0	0	0	0	0	0	0	0	0	0	0	0	0
CNSTM-070-A_CAAGGCCCACATCCAA-1	ndGBM-01	Glioma	0	0	0	0	0	0	0	0	0	0	0	0	0	0	0	0	0
CNSTM-070-A_CAAGGCCCACATGGGA-1	ndGBM-01	Glioma	0	0	0	0	0	0	0	0	0	0	0	0	0	0	0	0	0
CNSTM-070-A_CAAGGCCCAGTTCCCT-1	ndGBM-01	Glioma	0	0	0	0	0	6.908754779	0	0	0	0	6.908754779	0	0	6.908754779	0	0	0
CNSTM-070-A_CAAGGCCGTAAACCTC-1	ndGBM-01	Glioma	0	0	0	0	0	0	0	0	0	0	0	0	0	0	0	0	0
CNSTM-070-A_CAAGGCCGTCTAGTGT-1	ndGBM-01	Glioma	0	0	0	0	0	0	0	0	0	0	0	0	0	0	0	0	0
CNSTM-070-A_CAAGGCCTCGCCTGAG-1	ndGBM-01	Glioma	0	0	0	0	0	0	0	0	6.64669017	0	0	6.64669017	0	0	0	0	0
CNSTM-070-A_CAAGGCCTCGGCTTGG-1	ndGBM-01	Glioma	0	0	0	0	0	7.419180723	0	0	7.419180723	0	0	7.419180723	0	0	0	0	0
CNSTM-070-A_CAAGGCCTCTGGTATG-1	ndGBM-01	Glioma	0	0	0	7.265129978	0	7.957927342	0	0	0	0	0	0	0	0	0	0	0
CNSTM-070-A_CAAGTTGAGATGTCGG-1	ndGBM-01	Glioma	0	0	0	0	0	0	0	0	0	0	0	7.601402335	0	7.601402335	0	0	0
CNSTM-070-A_CAAGTTGCAACACCTA-1	ndGBM-01	Glioma	0	0	0	0	0	0	0	0	0	0	0	0	0	0	0	0	0
CNSTM-070-A_CAAGTTGTCAAACCGT-1	ndGBM-01	Glioma	0	0	0	0	0	0	0	0	6.908754779	0	0	7.601402335	0	0	0	0	0
CNSTM-070-A_CAAGTTGTCTTCAACT-1	ndGBM-01	Glioma	0	0	0	0	0	0	0	0	0	0	0	0	0	0	0	0	0
CNSTM-070-A_CACAAACAGCCACCTG-1	ndGBM-01	Glioma	0	5.845940345	5.845940345	0	0	0	0	0	0	5.845940345	0	5.845940345	0	0	5.845940345	0	0
CNSTM-070-A_CACAAACGTACCCAAT-1	ndGBM-01	Glioma	0	0	0	0	0	6.908754779	0	0	0	0	0	6.216606101	0	0	0	0	0
CNSTM-070-A_CACAAACGTCCGACGT-1	ndGBM-01	Myeloid	0	0	0	0	0	0	0	0	0	0	0	0	0	0	0	0	0
CNSTM-070-A_CACAAACGTCTAGAGG-1	ndGBM-01	Pericytes	0	0	5.500859923	0	0	5.500859923	0	0	0	5.500859923	9.107797023	0	0	5.500859923	0	0	0
CNSTM-070-A_CACAAACTCAACCAAC-1	ndGBM-01	Glioma	0	0	0	0	0	0	0	0	0	0	0	8.805025253	0	0	0	0	0
CNSTM-070-A_CACAAACTCACGATGT-1	ndGBM-01	Glioma	0	0	0	0	0	0	0	0	0	0	0	0	0	0	0	0	0
CNSTM-070-A_CACAAACTCCCTTGTG-1	ndGBM-01	Glioma	0	0	7.13169851	7.13169851	0	0	0	0	0	0	0	0	0	0	0	0	0
CNSTM-070-A_CACACAAAGAAGATTC-1	ndGBM-01	Glioma	0	0	0	0	0	0	0	0	0	0	6.726633003	7.419180723	0	0	0	0	0
CNSTM-070-A_CACACAACACCATCCT-1	ndGBM-01	Glioma	0	0	0	0	0	0	0	0	0	0	0	0	0	0	0	0	0
CNSTM-070-A_CACACAAGTGATAAGT-1	ndGBM-01	Glioma	0	0	0	7.419180723	0	7.419180723	0	0	0	0	0	0	0	0	0	0	0
CNSTM-070-A_CACACAAGTGTAAGTA-1	ndGBM-01	Glioma	0	0	0	7.670361889	0	6.572682063	0	0	0	0	0	0	0	0	0	0	0
CNSTM-070-A_CACACAAGTGTGCCTG-1	ndGBM-01	Glioma	0	0	0	7.13169851	0	0	0	0	0	0	0	0	0	0	0	0	0
CNSTM-070-A_CACACAAGTGTGGCTC-1	ndGBM-01	Glioma	0	7.419180723	0	0	0	0	0	0	7.419180723	0	0	0	0	0	0	0	0
CNSTM-070-A_CACACAAGTTAAGAAC-1	ndGBM-01	Glioma	0	0	0	0	0	0	0	0	7.824445931	0	0	0	0	0	0	0	0
CNSTM-070-A_CACACAAGTTGATTGC-1	ndGBM-01	Glioma	0	0	0	0	0	0	0	0	0	0	0	0	0	0	0	0	0
CNSTM-070-A_CACACCTAGATCACGG-1	ndGBM-01	Glioma	0	0	0	0	0	7.824445931	0	0	0	0	0	0	0	0	0	0	0
CNSTM-070-A_CACACCTAGATTACCC-1	ndGBM-01	Glioma	0	0	0	0	0	0	0	0	0	0	0	7.01401539	0	0	0	0	0
CNSTM-070-A_CACACCTAGTACATGA-1	ndGBM-01	Glioma	0	6.64669017	0	0	0	0	0	0	0	0	0	0	0	0	0	0	0
CNSTM-070-A_CACACCTAGTGGTAGC-1	ndGBM-01	Glioma	0	0	0	0	0	0	0	0	0	7.13169851	0	0	0	0	0	0	0
CNSTM-070-A_CACACCTCAAGCTGGA-1	ndGBM-01	Glioma	0	0	0	0	0	7.13169851	0	0	0	0	0	0	0	0	0	0	0
CNSTM-070-A_CACACCTCACATCCAA-1	ndGBM-01	Glioma	0	0	0	7.419180723	0	0	0	0	7.419180723	0	0	0	0	0	0	0	0
CNSTM-070-A_CACACCTCATGTAGTC-1	ndGBM-01	Glioma	0	0	0	0	0	0	0	0	0	0	0	0	0	0	0	0	0
CNSTM-070-A_CACACCTGTTCTGGTA-1	ndGBM-01	Glioma	0	0	0	0	0	0	0	0	0	0	0	0	0	0	0	7.265129978	0
CNSTM-070-A_CACACCTGTTTGTTTC-1	ndGBM-01	Glioma	0	0	0	0	0	0	0	0	6.908754779	0	0	0	0	0	0	0	0
CNSTM-070-A_CACACCTTCCCTGACT-1	ndGBM-01	Glioma	0	0	0	6.813544495	0	0	0	0	0	0	0	6.813544495	0	0	6.813544495	0	0
CNSTM-070-A_CACACCTTCGCGGATC-1	ndGBM-01	Glioma	0	0	0	6.321766996	0	0	0	0	0	0	0	6.321766996	0	0	0	0	0
CNSTM-070-A_CACACCTTCGGCTTGG-1	ndGBM-01	Glioma	0	0	0	0	0	0	0	0	0	0	0	0	0	0	0	0	0
CNSTM-070-A_CACACCTTCGTAGGAG-1	ndGBM-01	Glioma	0	0	0	0	0	0	0	0	0	0	0	0	0	0	0	0	0
CNSTM-070-A_CACACCTTCTGAGTGT-1	ndGBM-01	Glioma	0	0	0	0	0	0	0	0	0	0	0	7.339187984	0	0	0	0	0
CNSTM-070-A_CACACTCAGACTCGGA-1	ndGBM-01	Glioma	0	0	0	0	0	0	0	0	0	0	0	7.706712874	0	0	0	0	0
CNSTM-070-A_CACACTCAGTACATGA-1	ndGBM-01	Glioma	0	0	0	0	0	0	0	0	0	0	0	0	0	0	0	0	0
CNSTM-070-A_CACACTCCAACACGCC-1	ndGBM-01	Glioma	0	0	0	6.167915732	0	6.167915732	0	0	0	0	0	0	7.265129978	0	0	0	0
CNSTM-070-A_CACACTCCAAGAAAGG-1	ndGBM-01	Glioma	0	0	0	0	0	0	0	0	0	0	0	9.210440367	0	0	0	0	0
CNSTM-070-A_CACACTCCACGAAAGC-1	ndGBM-01	Glioma	0	7.19618707	6.503789047	6.503789047	0	0	0	0	0	0	6.503789047	0	0	0	0	0	0
CNSTM-070-A_CACACTCTCCAGAAGG-1	ndGBM-01	Glioma	0	6.503789047	6.503789047	6.503789047	0	0	0	0	0	6.503789047	0	0	0	0	0	6.503789047	0
CNSTM-070-A_CACACTCTCCAGAGGA-1	ndGBM-01	Glioma	0	0	0	7.824445931	0	0	0	0	7.824445931	0	0	0	0	0	0	0	0
CNSTM-070-A_CACACTCTCCCAGGTG-1	ndGBM-01	Glioma	0	0	0	7.13169851	0	0	0	0	0	0	0	0	0	7.13169851	0	0	0
CNSTM-070-A_CACACTCTCCTACAGA-1	ndGBM-01	Myeloid	0	0	0	0	0	0	0	0	0	0	0	0	0	0	0	6.813544495	9.009791891
CNSTM-070-A_CACACTCTCCTAGGGC-1	ndGBM-01	Glioma	0	0	8.517393171	0	0	0	0	0	0	0	0	0	0	0	0	0	0
CNSTM-070-A_CACAGGCAGCAATATG-1	ndGBM-01	Glioma	0	0	0	0	0	0	0	0	0	0	0	0	0	0	0	0	0
CNSTM-070-A_CACAGGCAGCTAAGAT-1	ndGBM-01	Glioma	0	0	0	0	0	0	0	0	0	7.01401539	0	0	0	0	0	0	0
CNSTM-070-A_CACAGGCAGTTAGCGG-1	ndGBM-01	Glioma	0	0	0	0	0	0	0	0	0	0	0	0	0	0	0	0	0
CNSTM-070-A_CACAGGCTCACCTCGT-1	ndGBM-01	Glioma	0	0	0	7.01401539	0	0	0	0	0	0	0	0	0	0	0	0	0
CNSTM-070-A_CACAGGCTCGAGCCCA-1	ndGBM-01	Glioma	0	0	0	0	0	0	0	0	0	0	0	7.824445931	0	0	0	0	0
CNSTM-070-A_CACAGGCTCTCGCTTG-1	ndGBM-01	Glioma	0	0	0	0	0	7.601402335	0	0	0	0	0	0	0	0	0	0	0
CNSTM-070-A_CACAGTAAGCTAGCCC-1	ndGBM-01	Glioma	0	0	0	0	0	0	0	0	0	0	0	6.439350371	0	0	0	0	0
CNSTM-070-A_CACAGTAAGGGTGTGT-1	ndGBM-01	Glioma	0	0	0	7.419180723	0	0	0	0	0	0	0	0	0	0	0	0	0
CNSTM-070-A_CACAGTACACCTTGTC-1	ndGBM-01	Glioma	0	6.64669017	0	0	0	7.744436543	6.64669017	0	0	0	0	0	0	0	0	0	0
CNSTM-070-A_CACAGTATCACAATGC-1	ndGBM-01	Glioma	0	0	0	0	0	7.19618707	0	0	6.503789047	0	0	0	0	0	0	0	0
CNSTM-070-A_CACATAGAGAGACGAA-1	ndGBM-01	Glioma	0	0	0	0	0	7.824445931	0	0	0	0	0	7.824445931	0	0	0	0	0
CNSTM-070-A_CACATAGAGGAGCGAG-1	ndGBM-01	Glioma	0	0	0	0	0	0	0	0	0	0	0	7.13169851	0	0	0	0	0
CNSTM-070-A_CACATAGCACGAAGCA-1	ndGBM-01	Glioma	0	0	0	0	0	0	0	0	0	0	0	7.601402335	0	0	0	0	0
CNSTM-070-A_CACATAGGTATCACCA-1	ndGBM-01	Glioma	0	0	0	0	0	0	0	0	0	0	0	0	0	0	0	0	0
CNSTM-070-A_CACATAGTCCAAACTG-1	ndGBM-01	Glioma	0	0	0	0	0	0	0	0	0	0	0	0	0	0	0	0	0
CNSTM-070-A_CACATAGTCCTTTACA-1	ndGBM-01	Glioma	0	6.321766996	0	0	0	6.321766996	0	0	0	0	0	6.321766996	0	0	0	0	0
CNSTM-070-A_CACATAGTCGAGGTAG-1	ndGBM-01	Glioma	0	0	0	0	0	0	0	0	0	0	0	0	0	0	0	0	0
CNSTM-070-A_CACATTTAGCTGAAAT-1	ndGBM-01	Glioma	0	0	0	0	0	0	0	0	6.726633003	0	6.726633003	6.726633003	0	0	0	0	0
CNSTM-070-A_CACATTTCATCAGTAC-1	ndGBM-01	Glioma	0	0	0	0	0	0	0	0	0	0	0	0	0	0	0	0	0
CNSTM-070-A_CACATTTGTAGGGACT-1	ndGBM-01	Glioma	0	0	7.419180723	0	0	0	0	0	0	7.419180723	0	0	0	0	0	0	0
CNSTM-070-A_CACATTTGTATCGCAT-1	ndGBM-01	Glioma	0	0	0	0	0	0	0	0	0	0	0	0	0	0	0	0	0
CNSTM-070-A_CACATTTGTCGGCATC-1	ndGBM-01	Glioma	0	0	0	0	0	0	0	0	0	0	0	0	7.601402335	0	0	0	0
CNSTM-070-A_CACATTTGTTAGTGGG-1	ndGBM-01	Glioma	0	7.601402335	0	0	0	7.601402335	0	0	0	0	0	0	0	0	0	0	0
CNSTM-070-A_CACCACTAGAAGATTC-1	ndGBM-01	Glioma	0	0	0	6.64669017	0	0	0	0	0	0	0	0	6.64669017	0	0	0	0
CNSTM-070-A_CACCACTAGTCCAGGA-1	ndGBM-01	Glioma	0	7.265129978	0	0	0	7.265129978	0	0	0	0	0	0	0	0	0	0	0
CNSTM-070-A_CACCACTGTGTTCTTT-1	ndGBM-01	Glioma	0	0	0	0	0	0	0	0	0	0	0	0	0	0	0	0	0
CNSTM-070-A_CACCACTGTTTAAGCC-1	ndGBM-01	Glioma	0	0	0	0	0	0	0	0	0	0	0	8.294299609	0	0	0	0	0
CNSTM-070-A_CACCACTTCGACGGAA-1	ndGBM-01	Glioma	0	0	0	0	0	0	0	0	0	0	0	0	0	0	0	0	0
CNSTM-070-A_CACCACTTCTATCGCC-1	ndGBM-01	Glioma	0	0	0	0	0	0	0	0	0	0	0	0	0	0	0	0	0
CNSTM-070-A_CACCAGGAGGCTCAGA-1	ndGBM-01	Glioma	0	0	0	0	0	0	0	0	0	0	0	0	0	0	0	0	0
CNSTM-070-A_CACCAGGAGGTGGGTT-1	ndGBM-01	Glioma	0	0	0	0	0	6.503789047	0	0	7.19618707	6.503789047	0	7.19618707	0	0	0	0	0
CNSTM-070-A_CACCAGGAGTGACTCT-1	ndGBM-01	Glioma	0	0	0	0	0	0	0	0	0	0	0	8.517393171	0	0	0	0	0
CNSTM-070-A_CACCAGGCAAACAACA-1	ndGBM-01	Glioma	0	0	0	0	0	0	0	0	7.601402335	0	0	0	0	0	0	0	0
CNSTM-070-A_CACCAGGCAGTAACGG-1	ndGBM-01	Glioma	0	0	0	0	0	0	0	0	0	7.824445931	0	0	0	0	0	0	0
CNSTM-070-A_CACCAGGTCACCAGGC-1	ndGBM-01	Glioma	0	0	5.408167787	0	0	6.503789047	0	0	0	6.099072535	0	6.099072535	0	0	0	0	0
CNSTM-070-A_CACCAGGTCACCTTAT-1	ndGBM-01	Glioma	0	0	0	0	0	0	0	0	0	0	0	0	0	0	0	0	0
CNSTM-070-A_CACCAGGTCATACGGT-1	ndGBM-01	Glioma	0	0	0	0	0	0	0	0	7.419180723	7.419180723	0	0	0	0	0	7.419180723	0
CNSTM-070-A_CACCAGGTCGCAAGCC-1	ndGBM-01	Glioma	0	0	0	0	0	0	0	0	7.13169851	0	0	0	0	0	0	0	0
CNSTM-070-A_CACCAGGTCGGAGCAA-1	ndGBM-01	Glioma	0	0	0	0	0	0	0	0	0	7.601402335	0	0	0	0	0	0	0
CNSTM-070-A_CACCTTGAGCCCTAAT-1	ndGBM-01	Glioma	0	7.419180723	0	7.419180723	0	8.112028038	0	0	0	0	0	0	0	0	0	0	0
CNSTM-070-A_CACCTTGAGTACATGA-1	ndGBM-01	Glioma	0	6.537640672	5.845940345	0	0	0	0	0	0	0	0	0	5.845940345	0	0	0	0
CNSTM-070-A_CACCTTGCAAGCGTAG-1	ndGBM-01	TCells	0	0	0	0	0	0	0	0	0	0	0	0	0	0	0	0	0
CNSTM-070-A_CACCTTGCATATACCG-1	ndGBM-01	Glioma	0	0	0	0	0	0	0	0	0	0	0	8.112028038	0	0	0	0	0
CNSTM-070-A_CACCTTGGTTAAGGGC-1	ndGBM-01	Glioma	0	0	0	0	0	0	0	0	0	7.824445931	0	0	0	0	0	0	0
CNSTM-070-A_CACCTTGGTTGGGACA-1	ndGBM-01	Glioma	0	0	7.419180723	0	0	0	0	0	0	0	0	0	0	0	0	0	0
CNSTM-070-A_CACCTTGTCTAACTTC-1	ndGBM-01	Glioma	0	0	0	0	0	0	0	0	0	0	0	0	0	0	0	0	0
CNSTM-070-A_CACTCCAAGGTGCTTT-1	ndGBM-01	Glioma	0	0	0	0	0	0	0	0	0	0	0	7.13169851	0	0	0	0	0
CNSTM-070-A_CACTCCAAGTGATCGG-1	ndGBM-01	Glioma	0	0	0	0	0	0	0	0	0	0	0	7.601402335	6.908754779	0	0	0	0
CNSTM-070-A_CACTCCAAGTTGCAGG-1	ndGBM-01	Glioma	0	0	0	0	0	0	0	0	0	0	0	0	0	0	0	0	0
CNSTM-070-A_CACTCCACACGGTAAG-1	ndGBM-01	Glioma	0	0	0	0	0	0	0	0	0	0	0	0	0	0	0	0	0
CNSTM-070-A_CACTCCAGTCCGTCAG-1	ndGBM-01	Glioma	0	0	0	0	0	0	0	0	0	0	6.908754779	6.908754779	0	0	0	0	0
CNSTM-070-A_CACTCCATCAACACAC-1	ndGBM-01	Glioma	0	0	0	7.13169851	0	0	0	0	7.13169851	0	0	0	0	0	0	0	0
CNSTM-070-A_CACTCCATCCAACCAA-1	ndGBM-01	Glioma	0	0	7.13169851	0	0	0	0	0	0	0	0	0	0	0	0	0	0
CNSTM-070-A_CACTCCATCTGGGCCA-1	ndGBM-01	Glioma	0	0	0	6.726633003	0	0	0	0	0	0	6.726633003	0	0	0	0	0	0
CNSTM-070-A_CAGAATCAGACTAAGT-1	ndGBM-01	Glioma	0	0	0	0	0	0	0	0	0	0	0	0	0	0	0	0	0
CNSTM-070-A_CAGAATCAGTTGTAGA-1	ndGBM-01	Glioma	0	7.506142129	0	0	0	6.813544495	0	0	0	0	0	0	0	0	0	0	0
CNSTM-070-A_CAGAATCGTCGAATCT-1	ndGBM-01	Glioma	0	0	0	0	0	0	0	0	0	0	0	0	0	0	0	0	0
CNSTM-070-A_CAGAATCGTGTTCGAT-1	ndGBM-01	Glioma	0	0	0	0	0	7.419180723	0	0	0	6.726633003	0	7.419180723	0	0	0	0	0
CNSTM-070-A_CAGAATCTCATCACCC-1	ndGBM-01	Glioma	0	0	0	0	0	0	0	0	0	0	0	0	0	0	0	0	0
CNSTM-070-A_CAGAATCTCCCTTGTG-1	ndGBM-01	Glioma	0	0	0	6.64669017	0	0	0	0	0	0	0	0	0	0	0	0	0
CNSTM-070-A_CAGAATCTCTCTAAGG-1	ndGBM-01	Glioma	0	0	0	0	0	0	0	0	0	0	0	0	0	0	0	0	0
CNSTM-070-A_CAGAATCTCTTGTACT-1	ndGBM-01	Glioma	0	0	0	9.210440367	0	0	0	0	0	0	0	0	0	0	0	0	0
CNSTM-070-A_CAGAGAGCACACGCTG-1	ndGBM-01	Glioma	0	0	0	7.13169851	0	0	0	0	0	0	0	7.13169851	0	0	0	0	0
CNSTM-070-A_CAGAGAGCACCCATTC-1	ndGBM-01	Glioma	0	0	0	0	0	0	0	0	0	0	0	0	7.01401539	0	0	0	0
CNSTM-070-A_CAGAGAGCACGCATCG-1	ndGBM-01	Glioma	0	0	0	0	0	0	0	0	0	0	0	0	0	0	0	0	0
CNSTM-070-A_CAGAGAGCAGGACCCT-1	ndGBM-01	Glioma	0	0	0	6.813544495	0	0	0	0	0	6.813544495	0	0	0	0	0	0	0
CNSTM-070-A_CAGAGAGCAGTGACAG-1	ndGBM-01	Glioma	0	0	0	0	0	0	0	0	0	0	0	0	7.01401539	0	0	0	0
CNSTM-070-A_CAGAGAGCATCCCACT-1	ndGBM-01	Glioma	0	0	0	8.112028038	0	0	0	0	0	0	0	0	0	0	0	0	0
CNSTM-070-A_CAGAGAGCATGACATC-1	ndGBM-01	Glioma	0	0	0	0	0	0	0	0	0	0	0	7.601402335	0	0	0	0	0
CNSTM-070-A_CAGAGAGGTAGATTAG-1	ndGBM-01	Glioma	0	0	0	0	0	0	0	0	7.265129978	0	0	7.265129978	0	0	0	0	0
CNSTM-070-A_CAGAGAGGTAGCAAAT-1	ndGBM-01	Glioma	0	0	0	0	0	0	0	0	0	0	0	0	0	0	0	0	0
CNSTM-070-A_CAGAGAGGTCTAGTCA-1	ndGBM-01	Glioma	0	0	0	0	0	8.74049673	0	0	0	0	0	7.13169851	0	0	0	0	0
CNSTM-070-A_CAGAGAGGTCTCCATC-1	ndGBM-01	Glioma	0	0	0	0	0	0	0	0	0	0	0	7.601402335	0	0	0	0	0
CNSTM-070-A_CAGAGAGTCCGTTGCT-1	ndGBM-01	Glioma	0	0	0	0	0	0	0	0	0	0	0	7.601402335	0	0	0	0	0
CNSTM-070-A_CAGAGAGTCTCGAGTA-1	ndGBM-01	Glioma	0	7.419180723	0	0	0	0	0	0	0	0	0	0	0	0	0	0	0
CNSTM-070-A_CAGATCAAGGACGAAA-1	ndGBM-01	Glioma	0	0	0	7.601402335	0	0	0	0	0	0	0	0	0	0	0	0	0
CNSTM-070-A_CAGATCACAAGTCTAC-1	ndGBM-01	Myeloid	0	0	0	0	0	7.601402335	0	0	0	0	0	0	0	0	0	0	0
CNSTM-070-A_CAGATCAGTACCCAAT-1	ndGBM-01	Glioma	0	0	0	0	0	7.419180723	0	0	6.726633003	0	0	7.824445931	0	0	6.726633003	0	0
CNSTM-070-A_CAGATCAGTAGCTGCC-1	ndGBM-01	Glioma	0	0	0	0	0	0	0	0	0	0	0	7.601402335	0	0	0	0	0
CNSTM-070-A_CAGATCATCACAGTAC-1	ndGBM-01	Glioma	0	0	0	0	0	0	0	0	0	0	0	7.601402335	0	0	0	0	0
CNSTM-070-A_CAGCAGCAGATGAGAG-1	ndGBM-01	Glioma	0	0	0	7.265129978	0	0	0	0	0	0	0	7.265129978	0	0	0	0	0
CNSTM-070-A_CAGCAGCCAGGTCGTC-1	ndGBM-01	Glioma	0	0	0	6.216606101	0	8.006700845	0	0	6.216606101	0	0	6.908754779	0	0	0	0	0
CNSTM-070-A_CAGCAGCGTGCGGTAA-1	ndGBM-01	Glioma	0	0	0	7.824445931	0	0	7.824445931	0	0	0	7.824445931	0	0	0	0	0	0
CNSTM-070-A_CAGCAGCGTTACAGAA-1	ndGBM-01	Glioma	0	0	0	0	0	0	0	0	0	0	0	0	0	0	0	0	0
CNSTM-070-A_CAGCAGCTCTGCAGTA-1	ndGBM-01	Glioma	0	0	0	0	0	0	0	0	0	0	0	0	0	0	0	0	0
CNSTM-070-A_CAGCAGCTCTGTCCGT-1	ndGBM-01	Glioma	0	0	0	0	0	7.419180723	0	0	0	0	0	8.112028038	0	0	0	0	0
CNSTM-070-A_CAGCATAAGGAGCGTT-1	ndGBM-01	Glioma	0	0	0	0	0	0	0	0	0	0	0	0	0	0	0	0	0
CNSTM-070-A_CAGCATACACTTAAGC-1	ndGBM-01	Glioma	0	0	0	0	0	0	0	0	0	0	0	0	0	0	0	0	0
CNSTM-070-A_CAGCATACAGGGATTG-1	ndGBM-01	Glioma	0	0	0	0	0	0	0	0	0	0	0	8.112028038	0	0	0	0	0
CNSTM-070-A_CAGCATACATGGGACA-1	ndGBM-01	Glioma	0	6.503789047	0	0	0	6.503789047	0	0	0	0	0	0	0	0	0	0	0
CNSTM-070-A_CAGCATAGTAAGTGTA-1	ndGBM-01	Glioma	0	0	0	0	0	0	0	0	0	0	0	6.813544495	0	0	0	0	0
CNSTM-070-A_CAGCATAGTTAAGTAG-1	ndGBM-01	Glioma	0	0	0	0	0	0	0	0	0	0	0	0	0	0	0	0	0
CNSTM-070-A_CAGCATATCATTGCCC-1	ndGBM-01	Glioma	0	8.112028038	0	0	0	0	0	0	0	0	0	0	0	0	0	0	0
CNSTM-070-A_CAGCATATCCTTCAAT-1	ndGBM-01	Glioma	0	0	0	0	0	0	0	0	0	0	0	0	0	0	0	0	0
CNSTM-070-A_CAGCATATCTCCTATA-1	ndGBM-01	Glioma	0	0	0	0	0	0	0	0	0	0	0	0	0	0	0	0	0
CNSTM-070-A_CAGCCGAAGCCAGGAT-1	ndGBM-01	Glioma	0	0	0	7.824445931	0	0	0	0	0	0	0	0	0	0	0	0	0
CNSTM-070-A_CAGCCGAAGCTGAAAT-1	ndGBM-01	Glioma	0	0	0	7.265129978	0	0	0	0	0	0	0	0	0	0	0	0	0
CNSTM-070-A_CAGCCGACAATAGAGT-1	ndGBM-01	Glioma	0	0	0	7.265129978	0	0	0	0	0	0	0	0	0	0	0	0	0
CNSTM-070-A_CAGCCGACACGAAATA-1	ndGBM-01	Glioma	0	0	0	0	0	0	0	0	0	0	0	0	0	0	0	0	0
CNSTM-070-A_CAGCCGACACTGCCAG-1	ndGBM-01	TCells	0	0	0	0	0	0	0	0	0	0	0	0	0	0	9.210440367	0	0
CNSTM-070-A_CAGCCGACATTAGCCA-1	ndGBM-01	Glioma	0	0	0	0	0	0	0	0	0	0	0	7.01401539	0	0	0	0	0
CNSTM-070-A_CAGCCGAGTGATAAGT-1	ndGBM-01	Glioma	0	0	0	0	7.601402335	0	0	0	0	0	0	0	0	0	0	0	0
CNSTM-070-A_CAGCCGAGTTCGTCTC-1	ndGBM-01	Glioma	0	0	0	0	0	0	0	0	0	0	0	5.917199868	0	0	0	0	0
CNSTM-070-A_CAGCCGATCAATCACG-1	ndGBM-01	TCells	0	0	0	0	0	0	0	0	0	0	0	0	0	0	0	0	0
CNSTM-070-A_CAGCCGATCCTCTAGC-1	ndGBM-01	Glioma	0	8.805025253	0	0	0	0	0	0	0	0	0	8.112028038	0	0	0	0	0
CNSTM-070-A_CAGCCGATCCTGTAGA-1	ndGBM-01	Glioma	0	0	0	6.813544495	0	6.813544495	0	0	6.813544495	0	0	6.813544495	0	0	0	0	0
CNSTM-070-A_CAGCCGATCGCTAGCG-1	ndGBM-01	Glioma	0	0	0	0	0	0	0	0	0	0	0	0	0	0	0	0	0
CNSTM-070-A_CAGCCGATCGTAGATC-1	ndGBM-01	Glioma	0	0	0	0	0	0	0	0	0	0	0	0	0	0	0	0	0
CNSTM-070-A_CAGCGACAGAGACTAT-1	ndGBM-01	Glioma	0	0	0	0	0	0	0	0	0	0	0	0	0	8.112028038	0	0	0
CNSTM-070-A_CAGCGACCACAACGCC-1	ndGBM-01	Glioma	0	0	0	0	0	0	0	0	0	0	0	7.13169851	0	0	0	0	0
CNSTM-070-A_CAGCGACCACAACTGT-1	ndGBM-01	Glioma	0	0	0	0	0	0	0	0	0	0	0	8.112028038	0	0	0	0	0
CNSTM-070-A_CAGCGACGTACTCTCC-1	ndGBM-01	Glioma	0	7.01401539	0	7.01401539	0	0	0	0	0	0	0	7.01401539	7.01401539	0	0	0	0
CNSTM-070-A_CAGCGACGTTGGACCC-1	ndGBM-01	Glioma	0	0	0	8.294299609	0	0	0	0	0	7.601402335	0	0	0	0	0	0	0
CNSTM-070-A_CAGCGACTCCCATTTA-1	ndGBM-01	Glioma	0	0	0	0	0	0	0	0	0	0	0	0	0	0	0	0	0
CNSTM-070-A_CAGCTAAAGTCGCCGT-1	ndGBM-01	Glioma	0	0	8.112028038	0	0	0	0	0	0	0	0	0	0	0	8.112028038	0	0
CNSTM-070-A_CAGCTAAAGTTGTCGT-1	ndGBM-01	Glioma	0	0	0	0	0	0	0	0	0	0	0	0	0	0	0	0	0
CNSTM-070-A_CAGCTAACAGTAACGG-1	ndGBM-01	Glioma	0	0	0	0	8.112028038	0	0	0	0	0	0	0	0	0	0	0	0
CNSTM-070-A_CAGCTAACATGTAAGA-1	ndGBM-01	Glioma	0	0	0	0	0	0	0	0	0	0	0	7.01401539	0	0	0	0	0
CNSTM-070-A_CAGCTAAGTGTCGCTG-1	ndGBM-01	Glioma	0	0	0	0	0	0	0	0	7.824445931	0	0	0	0	0	0	0	0
CNSTM-070-A_CAGCTAATCAGCGATT-1	ndGBM-01	Glioma	0	0	0	0	0	0	0	0	0	0	0	0	0	0	0	0	0
CNSTM-070-A_CAGCTAATCGTGACAT-1	ndGBM-01	Glioma	0	0	0	0	0	0	0	0	0	0	0	0	0	0	0	0	0
CNSTM-070-A_CAGCTGGAGCTGTTCA-1	ndGBM-01	Glioma	0	7.824445931	0	0	0	0	0	0	0	0	0	0	0	0	0	0	0
CNSTM-070-A_CAGCTGGCATGCCTTC-1	ndGBM-01	Glioma	0	0	0	0	0	6.216606101	0	0	0	0	0	6.908754779	0	0	0	0	0
CNSTM-070-A_CAGCTGGGTCACACGC-1	ndGBM-01	Glioma	0	0	0	0	0	0	0	0	0	0	0	0	0	0	0	0	0
CNSTM-070-A_CAGCTGGGTCAGAAGC-1	ndGBM-01	Glioma	0	0	0	0	0	0	0	0	0	0	7.601402335	0	0	0	0	0	0
CNSTM-070-A_CAGCTGGGTCGCCATG-1	ndGBM-01	Glioma	0	0	0	0	0	0	0	0	0	0	0	0	0	0	0	0	0
CNSTM-070-A_CAGCTGGGTTGTACAC-1	ndGBM-01	Glioma	0	0	0	6.408628631	0	0	0	0	5.717127377	0	5.717127377	0	0	0	0	0	7.506142129
CNSTM-070-A_CAGGTGCAGAAACCAT-1	ndGBM-01	Glioma	0	0	0	0	0	0	0	0	7.419180723	0	0	7.419180723	0	0	0	0	0
CNSTM-070-A_CAGGTGCAGATCACGG-1	ndGBM-01	Glioma	0	0	0	0	0	0	0	0	0	0	7.265129978	7.265129978	0	0	0	0	0
CNSTM-070-A_CAGGTGCAGCTGTTCA-1	ndGBM-01	Glioma	0	7.419180723	0	0	0	0	0	0	0	0	0	7.419180723	0	0	0	0	0
CNSTM-070-A_CAGGTGCTCGAGCCCA-1	ndGBM-01	Glioma	0	0	0	0	0	0	0	0	0	0	8.112028038	0	0	0	0	0	0
CNSTM-070-A_CAGTAACAGAGGACGG-1	ndGBM-01	Glioma	0	0	0	0	0	0	0	0	7.419180723	0	0	0	0	0	0	0	0
CNSTM-070-A_CAGTAACAGTCGCCGT-1	ndGBM-01	Glioma	0	0	0	0	0	9.210440367	0	0	0	0	0	0	0	0	0	0	0
CNSTM-070-A_CAGTAACCACATTCGA-1	ndGBM-01	Glioma	0	0	0	0	0	0	0	0	0	6.64669017	0	7.339187984	0	0	0	0	0
CNSTM-070-A_CAGTAACGTGCTGTAT-1	ndGBM-01	Glioma	0	0	0	0	0	0	0	0	0	0	0	7.601402335	0	0	0	0	0
CNSTM-070-A_CAGTAACGTTAAGATG-1	ndGBM-01	Glioma	0	0	0	0	0	0	0	0	0	0	0	7.824445931	0	0	0	0	0
CNSTM-070-A_CAGTAACGTTACGTCA-1	ndGBM-01	Glioma	0	0	0	0	0	7.824445931	0	0	7.824445931	0	0	0	0	0	0	0	0
CNSTM-070-A_CAGTAACGTTACTGAC-1	ndGBM-01	Glioma	0	0	0	0	0	0	0	0	0	6.64669017	0	0	0	0	0	0	0
CNSTM-070-A_CAGTAACTCAGCACAT-1	ndGBM-01	Glioma	0	0	0	0	0	7.419180723	0	0	0	0	0	0	0	0	0	0	0
CNSTM-070-A_CAGTAACTCGCACTCT-1	ndGBM-01	Glioma	0	0	0	0	0	0	0	0	0	0	0	9.210440367	0	0	0	0	0
CNSTM-070-A_CAGTCCTCATTCCTCG-1	ndGBM-01	Glioma	0	0	7.265129978	0	0	0	0	0	0	0	0	8.363275818	0	0	0	0	0
CNSTM-070-A_CAGTCCTGTTAAAGAC-1	ndGBM-01	Glioma	0	0	0	0	0	0	0	0	0	0	0	0	0	0	0	0	0
CNSTM-070-A_CAGTCCTTCCAGAAGG-1	ndGBM-01	Glioma	0	0	0	0	0	0	0	0	0	8.112028038	0	0	0	0	0	0	0
CNSTM-070-A_CAGTCCTTCGGTTAAC-1	ndGBM-01	Glioma	0	7.19618707	0	6.503789047	0	0	0	0	0	0	0	6.503789047	0	0	0	0	0
CNSTM-070-A_CATATGGAGCCGTCGT-1	ndGBM-01	Glioma	0	0	0	0	7.265129978	0	0	0	0	0	0	7.957927342	0	0	0	0	0
CNSTM-070-A_CATATGGAGGACCACA-1	ndGBM-01	Glioma	0	0	0	0	0	0	0	0	0	0	0	0	0	0	0	0	0
CNSTM-070-A_CATATGGCAGAAGCAC-1	ndGBM-01	Glioma	0	0	0	0	0	0	0	0	0	0	0	0	0	0	0	0	0
CNSTM-070-A_CATATGGCATAGTAAG-1	ndGBM-01	Myeloid	0	0	0	0	0	0	0	0	0	0	0	0	0	0	0	0	0
CNSTM-070-A_CATATGGGTACCGGCT-1	ndGBM-01	Glioma	0	0	0	0	0	0	0	0	0	0	0	0	0	0	0	0	0
CNSTM-070-A_CATATGGTCTAACGGT-1	ndGBM-01	Glioma	0	0	0	7.265129978	0	0	0	0	0	7.265129978	0	0	0	0	0	0	0
CNSTM-070-A_CATATGGTCTGATACG-1	ndGBM-01	Glioma	0	7.265129978	0	0	0	0	0	0	0	0	0	0	0	0	0	0	0
CNSTM-070-A_CATATTCAGAAGGTGA-1	ndGBM-01	Glioma	0	0	6.572682063	0	0	7.265129978	0	0	6.572682063	0	0	7.265129978	0	6.572682063	0	0	0
CNSTM-070-A_CATATTCCAAGAGGCT-1	ndGBM-01	Glioma	0	0	7.19618707	0	0	0	0	0	0	7.19618707	7.19618707	0	0	0	0	0	0
CNSTM-070-A_CATATTCCACCTCGTT-1	ndGBM-01	Glioma	0	0	0	0	0	0	0	0	0	0	0	0	0	0	0	0	0
CNSTM-070-A_CATATTCCAGTATAAG-1	ndGBM-01	Glioma	0	0	0	0	0	0	0	0	0	0	0	0	0	0	0	0	0
CNSTM-070-A_CATATTCCATGGGAAC-1	ndGBM-01	Glioma	0	0	0	0	0	0	0	0	0	0	0	0	0	0	0	0	0
CNSTM-070-A_CATATTCGTAAGTGGC-1	ndGBM-01	Glioma	0	0	0	0	0	0	0	0	0	0	0	7.824445931	0	0	0	0	0
CNSTM-070-A_CATATTCGTACCGGCT-1	ndGBM-01	Glioma	0	0	0	0	0	0	0	0	6.813544495	6.813544495	0	0	0	0	0	0	0
CNSTM-070-A_CATATTCGTACCTACA-1	ndGBM-01	Glioma	0	0	0	7.265129978	0	0	0	0	0	0	0	0	0	0	0	0	0
CNSTM-070-A_CATATTCTCAACTCTT-1	ndGBM-01	Glioma	0	0	0	0	0	0	0	0	0	0	7.601402335	0	0	0	0	0	0
CNSTM-070-A_CATATTCTCCTCAACC-1	ndGBM-01	Glioma	0	0	0	0	0	7.957927342	0	0	0	0	0	0	0	0	0	0	0
CNSTM-070-A_CATCAAGAGAGCTGCA-1	ndGBM-01	Glioma	0	0	0	0	0	0	0	0	0	0	0	0	0	0	0	0	0
CNSTM-070-A_CATCAAGAGCTGTTCA-1	ndGBM-01	Glioma	0	0	0	0	0	0	0	0	0	7.957927342	0	0	0	0	0	0	0
CNSTM-070-A_CATCAAGCAAGAGGCT-1	ndGBM-01	Glioma	0	0	0	0	0	0	0	0	0	0	0	0	0	0	0	0	0
CNSTM-070-A_CATCAAGCACTAAGTC-1	ndGBM-01	Glioma	0	0	0	0	0	0	0	0	0	0	0	0	0	0	0	0	0
CNSTM-070-A_CATCAAGTCATACGGT-1	ndGBM-01	Glioma	0	0	0	0	0	6.378825585	0	0	0	7.476305823	0	0	0	0	0	0	0
CNSTM-070-A_CATCAAGTCCTCAACC-1	ndGBM-01	Glioma	0	0	0	0	0	0	0	0	0	0	0	0	0	0	0	0	0
CNSTM-070-A_CATCAGAAGCGTGAAC-1	ndGBM-01	Myeloid	0	0	0	0	0	0	0	0	0	0	0	0	0	0	0	7.01401539	0
CNSTM-070-A_CATCAGAAGGTTCCTA-1	ndGBM-01	Glioma	0	0	0	0	0	0	0	0	0	0	0	0	0	0	0	0	0
CNSTM-070-A_CATCAGAAGTATTGGA-1	ndGBM-01	Glioma	0	0	0	0	0	0	0	0	0	0	0	0	0	0	0	0	7.824445931
CNSTM-070-A_CATCAGACAGGCTGAA-1	ndGBM-01	Glioma	0	0	0	0	0	0	0	0	0	0	0	0	0	0	0	0	0
CNSTM-070-A_CATCAGACATACGCTA-1	ndGBM-01	Glioma	0	0	0	0	0	0	0	0	0	0	0	7.01401539	0	0	0	0	0
CNSTM-070-A_CATCAGAGTTTAGCTG-1	ndGBM-01	Glioma	0	0	0	0	0	7.265129978	0	0	0	0	0	0	0	0	0	0	0
CNSTM-070-A_CATCAGATCGCACTCT-1	ndGBM-01	Glioma	0	0	0	6.378825585	0	0	0	0	0	6.378825585	0	0	0	0	0	0	0
CNSTM-070-A_CATCAGATCTGGTATG-1	ndGBM-01	Glioma	0	0	0	0	0	0	0	0	0	0	8.335111606	0	0	0	0	0	0
CNSTM-070-A_CATCAGATCTTATCTG-1	ndGBM-01	Glioma	0	0	0	0	0	0	0	0	0	0	0	7.601402335	0	0	0	0	0
CNSTM-070-A_CATCCACAGACAAGCC-1	ndGBM-01	TCells	0	0	0	0	0	0	0	0	0	0	0	0	0	0	0	0	0
CNSTM-070-A_CATCCACAGTTCCACA-1	ndGBM-01	Glioma	0	0	0	0	0	0	0	0	0	0	0	0	0	0	0	0	0
CNSTM-070-A_CATCCACCACCATCCT-1	ndGBM-01	Glioma	0	0	0	0	0	0	0	0	0	0	0	0	0	0	0	0	0
CNSTM-070-A_CATCCACCACCCATTC-1	ndGBM-01	Glioma	0	0	0	0	0	7.265129978	0	0	0	0	6.167915732	6.167915732	0	0	0	6.167915732	0
CNSTM-070-A_CATCCACGTAAAGTCA-1	ndGBM-01	Glioma	0	0	0	0	0	0	0	0	0	0	0	6.439350371	0	0	0	0	0
CNSTM-070-A_CATCCACGTCTCTCGT-1	ndGBM-01	Glioma	0	0	0	0	0	0	0	0	0	0	0	0	0	0	0	0	0
CNSTM-070-A_CATCCACTCAGCATGT-1	ndGBM-01	Glioma	0	7.13169851	0	0	0	0	0	0	0	0	0	7.13169851	0	0	0	0	0
CNSTM-070-A_CATCCACTCAGCGATT-1	ndGBM-01	Glioma	0	6.378825585	0	0	0	6.378825585	0	0	0	7.071123847	0	6.378825585	0	0	0	0	0
CNSTM-070-A_CATCCACTCGGTCTAA-1	ndGBM-01	Glioma	0	0	0	0	0	7.365146814	0	0	0	0	0	0	6.26779959	0	0	0	0
CNSTM-070-A_CATCCACTCGTACCGG-1	ndGBM-01	Glioma	0	7.13169851	0	0	0	0	0	0	0	0	0	7.13169851	0	7.13169851	0	0	0
CNSTM-070-A_CATCGAAAGAGACTAT-1	ndGBM-01	Glioma	0	0	0	0	0	0	0	0	0	0	0	0	0	0	0	0	0
CNSTM-070-A_CATCGAAAGGCCATAG-1	ndGBM-01	Glioma	0	0	0	0	0	0	0	0	0	0	0	0	0	0	0	0	0
CNSTM-070-A_CATCGAAAGGTGCTAG-1	ndGBM-01	Glioma	0	0	0	0	0	0	0	0	0	0	6.726633003	6.726633003	0	0	0	0	0
CNSTM-070-A_CATCGAACAATCTACG-1	ndGBM-01	Glioma	0	0	0	0	0	8.294299609	0	0	0	0	0	0	0	0	0	0	0
CNSTM-070-A_CATCGAACAGCTCCGA-1	ndGBM-01	Glioma	0	0	0	0	0	0	0	0	0	0	0	0	0	0	0	0	0
CNSTM-070-A_CATCGAACATCTACGA-1	ndGBM-01	Glioma	0	0	0	0	0	0	0	0	0	0	0	0	0	0	0	0	0
CNSTM-070-A_CATCGAAGTAGGAGTC-1	ndGBM-01	Glioma	0	0	0	0	0	0	0	0	0	0	0	8.517393171	0	0	0	0	0
CNSTM-070-A_CATCGAAGTCTGCGGT-1	ndGBM-01	Glioma	0	0	0	0	0	0	0	0	0	0	0	0	0	0	0	0	0
CNSTM-070-A_CATCGAAGTGTTGGGA-1	ndGBM-01	Glioma	0	0	0	0	0	8.805025253	0	0	0	0	0	0	0	0	0	0	0
CNSTM-070-A_CATCGAATCACGCGGT-1	ndGBM-01	Glioma	0	0	0	0	0	0	0	0	0	0	0	0	0	0	0	0	0
CNSTM-070-A_CATCGAATCGCCAAAT-1	ndGBM-01	Glioma	0	0	7.824445931	0	0	0	0	0	0	0	0	0	0	0	0	0	0
CNSTM-070-A_CATCGGGAGCGACGTA-1	ndGBM-01	Glioma	0	0	0	0	0	6.378825585	0	0	6.378825585	0	0	6.378825585	7.071123847	0	0	0	0
CNSTM-070-A_CATCGGGCAATAGCAA-1	ndGBM-01	Glioma	0	0	0	0	0	0	0	0	0	0	0	0	0	0	0	0	0
CNSTM-070-A_CATCGGGCATCAGTCA-1	ndGBM-01	Glioma	0	0	0	0	0	0	0	0	0	0	0	0	0	0	0	0	0
CNSTM-070-A_CATCGGGCATGAGCGA-1	ndGBM-01	TCells	0	0	0	0	0	0	0	0	0	0	0	0	0	0	0	0	0
CNSTM-070-A_CATCGGGGTTATGCGT-1	ndGBM-01	Glioma	0	0	0	0	0	0	0	0	0	0	6.439350371	7.53689713	0	0	0	0	0
CNSTM-070-A_CATCGGGTCACCCGAG-1	ndGBM-01	Glioma	0	0	0	6.908754779	0	0	0	0	0	0	0	6.908754779	0	0	0	7.601402335	0
CNSTM-070-A_CATCGGGTCTGGCGAC-1	ndGBM-01	Glioma	0	0	0	0	0	0	0	0	0	0	0	8.517393171	0	0	0	0	0
CNSTM-070-A_CATGACAGTGAGGGAG-1	ndGBM-01	Glioma	0	0	0	0	0	0	0	0	0	0	0	0	0	0	0	0	0
CNSTM-070-A_CATGACATCAGCAACT-1	ndGBM-01	Glioma	0	0	0	0	0	0	0	0	0	0	0	0	0	8.112028038	0	0	0
CNSTM-070-A_CATGACATCGAACTGT-1	ndGBM-01	Glioma	0	0	0	7.824445931	0	0	0	0	0	7.824445931	0	0	0	0	0	0	0
CNSTM-070-A_CATGCCTAGCGTGTCC-1	ndGBM-01	Glioma	0	0	0	0	0	0	0	0	0	0	0	8.517393171	0	0	0	0	0
CNSTM-070-A_CATGCCTAGTACGTTC-1	ndGBM-01	Glioma	0	0	0	7.419180723	0	7.419180723	0	0	0	0	0	0	0	0	0	0	0
CNSTM-070-A_CATGCCTAGTGGTAAT-1	ndGBM-01	Glioma	0	0	0	0	0	0	0	0	0	7.13169851	0	0	0	0	0	0	0
CNSTM-070-A_CATGCCTCACTCTGTC-1	ndGBM-01	Myeloid	0	0	0	0	0	0	0	0	0	0	0	0	0	0	0	8.112028038	0
CNSTM-070-A_CATGCCTGTCACTGGC-1	ndGBM-01	Glioma	0	0	0	0	0	0	0	0	0	0	0	0	0	0	0	0	0
CNSTM-070-A_CATGCCTGTCCGCTGA-1	ndGBM-01	Glioma	0	0	0	0	0	7.265129978	0	0	7.265129978	0	0	0	0	0	0	0	0
CNSTM-070-A_CATGCCTGTTACCAGT-1	ndGBM-01	Glioma	0	0	0	0	0	0	0	0	6.439350371	0	0	7.13169851	0	0	0	0	0
CNSTM-070-A_CATGCCTTCGCCCTTA-1	ndGBM-01	Glioma	0	0	0	0	0	0	0	0	0	0	0	0	0	0	0	0	0
CNSTM-070-A_CATGCCTTCTGTTTGT-1	ndGBM-01	Glioma	0	6.813544495	0	0	0	0	0	0	0	0	0	0	0	0	0	0	0
CNSTM-070-A_CATGGCGCACGGACAA-1	ndGBM-01	Glioma	0	0	6.64669017	0	0	0	0	0	7.339187984	0	0	0	0	0	0	0	0
CNSTM-070-A_CATGGCGCAGTTCATG-1	ndGBM-01	Glioma	0	0	0	0	0	0	0	0	0	0	0	0	0	0	0	0	0
CNSTM-070-A_CATGGCGCATCCGGGT-1	ndGBM-01	Glioma	0	0	0	0	0	0	0	0	0	0	0	7.419180723	0	0	0	0	0
CNSTM-070-A_CATGGCGCATTCTTAC-1	ndGBM-01	Glioma	7.01401539	0	0	7.01401539	0	7.01401539	0	0	0	7.01401539	0	0	0	0	0	0	0
CNSTM-070-A_CATGGCGGTCCTCCAT-1	ndGBM-01	Glioma	0	0	0	8.112028038	0	0	0	0	0	0	0	0	0	0	0	0	0
CNSTM-070-A_CATGGCGTCAATCACG-1	ndGBM-01	Glioma	0	0	0	0	0	0	0	0	0	0	0	0	0	0	0	0	0
CNSTM-070-A_CATGGCGTCGCTTGTC-1	ndGBM-01	Glioma	0	0	0	0	0	0	0	0	0	7.824445931	0	0	0	0	0	0	0
CNSTM-070-A_CATGGCGTCTCAAACG-1	ndGBM-01	Glioma	0	0	0	0	0	0	0	0	0	0	0	0	0	0	0	7.824445931	0
CNSTM-070-A_CATTATCCAAAGGAAG-1	ndGBM-01	Glioma	0	0	0	0	0	0	0	0	0	7.601402335	0	0	0	0	0	0	0
CNSTM-070-A_CATTATCTCCTTGGTC-1	ndGBM-01	Glioma	0	0	0	0	0	5.779448372	0	0	0	0	0	0	0	0	0	5.779448372	0
CNSTM-070-A_CATTATCTCTTTAGTC-1	ndGBM-01	TCells	0	0	0	0	0	0	0	0	0	0	0	8.112028038	0	0	8.112028038	0	0
CNSTM-070-A_CATTCGCAGTTACGGG-1	ndGBM-01	Glioma	0	0	0	6.908754779	0	0	0	0	0	0	0	0	0	0	0	0	0
CNSTM-070-A_CATTCGCCACAACGTT-1	ndGBM-01	Glioma	0	0	0	0	0	0	0	0	0	0	7.13169851	0	0	0	0	7.13169851	0
CNSTM-070-A_CATTCGCCACGAAATA-1	ndGBM-01	Glioma	0	0	0	0	0	0	0	0	0	0	0	0	0	0	0	0	0
CNSTM-070-A_CATTCGCGTCGATTGT-1	ndGBM-01	Glioma	0	0	0	0	0	0	0	0	0	0	0	0	0	0	0	0	0
CNSTM-070-A_CATTCGCGTTCAGGCC-1	ndGBM-01	Glioma	0	0	0	0	0	0	0	0	0	0	0	6.908754779	0	0	0	0	0
CNSTM-070-A_CATTCGCGTTTGACTG-1	ndGBM-01	Glioma	0	0	0	0	0	0	0	0	0	0	0	0	0	0	0	0	0
CNSTM-070-A_CATTCGCTCGTTGACA-1	ndGBM-01	Glioma	0	0	0	0	0	0	0	0	0	0	0	0	0	0	0	0	0
CNSTM-070-A_CATTCGCTCTGATTCT-1	ndGBM-01	Glioma	0	0	0	0	0	0	0	0	0	0	0	0	0	0	0	0	0
CNSTM-070-A_CATTCGCTCTGTTGAG-1	ndGBM-01	Glioma	0	0	0	0	0	0	0	0	0	0	5.993961427	5.993961427	0	0	0	0	0
CNSTM-070-A_CCAATCCAGACGACGT-1	ndGBM-01	Glioma	0	0	0	0	0	0	0	0	0	0	0	0	0	0	0	0	0
CNSTM-070-A_CCAATCCAGTATTGGA-1	ndGBM-01	Glioma	0	0	0	0	0	0	0	0	0	0	0	7.824445931	0	0	0	0	0
CNSTM-070-A_CCAATCCAGTGAAGAG-1	ndGBM-01	Glioma	0	5.812138499	0	5.812138499	0	0	0	0	0	5.812138499	5.812138499	6.908754779	0	0	0	0	0
CNSTM-070-A_CCAATCCCAGCTTAAC-1	ndGBM-01	Glioma	0	0	0	0	0	0	0	0	0	0	0	0	0	0	0	0	0
CNSTM-070-A_CCAATCCCATTGGGCC-1	ndGBM-01	Glioma	0	0	0	0	0	0	0	0	0	0	8.112028038	0	0	0	0	0	0
CNSTM-070-A_CCAATCCGTATTCTCT-1	ndGBM-01	Glioma	0	0	0	0	0	0	0	0	0	0	0	0	0	0	0	0	0
CNSTM-070-A_CCAATCCGTCAACTGT-1	ndGBM-01	Glioma	0	0	0	0	0	0	0	0	0	0	0	0	0	0	0	0	0
CNSTM-070-A_CCAATCCGTCGCGGTT-1	ndGBM-01	Glioma	0	0	0	0	0	0	0	0	0	7.265129978	0	0	0	0	0	0	0
CNSTM-070-A_CCAATCCGTGCGAAAC-1	ndGBM-01	Glioma	0	0	0	0	0	7.419180723	0	0	0	0	0	0	0	0	0	0	0
CNSTM-070-A_CCAATCCGTGGTACAG-1	ndGBM-01	Glioma	0	0	0	0	0	6.726633003	0	0	0	0	6.726633003	0	0	0	0	0	0
CNSTM-070-A_CCAATCCTCAGCGATT-1	ndGBM-01	Glioma	0	0	0	0	0	0	0	0	0	0	0	0	0	0	0	0	0
CNSTM-070-A_CCACCTAAGAATCTCC-1	ndGBM-01	Glioma	0	0	0	0	0	0	0	0	0	6.813544495	0	0	0	0	0	0	0
CNSTM-070-A_CCACCTAAGTGACTCT-1	ndGBM-01	Glioma	0	0	0	0	0	0	0	0	0	0	0	0	0	0	0	0	0
CNSTM-070-A_CCACCTACAATCACAC-1	ndGBM-01	Myeloid	0	0	0	0	0	0	0	0	0	0	0	0	0	0	0	0	8.922791624
CNSTM-070-A_CCACCTACACCGCTAG-1	ndGBM-01	Myeloid	0	0	0	0	0	0	0	0	0	0	0	0	0	0	0	7.97099488	8.750966363
CNSTM-070-A_CCACCTACACTGTTAG-1	ndGBM-01	Glioma	0	0	0	0	0	0	0	0	0	7.265129978	0	7.265129978	7.957927342	0	0	0	0
CNSTM-070-A_CCACCTAGTTCAGACT-1	ndGBM-01	Glioma	0	0	0	7.265129978	0	7.265129978	0	0	0	0	0	0	0	0	0	0	0
CNSTM-070-A_CCACCTATCCCAGGTG-1	ndGBM-01	Glioma	0	0	0	0	0	0	0	0	0	0	0	0	0	0	0	0	0
CNSTM-070-A_CCACCTATCGCTTAGA-1	ndGBM-01	Glioma	0	0	0	0	0	0	0	0	0	0	0	0	0	0	0	0	0
CNSTM-070-A_CCACCTATCGGTGTCG-1	ndGBM-01	Glioma	0	0	0	0	0	0	0	0	0	0	0	0	0	0	0	0	0
CNSTM-070-A_CCACGGAAGGCTAGCA-1	ndGBM-01	Glioma	0	7.265129978	0	0	0	7.265129978	0	0	0	0	0	7.265129978	0	0	0	0	0
CNSTM-070-A_CCACGGACAATGACCT-1	ndGBM-01	Glioma	0	0	0	0	0	8.112028038	0	0	0	0	0	0	0	0	0	0	0
CNSTM-070-A_CCACGGACACGGATAG-1	ndGBM-01	Glioma	0	0	0	0	0	0	0	0	0	0	0	0	0	0	0	0	0
CNSTM-070-A_CCACGGAGTCTTGCGG-1	ndGBM-01	Glioma	0	0	0	0	0	7.419180723	0	0	0	7.419180723	0	0	0	0	0	8.112028038	0
CNSTM-070-A_CCACGGAGTTGGGACA-1	ndGBM-01	Glioma	0	0	0	0	0	0	0	0	0	0	0	0	0	0	0	0	0
CNSTM-070-A_CCACTACAGTGTACGG-1	ndGBM-01	Glioma	0	0	0	0	0	0	0	0	0	0	0	0	0	0	0	0	0
CNSTM-070-A_CCACTACCAACCGCCA-1	ndGBM-01	Glioma	0	0	0	0	7.601402335	7.601402335	0	0	0	0	0	0	0	0	0	0	0
CNSTM-070-A_CCACTACCACCACCAG-1	ndGBM-01	Glioma	0	0	0	0	0	0	0	0	0	0	0	0	0	0	0	0	0
CNSTM-070-A_CCACTACCAGATCTGT-1	ndGBM-01	Glioma	0	0	0	0	0	0	0	0	0	0	0	0	0	0	0	0	0
CNSTM-070-A_CCACTACGTTATCACG-1	ndGBM-01	Glioma	0	7.265129978	0	0	0	0	0	0	7.265129978	0	0	7.265129978	0	0	0	0	0
CNSTM-070-A_CCACTACTCAAAGTAG-1	ndGBM-01	Glioma	0	0	0	8.112028038	0	8.112028038	0	0	0	0	0	8.112028038	0	0	0	0	0
CNSTM-070-A_CCAGCGAAGGGCTCTC-1	ndGBM-01	Glioma	0	0	0	0	0	0	0	0	0	0	0	0	0	0	0	0	0
CNSTM-070-A_CCAGCGAAGTCCAGGA-1	ndGBM-01	Glioma	0	0	0	0	0	0	0	0	0	0	0	0	0	0	0	0	0
CNSTM-070-A_CCAGCGACAATCCGAT-1	ndGBM-01	Glioma	0	0	0	0	0	0	0	0	6.572682063	0	0	0	0	6.572682063	0	0	0
CNSTM-070-A_CCAGCGATCATTGCCC-1	ndGBM-01	Glioma	0	7.13169851	0	0	0	0	0	0	0	7.13169851	0	0	0	0	0	0	0
CNSTM-070-A_CCAGCGATCTCGAGTA-1	ndGBM-01	Glioma	0	0	7.23006364	5.845940345	0	6.94262303	0	0	0	0	5.845940345	6.537640672	0	0	0	0	0
CNSTM-070-A_CCATGTCAGTAATCCC-1	ndGBM-01	Glioma	0	0	0	0	0	0	0	0	0	6.908754779	0	0	0	0	0	0	0
CNSTM-070-A_CCATGTCAGTGCCAGA-1	ndGBM-01	Glioma	0	0	0	0	0	0	0	0	0	0	0	7.824445931	0	0	0	0	0
CNSTM-070-A_CCATGTCGTAAGCACG-1	ndGBM-01	Glioma	0	0	0	0	0	0	0	0	0	0	0	0	0	0	0	0	0
CNSTM-070-A_CCATGTCGTAAGGGAA-1	ndGBM-01	Glioma	0	0	0	0	0	0	0	0	0	0	0	0	0	0	0	0	0
CNSTM-070-A_CCATGTCGTATTCGTG-1	ndGBM-01	Glioma	0	0	0	8.112028038	0	8.112028038	0	0	0	0	0	0	0	0	0	0	0
CNSTM-070-A_CCATGTCGTCGCCATG-1	ndGBM-01	Glioma	0	0	0	0	0	0	0	0	0	0	0	7.824445931	0	0	0	0	0
CNSTM-070-A_CCATGTCGTTCAGACT-1	ndGBM-01	Glioma	0	0	0	0	0	0	0	0	0	0	0	0	0	0	0	0	0
CNSTM-070-A_CCATGTCTCAGAGGTG-1	ndGBM-01	Glioma	0	0	7.01401539	0	0	0	0	0	0	0	0	7.706712874	0	0	0	0	0
CNSTM-070-A_CCATGTCTCCTTTCTC-1	ndGBM-01	Glioma	0	0	0	6.769142676	0	0	0	0	0	6.077143515	6.077143515	6.077143515	0	0	0	0	0
CNSTM-070-A_CCATTCGAGGACACCA-1	ndGBM-01	Glioma	0	0	0	0	0	0	0	0	0	0	0	0	0	0	0	0	0
CNSTM-070-A_CCATTCGCACTTAAGC-1	ndGBM-01	Glioma	0	0	7.601402335	0	0	0	0	0	0	0	0	0	0	0	0	0	0
CNSTM-070-A_CCATTCGCATTCACTT-1	ndGBM-01	Glioma	0	0	0	0	0	0	0	0	0	0	0	0	0	0	0	0	0
CNSTM-070-A_CCATTCGTCAAAGACA-1	ndGBM-01	Glioma	0	0	0	0	0	0	0	0	8.112028038	0	0	0	0	0	0	0	0
CNSTM-070-A_CCATTCGTCGAATCCA-1	ndGBM-01	Glioma	0	0	6.908754779	0	0	0	0	0	0	0	0	7.601402335	0	0	0	0	0
CNSTM-070-A_CCATTCGTCTAAGCCA-1	ndGBM-01	Glioma	0	0	0	6.726633003	0	0	0	0	0	0	6.726633003	0	7.824445931	0	0	0	0
CNSTM-070-A_CCCAATCAGGCATTGG-1	ndGBM-01	Glioma	0	0	0	0	0	0	0	0	0	0	7.601402335	0	0	0	0	0	0
CNSTM-070-A_CCCAATCCACCTATCC-1	ndGBM-01	Glioma	0	0	0	0	0	0	0	0	0	0	0	0	0	0	0	0	0
CNSTM-070-A_CCCAATCCACGAAATA-1	ndGBM-01	Myeloid	0	0	0	0	0	0	0	0	0	0	0	0	0	0	0	0	0
CNSTM-070-A_CCCAATCCATCACGAT-1	ndGBM-01	Glioma	0	0	0	0	0	0	0	0	0	0	0	0	0	0	0	0	0
CNSTM-070-A_CCCAATCTCAGCTTAG-1	ndGBM-01	Glioma	0	0	0	0	0	0	0	0	0	0	0	0	0	0	0	0	0
CNSTM-070-A_CCCAATCTCGGTTAAC-1	ndGBM-01	Glioma	0	0	0	0	0	0	0	0	0	0	0	0	0	0	0	0	0
CNSTM-070-A_CCCAATCTCGTATCAG-1	ndGBM-01	Glioma	0	0	6.908754779	0	0	0	0	0	0	0	0	6.908754779	0	0	0	0	0
CNSTM-070-A_CCCAATCTCTCACATT-1	ndGBM-01	Glioma	0	0	0	6.64669017	0	0	0	0	0	0	6.64669017	7.339187984	0	0	0	0	0
CNSTM-070-A_CCCAATCTCTGTCCGT-1	ndGBM-01	Glioma	0	0	0	0	0	0	0	0	0	0	0	7.706712874	0	0	7.01401539	0	0
CNSTM-070-A_CCCAGTTAGAAGGACA-1	ndGBM-01	Glioma	0	7.13169851	0	0	0	7.13169851	0	0	0	0	0	7.13169851	0	0	0	0	0
CNSTM-070-A_CCCAGTTAGCCTTGAT-1	ndGBM-01	Glioma	0	0	0	0	0	0	0	0	7.601402335	0	0	0	0	0	0	0	0
CNSTM-070-A_CCCAGTTAGCTCCTTC-1	ndGBM-01	Glioma	0	0	0	5.57654701	0	0	0	0	0	0	5.57654701	6.672632366	0	0	0	0	0
CNSTM-070-A_CCCAGTTCAATTGCTG-1	ndGBM-01	Glioma	0	0	0	0	0	0	0	0	0	0	0	0	0	0	0	0	0
CNSTM-070-A_CCCAGTTGTACCGTTA-1	ndGBM-01	Glioma	0	0	0	0	0	7.265129978	0	0	0	0	0	7.265129978	7.265129978	0	0	0	0
CNSTM-070-A_CCCAGTTGTATATCCG-1	ndGBM-01	Glioma	0	0	0	0	0	0	0	0	0	0	0	0	0	0	0	0	0
CNSTM-070-A_CCCAGTTGTATGGTTC-1	ndGBM-01	Glioma	0	0	0	0	0	0	0	0	7.419180723	0	0	0	0	0	0	0	0
CNSTM-070-A_CCCAGTTGTTTAGCTG-1	ndGBM-01	Glioma	0	0	6.26779959	0	0	0	0	0	0	6.26779959	0	6.26779959	0	0	0	0	0
CNSTM-070-A_CCCAGTTTCACAGTAC-1	ndGBM-01	Glioma	0	0	0	0	0	0	0	0	0	0	7.506142129	0	0	0	0	0	0
CNSTM-070-A_CCCATACAGAGACGAA-1	ndGBM-01	Glioma	0	0	0	0	0	0	0	0	0	0	0	0	0	0	0	0	0
CNSTM-070-A_CCCATACAGCCACGTC-1	ndGBM-01	Glioma	0	0	0	0	0	0	0	0	0	0	0	0	0	0	0	0	0
CNSTM-070-A_CCCATACCAGTAAGAT-1	ndGBM-01	Glioma	0	0	0	0	0	0	0	0	0	0	0	0	0	0	0	0	0
CNSTM-070-A_CCCATACTCCTTCAAT-1	ndGBM-01	Glioma	0	0	0	0	0	0	0	0	6.726633003	0	0	6.726633003	6.726633003	0	0	0	0
CNSTM-070-A_CCCATACTCTTGCCGT-1	ndGBM-01	Glioma	0	0	0	0	0	0	0	0	6.813544495	0	0	6.813544495	0	0	0	0	0
CNSTM-070-A_CCCTCCTAGAGGTTGC-1	ndGBM-01	Glioma	0	0	0	0	0	0	0	0	0	0	0	0	0	0	0	0	0
CNSTM-070-A_CCCTCCTAGATAGGAG-1	ndGBM-01	Glioma	0	0	0	8.517393171	0	0	0	0	0	0	0	0	0	0	0	0	0
CNSTM-070-A_CCCTCCTAGCCTTGAT-1	ndGBM-01	TCells	0	0	0	0	0	0	0	0	0	0	0	0	0	0	0	8.517393171	0
CNSTM-070-A_CCCTCCTCAGACGTAG-1	ndGBM-01	Glioma	0	0	0	0	0	0	0	0	0	0	0	0	0	0	0	0	0
CNSTM-070-A_CCCTCCTCATGCCTTC-1	ndGBM-01	Myeloid	0	0	0	0	0	0	0	0	0	7.01401539	0	0	0	0	0	0	8.622733691
CNSTM-070-A_CCCTCCTGTGATGCCC-1	ndGBM-01	Glioma	0	0	0	0	0	0	0	0	0	5.993961427	5.993961427	6.685860947	0	0	0	0	0
CNSTM-070-A_CCCTCCTTCCCTGACT-1	ndGBM-01	Glioma	0	7.01401539	0	0	0	0	0	0	0	0	0	0	0	0	0	0	0
CNSTM-070-A_CCGGGATCAGACAAGC-1	ndGBM-01	Glioma	0	0	0	8.112028038	0	0	0	0	0	0	0	0	0	0	0	0	0
CNSTM-070-A_CCGGGATGTGAGCGAT-1	ndGBM-01	Glioma	0	0	0	0	0	0	0	0	0	0	0	0	0	0	0	0	0
CNSTM-070-A_CCGGTAGAGAGAGCTC-1	ndGBM-01	Glioma	0	0	0	0	0	0	0	0	0	0	0	0	0	0	0	0	0
CNSTM-070-A_CCGGTAGAGTCTTGCA-1	ndGBM-01	Glioma	0	0	0	0	0	0	0	0	0	0	0	0	0	0	0	0	0
CNSTM-070-A_CCGGTAGAGTGAATTG-1	ndGBM-01	Glioma	0	0	0	0	0	0	0	0	0	0	0	7.824445931	0	0	0	0	0
CNSTM-070-A_CCGGTAGCACCAGGCT-1	ndGBM-01	Glioma	0	0	0	6.64669017	0	0	0	0	0	0	0	6.64669017	0	0	0	0	0
CNSTM-070-A_CCGGTAGCATCTCCCA-1	ndGBM-01	Glioma	0	0	0	0	0	0	0	0	0	0	0	0	0	0	0	0	0
CNSTM-070-A_CCGGTAGCATGATCCA-1	ndGBM-01	Glioma	0	0	0	0	0	0	0	0	0	0	0	0	0	0	0	0	0
CNSTM-070-A_CCGGTAGGTGACGCCT-1	ndGBM-01	Glioma	0	6.321766996	0	6.321766996	6.321766996	7.419180723	0	0	0	5.630414969	8.335111606	5.630414969	0	0	0	0	0
CNSTM-070-A_CCGGTAGGTGAGGGAG-1	ndGBM-01	Glioma	0	7.824445931	0	0	0	0	0	0	0	0	0	0	0	0	0	0	0
CNSTM-070-A_CCGGTAGGTGCGGTAA-1	ndGBM-01	Glioma	0	0	0	6.813544495	0	0	0	0	6.813544495	0	0	0	0	0	0	0	0
CNSTM-070-A_CCGGTAGGTGTCGCTG-1	ndGBM-01	Glioma	0	0	6.26779959	0	0	0	0	0	0	0	0	6.959998122	0	0	0	0	0
CNSTM-070-A_CCGTACTCAACGCACC-1	ndGBM-01	Glioma	0	0	0	0	0	6.813544495	0	0	0	0	0	0	0	0	0	0	0
CNSTM-070-A_CCGTACTCACATGACT-1	ndGBM-01	Glioma	0	0	0	0	0	0	0	0	0	0	0	0	0	0	0	7.419180723	0
CNSTM-070-A_CCGTACTGTCCTCCAT-1	ndGBM-01	Glioma	0	0	7.601402335	0	0	0	0	0	7.601402335	0	0	7.601402335	0	0	0	7.601402335	0
CNSTM-070-A_CCGTACTGTCGGCACT-1	ndGBM-01	Glioma	0	0	0	0	0	8.294299609	0	0	0	0	0	0	0	0	0	0	0
CNSTM-070-A_CCGTACTGTTCTGAAC-1	ndGBM-01	Glioma	0	0	0	0	0	0	0	0	0	7.071123847	6.378825585	7.071123847	0	0	0	0	0
CNSTM-070-A_CCGTACTGTTGTGGCC-1	ndGBM-01	Glioma	0	0	0	0	0	0	0	0	0	0	0	0	0	0	0	0	0
CNSTM-070-A_CCGTACTTCCCTTGCA-1	ndGBM-01	Glioma	0	6.572682063	0	0	0	7.265129978	0	0	0	0	0	0	0	0	0	0	0
CNSTM-070-A_CCGTGGACAATCCAAC-1	ndGBM-01	Glioma	0	7.071123847	0	0	0	0	0	0	0	0	0	6.378825585	0	0	0	0	6.378825585
CNSTM-070-A_CCGTGGACAGACAGGT-1	ndGBM-01	Glioma	0	0	0	0	0	0	0	0	0	0	6.813544495	7.506142129	0	0	0	0	0
CNSTM-070-A_CCGTGGACATGCAATC-1	ndGBM-01	Glioma	0	0	0	7.13169851	0	0	0	0	0	0	0	0	0	0	0	0	0
CNSTM-070-A_CCGTGGAGTGTTTGTG-1	ndGBM-01	Glioma	0	0	0	0	0	0	0	0	0	0	0	0	0	0	0	0	0
CNSTM-070-A_CCGTGGAGTTGTCTTT-1	ndGBM-01	Glioma	0	0	0	0	0	0	0	0	0	0	0	0	0	0	0	8.517393171	0
CNSTM-070-A_CCGTGGATCACCATAG-1	ndGBM-01	Myeloid	0	0	0	0	0	0	0	0	0	0	0	0	0	0	0	0	0
CNSTM-070-A_CCGTGGATCCGTTGTC-1	ndGBM-01	Glioma	0	0	0	0	0	0	0	0	0	7.824445931	0	0	0	0	0	0	0
CNSTM-070-A_CCGTGGATCGCCATAA-1	ndGBM-01	Glioma	0	0	0	0	0	0	0	0	0	0	0	8.112028038	0	0	0	0	0
CNSTM-070-A_CCGTTCAAGTGGTCCC-1	ndGBM-01	Glioma	0	0	0	0	0	0	0	0	0	0	0	0	0	0	0	0	0
CNSTM-070-A_CCGTTCACACAGGAGT-1	ndGBM-01	Glioma	0	0	0	0	0	0	0	0	0	0	0	7.601402335	0	0	0	0	0
CNSTM-070-A_CCGTTCACAGGACGTA-1	ndGBM-01	Glioma	0	0	0	0	0	0	0	0	0	0	0	0	0	0	0	0	0
CNSTM-070-A_CCGTTCAGTTACTGAC-1	ndGBM-01	TCells	0	7.824445931	0	0	0	0	0	0	0	0	0	7.824445931	0	0	0	0	0
CNSTM-070-A_CCGTTCATCAAACAAG-1	ndGBM-01	Glioma	0	0	0	0	0	0	0	0	0	0	0	0	0	0	0	0	0
CNSTM-070-A_CCGTTCATCCTCCTAG-1	ndGBM-01	Glioma	0	0	0	0	0	7.01401539	0	0	0	0	0	0	0	0	0	0	0
CNSTM-070-A_CCGTTCATCGACCAGC-1	ndGBM-01	Glioma	0	0	0	6.572682063	0	0	0	0	6.572682063	0	6.572682063	0	0	0	0	0	0
CNSTM-070-A_CCTAAAGAGCCAGTAG-1	ndGBM-01	Glioma	0	0	0	7.265129978	0	0	0	0	0	0	0	7.265129978	0	0	0	0	0
CNSTM-070-A_CCTAAAGTCCTCAATT-1	ndGBM-01	Glioma	0	0	0	7.601402335	0	0	0	0	0	0	0	0	0	0	0	0	0
CNSTM-070-A_CCTAAAGTCCTCGCAT-1	ndGBM-01	Glioma	0	0	0	0	0	0	0	0	7.601402335	0	0	7.601402335	0	0	0	0	0
CNSTM-070-A_CCTACACAGGATATAC-1	ndGBM-01	Glioma	0	0	0	0	0	0	0	0	0	0	0	0	0	0	0	0	0
CNSTM-070-A_CCTACACCAGCGAACA-1	ndGBM-01	Glioma	0	0	0	0	0	0	0	0	0	0	0	0	0	0	0	0	0
CNSTM-070-A_CCTACACTCTAACTCT-1	ndGBM-01	Glioma	0	7.601402335	0	0	0	0	0	0	0	0	0	0	0	0	0	0	0
CNSTM-070-A_CCTACACTCTGCAGTA-1	ndGBM-01	Glioma	0	0	0	0	0	0	0	0	0	0	0	6.64669017	6.64669017	0	0	0	0
CNSTM-070-A_CCTACCAAGTGTCTCA-1	ndGBM-01	Glioma	0	0	0	0	0	0	0	0	0	0	0	0	0	0	0	0	0
CNSTM-070-A_CCTACCACAATCCAAC-1	ndGBM-01	Glioma	0	6.216606101	0	0	0	0	0	0	6.216606101	6.216606101	0	6.908754779	0	0	0	0	0
CNSTM-070-A_CCTACCAGTCATATCG-1	ndGBM-01	Glioma	0	5.226741798	0	5.226741798	0	0	0	0	6.321766996	0	0	5.226741798	0	0	0	5.226741798	0
CNSTM-070-A_CCTACCAGTCTTCGTC-1	ndGBM-01	Glioma	0	0	0	0	7.824445931	0	0	0	0	0	0	0	0	0	0	0	0
CNSTM-070-A_CCTACCAGTTCGCTAA-1	ndGBM-01	Glioma	0	0	0	0	0	0	0	0	0	0	0	0	0	0	0	0	0
CNSTM-070-A_CCTACCATCAGGATCT-1	ndGBM-01	Glioma	0	0	0	0	0	0	0	0	6.378825585	6.378825585	0	0	6.378825585	0	0	0	0
CNSTM-070-A_CCTACCATCGTAGATC-1	ndGBM-01	Glioma	0	0	0	0	0	7.824445931	0	0	0	0	0	0	0	0	0	0	0
CNSTM-070-A_CCTAGCTAGACCCACC-1	ndGBM-01	Glioma	0	0	0	0	0	6.813544495	0	0	6.813544495	0	0	0	0	0	0	0	0
CNSTM-070-A_CCTAGCTCAAGAGGCT-1	ndGBM-01	Glioma	0	0	0	0	0	0	0	0	0	0	0	0	0	0	0	0	0
CNSTM-070-A_CCTAGCTGTACTTAGC-1	ndGBM-01	Glioma	0	0	0	0	0	7.706712874	0	0	0	0	0	0	0	0	0	0	0
CNSTM-070-A_CCTAGCTGTACTTGAC-1	ndGBM-01	Glioma	0	0	0	0	0	0	0	0	0	0	0	0	0	0	0	0	0
CNSTM-070-A_CCTAGCTGTTGTTTGG-1	ndGBM-01	Glioma	0	9.210440367	0	0	0	0	0	0	0	0	0	0	0	0	0	0	0
CNSTM-070-A_CCTAGCTTCGCCTGTT-1	ndGBM-01	Glioma	0	0	0	0	0	0	0	0	0	0	0	0	0	0	0	0	0
CNSTM-070-A_CCTATTACAAGTAGTA-1	ndGBM-01	Glioma	0	0	0	6.813544495	0	0	0	0	0	0	0	0	0	0	0	0	0
CNSTM-070-A_CCTATTACACCGGAAA-1	ndGBM-01	Glioma	0	7.601402335	0	0	0	0	0	0	0	0	0	0	0	0	0	0	0
CNSTM-070-A_CCTATTAGTGATGATA-1	ndGBM-01	Glioma	0	0	0	0	0	0	8.517393171	0	0	0	0	0	0	0	0	0	0
CNSTM-070-A_CCTATTATCAACGGCC-1	ndGBM-01	Glioma	0	0	0	0	0	0	0	0	0	0	0	0	0	0	0	0	0
CNSTM-070-A_CCTATTATCAGCTTAG-1	ndGBM-01	Glioma	0	0	0	0	0	0	0	0	0	0	0	0	0	0	0	0	0
CNSTM-070-A_CCTATTATCATGCTCC-1	ndGBM-01	Glioma	0	0	0	0	0	0	0	0	0	0	0	0	0	0	0	8.517393171	0
CNSTM-070-A_CCTATTATCGTTGACA-1	ndGBM-01	Glioma	0	0	0	0	0	0	0	0	0	0	0	0	0	0	0	0	0
CNSTM-070-A_CCTCAGTAGAGGTACC-1	ndGBM-01	Glioma	0	0	0	0	0	0	0	0	6.813544495	0	6.813544495	7.506142129	0	0	0	0	0
CNSTM-070-A_CCTCAGTAGAGTACCG-1	ndGBM-01	Glioma	0	0	0	0	0	8.517393171	0	0	0	0	0	0	7.824445931	0	0	0	0
CNSTM-070-A_CCTCAGTAGCCATCGC-1	ndGBM-01	Glioma	0	0	0	0	0	0	0	0	0	0	0	0	0	0	0	0	0
CNSTM-070-A_CCTCAGTCACTTGGAT-1	ndGBM-01	Glioma	0	0	6.439350371	0	0	6.439350371	0	0	0	6.439350371	0	6.439350371	0	0	0	0	0
CNSTM-070-A_CCTCAGTCAGGAATCG-1	ndGBM-01	Glioma	0	0	0	0	0	7.601402335	0	0	0	0	0	0	0	0	0	0	0
CNSTM-070-A_CCTCAGTCAGTCAGAG-1	ndGBM-01	Glioma	0	0	0	0	0	0	0	0	0	8.294299609	0	7.601402335	0	0	0	0	0
CNSTM-070-A_CCTCAGTCATTAACCG-1	ndGBM-01	Glioma	0	0	0	0	0	0	0	0	0	0	0	6.726633003	0	0	0	0	0
CNSTM-070-A_CCTCAGTGTCGCATAT-1	ndGBM-01	Glioma	0	0	0	0	0	0	0	0	0	7.265129978	0	0	6.167915732	0	0	0	0
CNSTM-070-A_CCTCAGTGTTAAGAAC-1	ndGBM-01	Glioma	0	0	0	0	0	0	0	0	0	0	0	0	0	0	0	0	0
CNSTM-070-A_CCTCAGTTCTGGCGTG-1	ndGBM-01	Glioma	0	0	0	0	0	8.112028038	0	0	0	0	0	7.419180723	0	0	0	0	0
CNSTM-070-A_CCTCTGAAGCGTGTCC-1	ndGBM-01	Glioma	0	0	0	7.601402335	0	6.908754779	0	0	0	0	0	6.908754779	0	0	0	0	0
CNSTM-070-A_CCTCTGAAGGGCTCTC-1	ndGBM-01	Glioma	0	6.26779959	0	0	0	0	0	0	0	0	0	6.959998122	0	0	0	0	0
CNSTM-070-A_CCTCTGAGTAGAAAGG-1	ndGBM-01	Glioma	0	0	0	0	0	0	0	0	0	0	7.601402335	7.601402335	0	0	0	0	0
CNSTM-070-A_CCTCTGAGTAGGGTAC-1	ndGBM-01	Glioma	0	0	0	0	0	0	0	0	0	0	0	8.112028038	0	0	0	0	0
CNSTM-070-A_CCTCTGAGTTGATTCG-1	ndGBM-01	Glioma	0	0	0	0	0	0	0	0	0	0	0	0	0	0	0	0	0
CNSTM-070-A_CCTCTGATCACTTACT-1	ndGBM-01	Glioma	0	0	0	7.824445931	0	7.824445931	0	0	0	0	0	0	0	0	0	0	0
CNSTM-070-A_CCTCTGATCATAGCAC-1	ndGBM-01	Glioma	0	0	0	8.112028038	0	0	0	0	0	0	8.112028038	0	0	0	0	0	0
CNSTM-070-A_CCTCTGATCTGTACGA-1	ndGBM-01	Glioma	0	0	0	0	0	0	0	0	0	7.265129978	0	0	0	0	0	0	0
CNSTM-070-A_CCTTACGCAGAAGCAC-1	ndGBM-01	Glioma	0	0	0	0	0	6.439350371	0	0	0	0	0	6.439350371	0	0	0	6.439350371	0
CNSTM-070-A_CCTTACGGTTAAAGAC-1	ndGBM-01	Glioma	0	0	0	0	0	0	0	0	0	0	7.419180723	8.112028038	0	0	0	0	0
CNSTM-070-A_CCTTACGGTTCGGCAC-1	ndGBM-01	Glioma	0	0	0	0	0	7.265129978	0	0	7.265129978	7.265129978	0	0	0	0	0	0	0
CNSTM-070-A_CCTTCCCAGAGTCTGG-1	ndGBM-01	Glioma	0	0	0	0	0	0	0	0	0	0	0	8.517393171	0	0	0	0	0
CNSTM-070-A_CCTTCCCCACAAGCCC-1	ndGBM-01	Glioma	0	0	0	6.572682063	0	5.880931949	0	0	0	6.572682063	0	5.880931949	0	0	0	0	0
CNSTM-070-A_CCTTCCCCACCTGGTG-1	ndGBM-01	Glioma	0	0	0	0	0	0	0	0	0	0	0	0	0	0	0	0	0
CNSTM-070-A_CCTTCCCCAGACAGGT-1	ndGBM-01	Glioma	0	0	0	0	0	0	0	0	0	0	0	0	0	0	0	0	0
CNSTM-070-A_CCTTCCCCATGTCTCC-1	ndGBM-01	Glioma	0	0	0	0	0	0	0	0	0	7.419180723	0	0	0	0	0	0	0
CNSTM-070-A_CCTTCCCGTAAGTTCC-1	ndGBM-01	Glioma	0	0	0	0	0	0	0	0	0	0	0	0	0	0	0	0	0
CNSTM-070-A_CCTTCCCGTCAAAGAT-1	ndGBM-01	Glioma	0	0	0	0	0	0	0	0	0	0	0	0	0	0	0	0	0
CNSTM-070-A_CCTTCCCGTCCTCCAT-1	ndGBM-01	Myeloid	0	8.112028038	0	0	0	0	0	0	0	0	0	0	0	0	0	0	0
CNSTM-070-A_CCTTCCCGTGCAGTAG-1	ndGBM-01	Glioma	0	0	0	0	0	0	0	0	0	0	0	0	0	0	0	0	0
CNSTM-070-A_CCTTCCCGTGGTTTCA-1	ndGBM-01	Glioma	0	0	0	7.601402335	0	7.601402335	0	0	0	0	0	0	0	0	0	0	0
CNSTM-070-A_CCTTCCCGTTTGTTGG-1	ndGBM-01	Glioma	0	0	0	0	0	0	0	0	0	0	7.265129978	0	0	0	0	0	0
CNSTM-070-A_CCTTCCCTCAAACCAC-1	ndGBM-01	Glioma	0	0	0	0	0	6.908754779	0	0	0	0	0	0	0	0	0	0	0
CNSTM-070-A_CCTTCCCTCTACTTAC-1	ndGBM-01	Glioma	0	0	0	0	0	0	0	0	0	0	0	0	0	0	0	0	0
CNSTM-070-A_CCTTCGAAGCGATGAC-1	ndGBM-01	Glioma	0	0	0	0	0	0	0	0	0	0	0	0	0	0	0	0	0
CNSTM-070-A_CCTTCGAAGGACAGCT-1	ndGBM-01	Glioma	0	0	0	0	0	0	0	0	0	0	0	0	7.419180723	0	0	0	0
CNSTM-070-A_CCTTCGAAGGCAAAGA-1	ndGBM-01	Glioma	0	0	0	0	0	7.265129978	0	0	0	0	0	7.265129978	7.265129978	0	7.265129978	0	0
CNSTM-070-A_CCTTCGAAGTGTTAGA-1	ndGBM-01	Glioma	0	0	0	0	0	0	0	0	0	7.13169851	0	0	0	0	0	0	0
CNSTM-070-A_CCTTCGATCAAGGTAA-1	ndGBM-01	Glioma	0	0	0	0	0	0	0	0	0	6.503789047	0	0	7.888959462	6.503789047	0	0	0
CNSTM-070-A_CCTTCGATCCGAGCCA-1	ndGBM-01	Glioma	0	0	0	0	0	0	7.419180723	0	0	0	0	7.419180723	0	0	0	0	0
CNSTM-070-A_CCTTTCTAGCACCGCT-1	ndGBM-01	Glioma	0	0	0	0	0	7.13169851	0	0	0	0	0	0	0	0	0	0	0
CNSTM-070-A_CCTTTCTCAAACTGCT-1	ndGBM-01	Glioma	0	0	6.813544495	6.813544495	0	0	0	0	0	0	0	6.813544495	0	0	0	0	0
CNSTM-070-A_CCTTTCTCAGGGTACA-1	ndGBM-01	Glioma	0	0	0	6.908754779	0	0	0	0	0	0	0	7.601402335	0	0	0	0	0
CNSTM-070-A_CCTTTCTCAGTCCTTC-1	ndGBM-01	Glioma	0	0	0	0	0	0	0	0	0	0	0	0	0	0	0	0	0
CNSTM-070-A_CCTTTCTCATGGAATA-1	ndGBM-01	Glioma	0	0	0	0	0	0	0	0	0	0	0	0	0	0	0	0	0
CNSTM-070-A_CCTTTCTGTAGCGTAG-1	ndGBM-01	Glioma	0	0	0	0	0	0	0	0	7.13169851	7.13169851	0	0	0	0	0	0	0
CNSTM-070-A_CCTTTCTGTCTGATCA-1	ndGBM-01	Glioma	0	0	7.601402335	7.601402335	0	0	0	0	0	0	0	0	0	0	0	0	0
CNSTM-070-A_CCTTTCTGTTGGTAAA-1	ndGBM-01	Glioma	0	0	0	0	0	7.01401539	0	0	0	0	0	0	0	0	0	0	0
CNSTM-070-A_CCTTTCTTCGGTTCGG-1	ndGBM-01	Glioma	0	0	0	0	0	0	0	0	0	0	0	0	0	0	0	0	0
CNSTM-070-A_CGAACATAGAATAGGG-1	ndGBM-01	Glioma	0	0	0	0	0	0	0	0	0	0	0	0	0	0	0	0	0
CNSTM-070-A_CGAACATAGCGCCTTG-1	ndGBM-01	Glioma	0	6.121495502	0	5.027263945	0	5.027263945	0	0	5.027263945	5.027263945	0	6.121495502	0	0	0	5.717127377	0
CNSTM-070-A_CGAACATCACTTAACG-1	ndGBM-01	Glioma	0	0	0	0	0	8.517393171	0	0	0	0	0	0	0	0	0	0	0
CNSTM-070-A_CGAACATGTCCTCTTG-1	ndGBM-01	Glioma	0	0	0	5.6584862	0	0	0	0	0	0	0	6.349887962	0	0	0	0	0
CNSTM-070-A_CGAACATGTCTCTCTG-1	ndGBM-01	Glioma	0	0	0	0	0	0	0	0	0	0	0	0	0	0	0	0	0
CNSTM-070-A_CGAACATGTTCCCTTG-1	ndGBM-01	Glioma	0	0	0	0	0	0	0	0	7.601402335	0	0	0	0	0	0	0	0
CNSTM-070-A_CGAACATGTTGCGCAC-1	ndGBM-01	Glioma	0	0	0	0	0	0	0	0	0	0	7.01401539	7.01401539	0	0	0	0	0
CNSTM-070-A_CGAACATTCATCTGTT-1	ndGBM-01	Glioma	0	0	0	0	0	0	0	0	0	0	0	7.265129978	0	0	0	0	0
CNSTM-070-A_CGAACATTCGCGTTTC-1	ndGBM-01	Glioma	0	0	0	0	0	0	0	0	0	0	0	8.112028038	0	0	0	0	0
CNSTM-070-A_CGAACATTCTCGTTTA-1	ndGBM-01	Glioma	0	0	0	0	0	8.112028038	0	0	0	0	0	0	0	0	0	0	0
CNSTM-070-A_CGAATGTAGCCTATGT-1	ndGBM-01	Myeloid	0	0	0	0	0	0	0	0	0	0	0	0	0	0	0	7.13169851	8.22977775
CNSTM-070-A_CGAATGTAGGGAAACA-1	ndGBM-01	Glioma	0	0	0	0	0	0	0	0	0	0	0	0	0	0	0	0	0
CNSTM-070-A_CGAATGTAGGGTATCG-1	ndGBM-01	Glioma	0	0	0	0	0	0	0	0	0	0	0	0	0	0	0	0	0
CNSTM-070-A_CGAATGTCAACTTGAC-1	ndGBM-01	Glioma	0	0	0	0	0	0	0	0	0	0	0	0	0	0	0	0	0
CNSTM-070-A_CGAATGTCAATGAAAC-1	ndGBM-01	Glioma	0	0	0	5.95484046	0	7.339187984	0	0	0	5.95484046	5.95484046	0	5.95484046	0	0	0	0
CNSTM-070-A_CGAATGTCAGCCAGAA-1	ndGBM-01	Glioma	0	0	0	0	0	0	0	0	0	0	0	0	0	0	0	0	0
CNSTM-070-A_CGAATGTGTTCTGGTA-1	ndGBM-01	Glioma	0	0	0	0	0	8.805025253	0	0	0	0	0	0	0	0	0	0	0
CNSTM-070-A_CGAATGTTCCTTTCTC-1	ndGBM-01	Glioma	0	0	0	8.112028038	0	0	0	0	0	0	0	0	0	0	0	0	0
CNSTM-070-A_CGACCTTAGGGCTCTC-1	ndGBM-01	Glioma	0	0	0	7.601402335	0	0	0	0	0	0	0	0	0	0	0	0	0
CNSTM-070-A_CGACCTTCAATCTACG-1	ndGBM-01	Glioma	0	0	0	0	0	0	0	0	0	7.01401539	0	0	0	0	0	0	0
CNSTM-070-A_CGACCTTGTCGCATAT-1	ndGBM-01	Glioma	0	6.908754779	0	0	0	0	0	0	6.908754779	0	0	6.908754779	0	0	0	0	0
CNSTM-070-A_CGACCTTGTTGGTTTG-1	ndGBM-01	Glioma	0	0	0	0	0	6.572682063	0	0	0	0	0	0	0	0	0	0	0
CNSTM-070-A_CGACCTTTCGTTTGCC-1	ndGBM-01	Glioma	0	0	0	0	0	0	0	0	7.265129978	0	0	7.265129978	0	0	0	0	0
CNSTM-070-A_CGACTTCCAAGTAATG-1	ndGBM-01	Glioma	0	0	0	0	0	0	0	0	0	0	0	8.112028038	0	0	0	0	0
CNSTM-070-A_CGACTTCGTAGAAAGG-1	ndGBM-01	Glioma	0	0	0	7.339187984	0	0	0	0	0	0	0	6.64669017	0	0	0	0	0
CNSTM-070-A_CGACTTCTCAGAGCTT-1	ndGBM-01	Glioma	0	0	0	0	0	0	6.813544495	0	0	0	0	6.813544495	0	0	0	0	0
CNSTM-070-A_CGACTTCTCGACGGAA-1	ndGBM-01	Glioma	0	0	0	0	0	0	0	0	0	0	0	0	0	0	0	0	0
CNSTM-070-A_CGAGAAGAGTTCGCGC-1	ndGBM-01	Glioma	0	0	0	0	0	0	0	0	0	0	0	0	0	0	0	0	0
CNSTM-070-A_CGAGAAGGTGCTGTAT-1	ndGBM-01	Glioma	0	0	0	0	0	0	0	0	0	0	0	0	0	0	0	0	0
CNSTM-070-A_CGAGAAGGTTTAGCTG-1	ndGBM-01	Glioma	0	6.813544495	0	7.506142129	0	0	0	0	0	0	0	6.813544495	0	0	0	0	0
CNSTM-070-A_CGAGAAGGTTTAGGAA-1	ndGBM-01	Glioma	0	0	0	0	0	6.26779959	0	0	0	0	0	6.26779959	0	0	0	0	0
CNSTM-070-A_CGAGAAGTCAGTTGAC-1	ndGBM-01	Glioma	0	0	0	0	0	0	0	0	7.601402335	0	0	0	0	0	0	0	0
CNSTM-070-A_CGAGAAGTCGGAGCAA-1	ndGBM-01	Glioma	0	0	0	0	0	7.957927342	0	0	0	0	0	0	0	0	0	0	0
CNSTM-070-A_CGAGCACAGGGTCTCC-1	ndGBM-01	Glioma	0	0	0	0	0	0	0	0	0	0	0	0	0	0	0	0	0
CNSTM-070-A_CGAGCACCACGAAATA-1	ndGBM-01	Glioma	0	0	0	0	0	0	0	0	0	0	0	0	0	0	0	0	0
CNSTM-070-A_CGAGCACCAGTTTACG-1	ndGBM-01	Glioma	0	0	0	0	0	0	0	0	0	0	0	7.01401539	0	0	0	0	0
CNSTM-070-A_CGAGCACTCAGTTAGC-1	ndGBM-01	Glioma	0	0	0	0	0	0	0	0	0	0	0	0	0	0	0	0	0
CNSTM-070-A_CGAGCACTCATACGGT-1	ndGBM-01	Glioma	0	0	0	0	0	0	0	0	0	0	0	0	0	0	0	0	0
CNSTM-070-A_CGAGCACTCTGTGCAA-1	ndGBM-01	Glioma	0	0	0	0	0	0	0	0	0	0	0	0	0	0	0	0	0
CNSTM-070-A_CGAGCCAAGATACACA-1	ndGBM-01	Glioma	0	0	0	0	0	0	0	0	0	0	0	0	0	0	0	0	0
CNSTM-070-A_CGAGCCAAGATCCCAT-1	ndGBM-01	Glioma	0	0	0	7.506142129	0	0	0	0	0	0	0	7.506142129	6.813544495	0	0	0	0
CNSTM-070-A_CGAGCCAAGATGAGAG-1	ndGBM-01	Glioma	0	0	0	0	0	0	0	0	0	0	0	0	0	0	0	0	0
CNSTM-070-A_CGAGCCAAGCTCTCGG-1	ndGBM-01	Glioma	0	0	0	0	0	0	0	0	0	0	0	0	0	0	0	0	0
CNSTM-070-A_CGAGCCAAGGCAAAGA-1	ndGBM-01	Glioma	0	0	0	0	0	8.517393171	0	0	0	0	0	0	0	0	0	0	0
CNSTM-070-A_CGAGCCACAATCTGCA-1	ndGBM-01	Glioma	0	0	0	0	0	0	0	0	0	0	0	0	0	0	0	0	0
CNSTM-070-A_CGAGCCACACATCTTT-1	ndGBM-01	Glioma	0	0	0	0	0	0	0	0	0	0	0	0	0	0	0	0	0
CNSTM-070-A_CGAGCCAGTCACCCAG-1	ndGBM-01	Glioma	0	0	0	0	0	0	0	0	0	0	0	7.265129978	0	0	0	0	0
CNSTM-070-A_CGAGCCATCACCCGAG-1	ndGBM-01	Glioma	0	0	0	0	0	8.112028038	0	0	0	0	0	7.419180723	0	0	0	0	0
CNSTM-070-A_CGAGCCATCCTATGTT-1	ndGBM-01	Glioma	0	0	0	8.517393171	0	0	0	0	0	0	0	0	0	0	0	0	0
CNSTM-070-A_CGAGCCATCGGTGTCG-1	ndGBM-01	Glioma	0	0	0	0	0	0	0	0	0	0	0	0	0	0	0	0	0
CNSTM-070-A_CGAGCCATCGTCTGAA-1	ndGBM-01	Glioma	0	0	0	0	0	0	0	0	0	0	0	0	8.517393171	0	0	0	0
CNSTM-070-A_CGAGCCATCTACGAGT-1	ndGBM-01	Glioma	0	0	0	0	0	7.824445931	0	0	0	0	0	0	0	0	0	0	0
CNSTM-070-A_CGATCGGAGAATAGGG-1	ndGBM-01	Glioma	0	0	0	0	0	0	0	0	0	0	0	0	0	0	0	0	0
CNSTM-070-A_CGATCGGAGGAGTCTG-1	ndGBM-01	Myeloid	0	0	0	0	0	0	0	0	0	0	0	0	0	0	0	7.824445931	0
CNSTM-070-A_CGATCGGCAAAGGCGT-1	ndGBM-01	Myeloid	0	0	0	0	0	0	0	0	0	0	0	0	0	0	0	7.824445931	0
CNSTM-070-A_CGATCGGCAGTTTACG-1	ndGBM-01	Glioma	0	0	0	0	0	0	0	0	0	0	0	0	0	0	0	0	0
CNSTM-070-A_CGATCGGGTAATAGCA-1	ndGBM-01	Glioma	0	6.908754779	0	0	0	0	0	0	0	0	0	0	0	0	0	0	0
CNSTM-070-A_CGATCGGGTAGAGTGC-1	ndGBM-01	Glioma	0	7.13169851	0	0	0	0	0	0	0	0	0	0	0	0	0	0	0
CNSTM-070-A_CGATCGGGTCACCTAA-1	ndGBM-01	Glioma	0	0	0	0	0	0	0	0	0	0	0	0	0	0	0	0	0
CNSTM-070-A_CGATCGGGTCAGAGGT-1	ndGBM-01	Glioma	0	0	0	0	0	0	0	0	0	8.517393171	0	0	0	0	0	0	0
CNSTM-070-A_CGATCGGGTGCACGAA-1	ndGBM-01	Glioma	0	0	0	0	0	0	0	0	0	0	0	0	0	0	0	0	0
CNSTM-070-A_CGATCGGGTTCCGGCA-1	ndGBM-01	Glioma	0	0	0	0	0	0	0	0	0	0	0	0	0	0	0	0	0
CNSTM-070-A_CGATCGGTCAGGTTCA-1	ndGBM-01	Glioma	0	0	0	0	0	0	0	0	0	0	0	0	0	0	0	0	0
CNSTM-070-A_CGATCGGTCCCTTGCA-1	ndGBM-01	Glioma	0	0	0	0	0	7.506142129	0	0	6.813544495	0	0	7.506142129	0	0	0	0	0
CNSTM-070-A_CGATCGGTCCGTAGGC-1	ndGBM-01	Glioma	0	0	0	0	0	0	0	0	0	0	0	0	0	0	0	0	0
CNSTM-070-A_CGATGGCAGAGCCCAA-1	ndGBM-01	Glioma	0	0	0	0	0	0	0	0	0	0	0	0	0	0	0	0	0
CNSTM-070-A_CGATGGCAGTCCGGTC-1	ndGBM-01	Glioma	0	0	0	0	0	7.13169851	0	0	0	0	0	0	7.13169851	0	0	0	0
CNSTM-070-A_CGATGGCAGTCGTTTG-1	ndGBM-01	Myeloid	0	0	0	0	0	0	0	0	0	0	0	0	0	0	0	0	0
CNSTM-070-A_CGATGGCCAGCTATTG-1	ndGBM-01	Glioma	0	0	0	0	0	0	0	0	0	0	0	0	0	0	0	0	0
CNSTM-070-A_CGATGGCCAGTCGATT-1	ndGBM-01	Glioma	0	0	0	0	0	0	0	0	0	0	0	0	0	0	0	0	0
CNSTM-070-A_CGATGGCGTCACTGGC-1	ndGBM-01	Glioma	0	0	0	0	0	0	0	0	0	0	0	0	0	0	0	0	0
CNSTM-070-A_CGATGGCGTGTGCCTG-1	ndGBM-01	Glioma	0	0	0	6.121495502	0	6.121495502	0	0	0	0	0	0	6.121495502	0	0	0	0
CNSTM-070-A_CGATGGCTCAAGATCC-1	ndGBM-01	Glioma	0	0	0	0	0	8.112028038	0	0	0	0	0	0	0	0	0	0	0
CNSTM-070-A_CGATGTAAGCGAGAAA-1	ndGBM-01	Glioma	0	0	0	0	0	6.503789047	0	0	7.19618707	6.503789047	0	6.503789047	0	0	0	0	0
CNSTM-070-A_CGATGTAAGGCTCAGA-1	ndGBM-01	Glioma	0	0	0	0	0	0	0	0	0	0	0	0	0	0	0	0	0
CNSTM-070-A_CGATGTAGTCTGCGGT-1	ndGBM-01	Glioma	0	0	0	0	0	0	0	0	0	8.112028038	0	0	7.706712874	0	0	0	0
CNSTM-070-A_CGATGTATCGGCGCTA-1	ndGBM-01	Glioma	0	0	0	6.167915732	6.167915732	0	0	0	6.860014564	6.167915732	0	7.552637158	0	0	0	0	0
CNSTM-070-A_CGATTGACACATGTGT-1	ndGBM-01	Glioma	0	0	0	0	0	0	0	0	0	0	0	6.813544495	0	0	0	0	0
CNSTM-070-A_CGATTGACAGGGTATG-1	ndGBM-01	Glioma	0	0	0	0	0	0	0	0	0	0	0	7.01401539	0	0	0	0	0
CNSTM-070-A_CGATTGACATGCCTTC-1	ndGBM-01	TCells	0	0	0	0	0	0	0	0	0	0	0	0	0	0	0	0	0
CNSTM-070-A_CGATTGATCATTTGGG-1	ndGBM-01	Glioma	0	0	0	0	0	7.13169851	0	0	0	0	0	7.13169851	0	0	0	0	7.13169851
CNSTM-070-A_CGCCAAGAGTAAGTAC-1	ndGBM-01	Glioma	0	0	0	0	0	7.13169851	0	0	0	0	0	0	0	0	0	0	0
CNSTM-070-A_CGCCAAGCAGCTTAAC-1	ndGBM-01	Glioma	0	0	0	7.13169851	0	0	0	0	7.13169851	7.13169851	0	0	0	0	0	0	0
CNSTM-070-A_CGCCAAGGTAGAGCTG-1	ndGBM-01	Glioma	0	6.813544495	0	6.121495502	0	0	0	0	0	0	6.121495502	0	0	0	0	0	0
CNSTM-070-A_CGCCAAGTCCTACAGA-1	ndGBM-01	Glioma	0	0	0	0	0	7.265129978	0	0	0	0	0	7.265129978	0	0	0	0	0
CNSTM-070-A_CGCCAAGTCGGACAAG-1	ndGBM-01	Glioma	0	0	0	0	0	0	0	0	0	0	0	0	0	0	0	0	0
CNSTM-070-A_CGCGGTAAGAGAACAG-1	ndGBM-01	Glioma	0	0	0	0	0	0	0	0	0	0	0	0	0	0	0	0	0
CNSTM-070-A_CGCGGTAAGTGTGAAT-1	ndGBM-01	Glioma	0	0	0	0	0	0	0	0	0	0	0	0	0	0	0	0	0
CNSTM-070-A_CGCGGTACAAACCCAT-1	ndGBM-01	Glioma	0	0	0	0	0	0	0	0	0	0	0	0	0	0	0	0	0
CNSTM-070-A_CGCGGTACAATGGACG-1	ndGBM-01	Glioma	0	0	0	0	0	0	0	0	0	0	0	0	0	0	0	0	0
CNSTM-070-A_CGCGGTAGTGCAGGTA-1	ndGBM-01	Glioma	0	0	0	0	0	0	0	0	0	7.13169851	0	0	0	0	0	0	0
CNSTM-070-A_CGCGGTATCAACGAAA-1	ndGBM-01	Glioma	0	0	0	0	0	0	0	0	0	0	0	0	8.112028038	0	0	0	0
CNSTM-070-A_CGCGTTTAGACAGACC-1	ndGBM-01	Glioma	0	0	0	0	0	0	0	0	0	0	0	6.439350371	0	0	0	0	0
CNSTM-070-A_CGCGTTTCACGGATAG-1	ndGBM-01	Glioma	0	0	0	0	0	0	0	0	0	0	0	0	0	0	0	0	0
CNSTM-070-A_CGCGTTTCAGACTCGC-1	ndGBM-01	Glioma	0	0	0	0	0	8.112028038	0	0	0	0	0	0	0	0	0	0	0
CNSTM-070-A_CGCGTTTCAGGACGTA-1	ndGBM-01	Glioma	0	0	0	0	0	0	0	0	0	0	0	0	0	0	0	0	0
CNSTM-070-A_CGCGTTTGTACAAGTA-1	ndGBM-01	Glioma	0	0	0	0	0	6.321766996	0	0	0	0	0	7.01401539	0	0	0	0	0
CNSTM-070-A_CGCGTTTGTCAAAGAT-1	ndGBM-01	Glioma	0	0	0	0	0	0	0	0	0	0	0	0	0	0	0	0	0
CNSTM-070-A_CGCGTTTTCACTGGGC-1	ndGBM-01	Glioma	0	0	0	7.419180723	0	0	0	0	7.419180723	0	0	7.419180723	0	0	0	0	0
CNSTM-070-A_CGCGTTTTCTACGAGT-1	ndGBM-01	Glioma	0	0	0	0	0	0	0	0	0	0	7.824445931	0	0	0	0	0	0
CNSTM-070-A_CGCTATCAGACCTTTG-1	ndGBM-01	Glioma	0	0	0	0	0	0	0	0	0	0	0	8.112028038	0	0	0	0	0
CNSTM-070-A_CGCTATCAGAGAACAG-1	ndGBM-01	Glioma	0	6.572682063	0	6.572682063	0	8.363275818	0	0	0	0	0	0	0	0	0	0	0
CNSTM-070-A_CGCTATCAGCGCCTTG-1	ndGBM-01	Glioma	0	0	0	0	0	0	0	0	8.112028038	0	0	0	0	0	0	0	0
CNSTM-070-A_CGCTATCAGCTAAACA-1	ndGBM-01	Glioma	0	0	0	0	0	0	0	0	0	0	0	0	0	0	0	0	0
CNSTM-070-A_CGCTATCCAACTGCTA-1	ndGBM-01	Glioma	0	0	0	0	0	0	0	0	0	0	0	0	0	0	0	0	0
CNSTM-070-A_CGCTATCGTGTGGCTC-1	ndGBM-01	Glioma	0	0	0	6.64669017	0	0	0	0	0	0	0	0	6.64669017	0	0	0	0
CNSTM-070-A_CGCTATCGTTCCGGCA-1	ndGBM-01	Glioma	0	8.112028038	0	0	0	0	0	0	0	0	0	0	0	0	0	0	0
CNSTM-070-A_CGCTATCTCACAAACC-1	ndGBM-01	Glioma	0	0	0	0	0	8.517393171	0	0	0	0	0	0	0	0	0	0	0
CNSTM-070-A_CGCTATCTCAGCGACC-1	ndGBM-01	Glioma	0	0	0	0	0	0	0	0	7.01401539	0	0	7.01401539	0	0	0	0	0
CNSTM-070-A_CGCTATCTCAGCTCTC-1	ndGBM-01	Glioma	0	0	0	0	6.64669017	6.64669017	0	0	6.64669017	0	0	7.339187984	0	0	0	0	0
CNSTM-070-A_CGCTATCTCTTGACGA-1	ndGBM-01	Glioma	0	0	0	0	0	0	0	0	0	0	0	0	0	0	0	0	0
CNSTM-070-A_CGCTGGAAGCAATATG-1	ndGBM-01	Glioma	0	0	0	0	0	7.419180723	0	0	0	8.517393171	0	7.419180723	0	0	0	0	0
CNSTM-070-A_CGCTGGAAGGATCGCA-1	ndGBM-01	Glioma	0	0	0	0	0	0	0	0	0	6.908754779	0	0	0	0	0	0	0
CNSTM-070-A_CGCTGGAAGGTTACCT-1	ndGBM-01	Glioma	0	7.265129978	0	0	0	0	0	0	0	0	0	0	0	0	0	0	0
CNSTM-070-A_CGCTGGAAGTGACATA-1	ndGBM-01	Glioma	0	0	0	0	0	0	0	0	0	0	0	0	0	0	0	0	0
CNSTM-070-A_CGCTGGAAGTGCTGCC-1	ndGBM-01	Glioma	0	0	0	0	0	6.64669017	0	0	0	0	0	7.339187984	0	0	0	0	0
CNSTM-070-A_CGCTGGACATGCAATC-1	ndGBM-01	Glioma	0	0	0	0	0	0	0	0	0	0	0	0	0	0	0	0	0
CNSTM-070-A_CGCTGGACATTCCTCG-1	ndGBM-01	Glioma	0	0	0	8.112028038	0	0	0	0	0	0	0	0	0	0	0	0	0
CNSTM-070-A_CGCTGGAGTCAATACC-1	ndGBM-01	Glioma	0	0	0	0	0	0	0	0	0	0	0	0	0	0	0	0	0
CNSTM-070-A_CGCTGGAGTGTTCGAT-1	ndGBM-01	Glioma	0	0	0	7.601402335	0	0	0	0	0	0	0	0	0	0	0	0	0
CNSTM-070-A_CGCTGGATCAACACGT-1	ndGBM-01	Glioma	0	0	0	0	0	8.112028038	8.112028038	0	0	0	0	0	0	0	0	0	0
CNSTM-070-A_CGCTGGATCGGTCCGA-1	ndGBM-01	Glioma	0	0	0	0	0	0	0	0	0	0	0	0	0	0	0	0	0
CNSTM-070-A_CGCTTCAAGGGATACC-1	ndGBM-01	Glioma	0	0	0	0	0	0	0	0	0	6.572682063	0	0	6.572682063	0	0	0	0
CNSTM-070-A_CGCTTCACAATGGAAT-1	ndGBM-01	Glioma	0	0	0	0	0	0	0	0	7.601402335	0	0	0	0	0	0	0	0
CNSTM-070-A_CGCTTCAGTCAAAGAT-1	ndGBM-01	Glioma	0	0	0	6.813544495	0	0	0	0	0	0	0	6.813544495	6.813544495	0	0	0	0
CNSTM-070-A_CGCTTCAGTTCCACTC-1	ndGBM-01	Glioma	0	0	0	0	0	0	0	0	0	7.01401539	0	0	0	0	0	0	0
CNSTM-070-A_CGCTTCAGTTGTGGCC-1	ndGBM-01	Glioma	0	0	0	0	0	0	0	0	0	0	0	9.210440367	0	0	0	0	0
CNSTM-070-A_CGCTTCAGTTGTTTGG-1	ndGBM-01	Glioma	0	0	0	9.210440367	0	0	0	0	0	0	0	0	0	0	0	0	0
CNSTM-070-A_CGCTTCATCAGAAATG-1	ndGBM-01	Glioma	0	0	7.339187984	0	0	0	0	0	0	7.744436543	6.64669017	6.64669017	0	0	0	0	0
CNSTM-070-A_CGGACACAGGAGTAGA-1	ndGBM-01	Myeloid	0	0	0	0	0	0	0	0	0	0	0	0	0	0	0	7.419180723	8.517393171
CNSTM-070-A_CGGACACAGTGTCCAT-1	ndGBM-01	Glioma	0	0	0	0	0	0	0	0	0	0	0	0	0	0	0	0	0
CNSTM-070-A_CGGACACCAGATCGGA-1	ndGBM-01	Glioma	0	0	0	0	0	0	0	0	0	0	0	7.13169851	0	0	0	0	0
CNSTM-070-A_CGGACACGTTACCAGT-1	ndGBM-01	Glioma	0	0	0	0	0	0	0	0	0	0	0	0	0	0	0	0	0
CNSTM-070-A_CGGACACTCTGTCCGT-1	ndGBM-01	Glioma	0	0	0	7.13169851	0	7.824445931	0	0	0	0	0	0	0	0	0	0	0
CNSTM-070-A_CGGACGTAGACGACGT-1	ndGBM-01	Glioma	0	0	0	0	0	0	0	0	0	0	0	0	6.321766996	0	0	0	0
CNSTM-070-A_CGGACGTAGATGTAAC-1	ndGBM-01	Glioma	0	0	0	0	0	0	0	0	0	6.813544495	0	0	0	0	0	0	0
CNSTM-070-A_CGGACGTAGCGGATCA-1	ndGBM-01	Myeloid	0	0	0	0	0	0	0	0	0	0	0	0	0	0	0	0	0
CNSTM-070-A_CGGACGTAGTGTTAGA-1	ndGBM-01	Glioma	0	0	0	0	0	0	0	0	0	7.824445931	0	0	0	0	0	0	7.824445931
CNSTM-070-A_CGGACGTCAATCGGTT-1	ndGBM-01	Glioma	0	0	0	0	0	0	0	0	0	0	0	0	0	0	0	6.813544495	0
CNSTM-070-A_CGGACGTGTATCGCAT-1	ndGBM-01	Glioma	0	0	0	0	0	0	0	0	0	0	0	0	0	0	0	0	0
CNSTM-070-A_CGGACGTGTCTCTTAT-1	ndGBM-01	Glioma	0	0	0	0	0	0	0	0	0	0	8.517393171	0	0	0	0	0	0
CNSTM-070-A_CGGACTGAGTACGACG-1	ndGBM-01	Glioma	0	0	0	0	0	7.265129978	0	0	0	7.265129978	0	0	0	0	0	0	0
CNSTM-070-A_CGGACTGCACCGTTGG-1	ndGBM-01	Glioma	0	0	0	6.64669017	0	6.64669017	0	0	0	0	0	0	0	0	0	0	0
CNSTM-070-A_CGGACTGCAGTAACGG-1	ndGBM-01	Glioma	0	0	0	0	0	0	0	0	0	0	0	0	0	0	0	0	0
CNSTM-070-A_CGGACTGGTCTCCATC-1	ndGBM-01	Glioma	0	0	0	0	0	0	0	0	0	0	0	0	0	0	0	7.824445931	0
CNSTM-070-A_CGGACTGGTGTTGAGG-1	ndGBM-01	Glioma	0	0	0	0	0	0	0	0	0	0	0	0	0	0	0	0	0
CNSTM-070-A_CGGAGCTAGGGCACTA-1	ndGBM-01	Glioma	0	0	0	9.210440367	0	0	0	0	0	0	0	0	0	0	0	0	0
CNSTM-070-A_CGGAGCTAGGGTCTCC-1	ndGBM-01	Glioma	0	0	0	0	0	6.813544495	0	0	0	0	6.813544495	6.813544495	0	0	0	0	0
CNSTM-070-A_CGGAGCTCAAGCGTAG-1	ndGBM-01	Glioma	0	0	0	0	0	7.13169851	0	0	0	0	0	0	0	0	0	6.439350371	0
CNSTM-070-A_CGGAGCTCATGGATGG-1	ndGBM-01	Glioma	0	0	0	7.419180723	0	0	0	0	0	0	0	0	0	0	0	0	0
CNSTM-070-A_CGGAGCTGTAGGCATG-1	ndGBM-01	Glioma	0	0	7.824445931	0	0	0	0	0	0	0	7.824445931	0	0	0	0	0	0
CNSTM-070-A_CGGAGCTGTCGCGTGT-1	ndGBM-01	Myeloid	0	0	0	0	0	0	0	0	0	0	0	7.419180723	0	0	0	8.112028038	0
CNSTM-070-A_CGGAGCTGTTGAGTTC-1	ndGBM-01	Glioma	0	0	0	0	0	7.601402335	0	0	0	0	0	0	0	0	0	0	0
CNSTM-070-A_CGGAGCTGTTGGTAAA-1	ndGBM-01	Glioma	0	0	0	0	0	0	0	0	0	0	0	0	0	0	0	0	0
CNSTM-070-A_CGGAGCTTCACTGGGC-1	ndGBM-01	Glioma	0	0	0	0	0	0	0	0	7.419180723	0	0	0	0	0	0	0	0
CNSTM-070-A_CGGAGTCCAATAGCGG-1	ndGBM-01	Glioma	0	0	0	0	0	0	0	0	0	0	0	0	0	0	0	0	0
CNSTM-070-A_CGGAGTCCAATCTACG-1	ndGBM-01	Glioma	0	0	0	0	0	0	0	0	0	0	0	0	0	0	0	0	0
CNSTM-070-A_CGGAGTCCACCCAGTG-1	ndGBM-01	Glioma	0	6.378825585	0	0	0	6.378825585	0	0	0	0	0	0	0	0	0	0	0
CNSTM-070-A_CGGAGTCCATAGACTC-1	ndGBM-01	Glioma	0	0	0	0	0	0	0	0	0	0	0	8.805025253	0	0	0	0	0
CNSTM-070-A_CGGAGTCGTACAGTTC-1	ndGBM-01	Glioma	0	0	0	0	0	0	0	0	0	0	0	0	0	0	0	0	0
CNSTM-070-A_CGGAGTCGTCTAGCGC-1	ndGBM-01	Glioma	0	0	0	0	0	0	0	0	0	0	0	7.601402335	0	0	0	0	0
CNSTM-070-A_CGGAGTCTCCAGATCA-1	ndGBM-01	Glioma	0	0	0	0	0	0	0	0	0	0	0	6.608999776	6.608999776	0	0	0	0
CNSTM-070-A_CGGAGTCTCTACGAGT-1	ndGBM-01	Glioma	0	0	0	0	0	0	0	0	0	0	0	0	0	0	0	0	0
CNSTM-070-A_CGGCTAGAGCCGCCTA-1	ndGBM-01	Glioma	0	0	0	0	0	0	0	0	0	0	0	0	0	0	0	0	0
CNSTM-070-A_CGGCTAGAGGTCATCT-1	ndGBM-01	Glioma	0	0	0	0	0	0	0	0	0	0	0	0	0	0	0	0	0
CNSTM-070-A_CGGCTAGTCGTATCAG-1	ndGBM-01	Glioma	0	0	0	0	0	0	0	0	6.439350371	0	0	0	6.439350371	0	0	0	0
CNSTM-070-A_CGGCTAGTCTTACCTA-1	ndGBM-01	Glioma	0	5.476861958	0	0	0	6.572682063	0	0	0	5.476861958	5.476861958	7.265129978	0	0	0	0	0
CNSTM-070-A_CGGGTCAAGTTGTCGT-1	ndGBM-01	Glioma	0	0	0	0	0	0	0	0	0	0	0	0	0	0	0	0	0
CNSTM-070-A_CGGGTCACAGCTGTTA-1	ndGBM-01	Glioma	0	0	0	0	0	0	0	0	0	6.726633003	0	0	0	0	0	0	0
CNSTM-070-A_CGGGTCACATTTGCCC-1	ndGBM-01	Glioma	0	0	0	0	0	0	0	0	0	0	0	7.419180723	0	0	0	0	0
CNSTM-070-A_CGGGTCAGTACCATCA-1	ndGBM-01	Myeloid	0	0	0	0	0	0	0	0	0	0	0	0	0	0	0	8.517393171	0
CNSTM-070-A_CGGGTCAGTCTTCAAG-1	ndGBM-01	Glioma	0	0	0	0	0	0	0	0	7.265129978	0	0	0	0	0	0	0	0
CNSTM-070-A_CGGGTCAGTGCCTGGT-1	ndGBM-01	Glioma	0	0	0	0	0	8.805025253	0	0	0	0	0	0	0	0	0	0	0
CNSTM-070-A_CGGGTCATCCTGCTTG-1	ndGBM-01	Glioma	0	0	0	0	0	0	0	0	0	0	0	0	0	0	0	0	0
CNSTM-070-A_CGGGTCATCTGCAGTA-1	ndGBM-01	Glioma	0	0	0	0	0	0	0	0	0	0	0	6.503789047	0	0	0	0	0
CNSTM-070-A_CGGTTAAAGAAACGAG-1	ndGBM-01	Glioma	0	0	0	0	0	0	0	0	0	0	0	9.210440367	0	0	0	0	0
CNSTM-070-A_CGGTTAAAGAGCTATA-1	ndGBM-01	Glioma	0	0	0	7.419180723	0	0	0	0	0	0	7.419180723	0	0	0	0	0	0
CNSTM-070-A_CGGTTAACAAGAGTCG-1	ndGBM-01	Glioma	0	0	0	0	0	7.419180723	0	0	0	7.419180723	0	0	0	0	0	0	0
CNSTM-070-A_CGGTTAACACGACGAA-1	ndGBM-01	Glioma	0	0	0	0	0	0	0	0	0	0	0	0	0	0	0	0	0
CNSTM-070-A_CGGTTAACAGCTGCTG-1	ndGBM-01	Glioma	0	0	0	0	0	0	0	0	0	0	0	0	0	0	0	0	0
CNSTM-070-A_CGGTTAACATTTGCTT-1	ndGBM-01	Glioma	0	0	0	0	8.112028038	8.112028038	0	0	0	0	7.419180723	7.419180723	0	0	0	0	0
CNSTM-070-A_CGGTTAAGTCCTCTTG-1	ndGBM-01	Glioma	0	0	0	0	0	0	0	0	0	0	0	0	0	0	0	0	0
CNSTM-070-A_CGGTTAAGTGACTACT-1	ndGBM-01	Glioma	0	0	0	0	0	0	0	0	0	0	0	0	0	0	0	0	0
CNSTM-070-A_CGTAGCGCACCAGGCT-1	ndGBM-01	Glioma	0	6.321766996	0	6.321766996	0	0	0	0	0	0	7.01401539	0	0	0	0	0	0
CNSTM-070-A_CGTAGCGCACTTAAGC-1	ndGBM-01	Glioma	0	0	6.378825585	7.071123847	0	0	0	0	0	0	0	0	0	0	0	0	0
CNSTM-070-A_CGTAGCGCATCGGGTC-1	ndGBM-01	Glioma	0	0	0	0	0	0	0	0	0	0	0	0	0	0	9.210440367	0	0
CNSTM-070-A_CGTAGCGGTACCGTAT-1	ndGBM-01	Glioma	0	0	0	0	0	0	0	0	0	0	0	7.824445931	0	0	0	0	0
CNSTM-070-A_CGTAGCGGTATGGTTC-1	ndGBM-01	Glioma	0	0	0	0	0	0	0	0	0	0	0	8.112028038	0	0	0	0	0
CNSTM-070-A_CGTAGCGTCCAGAGGA-1	ndGBM-01	Glioma	0	0	0	0	0	0	0	0	0	0	0	0	0	0	0	0	0
CNSTM-070-A_CGTAGCGTCCGTAGGC-1	ndGBM-01	Glioma	0	0	0	0	0	0	0	0	0	0	0	0	0	0	0	0	0
CNSTM-070-A_CGTAGCGTCCTTGGTC-1	ndGBM-01	Glioma	0	0	0	0	0	6.294417931	0	0	0	0	0	5.603115631	0	0	0	0	0
CNSTM-070-A_CGTAGGCAGAGATGAG-1	ndGBM-01	Glioma	0	0	0	0	0	7.601402335	0	0	0	0	0	0	0	0	0	0	0
CNSTM-070-A_CGTAGGCCACGACTCG-1	ndGBM-01	Glioma	0	6.503789047	0	0	0	0	0	0	0	0	0	6.503789047	0	0	0	0	0
CNSTM-070-A_CGTAGGCCATGTTCCC-1	ndGBM-01	Glioma	0	7.419180723	0	0	0	0	0	0	0	0	0	0	0	0	0	0	0
CNSTM-070-A_CGTCACTAGAGACTTA-1	ndGBM-01	Glioma	0	0	0	0	0	0	0	0	0	0	0	7.419180723	0	0	0	7.419180723	0
CNSTM-070-A_CGTCACTCAAGGCTCC-1	ndGBM-01	Glioma	0	0	0	7.19618707	0	6.503789047	0	0	0	6.503789047	7.19618707	0	0	0	0	0	0
CNSTM-070-A_CGTCACTCATCGGACC-1	ndGBM-01	Glioma	0	0	0	0	0	0	0	0	0	0	0	7.13169851	0	0	0	0	0
CNSTM-070-A_CGTCACTCATTAGCCA-1	ndGBM-01	Glioma	0	0	0	0	0	0	0	0	0	0	0	0	0	0	0	8.112028038	0
CNSTM-070-A_CGTCACTGTGTTGGGA-1	ndGBM-01	Glioma	0	0	0	0	0	0	0	0	0	0	0	0	0	0	0	0	0
CNSTM-070-A_CGTCACTGTTAAGTAG-1	ndGBM-01	Glioma	0	0	0	0	0	0	0	0	0	0	0	0	0	0	0	0	0
CNSTM-070-A_CGTCACTGTTCGTCTC-1	ndGBM-01	Glioma	0	0	0	0	0	0	0	0	0	0	0	6.503789047	0	0	0	0	0
CNSTM-070-A_CGTCACTTCATCATTC-1	ndGBM-01	Glioma	0	0	0	0	0	0	0	0	0	0	0	0	0	0	0	0	0
CNSTM-070-A_CGTCAGGAGCAATATG-1	ndGBM-01	Pericytes	0	0	6.986641393	0	5.603115631	6.294417931	0	0	0	5.603115631	8.735077532	6.294417931	0	5.603115631	0	5.603115631	0
CNSTM-070-A_CGTCAGGAGTCTTGCA-1	ndGBM-01	Glioma	0	0	0	0	0	6.908754779	0	0	0	0	0	6.908754779	0	0	0	0	0
CNSTM-070-A_CGTCAGGCAAGCCCAC-1	ndGBM-01	Glioma	0	0	0	0	0	0	0	0	0	0	0	7.601402335	0	0	0	0	0
CNSTM-070-A_CGTCAGGCAATAGCGG-1	ndGBM-01	Glioma	0	0	0	0	0	9.210440367	0	0	0	0	0	0	0	0	0	0	0
CNSTM-070-A_CGTCAGGCACAAGACG-1	ndGBM-01	Glioma	0	0	0	7.419180723	0	0	0	0	0	0	0	6.726633003	0	0	0	0	0
CNSTM-070-A_CGTCAGGGTCTAACGT-1	ndGBM-01	Glioma	0	0	0	0	0	0	0	0	0	0	0	0	0	0	0	0	0
CNSTM-070-A_CGTCAGGTCACTATTC-1	ndGBM-01	Glioma	0	0	0	0	0	0	0	0	0	0	0	0	0	0	0	0	0
CNSTM-070-A_CGTCCATAGAACTGTA-1	ndGBM-01	Glioma	0	0	0	0	0	0	0	0	0	0	0	0	0	0	0	0	0
CNSTM-070-A_CGTCCATCAGACGCCT-1	ndGBM-01	Glioma	0	0	8.112028038	0	0	0	0	0	0	0	0	0	0	0	0	0	0
CNSTM-070-A_CGTCCATGTGTGCCTG-1	ndGBM-01	Glioma	0	0	0	0	0	6.378825585	0	0	6.378825585	6.378825585	7.476305823	0	0	0	0	0	0
CNSTM-070-A_CGTCTACAGATCCCGC-1	ndGBM-01	Glioma	0	0	0	6.908754779	0	0	0	0	0	0	0	7.601402335	0	0	0	0	0
CNSTM-070-A_CGTCTACAGGCAGGTT-1	ndGBM-01	Glioma	0	0	0	0	0	0	0	0	0	0	0	0	7.13169851	0	0	0	0
CNSTM-070-A_CGTCTACAGGGCTTGA-1	ndGBM-01	Glioma	0	0	0	0	0	0	0	0	0	0	0	0	0	0	0	7.419180723	0
CNSTM-070-A_CGTCTACAGGTGTTAA-1	ndGBM-01	Myeloid	0	0	0	0	0	0	0	0	0	0	0	0	0	0	0	7.01401539	7.706712874
CNSTM-070-A_CGTCTACCAAACTGTC-1	ndGBM-01	Glioma	0	0	0	0	0	0	0	0	0	0	0	0	0	0	0	0	0
CNSTM-070-A_CGTCTACGTCCTAGCG-1	ndGBM-01	Glioma	0	0	0	0	0	0	0	0	0	0	0	0	0	0	0	0	0
CNSTM-070-A_CGTCTACTCGCGCCAA-1	ndGBM-01	Glioma	0	0	0	0	0	8.517393171	0	0	0	0	0	0	0	0	0	0	0
CNSTM-070-A_CGTCTACTCGGCGCTA-1	ndGBM-01	Glioma	0	0	0	0	0	0	0	0	0	0	0	0	0	0	0	0	0
CNSTM-070-A_CGTGAGCGTGCTAGCC-1	ndGBM-01	Glioma	0	0	0	0	7.506142129	0	0	0	6.813544495	0	0	6.813544495	0	0	0	0	0
CNSTM-070-A_CGTGAGCGTTATTCTC-1	ndGBM-01	Glioma	0	0	0	0	0	8.112028038	0	0	0	0	0	0	0	0	0	0	0
CNSTM-070-A_CGTGAGCTCGGAGCAA-1	ndGBM-01	Glioma	0	0	0	0	0	0	0	0	0	0	0	6.813544495	0	0	0	0	0
CNSTM-070-A_CGTGAGCTCTCATTCA-1	ndGBM-01	Glioma	0	0	0	0	0	0	0	0	0	0	0	0	0	0	0	0	0
CNSTM-070-A_CGTGTAACAAGCTGGA-1	ndGBM-01	Glioma	0	0	0	0	0	7.601402335	0	0	0	0	7.601402335	7.601402335	0	0	0	0	0
CNSTM-070-A_CGTGTAAGTCTAAAGA-1	ndGBM-01	Glioma	0	0	0	0	0	0	0	0	0	0	0	0	0	0	0	0	0
CNSTM-070-A_CGTGTAAGTTGGTAAA-1	ndGBM-01	Myeloid	0	0	0	0	0	0	0	0	0	0	0	0	0	0	0	6.64669017	8.591486861
CNSTM-070-A_CGTGTAATCAAACCAC-1	ndGBM-01	Glioma	0	0	0	0	0	0	0	0	0	0	0	0	0	0	0	0	0
CNSTM-070-A_CGTGTAATCATCTGCC-1	ndGBM-01	Glioma	0	0	0	0	0	0	0	0	0	0	0	0	0	0	0	0	0
CNSTM-070-A_CGTGTCTAGAGCCCAA-1	ndGBM-01	Glioma	0	0	0	0	0	0	0	0	9.210440367	0	0	0	0	0	0	0	0
CNSTM-070-A_CGTGTCTAGCTAACTC-1	ndGBM-01	Glioma	0	0	0	0	0	7.19618707	0	0	0	0	6.503789047	0	0	0	0	0	0
CNSTM-070-A_CGTGTCTCATTCTCAT-1	ndGBM-01	Glioma	0	0	0	0	0	0	0	0	6.908754779	0	0	0	7.601402335	0	0	0	0
CNSTM-070-A_CGTGTCTCATTGCGGC-1	ndGBM-01	Glioma	0	0	0	0	0	0	0	0	0	7.824445931	0	0	0	0	0	0	0
CNSTM-070-A_CGTGTCTGTTAGGGTG-1	ndGBM-01	Glioma	0	0	0	0	0	0	0	0	0	0	0	0	0	0	0	0	0
CNSTM-070-A_CGTGTCTTCAGAGGTG-1	ndGBM-01	Glioma	0	0	0	0	0	0	0	0	0	0	0	0	0	0	0	0	0
CNSTM-070-A_CGTGTCTTCATGCATG-1	ndGBM-01	Glioma	0	0	0	7.419180723	0	0	0	0	0	0	0	0	0	0	0	0	0
CNSTM-070-A_CGTGTCTTCGTATCAG-1	ndGBM-01	Glioma	0	0	0	0	0	0	0	0	0	0	0	0	0	0	0	0	0
CNSTM-070-A_CGTTAGAAGAAGGTGA-1	ndGBM-01	Glioma	0	0	0	0	0	0	0	0	0	0	0	0	0	0	0	0	0
CNSTM-070-A_CGTTAGACACAACGCC-1	ndGBM-01	Glioma	0	0	0	0	0	0	0	0	0	0	0	0	0	0	0	0	0
CNSTM-070-A_CGTTAGACACCGTTGG-1	ndGBM-01	Glioma	0	0	0	0	0	0	0	0	0	0	0	0	0	0	0	0	0
CNSTM-070-A_CGTTAGACATCACGTA-1	ndGBM-01	Glioma	0	0	0	0	0	6.813544495	0	0	0	0	0	0	6.813544495	0	0	0	0
CNSTM-070-A_CGTTAGAGTCGGCTCA-1	ndGBM-01	Glioma	0	0	0	0	0	0	0	0	0	0	0	0	0	0	0	0	0
CNSTM-070-A_CGTTAGAGTCTGCCAG-1	ndGBM-01	Glioma	0	0	0	0	0	0	0	0	0	0	0	0	0	0	0	0	0
CNSTM-070-A_CGTTAGAGTGCGCTTG-1	ndGBM-01	Glioma	0	7.01401539	0	0	0	0	0	0	0	0	0	7.01401539	0	0	0	0	0
CNSTM-070-A_CGTTAGAGTTACCGAT-1	ndGBM-01	Glioma	0	0	0	0	0	0	0	0	7.601402335	0	0	0	0	0	0	0	0
CNSTM-070-A_CGTTAGATCCACGACG-1	ndGBM-01	Glioma	0	0	0	0	0	0	0	0	0	6.439350371	0	6.439350371	0	0	0	0	0
CNSTM-070-A_CGTTAGATCCACGCAG-1	ndGBM-01	Glioma	0	0	0	0	0	0	0	0	0	0	0	0	0	0	0	0	0
CNSTM-070-A_CGTTCTGAGGAGTACC-1	ndGBM-01	Glioma	0	0	0	0	0	0	0	0	0	0	0	0	0	0	0	0	0
CNSTM-070-A_CGTTCTGAGTTACGGG-1	ndGBM-01	Glioma	0	0	0	0	0	7.419180723	0	0	0	0	0	7.419180723	0	0	0	0	0
CNSTM-070-A_CGTTCTGCAACACCTA-1	ndGBM-01	Glioma	0	0	0	0	0	0	0	0	0	0	0	6.64669017	0	0	0	0	0
CNSTM-070-A_CGTTCTGCACCCATTC-1	ndGBM-01	Glioma	0	0	0	0	0	6.726633003	0	0	0	0	6.726633003	0	0	0	0	0	0
CNSTM-070-A_CGTTCTGGTAGAAAGG-1	ndGBM-01	Glioma	0	0	0	0	0	0	0	0	0	7.13169851	0	7.13169851	0	0	0	0	0
CNSTM-070-A_CGTTCTGTCAACACGT-1	ndGBM-01	Glioma	0	0	0	0	0	0	0	0	0	0	0	0	0	0	0	0	0
CNSTM-070-A_CGTTCTGTCCCGACTT-1	ndGBM-01	Glioma	0	0	0	0	0	0	0	0	0	0	0	0	0	0	0	0	0
CNSTM-070-A_CGTTCTGTCGGAGGTA-1	ndGBM-01	Glioma	0	0	0	0	0	0	0	0	0	0	0	0	0	0	0	0	0
CNSTM-070-A_CGTTCTGTCTACTCAT-1	ndGBM-01	Glioma	0	0	0	0	0	7.01401539	0	0	0	0	0	7.706712874	0	0	0	0	0
CNSTM-070-A_CGTTCTGTCTCGTTTA-1	ndGBM-01	Glioma	0	0	0	0	0	0	0	0	0	0	0	0	0	0	0	0	0
CNSTM-070-A_CGTTGGGAGATGTAAC-1	ndGBM-01	Glioma	0	0	0	0	0	7.13169851	0	0	0	0	0	0	0	0	0	0	0
CNSTM-070-A_CGTTGGGAGGCCATAG-1	ndGBM-01	Glioma	0	0	0	6.64669017	0	7.339187984	0	0	0	0	0	7.339187984	0	0	0	0	0
CNSTM-070-A_CGTTGGGAGTGGTAGC-1	ndGBM-01	Glioma	0	0	0	0	0	0	0	0	7.957927342	0	0	0	0	0	0	0	0
CNSTM-070-A_CGTTGGGCAAGTAATG-1	ndGBM-01	Glioma	0	0	0	0	0	0	0	0	0	7.419180723	0	7.419180723	0	0	0	0	0
CNSTM-070-A_CGTTGGGGTCCGAAGA-1	ndGBM-01	Glioma	0	0	0	0	0	0	0	0	0	0	0	0	0	0	0	0	0
CNSTM-070-A_CGTTGGGGTTACCGAT-1	ndGBM-01	Glioma	0	0	0	0	0	0	0	0	0	0	0	8.112028038	0	0	0	0	0
CNSTM-070-A_CGTTGGGTCCTGCAGG-1	ndGBM-01	Glioma	0	0	0	0	0	0	0	0	0	0	0	0	0	0	0	0	0
CNSTM-070-A_CTAACTTAGACGCAAC-1	ndGBM-01	Glioma	0	0	0	6.439350371	0	0	0	0	0	0	0	6.439350371	0	0	0	0	0
CNSTM-070-A_CTAACTTAGCTACCTA-1	ndGBM-01	Glioma	0	0	0	0	0	0	0	0	0	0	0	0	0	0	0	0	0
CNSTM-070-A_CTAACTTAGGAACTGC-1	ndGBM-01	Glioma	0	0	0	0	0	0	0	0	0	0	0	0	0	0	0	0	0
CNSTM-070-A_CTAACTTAGGCCCGTT-1	ndGBM-01	Glioma	0	0	0	0	0	0	0	0	0	0	0	7.824445931	0	0	0	0	0
CNSTM-070-A_CTAACTTGTACTCAAC-1	ndGBM-01	Glioma	0	0	0	0	0	0	0	0	0	0	0	0	0	0	0	0	0
CNSTM-070-A_CTAACTTGTCTGATTG-1	ndGBM-01	Glioma	0	0	0	0	0	0	0	0	0	0	0	0	0	0	0	0	0
CNSTM-070-A_CTAACTTGTTACGTCA-1	ndGBM-01	Glioma	0	0	0	0	0	0	0	0	0	0	0	0	0	0	0	0	0
CNSTM-070-A_CTAACTTGTTGAGTTC-1	ndGBM-01	Glioma	0	0	0	0	0	0	0	0	0	0	0	6.439350371	0	0	0	0	0
CNSTM-070-A_CTAACTTTCAAGGTAA-1	ndGBM-01	Glioma	0	0	0	0	0	0	0	0	0	0	0	7.601402335	0	0	0	0	0
CNSTM-070-A_CTAACTTTCGTGGACC-1	ndGBM-01	Glioma	0	0	0	0	0	7.13169851	0	0	0	7.13169851	0	0	0	0	0	0	0
CNSTM-070-A_CTAAGACAGCCAGTTT-1	ndGBM-01	Glioma	0	0	0	7.601402335	0	7.601402335	0	0	0	0	0	7.601402335	0	0	0	0	0
CNSTM-070-A_CTAAGACCACCACCAG-1	ndGBM-01	Glioma	0	0	0	0	0	7.957927342	0	0	0	0	0	0	0	0	0	0	0
CNSTM-070-A_CTAAGACCATCCAACA-1	ndGBM-01	Glioma	0	0	0	0	0	0	0	0	0	0	0	0	0	0	0	0	0
CNSTM-070-A_CTAAGACGTACTCTCC-1	ndGBM-01	Glioma	0	0	0	0	0	0	0	0	0	0	0	0	0	0	0	0	0
CNSTM-070-A_CTAAGACGTGAAGGCT-1	ndGBM-01	Glioma	0	6.572682063	0	5.880931949	0	0	0	0	0	0	0	0	0	0	0	0	0
CNSTM-070-A_CTAAGACTCACATGCA-1	ndGBM-01	Glioma	0	0	0	0	0	0	0	0	0	0	0	0	0	0	0	0	0
CNSTM-070-A_CTAATGGAGACTAGGC-1	ndGBM-01	Glioma	0	0	0	0	0	7.265129978	0	0	0	0	0	0	0	0	0	0	0
CNSTM-070-A_CTAATGGAGCGTGTCC-1	ndGBM-01	Glioma	0	0	0	0	0	7.01401539	0	0	0	0	0	7.01401539	0	0	0	0	0
CNSTM-070-A_CTAATGGAGTTGAGAT-1	ndGBM-01	Glioma	0	0	0	0	0	8.112028038	0	0	0	0	0	0	0	0	0	0	0
CNSTM-070-A_CTAATGGCAATCACAC-1	ndGBM-01	Glioma	0	6.726633003	0	6.726633003	0	0	0	0	6.726633003	0	0	0	0	0	0	0	0
CNSTM-070-A_CTAATGGCACAAGCCC-1	ndGBM-01	Glioma	0	0	0	0	0	0	0	0	0	0	0	0	0	0	0	0	0
CNSTM-070-A_CTAATGGCATCCAACA-1	ndGBM-01	Glioma	0	0	0	0	0	0	0	0	0	0	8.517393171	0	0	0	0	0	0
CNSTM-070-A_CTAATGGCATCTCCCA-1	ndGBM-01	Glioma	0	0	0	0	0	0	0	0	0	0	7.01401539	0	0	0	0	0	0
CNSTM-070-A_CTAATGGGTCGATTGT-1	ndGBM-01	Glioma	0	0	0	0	0	0	0	0	0	0	0	0	0	0	0	0	0
CNSTM-070-A_CTAATGGGTGCAGACA-1	ndGBM-01	Glioma	0	0	6.26779959	0	0	0	0	0	0	0	0	0	0	0	0	0	6.26779959
CNSTM-070-A_CTAATGGGTTCACGGC-1	ndGBM-01	Glioma	0	0	0	0	0	0	0	0	6.908754779	0	0	0	0	0	0	0	0
CNSTM-070-A_CTACACCAGCTGCCCA-1	ndGBM-01	Glioma	0	0	0	0	0	0	0	0	0	0	0	0	0	0	0	0	0
CNSTM-070-A_CTACACCAGTTGCAGG-1	ndGBM-01	Glioma	0	0	0	0	0	0	0	0	0	0	0	7.265129978	0	0	0	0	0
CNSTM-070-A_CTACACCTCATCGGAT-1	ndGBM-01	Glioma	0	0	0	0	0	0	0	0	0	0	0	0	0	0	0	0	0
CNSTM-070-A_CTACACCTCCGAATGT-1	ndGBM-01	Glioma	0	0	0	0	0	0	0	0	0	0	0	8.517393171	8.517393171	0	0	0	0
CNSTM-070-A_CTACACCTCTTACCTA-1	ndGBM-01	Glioma	0	0	0	0	0	0	0	0	0	7.265129978	0	0	0	0	0	0	0
CNSTM-070-A_CTACATTAGACCACGA-1	ndGBM-01	TCells	0	0	0	0	0	0	0	0	0	6.726633003	8.671515285	6.726633003	0	0	0	0	0
CNSTM-070-A_CTACATTAGAGCTGGT-1	ndGBM-01	Glioma	0	0	0	0	0	0	0	0	0	0	0	0	0	0	0	0	0
CNSTM-070-A_CTACATTAGCAGGTCA-1	ndGBM-01	Glioma	0	0	0	0	0	0	0	0	0	0	0	8.112028038	0	0	0	0	0
CNSTM-070-A_CTACATTAGCCACGCT-1	ndGBM-01	Glioma	0	0	0	0	0	0	0	0	0	0	0	0	0	0	0	0	0
CNSTM-070-A_CTACATTAGGACTGGT-1	ndGBM-01	Glioma	0	0	0	0	0	0	0	0	0	0	0	0	0	0	0	0	0
CNSTM-070-A_CTACATTAGGGAAACA-1	ndGBM-01	Glioma	0	0	0	0	0	0	0	0	0	8.112028038	0	0	0	0	0	0	0
CNSTM-070-A_CTACATTGTAAAGGAG-1	ndGBM-01	Glioma	0	0	0	0	7.824445931	0	0	0	0	0	0	0	0	0	0	0	0
CNSTM-070-A_CTACATTGTCTTGTCC-1	ndGBM-01	Glioma	0	0	6.503789047	0	0	6.503789047	0	0	0	0	0	0	0	0	0	0	0
CNSTM-070-A_CTACATTTCCTTTACA-1	ndGBM-01	Glioma	0	0	0	0	0	0	0	0	0	0	0	0	0	0	0	0	0
CNSTM-070-A_CTACCCAAGCCACCTG-1	ndGBM-01	Glioma	0	0	0	0	0	0	0	0	0	0	0	7.265129978	0	0	0	0	0
CNSTM-070-A_CTACCCACACTTGGAT-1	ndGBM-01	Glioma	0	0	0	0	0	0	0	0	0	5.74779936	0	5.74779936	0	0	0	0	0
CNSTM-070-A_CTACCCACAGAGCCAA-1	ndGBM-01	Glioma	0	7.01401539	0	0	0	0	0	0	0	0	0	7.01401539	0	0	0	0	0
CNSTM-070-A_CTACCCACAGGCGATA-1	ndGBM-01	Glioma	0	0	0	7.824445931	0	0	0	0	7.824445931	0	0	0	0	0	0	0	0
CNSTM-070-A_CTACCCACATACTCTT-1	ndGBM-01	Glioma	0	0	0	0	0	6.726633003	0	0	0	0	0	0	0	0	0	0	0
CNSTM-070-A_CTACCCACATCCTTGC-1	ndGBM-01	Glioma	0	0	0	0	0	0	0	0	0	7.601402335	0	0	0	0	0	0	0
CNSTM-070-A_CTACCCAGTAACGCGA-1	ndGBM-01	Glioma	0	0	0	0	0	0	0	0	0	0	0	0	0	0	0	0	0
CNSTM-070-A_CTACCCAGTGGCAAAC-1	ndGBM-01	Glioma	0	0	0	0	0	0	0	0	0	0	0	0	0	0	0	0	0
CNSTM-070-A_CTACCCAGTTAGATGA-1	ndGBM-01	Glioma	0	0	0	0	0	0	0	0	0	0	0	0	0	0	0	0	0
CNSTM-070-A_CTACCCATCACTTCAT-1	ndGBM-01	Glioma	0	0	0	0	0	0	0	0	0	0	7.824445931	7.824445931	0	0	0	0	0
CNSTM-070-A_CTACCCATCGCTGATA-1	ndGBM-01	Glioma	0	0	0	0	0	7.13169851	0	0	7.13169851	0	0	0	0	7.13169851	0	0	0
CNSTM-070-A_CTACGTCCACTGTTAG-1	ndGBM-01	Glioma	0	0	0	0	0	8.112028038	0	0	0	0	6.034683666	7.419180723	0	0	0	6.034683666	0
CNSTM-070-A_CTACGTCGTCTAGTCA-1	ndGBM-01	Glioma	0	0	0	7.824445931	0	0	0	0	0	0	0	0	0	0	0	0	0
CNSTM-070-A_CTACGTCTCCGTTGTC-1	ndGBM-01	Glioma	0	0	0	0	0	0	0	0	7.824445931	0	0	0	0	0	0	0	0
CNSTM-070-A_CTACGTCTCGTAGGAG-1	ndGBM-01	Glioma	0	0	0	0	0	0	0	0	0	7.419180723	0	0	0	0	0	0	0
CNSTM-070-A_CTAGAGTAGAAACCGC-1	ndGBM-01	Glioma	0	0	0	6.26779959	0	7.365146814	0	0	0	6.26779959	6.26779959	6.26779959	0	0	0	0	0
CNSTM-070-A_CTAGAGTAGCTAGTTC-1	ndGBM-01	Glioma	0	0	0	0	0	0	0	0	0	0	0	0	0	0	0	0	0
CNSTM-070-A_CTAGAGTAGTGAACGC-1	ndGBM-01	Glioma	0	0	0	0	0	0	0	0	0	0	0	0	0	0	0	0	0
CNSTM-070-A_CTAGAGTCACGACTCG-1	ndGBM-01	Glioma	0	0	0	0	0	0	0	0	0	0	0	0	0	0	0	0	0
CNSTM-070-A_CTAGAGTCAGGCTCAC-1	ndGBM-01	Glioma	0	0	0	0	0	7.419180723	0	0	0	0	0	7.419180723	0	0	0	0	0
CNSTM-070-A_CTAGAGTCAGGCTGAA-1	ndGBM-01	Glioma	0	0	0	0	0	0	0	0	0	0	0	0	0	0	0	0	0
CNSTM-070-A_CTAGAGTCAGTGAGTG-1	ndGBM-01	Glioma	0	7.13169851	0	0	0	0	0	0	0	6.439350371	0	0	0	0	0	0	0
CNSTM-070-A_CTAGAGTTCGATCCCT-1	ndGBM-01	Glioma	0	0	0	0	0	7.265129978	0	0	0	0	0	7.265129978	0	0	0	0	0
CNSTM-070-A_CTAGCCTAGCGGATCA-1	ndGBM-01	Glioma	0	0	0	7.13169851	0	0	0	0	0	0	0	7.13169851	0	0	0	0	0
CNSTM-070-A_CTAGCCTAGGGAACGG-1	ndGBM-01	Glioma	0	0	6.64669017	0	0	6.64669017	0	0	0	6.64669017	0	6.64669017	0	0	0	0	0
CNSTM-070-A_CTAGCCTGTATAGTAG-1	ndGBM-01	Glioma	0	7.01401539	7.01401539	0	0	0	0	0	7.01401539	0	7.01401539	7.01401539	0	0	0	0	0
CNSTM-070-A_CTAGCCTGTCAGAAGC-1	ndGBM-01	Myeloid	0	0	0	0	0	0	0	0	0	0	0	0	0	0	0	7.419180723	0
CNSTM-070-A_CTAGCCTGTCATATCG-1	ndGBM-01	Glioma	0	0	0	0	0	0	0	0	0	0	0	0	0	0	0	0	0
CNSTM-070-A_CTAGCCTGTGTCGCTG-1	ndGBM-01	Glioma	0	0	7.265129978	0	0	0	0	0	0	0	0	7.265129978	0	0	0	0	0
CNSTM-070-A_CTAGCCTTCGCACTCT-1	ndGBM-01	Glioma	0	0	0	0	0	0	0	0	0	0	0	6.321766996	0	0	0	6.321766996	0
CNSTM-070-A_CTAGTGAAGACATAAC-1	ndGBM-01	Glioma	0	0	0	0	0	0	0	0	0	0	0	6.813544495	0	0	0	0	6.813544495
CNSTM-070-A_CTAGTGAAGCGATAGC-1	ndGBM-01	Glioma	0	0	0	0	0	6.26779959	0	0	6.26779959	0	0	6.959998122	0	0	0	0	0
CNSTM-070-A_CTAGTGAAGCTAGTTC-1	ndGBM-01	Glioma	0	0	0	0	0	0	0	0	0	0	0	0	0	0	0	0	0
CNSTM-070-A_CTAGTGACAGCATACT-1	ndGBM-01	Glioma	0	0	0	0	0	0	0	0	0	0	0	7.601402335	0	0	0	0	0
CNSTM-070-A_CTAGTGACATACCATG-1	ndGBM-01	Glioma	0	0	0	0	0	0	0	0	0	0	0	7.419180723	0	0	0	0	0
CNSTM-070-A_CTAGTGACATTGTGCA-1	ndGBM-01	Glioma	0	0	0	0	0	0	0	0	7.01401539	0	0	7.01401539	0	0	0	0	0
CNSTM-070-A_CTAGTGAGTCTGCCAG-1	ndGBM-01	Glioma	0	0	0	0	0	0	0	0	0	0	0	0	0	0	0	0	0
CNSTM-070-A_CTCACACAGACTTGAA-1	ndGBM-01	Glioma	0	0	0	0	0	6.908754779	0	0	0	7.601402335	0	6.908754779	0	0	0	0	0
CNSTM-070-A_CTCACACAGATAGGAG-1	ndGBM-01	Glioma	0	0	0	0	0	8.294299609	0	0	0	0	7.601402335	0	0	0	0	0	0
CNSTM-070-A_CTCACACAGCTCCTTC-1	ndGBM-01	Glioma	0	0	0	7.13169851	0	0	0	0	0	0	7.13169851	0	0	0	0	0	0
CNSTM-070-A_CTCACACAGGCAAAGA-1	ndGBM-01	Glioma	0	0	0	5.717127377	0	5.717127377	0	0	0	0	0	5.717127377	0	0	0	0	0
CNSTM-070-A_CTCACACAGTGGGATC-1	ndGBM-01	Glioma	0	0	0	0	0	0	0	0	7.419180723	0	0	0	0	0	0	0	0
CNSTM-070-A_CTCACACCACCTCGTT-1	ndGBM-01	Glioma	0	0	0	0	0	0	0	0	0	0	0	7.824445931	0	0	0	0	0
CNSTM-070-A_CTCACACCACTGTCGG-1	ndGBM-01	Glioma	0	0	7.706712874	0	0	7.01401539	0	0	0	0	0	7.706712874	0	0	0	0	0
CNSTM-070-A_CTCACACCATGGTTGT-1	ndGBM-01	Glioma	0	7.265129978	0	0	0	7.265129978	0	0	0	0	0	0	0	0	0	0	0
CNSTM-070-A_CTCACACGTAGCCTAT-1	ndGBM-01	Glioma	0	0	0	0	0	0	0	0	0	0	0	0	0	0	0	0	0
CNSTM-070-A_CTCACACTCCACTCCA-1	ndGBM-01	Glioma	0	0	0	0	0	0	0	0	0	0	0	0	0	0	0	0	0
CNSTM-070-A_CTCACACTCCGTACAA-1	ndGBM-01	Glioma	0	0	0	0	0	0	0	0	0	0	0	0	0	0	0	0	0
CNSTM-070-A_CTCAGAAGTAGCTTGT-1	ndGBM-01	Glioma	0	0	0	0	0	0	0	0	0	0	0	0	0	0	0	0	0
CNSTM-070-A_CTCAGAAGTCCGAGTC-1	ndGBM-01	Glioma	0	0	0	0	0	0	0	0	0	0	0	7.957927342	0	0	0	0	0
CNSTM-070-A_CTCAGAAGTGCGAAAC-1	ndGBM-01	Glioma	0	0	0	0	0	0	0	0	0	0	0	0	0	0	0	0	0
CNSTM-070-A_CTCAGAAGTGTGGTTT-1	ndGBM-01	Glioma	0	0	0	0	0	0	0	0	0	0	0	0	0	0	0	0	0
CNSTM-070-A_CTCAGAATCACAATGC-1	ndGBM-01	Glioma	0	0	0	0	0	6.908754779	0	0	0	0	0	6.908754779	0	0	0	0	0
CNSTM-070-A_CTCAGAATCTTCGGTC-1	ndGBM-01	Glioma	0	0	0	0	0	0	0	0	0	0	0	0	0	0	0	0	0
CNSTM-070-A_CTCATTAAGGTAGCCA-1	ndGBM-01	Glioma	0	7.824445931	0	0	0	0	0	0	0	0	0	0	0	0	0	0	0
CNSTM-070-A_CTCATTACACCGAAAG-1	ndGBM-01	Glioma	0	0	0	6.321766996	0	0	0	0	0	0	0	6.321766996	0	0	0	0	0
CNSTM-070-A_CTCATTACACGACGAA-1	ndGBM-01	Glioma	0	7.601402335	0	0	0	6.908754779	0	0	0	0	0	6.908754779	0	0	0	0	0
CNSTM-070-A_CTCATTACAGACGCTC-1	ndGBM-01	Glioma	0	0	0	0	0	0	0	0	0	0	0	0	0	0	0	0	0
CNSTM-070-A_CTCATTACATGCTAGT-1	ndGBM-01	TCells	0	0	0	0	0	0	0	0	0	0	0	0	0	0	0	0	0
CNSTM-070-A_CTCATTAGTCTAGCCG-1	ndGBM-01	Glioma	0	0	0	0	0	0	0	0	0	0	0	0	0	0	0	0	0
CNSTM-070-A_CTCATTAGTTGGTTTG-1	ndGBM-01	Glioma	0	0	0	0	0	0	0	0	0	0	0	0	0	0	0	0	0
CNSTM-070-A_CTCCTAGAGTAGATGT-1	ndGBM-01	Glioma	0	0	0	0	0	0	0	0	0	0	0	0	0	0	0	0	0
CNSTM-070-A_CTCCTAGCACAACGTT-1	ndGBM-01	Glioma	0	0	0	0	0	0	0	0	0	0	7.419180723	0	0	0	0	0	0
CNSTM-070-A_CTCCTAGCAGCTGCAC-1	ndGBM-01	Glioma	0	0	0	0	0	7.01401539	0	0	0	0	0	7.01401539	0	0	0	0	0
CNSTM-070-A_CTCCTAGGTAGTGAAT-1	ndGBM-01	Glioma	0	0	0	0	0	0	0	0	0	0	0	0	0	6.167915732	0	0	0
CNSTM-070-A_CTCCTAGGTGGGTCAA-1	ndGBM-01	Glioma	0	8.517393171	0	0	0	0	0	0	0	0	0	0	0	0	0	0	0
CNSTM-070-A_CTCCTAGTCAATCACG-1	ndGBM-01	Glioma	0	0	0	0	0	0	0	0	0	0	0	0	0	0	0	0	0
CNSTM-070-A_CTCCTAGTCCCTGACT-1	ndGBM-01	Glioma	0	0	0	0	0	8.517393171	0	0	0	0	0	0	0	0	0	0	0
CNSTM-070-A_CTCCTAGTCGGCCGAT-1	ndGBM-01	Glioma	0	0	0	0	0	0	0	0	0	0	0	0	0	0	0	0	0
CNSTM-070-A_CTCGAAAAGAAACCTA-1	ndGBM-01	Glioma	0	0	0	0	0	0	0	0	0	0	0	7.601402335	0	0	0	0	0
CNSTM-070-A_CTCGAAAAGGCATGTG-1	ndGBM-01	Glioma	0	0	0	0	0	0	0	0	0	0	0	0	0	0	0	0	0
CNSTM-070-A_CTCGAAACATATACGC-1	ndGBM-01	Glioma	0	6.321766996	0	0	0	0	0	0	0	0	0	0	0	0	0	0	0
CNSTM-070-A_CTCGAAAGTAAATACG-1	ndGBM-01	Glioma	0	0	0	7.419180723	0	0	0	0	0	7.419180723	0	0	0	0	0	0	0
CNSTM-070-A_CTCGAAAGTGGCTCCA-1	ndGBM-01	Glioma	0	0	0	7.01401539	0	0	0	0	7.01401539	0	0	7.01401539	0	0	0	0	0
CNSTM-070-A_CTCGAGGAGATGGCGT-1	ndGBM-01	Glioma	0	0	0	0	0	0	0	0	0	0	0	0	0	0	0	0	0
CNSTM-070-A_CTCGAGGCACCAGATT-1	ndGBM-01	Glioma	0	0	0	0	0	0	0	0	0	0	0	0	0	0	0	0	0
CNSTM-070-A_CTCGAGGCAGCTCGAC-1	ndGBM-01	Glioma	0	6.572682063	0	0	0	0	0	0	0	0	0	0	0	0	0	0	0
CNSTM-070-A_CTCGAGGGTCTAGCCG-1	ndGBM-01	Glioma	0	0	0	0	0	0	0	0	6.216606101	0	0	0	0	0	0	0	0
CNSTM-070-A_CTCGAGGGTTCTGTTT-1	ndGBM-01	Glioma	0	0	0	0	0	0	0	0	0	0	0	0	0	0	7.601402335	0	0
CNSTM-070-A_CTCGAGGTCGCCTGAG-1	ndGBM-01	Glioma	0	0	0	0	0	0	0	0	0	0	0	0	0	0	0	0	0
CNSTM-070-A_CTCGGAGAGACGCACA-1	ndGBM-01	Glioma	0	0	0	0	0	0	0	0	0	0	0	7.824445931	0	0	0	0	0
CNSTM-070-A_CTCGGAGAGGAGTCTG-1	ndGBM-01	Glioma	0	0	0	0	0	0	0	0	0	0	0	0	0	0	0	0	0
CNSTM-070-A_CTCGGAGAGTACATGA-1	ndGBM-01	Glioma	0	0	0	0	0	0	0	0	0	0	0	0	0	0	0	0	0
CNSTM-070-A_CTCGGAGCACGTGAGA-1	ndGBM-01	Glioma	0	0	8.805025253	0	0	0	0	0	0	0	0	8.112028038	0	0	0	0	0
CNSTM-070-A_CTCGGAGCAGTATGCT-1	ndGBM-01	Glioma	0	0	0	0	0	0	0	0	0	0	0	0	0	0	0	0	0
CNSTM-070-A_CTCGGAGGTAAGAGAG-1	ndGBM-01	Glioma	0	7.601402335	0	0	0	0	0	0	0	0	0	0	0	0	0	0	0
CNSTM-070-A_CTCGGAGGTTATTCTC-1	ndGBM-01	Glioma	0	0	0	0	0	0	0	0	0	0	0	7.265129978	0	0	0	0	0
CNSTM-070-A_CTCGGAGGTTCCAACA-1	ndGBM-01	Myeloid	0	0	0	0	0	0	0	0	0	0	0	0	0	0	0	6.813544495	8.199014422
CNSTM-070-A_CTCGGAGGTTCGAATC-1	ndGBM-01	Glioma	0	0	0	0	0	0	0	0	0	0	0	0	0	0	0	0	0
CNSTM-070-A_CTCGGAGTCATGTGGT-1	ndGBM-01	Glioma	0	0	0	0	0	0	0	0	0	0	0	0	0	0	0	0	0
CNSTM-070-A_CTCGGGACAAGTCTGT-1	ndGBM-01	Glioma	0	0	0	6.121495502	0	6.121495502	0	0	6.121495502	0	0	0	0	0	0	0	0
CNSTM-070-A_CTCGGGACAGCCAATT-1	ndGBM-01	Glioma	0	0	0	0	0	0	0	0	0	0	0	0	0	0	0	0	0
CNSTM-070-A_CTCGTACCACTCGACG-1	ndGBM-01	Glioma	0	0	0	0	0	0	0	0	0	7.218643272	0	0	0	0	0	0	0
CNSTM-070-A_CTCGTACCATCACAAC-1	ndGBM-01	Glioma	0	0	0	0	0	0	0	0	0	0	0	0	0	0	0	0	0
CNSTM-070-A_CTCGTACGTAGATTAG-1	ndGBM-01	Glioma	0	0	0	0	0	0	0	0	7.365146814	0	0	0	0	0	0	6.26779959	0
CNSTM-070-A_CTCGTACTCTCTTGAT-1	ndGBM-01	Glioma	0	0	0	0	0	6.64669017	0	0	0	0	0	0	0	0	0	0	0
CNSTM-070-A_CTCGTCAAGAGTACAT-1	ndGBM-01	Glioma	0	0	0	0	0	8.22977775	0	0	0	0	0	0	0	0	0	0	0
CNSTM-070-A_CTCGTCAAGCCAGTAG-1	ndGBM-01	Glioma	0	0	0	0	0	0	0	0	6.813544495	6.813544495	0	6.813544495	0	0	0	0	0
CNSTM-070-A_CTCGTCACAGAGCCAA-1	ndGBM-01	Glioma	0	0	0	0	0	0	0	0	0	0	0	0	0	0	0	0	0
CNSTM-070-A_CTCGTCACAGTAAGCG-1	ndGBM-01	Glioma	0	0	0	0	0	0	0	0	0	0	0	0	0	0	0	0	0
CNSTM-070-A_CTCGTCACAGTTCATG-1	ndGBM-01	Glioma	0	5.917199868	0	0	0	0	0	0	0	0	0	5.917199868	0	0	0	0	0
CNSTM-070-A_CTCGTCAGTCATTAGC-1	ndGBM-01	Glioma	0	0	0	0	0	0	0	0	0	8.112028038	0	0	0	0	0	0	0
CNSTM-070-A_CTCTAATAGTCCTCCT-1	ndGBM-01	Glioma	0	0	0	7.13169851	0	0	0	0	0	0	0	0	0	0	0	0	0
CNSTM-070-A_CTCTAATCACTGTCGG-1	ndGBM-01	Glioma	0	0	0	0	0	0	0	0	0	0	0	0	0	0	0	0	0
CNSTM-070-A_CTCTAATCAGAAGCAC-1	ndGBM-01	Glioma	0	0	0	0	0	0	0	0	0	0	0	0	0	0	0	0	0
CNSTM-070-A_CTCTAATCAGCTCGCA-1	ndGBM-01	Glioma	0	0	0	0	0	7.19618707	0	0	0	0	0	0	0	0	0	0	0
CNSTM-070-A_CTCTAATCAGTGAGTG-1	ndGBM-01	Glioma	0	0	0	7.265129978	0	7.265129978	0	0	0	0	0	0	0	0	0	0	0
CNSTM-070-A_CTCTAATGTCACCTAA-1	ndGBM-01	Glioma	0	0	0	0	0	0	0	0	0	0	8.517393171	0	0	0	0	0	0
CNSTM-070-A_CTCTAATGTCTCTCGT-1	ndGBM-01	Glioma	0	0	0	0	0	0	0	0	0	0	0	0	0	0	0	0	0
CNSTM-070-A_CTCTAATTCGCATGGC-1	ndGBM-01	Glioma	0	0	0	0	0	0	0	0	0	0	0	0	0	0	0	0	0
CNSTM-070-A_CTCTAATTCGCTTGTC-1	ndGBM-01	Glioma	0	0	0	0	0	0	0	0	0	0	0	7.601402335	0	0	0	0	0
CNSTM-070-A_CTCTACGAGACTAGAT-1	ndGBM-01	Glioma	0	0	0	0	0	0	0	0	0	0	0	0	0	0	0	0	0
CNSTM-070-A_CTCTACGAGCAATCTC-1	ndGBM-01	Glioma	0	0	0	0	0	0	0	0	0	0	0	0	0	0	0	0	0
CNSTM-070-A_CTCTACGGTACCCAAT-1	ndGBM-01	Glioma	0	0	0	0	0	0	0	0	0	0	0	0	0	0	0	0	0
CNSTM-070-A_CTCTACGTCCTGCCAT-1	ndGBM-01	Glioma	0	0	0	0	0	6.321766996	0	0	0	6.321766996	6.321766996	0	6.321766996	0	0	0	0
CNSTM-070-A_CTCTACGTCGCGTTTC-1	ndGBM-01	Glioma	0	0	0	0	0	0	0	0	0	0	0	7.824445931	0	0	0	0	0
CNSTM-070-A_CTCTGGTAGACCACGA-1	ndGBM-01	Glioma	0	0	0	0	0	7.706712874	0	0	0	0	0	7.706712874	0	0	0	0	0
CNSTM-070-A_CTCTGGTAGCCTCGTG-1	ndGBM-01	Glioma	0	0	0	0	0	8.517393171	0	0	0	0	0	0	0	0	0	0	0
CNSTM-070-A_CTCTGGTCAAGGACAC-1	ndGBM-01	Glioma	0	0	0	0	0	0	0	0	0	7.265129978	0	0	0	0	0	0	0
CNSTM-070-A_CTCTGGTCAATGAAAC-1	ndGBM-01	Glioma	0	0	0	0	0	0	0	0	0	0	7.13169851	0	0	0	0	0	0
CNSTM-070-A_CTCTGGTCACCAGCAC-1	ndGBM-01	Glioma	0	0	0	0	0	0	0	0	6.503789047	0	0	0	0	0	0	0	0
CNSTM-070-A_CTCTGGTCACCCATTC-1	ndGBM-01	Glioma	0	6.572682063	0	0	0	0	0	0	0	0	6.572682063	0	0	0	0	0	0
CNSTM-070-A_CTCTGGTGTCAAAGAT-1	ndGBM-01	Glioma	0	0	0	0	0	7.13169851	0	0	0	0	0	7.13169851	0	0	0	0	0
CNSTM-070-A_CTCTGGTGTTGTCGCG-1	ndGBM-01	Glioma	0	0	0	0	0	6.813544495	0	0	0	0	0	0	0	0	0	0	0
CNSTM-070-A_CTCTGGTTCCCAAGTA-1	ndGBM-01	Glioma	0	0	0	0	0	0	0	0	0	0	0	0	0	0	0	0	0
CNSTM-070-A_CTCTGGTTCTTCAACT-1	ndGBM-01	Glioma	0	0	0	0	0	0	0	0	0	8.112028038	0	8.112028038	0	0	0	0	0
CNSTM-070-A_CTGAAACAGGCTCATT-1	ndGBM-01	Glioma	0	0	0	0	0	0	0	0	0	0	0	7.957927342	0	0	0	0	0
CNSTM-070-A_CTGAAACCAAGAAAGG-1	ndGBM-01	Glioma	0	0	0	0	0	0	0	0	0	0	0	0	0	0	0	0	0
CNSTM-070-A_CTGAAACCAAGCGCTC-1	ndGBM-01	Glioma	0	0	0	0	0	0	0	0	0	0	0	0	0	0	0	0	0
CNSTM-070-A_CTGAAACCATTCACTT-1	ndGBM-01	Glioma	0	0	6.813544495	0	0	7.506142129	0	0	0	0	0	7.506142129	0	0	0	0	0
CNSTM-070-A_CTGAAACTCATTTGGG-1	ndGBM-01	Glioma	0	0	0	0	0	0	0	0	0	0	0	0	0	0	0	0	0
CNSTM-070-A_CTGAAACTCTACGAGT-1	ndGBM-01	Glioma	0	7.339187984	0	0	0	0	0	0	0	0	0	6.64669017	0	0	0	0	0
CNSTM-070-A_CTGAAACTCTGTTGAG-1	ndGBM-01	Glioma	0	0	0	0	0	0	0	0	0	0	0	8.517393171	0	0	0	0	0
CNSTM-070-A_CTGAAGTAGACTCGGA-1	ndGBM-01	Glioma	0	7.824445931	0	0	0	0	0	0	0	0	0	7.824445931	0	0	0	0	0
CNSTM-070-A_CTGAAGTAGTCTTGCA-1	ndGBM-01	Glioma	0	0	0	0	0	0	0	0	0	0	0	0	0	0	0	0	0
CNSTM-070-A_CTGAAGTGTATCAGTC-1	ndGBM-01	Glioma	0	0	0	0	0	0	0	0	0	0	0	0	0	0	0	0	0
CNSTM-070-A_CTGAAGTGTCCTGCTT-1	ndGBM-01	Glioma	0	0	0	0	0	0	0	0	0	0	0	0	0	0	0	0	0
CNSTM-070-A_CTGAAGTGTCTTTCAT-1	ndGBM-01	Glioma	0	0	0	0	0	0	0	0	0	0	0	0	0	0	0	0	0
CNSTM-070-A_CTGAAGTGTGCCTGTG-1	ndGBM-01	Glioma	0	0	0	0	0	0	0	0	0	0	0	0	0	0	0	0	0
CNSTM-070-A_CTGAAGTGTTGTCGCG-1	ndGBM-01	Glioma	0	0	0	0	0	7.13169851	0	0	0	0	0	0	0	0	0	0	0
CNSTM-070-A_CTGATAGAGAGTCGGT-1	ndGBM-01	Glioma	0	0	0	0	0	0	0	0	0	0	0	7.265129978	0	0	0	0	0
CNSTM-070-A_CTGATAGCAAGACACG-1	ndGBM-01	Glioma	0	0	0	8.517393171	0	0	0	0	0	0	0	0	0	0	0	0	0
CNSTM-070-A_CTGATAGCACTCTGTC-1	ndGBM-01	Glioma	0	0	0	6.503789047	0	0	0	0	0	6.503789047	0	0	0	0	0	0	0
CNSTM-070-A_CTGATAGCAGAGTGTG-1	ndGBM-01	Glioma	0	0	0	0	0	0	0	0	0	0	0	7.601402335	0	0	0	0	0
CNSTM-070-A_CTGATAGGTTCGTTGA-1	ndGBM-01	Glioma	0	0	0	0	0	0	0	0	0	0	0	0	0	0	0	0	0
CNSTM-070-A_CTGATAGTCCGTACAA-1	ndGBM-01	Glioma	0	0	0	0	0	0	0	0	0	0	0	0	0	0	0	0	0
CNSTM-070-A_CTGATAGTCTACCAGA-1	ndGBM-01	Glioma	0	0	0	0	0	0	0	0	0	0	0	0	0	0	0	7.824445931	0
CNSTM-070-A_CTGATCCAGCCGATTT-1	ndGBM-01	Glioma	0	0	0	0	0	0	0	0	0	0	0	0	0	0	0	0	0
CNSTM-070-A_CTGATCCAGCTGGAAC-1	ndGBM-01	Glioma	0	0	0	0	0	7.265129978	0	0	0	0	0	0	0	0	0	0	0
CNSTM-070-A_CTGATCCCAATCCGAT-1	ndGBM-01	Glioma	0	0	0	0	0	6.726633003	0	0	0	0	6.726633003	0	0	0	0	0	0
CNSTM-070-A_CTGATCCGTACTCAAC-1	ndGBM-01	Glioma	0	0	0	0	0	0	0	0	0	0	0	0	0	0	0	0	0
CNSTM-070-A_CTGATCCGTCCAACTA-1	ndGBM-01	Glioma	0	0	0	6.908754779	0	0	0	0	0	6.908754779	0	0	0	0	0	0	0
CNSTM-070-A_CTGATCCGTTCCACTC-1	ndGBM-01	Glioma	0	0	0	0	0	0	0	0	0	0	0	0	0	0	0	0	0
CNSTM-070-A_CTGCCTAAGCACCGTC-1	ndGBM-01	Glioma	0	0	0	0	0	0	0	0	0	0	0	0	7.265129978	0	0	0	0
CNSTM-070-A_CTGCCTAAGCCCAATT-1	ndGBM-01	Glioma	0	0	6.572682063	0	0	0	0	0	0	6.572682063	0	0	0	0	0	0	0
CNSTM-070-A_CTGCCTAAGCGTTTAC-1	ndGBM-01	Glioma	0	0	0	7.01401539	0	7.706712874	0	0	0	0	7.01401539	0	0	0	0	0	0
CNSTM-070-A_CTGCCTACACACCGAC-1	ndGBM-01	Glioma	0	0	0	0	0	7.888959462	0	0	0	0	0	7.19618707	0	0	0	0	0
CNSTM-070-A_CTGCCTACACCGCTAG-1	ndGBM-01	Glioma	0	0	0	0	0	7.419180723	0	0	7.419180723	0	0	8.112028038	0	0	0	0	0
CNSTM-070-A_CTGCCTACATTGCGGC-1	ndGBM-01	Glioma	0	0	0	0	0	0	0	0	0	0	0	0	0	0	0	0	0
CNSTM-070-A_CTGCCTATCAGGCGAA-1	ndGBM-01	Glioma	0	0	0	0	0	0	0	0	0	0	0	0	0	0	0	0	0
CNSTM-070-A_CTGCGGAAGGATATAC-1	ndGBM-01	Myeloid	0	0	0	0	0	0	0	0	0	0	0	0	0	0	0	7.888959462	6.503789047
CNSTM-070-A_CTGCGGAAGTGGAGTC-1	ndGBM-01	Glioma	0	0	0	0	0	8.112028038	0	0	0	0	8.112028038	0	0	0	0	0	0
CNSTM-070-A_CTGCGGACACCGAATT-1	ndGBM-01	Glioma	0	0	0	0	0	0	0	0	0	0	0	7.506142129	0	0	0	0	0
CNSTM-070-A_CTGCGGACAGACAGGT-1	ndGBM-01	Glioma	0	0	0	0	0	0	0	0	0	0	0	0	0	0	0	0	0
CNSTM-070-A_CTGCGGAGTCGAAAGC-1	ndGBM-01	Glioma	0	6.26779959	0	6.26779959	6.26779959	0	0	0	0	0	0	0	6.959998122	0	0	0	0
CNSTM-070-A_CTGCGGATCCAAATGC-1	ndGBM-01	Glioma	0	0	6.378825585	7.071123847	0	6.378825585	0	0	6.378825585	0	0	6.378825585	6.378825585	0	0	0	0
CNSTM-070-A_CTGCTGTAGCACCGCT-1	ndGBM-01	Glioma	0	0	0	0	0	0	0	0	8.112028038	0	0	0	0	0	0	0	0
CNSTM-070-A_CTGCTGTAGGGCTCTC-1	ndGBM-01	Glioma	0	0	0	0	0	6.908754779	0	0	0	6.908754779	0	0	0	0	0	0	0
CNSTM-070-A_CTGCTGTAGTTTGCGT-1	ndGBM-01	Glioma	0	0	0	0	0	8.517393171	0	0	0	0	0	0	0	0	0	0	0
CNSTM-070-A_CTGCTGTCAATCTGCA-1	ndGBM-01	Glioma	0	0	0	0	0	0	0	0	0	0	0	0	0	8.517393171	0	0	0
CNSTM-070-A_CTGCTGTCAATTGCTG-1	ndGBM-01	Glioma	0	0	0	0	0	0	0	0	0	0	0	0	0	0	0	0	0
CNSTM-070-A_CTGCTGTGTAGCTAAA-1	ndGBM-01	Glioma	0	0	0	0	0	0	0	0	0	0	0	0	0	0	0	0	0
CNSTM-070-A_CTGCTGTGTCTCTCTG-1	ndGBM-01	Glioma	0	0	0	0	0	0	0	0	0	0	0	0	0	0	0	0	0
CNSTM-070-A_CTGGTCTAGCTTATCG-1	ndGBM-01	Glioma	0	0	0	0	0	0	0	0	0	0	0	0	7.824445931	0	0	0	0
CNSTM-070-A_CTGGTCTCAGACAAGC-1	ndGBM-01	Glioma	0	0	0	7.419180723	0	0	0	0	0	0	0	0	0	0	0	0	0
CNSTM-070-A_CTGGTCTCATTGCGGC-1	ndGBM-01	Glioma	0	0	0	0	0	0	0	0	0	0	0	0	0	0	0	0	0
CNSTM-070-A_CTGGTCTGTCTCTCGT-1	ndGBM-01	Glioma	0	0	0	0	0	0	0	0	0	7.53689713	0	0	0	0	0	0	0
CNSTM-070-A_CTGGTCTTCGTTACAG-1	ndGBM-01	Glioma	0	0	0	6.64669017	0	0	0	0	0	6.64669017	0	0	0	0	0	0	0
CNSTM-070-A_CTGTGCTAGACCTAGG-1	ndGBM-01	Glioma	0	0	0	0	0	0	0	0	0	0	6.726633003	0	0	0	0	0	0
CNSTM-070-A_CTGTGCTGTTTAGCTG-1	ndGBM-01	Glioma	0	0	0	0	0	0	0	0	0	7.13169851	0	0	0	0	0	0	0
CNSTM-070-A_CTGTGCTGTTTCCACC-1	ndGBM-01	Glioma	0	0	0	0	0	0	0	0	0	0	0	0	0	0	0	0	0
CNSTM-070-A_CTGTTTAAGCCGGTAA-1	ndGBM-01	Glioma	0	0	6.439350371	6.439350371	0	6.439350371	0	0	0	0	0	0	0	0	0	0	0
CNSTM-070-A_CTGTTTAAGTCGAGTG-1	ndGBM-01	Glioma	0	0	0	0	0	0	0	0	0	0	0	0	0	0	0	0	0
CNSTM-070-A_CTGTTTAGTAGGGACT-1	ndGBM-01	Glioma	0	0	0	9.210440367	0	0	0	0	0	0	0	0	0	0	0	0	0
CNSTM-070-A_CTGTTTATCCCTTGCA-1	ndGBM-01	Glioma	0	0	0	0	0	0	0	0	0	0	0	0	0	0	0	0	0
CNSTM-070-A_CTGTTTATCTGAAAGA-1	ndGBM-01	Glioma	0	0	0	0	0	0	0	0	0	0	0	0	0	0	0	0	0
CNSTM-070-A_CTGTTTATCTTAGAGC-1	ndGBM-01	Glioma	0	0	0	0	0	0	0	0	0	0	0	0	0	0	0	0	0
CNSTM-070-A_CTGTTTATCTTATCTG-1	ndGBM-01	Glioma	0	0	0	0	0	0	0	0	0	0	0	0	0	0	0	0	0
CNSTM-070-A_CTTAACTAGTGAAGAG-1	ndGBM-01	Glioma	0	0	0	0	0	0	0	0	0	0	7.824445931	0	0	0	0	0	0
CNSTM-070-A_CTTAACTCACGAGGTA-1	ndGBM-01	Glioma	0	0	0	0	0	0	0	0	0	0	0	6.26779959	0	0	0	6.26779959	0
CNSTM-070-A_CTTAACTGTCGAGTTT-1	ndGBM-01	Glioma	0	0	0	0	0	6.572682063	0	0	0	0	0	6.572682063	0	6.572682063	0	0	0
CNSTM-070-A_CTTAACTGTTCCTCCA-1	ndGBM-01	Glioma	0	0	0	0	0	8.294299609	0	0	0	0	0	0	0	0	0	0	0
CNSTM-070-A_CTTAACTGTTGGACCC-1	ndGBM-01	Glioma	0	0	0	0	0	0	0	0	0	0	0	0	0	0	0	0	0
CNSTM-070-A_CTTAACTTCATAAAGG-1	ndGBM-01	Glioma	0	5.717127377	7.100951832	5.717127377	0	8.016747849	0	0	0	5.717127377	0	5.717127377	0	0	0	5.717127377	0
CNSTM-070-A_CTTACCGCATCGGGTC-1	ndGBM-01	Glioma	0	0	0	0	0	0	0	0	0	0	0	0	0	0	0	0	0
CNSTM-070-A_CTTACCGGTAGTAGTA-1	ndGBM-01	Glioma	0	0	0	0	0	0	0	0	0	0	0	0	0	0	0	0	0
CNSTM-070-A_CTTACCGGTCACTGGC-1	ndGBM-01	Glioma	0	0	0	0	0	0	0	0	0	0	0	0	0	0	0	0	0
CNSTM-070-A_CTTACCGGTTAAGATG-1	ndGBM-01	Glioma	0	0	0	0	0	0	0	0	0	0	0	0	0	0	0	0	0
CNSTM-070-A_CTTACCGTCCTCTAGC-1	ndGBM-01	Glioma	0	0	0	0	0	0	0	0	0	0	0	0	0	6.216606101	0	0	0
CNSTM-070-A_CTTACCGTCCTTTCTC-1	ndGBM-01	Glioma	0	0	0	0	0	7.824445931	0	0	0	0	0	0	0	0	0	0	0
CNSTM-070-A_CTTAGGACACTTAAGC-1	ndGBM-01	Glioma	0	0	0	0	0	8.112028038	0	0	0	0	0	0	0	0	0	0	0
CNSTM-070-A_CTTAGGACAGCCTGTG-1	ndGBM-01	Glioma	0	0	7.01401539	0	0	7.01401539	0	0	0	0	0	0	0	0	0	0	0
CNSTM-070-A_CTTAGGACAGCTATTG-1	ndGBM-01	Glioma	0	0	0	0	0	0	0	0	0	8.112028038	8.112028038	0	8.112028038	0	0	0	0
CNSTM-070-A_CTTAGGAGTCAATGTC-1	ndGBM-01	Glioma	0	0	6.408628631	6.408628631	0	5.717127377	0	0	5.717127377	5.717127377	5.717127377	6.813544495	0	0	0	0	0
CNSTM-070-A_CTTAGGATCAAGCCTA-1	ndGBM-01	Glioma	0	0	0	0	0	0	0	0	0	0	0	0	0	0	0	0	0
CNSTM-070-A_CTTCTCTAGTGATCGG-1	ndGBM-01	Glioma	0	0	0	0	0	0	0	0	0	0	0	0	0	0	0	0	0
CNSTM-070-A_CTTCTCTCAGCTATTG-1	ndGBM-01	Glioma	0	0	0	0	0	0	0	0	0	0	0	0	0	7.601402335	0	0	0
CNSTM-070-A_CTTCTCTGTATCGCAT-1	ndGBM-01	Glioma	0	0	0	6.908754779	0	6.908754779	0	0	0	0	0	0	0	0	0	0	0
CNSTM-070-A_CTTCTCTGTCCAACTA-1	ndGBM-01	Glioma	0	0	0	0	0	0	0	0	0	0	0	0	0	0	0	0	0
CNSTM-070-A_CTTCTCTGTCGATTGT-1	ndGBM-01	Glioma	0	0	0	0	0	0	0	0	0	0	0	0	0	0	0	0	0
CNSTM-070-A_CTTCTCTTCAGGTTCA-1	ndGBM-01	Glioma	0	0	0	0	0	7.265129978	0	0	0	7.265129978	0	0	0	0	0	0	0
CNSTM-070-A_CTTCTCTTCCCTCTTT-1	ndGBM-01	Glioma	0	0	0	0	0	0	0	0	0	7.824445931	0	0	0	0	0	0	0
CNSTM-070-A_CTTCTCTTCGTTTAGG-1	ndGBM-01	Glioma	0	0	0	0	0	0	6.813544495	0	0	0	0	0	0	0	0	0	0
CNSTM-070-A_CTTCTCTTCTTGCCGT-1	ndGBM-01	Myeloid	0	0	0	0	0	0	0	0	0	0	0	0	0	0	0	0	0
CNSTM-070-A_CTTGGCTCAAGTACCT-1	ndGBM-01	Glioma	0	0	0	0	0	7.601402335	0	0	0	0	0	7.601402335	0	0	0	0	0
CNSTM-070-A_CTTGGCTCATCACAAC-1	ndGBM-01	Glioma	0	0	0	0	0	0	0	0	0	0	0	7.265129978	0	0	0	0	0
CNSTM-070-A_CTTGGCTCATCGATTG-1	ndGBM-01	Glioma	0	7.01401539	0	0	0	0	0	0	0	0	0	0	0	7.01401539	0	0	0
CNSTM-070-A_CTTGGCTGTGGCAAAC-1	ndGBM-01	Glioma	0	0	0	0	0	7.01401539	0	0	7.01401539	0	0	7.01401539	0	0	0	0	0
CNSTM-070-A_CTTGGCTGTTTGTGTG-1	ndGBM-01	Glioma	0	0	0	0	0	7.957927342	0	0	0	0	7.265129978	7.265129978	0	0	0	0	0
CNSTM-070-A_CTTGGCTTCATCTGCC-1	ndGBM-01	Glioma	0	0	0	0	0	0	0	0	0	0	6.726633003	0	0	0	0	0	0
CNSTM-070-A_CTTGGCTTCGCATGGC-1	ndGBM-01	Glioma	0	0	0	0	0	0	0	0	8.294299609	0	0	7.601402335	0	0	0	0	0
CNSTM-070-A_CTTGGCTTCGTAGATC-1	ndGBM-01	Glioma	0	0	7.13169851	0	0	0	0	0	0	0	7.824445931	0	0	0	0	0	0
CNSTM-070-A_CTTGGCTTCTGATTCT-1	ndGBM-01	Glioma	0	0	0	0	0	6.908754779	0	0	0	0	6.908754779	0	0	0	0	0	0
CNSTM-070-A_CTTTGCGAGATATACG-1	ndGBM-01	Glioma	0	0	0	0	0	0	0	0	0	0	0	7.476305823	0	0	0	6.378825585	0
CNSTM-070-A_CTTTGCGCAAGTTCTG-1	ndGBM-01	Glioma	0	0	0	0	0	0	0	0	0	0	0	0	0	0	0	0	0
CNSTM-070-A_CTTTGCGCACACATGT-1	ndGBM-01	Glioma	0	0	0	0	6.726633003	0	0	0	0	6.726633003	0	6.726633003	0	0	0	0	7.419180723
CNSTM-070-A_CTTTGCGCATCGGACC-1	ndGBM-01	Glioma	0	0	0	0	0	0	0	0	0	0	0	0	7.419180723	0	0	0	0
CNSTM-070-A_CTTTGCGGTCCAGTAT-1	ndGBM-01	Glioma	0	0	0	0	0	0	0	0	0	0	0	0	0	0	0	0	0
CNSTM-070-A_CTTTGCGGTCTCATCC-1	ndGBM-01	Glioma	0	7.824445931	0	0	0	7.824445931	0	0	0	0	7.824445931	0	0	0	0	0	0
CNSTM-070-A_CTTTGCGGTCTGCCAG-1	ndGBM-01	Glioma	0	0	0	0	0	0	0	0	0	0	0	8.112028038	0	0	0	0	0
CNSTM-070-A_CTTTGCGTCGGAAACG-1	ndGBM-01	Glioma	0	0	0	0	0	0	0	0	0	0	0	0	0	0	0	8.112028038	0
CNSTM-070-A_GAAACTCAGCCCAACC-1	ndGBM-01	Glioma	0	0	0	0	0	0	0	0	0	0	0	0	0	0	0	7.601402335	0
CNSTM-070-A_GAAACTCAGGTTCCTA-1	ndGBM-01	Glioma	0	0	0	0	0	0	0	0	0	0	0	0	0	0	0	0	0
CNSTM-070-A_GAAACTCAGTTCGATC-1	ndGBM-01	Glioma	0	0	0	7.13169851	0	7.13169851	0	0	0	0	0	7.824445931	0	0	0	0	0
CNSTM-070-A_GAAACTCCAAGTCATC-1	ndGBM-01	Glioma	0	5.303304908	0	0	0	0	0	0	5.303304908	5.993961427	0	5.993961427	5.303304908	0	0	0	0
CNSTM-070-A_GAAACTCCACCTTGTC-1	ndGBM-01	Glioma	0	0	0	7.601402335	0	0	0	0	0	0	0	0	0	0	0	0	0
CNSTM-070-A_GAAACTCTCAGAGCTT-1	ndGBM-01	Glioma	0	0	0	0	0	7.601402335	0	0	0	0	0	0	0	0	0	0	0
CNSTM-070-A_GAAACTCTCCTTCAAT-1	ndGBM-01	Glioma	0	0	0	0	0	0	8.517393171	0	0	8.517393171	0	0	0	0	0	0	0
CNSTM-070-A_GAAATGAAGCGTGTCC-1	ndGBM-01	Glioma	0	0	0	0	0	0	0	0	0	0	0	7.265129978	0	0	0	7.265129978	0
CNSTM-070-A_GAAATGAAGTGAATTG-1	ndGBM-01	Glioma	0	0	0	0	0	0	0	0	0	0	0	6.726633003	6.726633003	0	0	0	0
CNSTM-070-A_GAAATGACACGAGGTA-1	ndGBM-01	Glioma	0	0	0	0	0	0	0	0	0	0	7.601402335	0	0	0	0	0	0
CNSTM-070-A_GAAATGACAGCGAACA-1	ndGBM-01	Glioma	0	0	0	0	0	0	0	0	0	0	0	0	0	0	0	0	0
CNSTM-070-A_GAAATGAGTATAATGG-1	ndGBM-01	Glioma	0	0	0	0	0	0	0	0	0	0	0	0	0	0	0	0	0
CNSTM-070-A_GAAATGAGTCCCGACA-1	ndGBM-01	Glioma	0	0	0	6.608999776	0	5.917199868	0	0	0	5.917199868	0	6.608999776	5.917199868	0	0	0	0
CNSTM-070-A_GAACATCAGAGTTGGC-1	ndGBM-01	Glioma	0	6.572682063	0	0	0	0	0	0	6.572682063	6.572682063	0	7.265129978	0	0	0	0	0
CNSTM-070-A_GAACATCAGTCGCCGT-1	ndGBM-01	Glioma	0	0	0	0	0	0	0	0	0	0	0	0	0	0	0	0	0
CNSTM-070-A_GAACATCAGTCTCCTC-1	ndGBM-01	Myeloid	0	0	0	0	0	0	0	0	0	0	0	0	0	0	0	0	0
CNSTM-070-A_GAACATCCAAGAGTCG-1	ndGBM-01	Glioma	0	0	0	0	0	0	0	0	0	0	0	0	0	0	0	0	0
CNSTM-070-A_GAACATCCAGATAATG-1	ndGBM-01	Glioma	0	0	0	8.112028038	0	0	0	0	0	0	0	0	0	0	0	0	0
CNSTM-070-A_GAACATCCATTCTCAT-1	ndGBM-01	Glioma	0	0	0	0	0	7.13169851	0	0	0	0	0	7.13169851	0	0	0	0	0
CNSTM-070-A_GAACATCTCCACGAAT-1	ndGBM-01	Glioma	0	0	0	6.503789047	0	0	0	0	0	0	0	0	0	0	0	0	0
CNSTM-070-A_GAACCTAAGGGTTTCT-1	ndGBM-01	Glioma	0	0	6.572682063	6.572682063	0	6.572682063	0	0	0	0	0	0	0	0	0	0	0
CNSTM-070-A_GAACCTAGTACCGTTA-1	ndGBM-01	Glioma	0	0	0	0	0	0	0	0	0	0	0	0	0	0	0	0	0
CNSTM-070-A_GAACCTAGTGCAGTAG-1	ndGBM-01	Pericytes	0	7.646842497	7.700884584	0	0	6.367149511	0	0	6.367149511	6.549184852	0	0	0	0	4.764556306	0	0
CNSTM-070-A_GAACCTATCAAAGACA-1	ndGBM-01	Glioma	0	0	0	0	0	8.517393171	0	0	0	0	0	0	0	0	0	0	0
CNSTM-070-A_GAACCTATCTCTGAGA-1	ndGBM-01	Glioma	0	0	0	0	0	7.824445931	0	0	0	0	0	0	0	0	0	0	0
CNSTM-070-A_GAACCTATCTGGGCCA-1	ndGBM-01	Glioma	0	0	0	0	0	0	0	0	0	0	0	7.265129978	0	0	0	0	0
CNSTM-070-A_GAACGGAAGGCTAGAC-1	ndGBM-01	Glioma	0	0	0	0	0	0	0	0	0	0	0	0	0	0	0	0	0
CNSTM-070-A_GAACGGACACATGTGT-1	ndGBM-01	Glioma	0	0	0	7.265129978	0	7.265129978	0	0	0	7.265129978	0	0	7.265129978	0	0	0	0
CNSTM-070-A_GAACGGACAGCTGTAT-1	ndGBM-01	Glioma	0	0	0	0	0	7.13169851	0	0	7.13169851	0	0	7.13169851	0	0	0	0	0
CNSTM-070-A_GAACGGACATACTCTT-1	ndGBM-01	Glioma	0	0	0	0	0	0	0	0	0	0	0	0	0	0	0	0	0
CNSTM-070-A_GAACGGAGTCAGCTAT-1	ndGBM-01	Glioma	0	0	0	6.572682063	6.572682063	6.572682063	0	0	6.572682063	0	7.265129978	0	0	0	0	0	0
CNSTM-070-A_GAACGGATCACATACG-1	ndGBM-01	Glioma	0	0	0	0	0	0	0	0	0	0	0	0	0	0	0	0	0
CNSTM-070-A_GAAGCAGAGCTTTGGT-1	ndGBM-01	Glioma	0	0	0	7.265129978	0	7.265129978	0	0	7.265129978	0	0	0	0	0	0	0	0
CNSTM-070-A_GAAGCAGCAAGGACTG-1	ndGBM-01	Myeloid	0	0	0	0	0	0	0	0	0	0	0	0	0	0	0	8.805025253	0
CNSTM-070-A_GAAGCAGGTAAGTGTA-1	ndGBM-01	Glioma	0	0	0	0	0	0	0	0	0	0	0	7.19618707	0	0	0	0	0
CNSTM-070-A_GAAGCAGGTCTTGTCC-1	ndGBM-01	Glioma	0	0	0	0	0	0	0	0	8.112028038	0	0	0	0	0	0	0	0
CNSTM-070-A_GAAGCAGTCAAACAAG-1	ndGBM-01	Glioma	0	6.813544495	0	0	0	0	0	0	0	0	0	6.813544495	0	0	0	0	0
CNSTM-070-A_GAAGCAGTCGTTTAGG-1	ndGBM-01	Glioma	0	0	0	0	0	0	0	0	0	0	0	0	0	0	0	0	0
CNSTM-070-A_GAAGCAGTCTGCCAGG-1	ndGBM-01	Glioma	0	0	0	6.813544495	0	0	0	0	0	0	0	6.813544495	0	0	0	0	0
CNSTM-070-A_GAATAAGAGACTGTAA-1	ndGBM-01	Glioma	0	0	0	0	0	0	0	0	0	0	0	0	0	0	0	0	0
CNSTM-070-A_GAATAAGAGCGACGTA-1	ndGBM-01	Glioma	0	0	0	7.824445931	0	0	0	0	7.824445931	0	0	7.824445931	0	0	0	0	0
CNSTM-070-A_GAATAAGAGTTGAGAT-1	ndGBM-01	Glioma	0	7.601402335	0	7.601402335	0	0	0	0	0	0	0	0	0	0	0	0	0
CNSTM-070-A_GAATAAGGTACACCGC-1	ndGBM-01	Glioma	0	6.908754779	0	6.908754779	0	0	0	0	0	0	0	0	0	0	0	0	0
CNSTM-070-A_GAATAAGTCAACACAC-1	ndGBM-01	Glioma	7.13169851	0	0	0	0	7.13169851	0	0	0	0	0	7.13169851	0	0	0	0	0
CNSTM-070-A_GAATAAGTCGACGGAA-1	ndGBM-01	Glioma	0	0	0	0	0	0	0	0	6.813544495	0	0	0	0	0	0	0	0
CNSTM-070-A_GAATAAGTCTTCATGT-1	ndGBM-01	Glioma	0	0	0	0	0	0	0	0	0	7.824445931	7.824445931	0	0	0	0	0	0
CNSTM-070-A_GAATGAAAGGAATTAC-1	ndGBM-01	Glioma	0	0	0	0	0	0	0	0	0	0	0	0	0	0	0	0	0
CNSTM-070-A_GAATGAACACGCATCG-1	ndGBM-01	Glioma	0	0	0	0	0	0	0	0	0	6.813544495	0	0	0	0	0	0	0
CNSTM-070-A_GAATGAACAGTTCATG-1	ndGBM-01	Glioma	0	0	0	0	0	0	0	0	0	0	0	0	0	0	0	0	0
CNSTM-070-A_GAATGAAGTCCCGACA-1	ndGBM-01	Glioma	0	7.601402335	0	0	0	0	0	0	0	0	0	0	0	0	0	0	0
CNSTM-070-A_GAATGAATCATCTGCC-1	ndGBM-01	Glioma	0	0	0	7.339187984	0	6.64669017	0	0	0	0	0	6.64669017	0	0	0	0	0
CNSTM-070-A_GACACGCAGGCCCTTG-1	ndGBM-01	Glioma	0	0	0	0	0	0	0	0	0	6.908754779	0	0	0	0	0	0	0
CNSTM-070-A_GACACGCAGTTAAGTG-1	ndGBM-01	Glioma	0	0	0	0	0	7.601402335	0	0	0	0	0	8.294299609	0	0	0	7.601402335	0
CNSTM-070-A_GACACGCCAGGGTACA-1	ndGBM-01	TCells	0	0	0	0	0	0	0	0	0	0	0	0	0	0	0	0	0
CNSTM-070-A_GACACGCCATGGGAAC-1	ndGBM-01	Glioma	0	7.265129978	0	0	0	0	0	0	0	0	0	0	0	0	0	0	0
CNSTM-070-A_GACACGCGTAAGGATT-1	ndGBM-01	Glioma	0	0	0	7.01401539	0	7.01401539	0	0	0	0	0	0	0	0	0	0	0
CNSTM-070-A_GACACGCGTCAACATC-1	ndGBM-01	Glioma	0	6.439350371	0	0	0	0	0	0	0	0	0	0	0	0	0	0	0
CNSTM-070-A_GACACGCGTCGGATCC-1	ndGBM-01	Glioma	0	0	0	0	0	0	0	0	0	0	0	7.419180723	0	0	0	0	0
CNSTM-070-A_GACACGCGTGGCCCTA-1	ndGBM-01	TCells	0	0	0	0	0	0	0	0	0	0	0	0	0	0	8.922791624	0	0
CNSTM-070-A_GACACGCGTGTGCGTC-1	ndGBM-01	Glioma	0	0	0	0	0	0	0	0	0	0	0	0	0	0	0	0	0
CNSTM-070-A_GACACGCTCAGCGATT-1	ndGBM-01	Glioma	0	0	0	0	0	0	0	0	0	0	0	0	6.908754779	0	0	0	6.908754779
CNSTM-070-A_GACACGCTCAGGCGAA-1	ndGBM-01	Glioma	0	6.813544495	0	0	0	0	0	0	0	0	0	6.813544495	6.813544495	0	0	0	0
CNSTM-070-A_GACACGCTCCTAGTGA-1	ndGBM-01	Glioma	0	0	0	7.419180723	7.419180723	0	0	0	0	0	7.419180723	0	0	0	0	0	0
CNSTM-070-A_GACACGCTCGGGAGTA-1	ndGBM-01	Glioma	0	0	0	7.071123847	0	0	0	0	0	0	7.071123847	7.071123847	0	0	0	0	6.378825585
CNSTM-070-A_GACAGAGAGAGAGCTC-1	ndGBM-01	Glioma	0	0	0	0	0	0	0	0	0	0	0	0	0	0	0	0	0
CNSTM-070-A_GACAGAGCACCATCCT-1	ndGBM-01	Glioma	0	7.19618707	0	0	0	0	0	0	0	0	0	0	0	0	0	0	0
CNSTM-070-A_GACAGAGCAGTATCTG-1	ndGBM-01	Glioma	0	0	0	0	0	0	0	0	0	0	0	0	0	0	0	0	0
CNSTM-070-A_GACAGAGGTCACCTAA-1	ndGBM-01	Glioma	0	0	0	0	0	0	0	0	0	0	0	0	0	0	0	0	0
CNSTM-070-A_GACAGAGGTCTTCAAG-1	ndGBM-01	Glioma	0	0	0	0	0	6.813544495	0	0	0	0	0	6.813544495	0	0	0	0	0
CNSTM-070-A_GACAGAGGTCTTTCAT-1	ndGBM-01	Glioma	0	0	0	0	0	0	0	0	0	7.506142129	0	0	0	0	0	0	0
CNSTM-070-A_GACAGAGTCACATAGC-1	ndGBM-01	Glioma	0	0	0	0	0	7.824445931	0	0	0	0	0	0	0	0	0	0	0
CNSTM-070-A_GACAGAGTCTTTCCTC-1	ndGBM-01	Glioma	0	0	0	0	0	6.64669017	0	0	6.64669017	0	0	0	0	0	0	0	0
CNSTM-070-A_GACCAATAGCTGCAAG-1	ndGBM-01	Glioma	0	0	0	0	0	0	0	0	0	0	0	0	0	0	0	0	0
CNSTM-070-A_GACCAATAGGGTCGAT-1	ndGBM-01	Glioma	0	0	0	0	0	0	0	0	0	9.210440367	0	0	0	0	0	0	0
CNSTM-070-A_GACCAATCAATCGGTT-1	ndGBM-01	Glioma	0	0	0	0	0	0	0	0	0	0	0	0	0	0	0	0	0
CNSTM-070-A_GACCAATCAATGACCT-1	ndGBM-01	Glioma	0	0	0	6.167915732	0	0	0	0	0	0	0	6.167915732	0	0	0	0	0
CNSTM-070-A_GACCAATCAATGGATA-1	ndGBM-01	Glioma	0	0	0	0	0	0	0	0	0	7.824445931	0	0	0	0	0	0	0
CNSTM-070-A_GACCAATCACAAGACG-1	ndGBM-01	Glioma	0	0	0	0	0	0	0	0	0	0	0	0	0	0	0	0	0
CNSTM-070-A_GACCAATCACTTAAGC-1	ndGBM-01	Glioma	0	0	0	7.419180723	0	7.419180723	0	0	0	0	0	0	0	7.419180723	0	0	0
CNSTM-070-A_GACCAATCATACTCTT-1	ndGBM-01	Glioma	0	0	0	0	0	0	0	0	9.210440367	0	0	0	0	0	0	0	0
CNSTM-070-A_GACCAATCATTGGCGC-1	ndGBM-01	Glioma	0	0	0	0	0	0	0	0	0	0	0	0	0	0	0	0	0
CNSTM-070-A_GACCAATTCAAGCCTA-1	ndGBM-01	Glioma	0	0	0	0	0	0	0	0	0	0	0	0	0	0	0	0	0
CNSTM-070-A_GACCAATTCATGGTCA-1	ndGBM-01	Glioma	0	0	0	0	0	0	0	0	0	0	0	7.13169851	0	0	0	0	0
CNSTM-070-A_GACCAATTCTGTACGA-1	ndGBM-01	Glioma	0	0	0	0	0	0	0	0	0	0	0	0	0	0	0	0	0
CNSTM-070-A_GACCTGGCACCAACCG-1	ndGBM-01	Glioma	0	0	0	0	0	0	0	0	0	0	0	0	0	0	0	0	0
CNSTM-070-A_GACCTGGCATATACCG-1	ndGBM-01	Glioma	0	0	0	0	0	0	0	0	0	0	0	0	0	0	0	0	0
CNSTM-070-A_GACCTGGGTACCATCA-1	ndGBM-01	Glioma	0	0	0	0	0	0	0	0	0	0	0	0	7.419180723	0	0	0	0
CNSTM-070-A_GACCTGGGTCCGAAGA-1	ndGBM-01	Glioma	0	0	7.01401539	0	0	7.01401539	0	0	0	0	0	7.01401539	0	0	0	0	0
CNSTM-070-A_GACCTGGTCATTTGGG-1	ndGBM-01	Glioma	0	0	0	0	0	0	0	0	0	0	0	0	0	0	0	0	0
CNSTM-070-A_GACCTGGTCCTCAACC-1	ndGBM-01	Glioma	0	0	0	0	0	0	0	0	0	0	0	0	0	0	0	0	0
CNSTM-070-A_GACGCGTAGAGTAATC-1	ndGBM-01	Glioma	0	0	0	0	0	0	0	0	0	0	0	0	0	0	0	0	0
CNSTM-070-A_GACGCGTCAGGGAGAG-1	ndGBM-01	Glioma	0	0	0	0	0	0	0	0	0	0	0	0	0	0	0	0	0
CNSTM-070-A_GACGCGTCATTCGACA-1	ndGBM-01	Glioma	0	0	0	0	0	0	0	0	0	0	0	7.01401539	0	0	0	0	0
CNSTM-070-A_GACGCGTGTAAGCACG-1	ndGBM-01	Glioma	0	0	0	0	0	0	0	0	0	0	0	0	0	0	0	0	0
CNSTM-070-A_GACGCGTGTGGGTATG-1	ndGBM-01	Glioma	0	7.601402335	0	0	0	0	0	0	0	7.601402335	0	0	0	0	0	0	0
CNSTM-070-A_GACGCGTGTTTGGGCC-1	ndGBM-01	Glioma	0	0	0	0	0	9.210440367	0	0	0	0	0	0	0	0	0	0	0
CNSTM-070-A_GACGCGTTCACAATGC-1	ndGBM-01	Glioma	0	0	0	0	0	8.517393171	0	0	0	0	0	0	0	0	0	0	0
CNSTM-070-A_GACGGCTAGGTACTCT-1	ndGBM-01	Glioma	0	0	7.419180723	0	0	7.419180723	0	0	0	0	0	0	0	0	0	0	0
CNSTM-070-A_GACGGCTAGTGCCATT-1	ndGBM-01	Glioma	0	0	0	0	0	0	0	0	0	0	0	0	0	0	0	0	0
CNSTM-070-A_GACGGCTGTATCACCA-1	ndGBM-01	Glioma	0	0	8.112028038	0	0	0	0	0	0	0	0	0	0	0	0	0	0
CNSTM-070-A_GACGGCTGTGGCGAAT-1	ndGBM-01	Glioma	0	0	0	0	0	7.601402335	0	0	0	0	0	7.601402335	0	0	0	0	0
CNSTM-070-A_GACGTGCAGAGCTTCT-1	ndGBM-01	Glioma	0	0	0	0	0	0	0	0	0	0	0	0	0	0	0	0	0
CNSTM-070-A_GACGTGCAGGAGTAGA-1	ndGBM-01	Glioma	0	0	0	7.265129978	0	0	0	0	0	0	0	7.265129978	0	0	0	0	0
CNSTM-070-A_GACGTGCCAAGGTTCT-1	ndGBM-01	Glioma	0	0	0	0	0	0	0	0	6.216606101	0	6.216606101	6.216606101	0	0	0	0	0
CNSTM-070-A_GACGTGCCATGCTAGT-1	ndGBM-01	Glioma	0	0	0	0	0	7.957927342	0	0	0	0	0	0	0	0	0	0	0
CNSTM-070-A_GACGTGCTCAGGTAAA-1	ndGBM-01	Glioma	0	0	0	7.601402335	0	0	0	0	0	0	0	0	0	0	0	0	0
CNSTM-070-A_GACGTTAAGCCGATTT-1	ndGBM-01	Glioma	0	0	0	0	0	0	0	0	0	0	0	0	6.439350371	0	0	0	0
CNSTM-070-A_GACGTTACAGATGGCA-1	ndGBM-01	Glioma	0	0	0	8.112028038	0	0	0	0	0	0	8.112028038	8.112028038	0	0	0	0	0
CNSTM-070-A_GACGTTACATGTCTCC-1	ndGBM-01	Glioma	0	0	0	7.265129978	0	0	0	0	0	0	0	7.265129978	0	0	0	0	0
CNSTM-070-A_GACGTTACATTGCGGC-1	ndGBM-01	Glioma	0	0	0	0	0	0	0	0	0	7.601402335	0	0	0	0	0	0	0
CNSTM-070-A_GACGTTAGTAAACACA-1	ndGBM-01	Glioma	0	0	0	0	0	0	0	0	0	0	6.726633003	0	6.726633003	0	0	0	0
CNSTM-070-A_GACTAACAGATATGCA-1	ndGBM-01	Glioma	0	0	0	0	0	0	0	0	0	6.572682063	0	0	0	0	0	0	0
CNSTM-070-A_GACTAACAGCTAAGAT-1	ndGBM-01	Glioma	0	0	0	0	0	0	0	0	0	0	0	8.517393171	0	0	0	0	0
CNSTM-070-A_GACTAACCAGCCAATT-1	ndGBM-01	Glioma	0	0	0	0	0	0	0	0	0	0	0	0	0	0	0	0	0
CNSTM-070-A_GACTAACGTAAATACG-1	ndGBM-01	Glioma	0	0	0	0	0	0	0	0	0	0	0	7.419180723	0	0	0	0	0
CNSTM-070-A_GACTAACGTAGTACCT-1	ndGBM-01	Glioma	0	0	0	0	0	0	0	0	0	0	0	0	0	0	0	0	0
CNSTM-070-A_GACTAACGTGCATCTA-1	ndGBM-01	Glioma	0	0	0	0	0	0	0	0	0	0	0	0	0	0	0	0	0
CNSTM-070-A_GACTAACTCACCGTAA-1	ndGBM-01	Glioma	0	0	0	0	0	0	0	0	0	0	0	0	7.265129978	0	0	0	0
CNSTM-070-A_GACTAACTCCAAAGTC-1	ndGBM-01	Glioma	0	0	0	0	0	8.199014422	0	0	0	0	0	6.813544495	0	0	0	0	0
CNSTM-070-A_GACTAACTCCTCTAGC-1	ndGBM-01	TCells	0	0	0	0	0	0	0	0	0	0	0	0	0	0	0	0	0
CNSTM-070-A_GACTAACTCCTTAATC-1	ndGBM-01	Glioma	0	6.572682063	0	0	0	6.572682063	0	0	0	6.572682063	0	0	0	0	0	0	0
CNSTM-070-A_GACTAACTCGCCGTGA-1	ndGBM-01	Glioma	0	0	0	0	0	0	0	0	0	0	0	8.112028038	0	0	0	0	0
CNSTM-070-A_GACTACAAGACCTTTG-1	ndGBM-01	Glioma	0	0	0	0	0	0	0	0	6.813544495	0	0	6.813544495	0	0	0	0	0
CNSTM-070-A_GACTACAAGCTGATAA-1	ndGBM-01	Glioma	0	0	0	0	0	0	0	0	0	0	0	0	0	0	0	0	0
CNSTM-070-A_GACTACACAACTTGAC-1	ndGBM-01	Glioma	0	0	0	0	0	0	0	0	0	0	0	0	0	0	0	0	0
CNSTM-070-A_GACTACACAATAACGA-1	ndGBM-01	Glioma	0	0	0	0	0	0	0	0	0	0	0	0	0	0	0	0	0
CNSTM-070-A_GACTACACACGTTGGC-1	ndGBM-01	Glioma	0	0	0	0	0	0	0	0	0	0	0	0	0	0	0	0	0
CNSTM-070-A_GACTACACAGCATACT-1	ndGBM-01	Glioma	0	0	0	0	0	0	0	0	0	0	0	0	0	0	0	0	0
CNSTM-070-A_GACTACACATGCATGT-1	ndGBM-01	Glioma	0	0	0	0	0	0	0	0	0	6.813544495	0	0	0	0	0	0	0
CNSTM-070-A_GACTACAGTAACGACG-1	ndGBM-01	Glioma	0	0	0	6.64669017	0	0	0	0	0	6.64669017	0	0	0	0	0	0	0
CNSTM-070-A_GACTACAGTCAGCTAT-1	ndGBM-01	Glioma	0	0	0	0	0	7.13169851	0	0	0	0	0	7.13169851	0	0	0	0	0
CNSTM-070-A_GACTACATCCCAAGTA-1	ndGBM-01	Glioma	0	0	0	0	0	6.726633003	0	0	0	0	0	7.419180723	0	0	0	0	0
CNSTM-070-A_GACTACATCCGCAGTG-1	ndGBM-01	Glioma	0	0	0	0	0	0	0	0	0	0	0	0	0	0	0	8.517393171	0
CNSTM-070-A_GACTACATCCTTAATC-1	ndGBM-01	Glioma	0	0	0	0	0	7.01401539	0	0	0	0	0	0	0	0	0	0	0
CNSTM-070-A_GACTGCGAGAAGATTC-1	ndGBM-01	Glioma	0	0	0	7.601402335	0	0	0	0	0	0	0	0	0	0	0	0	0
CNSTM-070-A_GACTGCGAGCTAACTC-1	ndGBM-01	Glioma	0	0	7.957927342	0	0	0	0	0	0	0	7.957927342	0	0	0	0	0	0
CNSTM-070-A_GACTGCGAGGTTACCT-1	ndGBM-01	Glioma	0	0	0	0	0	0	0	0	0	0	0	0	0	0	0	0	0
CNSTM-070-A_GACTGCGAGTCCCACG-1	ndGBM-01	Glioma	0	0	0	0	0	0	0	0	0	0	0	0	0	0	0	0	0
CNSTM-070-A_GACTGCGAGTGGGATC-1	ndGBM-01	Glioma	0	0	0	0	0	0	0	0	0	0	0	8.294299609	0	0	0	0	0
CNSTM-070-A_GACTGCGCAGTCCTTC-1	ndGBM-01	Glioma	0	0	0	0	0	0	0	0	0	0	0	7.419180723	0	0	0	0	0
CNSTM-070-A_GACTGCGCATGATCCA-1	ndGBM-01	Glioma	0	0	0	0	0	0	0	0	0	8.112028038	0	0	0	0	8.112028038	0	0
CNSTM-070-A_GACTGCGGTAAGAGAG-1	ndGBM-01	Glioma	0	0	0	0	0	7.824445931	0	0	0	0	0	0	0	0	0	0	0
CNSTM-070-A_GACTGCGGTCTAGAGG-1	ndGBM-01	Glioma	0	0	0	7.265129978	0	0	0	0	7.265129978	0	0	0	0	0	0	0	0
CNSTM-070-A_GACTGCGGTGATAAGT-1	ndGBM-01	Glioma	0	0	0	0	0	0	0	0	0	0	0	0	0	0	0	0	0
CNSTM-070-A_GACTGCGGTGGGTATG-1	ndGBM-01	Glioma	0	7.265129978	0	0	0	7.265129978	0	0	0	0	0	0	0	0	0	0	0
CNSTM-070-A_GACTGCGTCACAACGT-1	ndGBM-01	Glioma	0	0	0	0	0	0	0	0	0	0	0	0	0	0	0	0	0
CNSTM-070-A_GACTGCGTCATCATTC-1	ndGBM-01	Myeloid	0	0	0	0	0	0	0	0	0	0	0	0	0	0	0	0	0
CNSTM-070-A_GACTGCGTCCTGCCAT-1	ndGBM-01	Glioma	0	0	0	0	0	0	0	0	0	0	0	0	0	0	0	0	0
CNSTM-070-A_GACTGCGTCGCAAGCC-1	ndGBM-01	Glioma	0	6.726633003	0	0	0	0	0	0	0	0	0	6.726633003	6.726633003	0	0	0	0
CNSTM-070-A_GACTGCGTCGCTGATA-1	ndGBM-01	Glioma	0	0	0	0	0	0	0	0	7.01401539	7.01401539	0	7.01401539	0	0	0	0	0
CNSTM-070-A_GACTGCGTCTGAGGGA-1	ndGBM-01	Glioma	0	0	0	0	0	0	0	0	0	0	0	0	0	0	0	0	0
CNSTM-070-A_GAGCAGACACCATGTA-1	ndGBM-01	Glioma	0	0	0	0	0	0	0	0	0	0	0	0	0	0	0	0	0
CNSTM-070-A_GAGCAGACAGACAAGC-1	ndGBM-01	Glioma	0	0	0	0	0	0	0	0	0	0	0	0	0	0	0	0	0
CNSTM-070-A_GAGCAGACAGAGCCAA-1	ndGBM-01	Glioma	0	0	0	0	0	0	0	0	0	0	0	0	0	0	0	0	0
CNSTM-070-A_GAGCAGATCAACACCA-1	ndGBM-01	Glioma	0	0	0	0	0	8.517393171	0	0	0	0	0	8.517393171	0	0	0	0	0
CNSTM-070-A_GAGCAGATCGAGAGCA-1	ndGBM-01	Glioma	0	0	0	0	0	0	0	0	0	0	0	0	0	0	0	0	0
CNSTM-070-A_GAGGTGAAGAGTCGGT-1	ndGBM-01	Glioma	0	8.517393171	0	0	0	0	0	0	0	0	0	0	0	0	0	0	0
CNSTM-070-A_GAGGTGAAGATCTGCT-1	ndGBM-01	Glioma	0	0	0	0	0	0	0	0	0	0	0	0	0	0	0	8.517393171	0
CNSTM-070-A_GAGGTGAAGCTAGTTC-1	ndGBM-01	Glioma	0	0	0	0	0	0	0	0	0	0	0	0	0	0	0	0	0
CNSTM-070-A_GAGGTGAAGGGTGTTG-1	ndGBM-01	Glioma	0	6.121495502	0	6.121495502	0	6.121495502	0	0	0	6.121495502	0	6.121495502	0	0	6.121495502	0	0
CNSTM-070-A_GAGGTGAAGTGTACGG-1	ndGBM-01	Glioma	0	0	0	7.265129978	0	7.265129978	0	0	0	0	7.265129978	0	0	0	0	0	0
CNSTM-070-A_GAGGTGACAAGAAGAG-1	ndGBM-01	Glioma	0	0	6.26779959	0	0	0	0	0	0	0	0	0	0	0	0	7.365146814	0
CNSTM-070-A_GAGGTGACAGTTAACC-1	ndGBM-01	Glioma	0	0	7.265129978	0	0	0	0	0	0	0	0	7.265129978	0	0	0	0	0
CNSTM-070-A_GAGTCCGAGGGAGTAA-1	ndGBM-01	Glioma	0	0	0	0	0	0	0	0	0	0	0	8.112028038	0	0	0	0	0
CNSTM-070-A_GAGTCCGAGTATGACA-1	ndGBM-01	Glioma	0	0	0	0	0	0	0	0	0	0	0	0	0	0	0	0	0
CNSTM-070-A_GAGTCCGAGTCTCAAC-1	ndGBM-01	Glioma	0	0	0	7.13169851	0	0	0	0	0	7.824445931	0	0	0	0	0	0	0
CNSTM-070-A_GAGTCCGGTAGAGGAA-1	ndGBM-01	Glioma	0	0	0	0	0	0	0	0	0	0	0	0	0	0	0	0	0
CNSTM-070-A_GAGTCCGGTGTAAGTA-1	ndGBM-01	Glioma	0	0	0	0	0	0	0	0	0	0	0	0	0	0	0	0	0
CNSTM-070-A_GAGTCCGGTTGGTAAA-1	ndGBM-01	Glioma	0	0	0	0	0	0	0	0	0	0	0	0	0	0	0	0	0
CNSTM-070-A_GAGTCCGTCAAACAAG-1	ndGBM-01	Glioma	0	7.419180723	0	0	0	0	0	0	0	0	0	0	0	0	0	0	0
CNSTM-070-A_GATCAGTAGCCACTAT-1	ndGBM-01	Glioma	0	0	0	0	7.419180723	0	0	0	0	0	0	0	0	0	0	0	0
CNSTM-070-A_GATCAGTAGTAAGTAC-1	ndGBM-01	Glioma	0	0	0	7.265129978	0	0	0	0	7.265129978	0	0	7.265129978	0	0	0	0	0
CNSTM-070-A_GATCAGTAGTAGATGT-1	ndGBM-01	Glioma	0	0	0	0	0	0	0	0	0	0	0	0	0	0	0	0	0
CNSTM-070-A_GATCAGTAGTTGTAGA-1	ndGBM-01	Glioma	0	0	0	0	0	0	0	0	0	0	0	0	0	0	0	0	0
CNSTM-070-A_GATCAGTCAATACGCT-1	ndGBM-01	Glioma	0	0	0	0	0	0	0	0	0	0	0	8.517393171	0	0	0	0	0
CNSTM-070-A_GATCAGTCATGGTAGG-1	ndGBM-01	Glioma	0	0	0	0	0	0	0	0	0	0	0	0	0	0	0	0	0
CNSTM-070-A_GATCGATAGCGATAGC-1	ndGBM-01	Glioma	0	0	0	0	0	0	0	0	0	0	0	8.517393171	0	0	0	0	0
CNSTM-070-A_GATCGATAGCTGAAAT-1	ndGBM-01	Glioma	0	0	0	0	0	0	0	0	0	0	0	0	0	0	0	0	0
CNSTM-070-A_GATCGATCAGACGTAG-1	ndGBM-01	Glioma	0	0	0	0	0	0	0	0	8.112028038	0	0	0	0	0	0	0	0
CNSTM-070-A_GATCGATGTAAGGATT-1	ndGBM-01	Glioma	0	0	0	0	0	0	0	0	0	0	0	8.517393171	0	0	0	0	0
CNSTM-070-A_GATCGATTCCCATTTA-1	ndGBM-01	Glioma	0	0	0	0	0	0	0	0	0	0	0	0	0	0	0	0	0
CNSTM-070-A_GATCGATTCGGATGTT-1	ndGBM-01	Glioma	0	0	0	8.517393171	0	0	0	0	0	0	0	0	0	0	0	0	0
CNSTM-070-A_GATCGATTCTTGTCAT-1	ndGBM-01	Glioma	0	0	0	0	0	0	0	0	0	0	0	7.824445931	0	0	0	0	0
CNSTM-070-A_GATCGCGCAAATTGCC-1	ndGBM-01	Glioma	0	0	0	0	0	0	0	0	0	0	0	0	0	0	0	0	0
CNSTM-070-A_GATCGCGGTCACACGC-1	ndGBM-01	Glioma	0	0	0	0	0	0	0	0	0	0	7.13169851	0	0	0	0	0	0
CNSTM-070-A_GATCGCGGTTCGCTAA-1	ndGBM-01	Glioma	0	0	0	0	0	0	0	0	0	0	0	0	0	0	0	0	0
CNSTM-070-A_GATCGCGGTTGCGCAC-1	ndGBM-01	Glioma	0	0	0	0	0	0	0	0	0	0	0	0	0	0	0	0	0
CNSTM-070-A_GATCGTACAAAGTCAA-1	ndGBM-01	Glioma	0	0	0	0	0	7.419180723	0	0	0	0	0	0	0	0	0	0	0
CNSTM-070-A_GATCGTACAACACCCG-1	ndGBM-01	Glioma	0	0	0	0	0	0	0	0	0	0	0	9.210440367	0	0	0	0	0
CNSTM-070-A_GATCGTACAATGAATG-1	ndGBM-01	Glioma	0	0	0	0	0	0	0	0	0	0	0	0	0	0	0	0	0
CNSTM-070-A_GATCGTACACAGACTT-1	ndGBM-01	TCells	0	0	0	0	0	0	0	0	0	0	0	0	0	0	0	0	0
CNSTM-070-A_GATCGTACAGCCACCA-1	ndGBM-01	Glioma	0	0	0	0	0	0	0	0	0	0	0	0	0	0	0	0	0
CNSTM-070-A_GATCGTAGTAATAGCA-1	ndGBM-01	Glioma	0	0	0	0	0	0	0	0	0	7.419180723	0	0	0	0	0	0	0
CNSTM-070-A_GATCGTAGTGACTACT-1	ndGBM-01	Glioma	0	0	0	0	0	0	0	0	0	0	0	7.601402335	0	0	0	8.699681401	0
CNSTM-070-A_GATCGTAGTTAAGATG-1	ndGBM-01	Glioma	0	0	0	0	0	0	0	0	0	0	0	0	0	0	0	0	0
CNSTM-070-A_GATCGTATCAGGCAAG-1	ndGBM-01	Glioma	0	0	0	0	0	0	0	0	0	0	0	0	0	0	0	0	0
CNSTM-070-A_GATCGTATCCGCAAGC-1	ndGBM-01	Glioma	0	0	0	0	0	5.603115631	0	0	0	0	0	5.603115631	0	0	0	0	0
CNSTM-070-A_GATCGTATCGCGATCG-1	ndGBM-01	Glioma	0	0	0	0	0	0	0	0	0	0	0	0	0	0	0	0	0
CNSTM-070-A_GATCGTATCTAACGGT-1	ndGBM-01	Glioma	0	0	0	0	0	0	0	0	6.439350371	5.74779936	0	0	0	0	0	0	0
CNSTM-070-A_GATCTAGAGTGAAGTT-1	ndGBM-01	Glioma	0	0	0	0	0	0	0	0	0	0	0	0	0	0	0	0	0
CNSTM-070-A_GATCTAGCAAGTCTGT-1	ndGBM-01	Glioma	0	0	0	0	0	0	0	0	0	0	0	0	0	0	0	0	0
CNSTM-070-A_GATCTAGCACACCGCA-1	ndGBM-01	Glioma	0	0	7.957927342	0	0	0	0	0	0	0	0	0	0	0	0	0	0
CNSTM-070-A_GATCTAGCATCCGTGG-1	ndGBM-01	Glioma	0	0	0	0	0	0	0	0	0	0	0	7.706712874	0	0	0	0	0
CNSTM-070-A_GATCTAGCATGACATC-1	ndGBM-01	Glioma	0	0	0	0	0	0	0	0	0	0	0	6.813544495	0	0	0	0	0
CNSTM-070-A_GATCTAGGTTCTCATT-1	ndGBM-01	Glioma	0	0	0	6.26779959	0	6.26779959	0	0	0	0	0	0	0	0	6.26779959	0	0
CNSTM-070-A_GATCTAGTCAGTTGAC-1	ndGBM-01	Glioma	0	6.167915732	0	0	0	0	0	0	0	0	0	0	0	0	0	0	0
CNSTM-070-A_GATGAAAAGGGCACTA-1	ndGBM-01	Glioma	0	0	0	0	0	0	0	0	0	0	0	0	0	0	0	0	0
CNSTM-070-A_GATGAGGAGAGTCGGT-1	ndGBM-01	Glioma	0	0	0	0	0	0	0	0	0	0	0	8.699681401	0	0	0	0	0
CNSTM-070-A_GATGAGGAGATATGCA-1	ndGBM-01	Glioma	0	0	0	0	0	0	0	0	0	0	0	0	0	0	0	0	0
CNSTM-070-A_GATGAGGAGCCTATGT-1	ndGBM-01	Glioma	0	0	0	0	0	0	0	0	0	0	0	0	0	0	0	0	0
CNSTM-070-A_GATGAGGGTCAAAGAT-1	ndGBM-01	Glioma	0	0	0	0	0	0	0	0	0	7.824445931	0	0	0	0	0	0	0
CNSTM-070-A_GATGAGGGTCCGAATT-1	ndGBM-01	Oligo	0	0	0	0	0	0	0	0	0	7.265129978	7.265129978	7.265129978	0	0	0	0	0
CNSTM-070-A_GATGAGGGTCTAACGT-1	ndGBM-01	Glioma	0	0	0	0	0	8.112028038	0	0	0	0	0	7.419180723	0	0	0	0	0
CNSTM-070-A_GATGAGGTCAACCATG-1	ndGBM-01	Glioma	0	0	0	0	0	0	0	0	0	0	0	0	7.419180723	0	0	0	0
CNSTM-070-A_GATGCTACACACATGT-1	ndGBM-01	Glioma	0	6.378825585	0	0	0	7.476305823	0	0	6.378825585	0	0	0	0	0	0	0	0
CNSTM-070-A_GATGCTACACAGACAG-1	ndGBM-01	Glioma	0	0	0	6.813544495	0	0	0	0	0	0	0	0	0	0	0	0	0
CNSTM-070-A_GATGCTATCACTGGGC-1	ndGBM-01	Glioma	0	0	0	0	0	8.112028038	0	0	0	0	0	0	0	0	7.419180723	0	0
CNSTM-070-A_GATGCTATCCTACAGA-1	ndGBM-01	Glioma	0	0	0	0	0	0	0	0	0	0	0	0	0	0	0	0	0
CNSTM-070-A_GATGCTATCGCTTAGA-1	ndGBM-01	Glioma	0	0	0	0	0	0	0	0	0	7.419180723	0	0	0	0	0	0	0
CNSTM-070-A_GATGCTATCTGTCTCG-1	ndGBM-01	Glioma	0	0	0	0	0	0	0	0	0	0	8.112028038	0	0	0	0	0	0
CNSTM-070-A_GATTCAGAGACTAAGT-1	ndGBM-01	Myeloid	0	5.408167787	0	0	5.408167787	6.099072535	0	0	0	5.408167787	5.408167787	0	0	0	0	0	0
CNSTM-070-A_GATTCAGAGATGGGTC-1	ndGBM-01	Glioma	0	0	0	0	0	0	0	0	0	0	0	0	8.517393171	0	0	0	0
CNSTM-070-A_GATTCAGAGTGAACGC-1	ndGBM-01	Glioma	0	0	0	0	0	0	0	0	0	0	0	0	0	0	0	0	0
CNSTM-070-A_GATTCAGGTAACGACG-1	ndGBM-01	Glioma	0	0	0	0	0	5.993961427	0	0	0	0	0	6.685860947	0	0	0	0	0
CNSTM-070-A_GATTCAGGTATAGTAG-1	ndGBM-01	Glioma	0	0	0	0	0	0	0	0	0	0	0	0	0	0	0	0	0
CNSTM-070-A_GATTCAGGTCCGTTAA-1	ndGBM-01	Glioma	0	0	0	0	0	0	0	0	0	0	0	6.908754779	0	0	0	0	0
CNSTM-070-A_GATTCAGGTTGCTCCT-1	ndGBM-01	Glioma	0	6.572682063	0	0	0	0	0	0	0	0	0	7.265129978	6.572682063	0	0	0	0
[truncated: 166,479 more rows]
