# Supplementary material for: A prognostic matrix gene expression signature defines functional glioblastoma phenotypes and niches
Source: Commun Biol. 2026 Jan 5;9:18. doi: 10.1038/s42003-025-09245-8 (PMC12769572; doi:10.1038/s42003-025-09245-8)
Supplement: Supplementary file 5 — supplementary data 2 [file 42003_2025_9245_MOESM5_ESM.zip › Vishnoi-et-al-SourceData-COMMSBIO-24-8619B/Figure2/Figure2A/Figure2A-MLb-alterations_across_samples.tsv]

Study ID	Sample ID	Patient ID	Altered	PIK3R1	PTEN	IDH1	TP53	EGFR	BRAF	RB1	PIK3CA	NF1	SPTA1	GABRA6	KEL	CDH18	SEMA3C	RPL5	TPTE2	OR5AR1	OR8K3	STAG2	SEMG1	PDGFRA	CDKN2A	CDKN2B	MTAP	PIK3R1: MUT	PIK3R1: AMP	PIK3R1: HOMDEL	PTEN: MUT	PTEN: AMP	PTEN: HOMDEL	IDH1: MUT	IDH1: AMP	IDH1: HOMDEL	TP53: MUT	TP53: AMP	TP53: HOMDEL	EGFR: MUT	EGFR: AMP	EGFR: HOMDEL	BRAF: MUT	BRAF: AMP	BRAF: HOMDEL	RB1: MUT	RB1: AMP	RB1: HOMDEL	PIK3CA: MUT
gbm_tcga	TCGA-02-2485-01	TCGA-02-2485	1	no alteration	no alteration	no alteration	R248Q (driver), S127Y (driver)	A289D (driver), AMP (driver)	no alteration	no alteration	E103G	no alteration	no alteration	no alteration	no alteration	no alteration	no alteration	no alteration	no alteration	no alteration	no alteration	no alteration	no alteration	AMP (driver)	no alteration	no alteration	no alteration	no alteration	no alteration	no alteration	no alteration	no alteration	no alteration	no alteration	no alteration	no alteration	R248Q (driver), S127Y (driver)	no alteration	no alteration	A289D (driver)	AMP (driver)	AMP (driver)	no alteration	no alteration	no alteration	no alteration	no alteration	no alteration	E103G
gbm_tcga	TCGA-02-2486-01	TCGA-02-2486	1	no alteration	no alteration	no alteration	no alteration	no alteration	no alteration	no alteration	no alteration	no alteration	no alteration	V32F	no alteration	no alteration	no alteration	no alteration	no alteration	no alteration	no alteration	no alteration	no alteration	no alteration	HOMDEL (driver)	HOMDEL (driver)	HOMDEL (driver)	no alteration	no alteration	no alteration	no alteration	no alteration	no alteration	no alteration	no alteration	no alteration	no alteration	no alteration	no alteration	no alteration	no alteration	no alteration	no alteration	no alteration	no alteration	no alteration	no alteration	no alteration	no alteration
gbm_tcga	TCGA-06-0125-01	TCGA-06-0125	1	no alteration	no alteration	no alteration	no alteration	AMP (driver)	no alteration	no alteration	no alteration	no alteration	no alteration	no alteration	no alteration	no alteration	no alteration	no alteration	no alteration	no alteration	no alteration	no alteration	no alteration	no alteration	HOMDEL (driver)	HOMDEL (driver)	HOMDEL (driver)	not profiled	no alteration	no alteration	not profiled	no alteration	no alteration	not profiled	no alteration	no alteration	not profiled	no alteration	no alteration	not profiled	AMP (driver)	AMP (driver)	not profiled	no alteration	no alteration	not profiled	no alteration	no alteration	not profiled
gbm_tcga	TCGA-06-0157-01	TCGA-06-0157	1	no alteration	Y76* (driver)	no alteration	no alteration	A289V (driver), AMP (driver)	no alteration	no alteration	no alteration	no alteration	A2208V	no alteration	no alteration	no alteration	no alteration	no alteration	no alteration	no alteration	no alteration	no alteration	no alteration	no alteration	no alteration	no alteration	no alteration	no alteration	no alteration	no alteration	Y76* (driver)	no alteration	no alteration	no alteration	no alteration	no alteration	no alteration	no alteration	no alteration	A289V (driver)	AMP (driver)	AMP (driver)	no alteration	no alteration	no alteration	no alteration	no alteration	no alteration	no alteration
gbm_tcga	TCGA-06-0184-01	TCGA-06-0184	1	no alteration	G36E (driver)	no alteration	R158H (driver)	AMP (driver)	no alteration	X654_splice (driver), Y659F	no alteration	Q2302Hfs*17 (driver)	no alteration	no alteration	no alteration	D105N	no alteration	no alteration	R177*	no alteration	no alteration	no alteration	no alteration	no alteration	no alteration	no alteration	no alteration	no alteration	no alteration	no alteration	G36E (driver)	no alteration	no alteration	no alteration	no alteration	no alteration	R158H (driver)	no alteration	no alteration	no alteration	AMP (driver)	AMP (driver)	no alteration	no alteration	no alteration	X654_splice (driver), Y659F	no alteration	no alteration	no alteration
gbm_tcga	TCGA-06-0187-01	TCGA-06-0187	1	no alteration	no alteration	no alteration	no alteration	AMP (driver)	no alteration	no alteration	no alteration	no alteration	no alteration	no alteration	no alteration	no alteration	no alteration	no alteration	no alteration	no alteration	no alteration	no alteration	no alteration	no alteration	HOMDEL (driver)	HOMDEL (driver)	HOMDEL (driver)	not profiled	no alteration	no alteration	not profiled	no alteration	no alteration	not profiled	no alteration	no alteration	not profiled	no alteration	no alteration	not profiled	AMP (driver)	AMP (driver)	not profiled	no alteration	no alteration	not profiled	no alteration	no alteration	not profiled
gbm_tcga	TCGA-06-0211-01	TCGA-06-0211	1	no alteration	no alteration	no alteration	no alteration	AMP (driver)	no alteration	no alteration	no alteration	no alteration	no alteration	no alteration	no alteration	no alteration	no alteration	no alteration	no alteration	no alteration	no alteration	no alteration	no alteration	AMP (driver)	no alteration	no alteration	no alteration	not profiled	no alteration	no alteration	not profiled	no alteration	no alteration	not profiled	no alteration	no alteration	not profiled	no alteration	no alteration	not profiled	AMP (driver)	AMP (driver)	not profiled	no alteration	no alteration	not profiled	no alteration	no alteration	not profiled
gbm_tcga	TCGA-06-0219-01	TCGA-06-0219	1	no alteration	HOMDEL (driver)	no alteration	no alteration	AMP (driver)	no alteration	no alteration	no alteration	no alteration	no alteration	no alteration	no alteration	no alteration	no alteration	no alteration	no alteration	no alteration	no alteration	no alteration	no alteration	no alteration	HOMDEL (driver)	HOMDEL (driver)	HOMDEL (driver)	no alteration	no alteration	no alteration	no alteration	HOMDEL (driver)	HOMDEL (driver)	no alteration	no alteration	no alteration	no alteration	no alteration	no alteration	no alteration	AMP (driver)	AMP (driver)	no alteration	no alteration	no alteration	no alteration	no alteration	no alteration	no alteration
gbm_tcga	TCGA-06-0744-01	TCGA-06-0744	1	no alteration	no alteration	no alteration	H179R (driver)	AMP (driver)	no alteration	no alteration	no alteration	no alteration	no alteration	no alteration	no alteration	no alteration	no alteration	no alteration	no alteration	no alteration	no alteration	no alteration	no alteration	no alteration	no alteration	no alteration	no alteration	no alteration	no alteration	no alteration	no alteration	no alteration	no alteration	no alteration	no alteration	no alteration	H179R (driver)	no alteration	no alteration	no alteration	AMP (driver)	AMP (driver)	no alteration	no alteration	no alteration	no alteration	no alteration	no alteration	no alteration
gbm_tcga	TCGA-06-0878-01	TCGA-06-0878	1	no alteration	no alteration	no alteration	no alteration	A289I (driver), AMP (driver)	no alteration	no alteration	no alteration	no alteration	no alteration	no alteration	no alteration	no alteration	no alteration	no alteration	no alteration	no alteration	no alteration	no alteration	no alteration	no alteration	HOMDEL (driver)	HOMDEL (driver)	HOMDEL (driver)	no alteration	no alteration	no alteration	no alteration	no alteration	no alteration	no alteration	no alteration	no alteration	no alteration	no alteration	no alteration	A289I (driver)	AMP (driver)	AMP (driver)	no alteration	no alteration	no alteration	no alteration	no alteration	no alteration	no alteration
gbm_tcga	TCGA-06-2557-01	TCGA-06-2557	1	no alteration	no alteration	no alteration	no alteration	A289T (driver), AMP (driver)	no alteration	no alteration	no alteration	no alteration	no alteration	no alteration	no alteration	no alteration	R528W, AMP	no alteration	no alteration	no alteration	no alteration	no alteration	no alteration	no alteration	L78Hfs*41 (driver)	no alteration	no alteration	no alteration	no alteration	no alteration	no alteration	no alteration	no alteration	no alteration	no alteration	no alteration	no alteration	no alteration	no alteration	A289T (driver)	AMP (driver)	AMP (driver)	no alteration	no alteration	no alteration	no alteration	no alteration	no alteration	no alteration
gbm_tcga	TCGA-06-2559-01	TCGA-06-2559	1	no alteration	R335* (driver), R159S (driver)	no alteration	T155N (driver), P190L (driver)	no alteration	no alteration	no alteration	no alteration	no alteration	G66R	no alteration	no alteration	no alteration	no alteration	no alteration	no alteration	no alteration	no alteration	no alteration	no alteration	L655F, E372K, AMP (driver)	no alteration	no alteration	no alteration	no alteration	no alteration	no alteration	R335* (driver), R159S (driver)	no alteration	no alteration	no alteration	no alteration	no alteration	T155N (driver), P190L (driver)	no alteration	no alteration	no alteration	no alteration	no alteration	no alteration	no alteration	no alteration	no alteration	no alteration	no alteration	no alteration
gbm_tcga	TCGA-06-2563-01	TCGA-06-2563	1	no alteration	no alteration	no alteration	L130P (driver)	R252C (driver), AMP (driver)	no alteration	no alteration	no alteration	no alteration	no alteration	no alteration	G368V	no alteration	no alteration	no alteration	no alteration	no alteration	no alteration	no alteration	no alteration	no alteration	HOMDEL (driver)	HOMDEL (driver)	HOMDEL (driver)	no alteration	no alteration	no alteration	no alteration	no alteration	no alteration	no alteration	no alteration	no alteration	L130P (driver)	no alteration	no alteration	R252C (driver)	AMP (driver)	AMP (driver)	no alteration	no alteration	no alteration	no alteration	no alteration	no alteration	no alteration
gbm_tcga	TCGA-06-2564-01	TCGA-06-2564	1	no alteration	no alteration	no alteration	no alteration	AMP (driver)	no alteration	no alteration	no alteration	no alteration	no alteration	no alteration	no alteration	no alteration	no alteration	no alteration	no alteration	no alteration	no alteration	no alteration	no alteration	no alteration	no alteration	no alteration	no alteration	no alteration	no alteration	no alteration	no alteration	no alteration	no alteration	no alteration	no alteration	no alteration	no alteration	no alteration	no alteration	no alteration	AMP (driver)	AMP (driver)	no alteration	no alteration	no alteration	no alteration	no alteration	no alteration	no alteration
gbm_tcga	TCGA-06-2565-01	TCGA-06-2565	1	no alteration	I101T (driver)	no alteration	no alteration	R108K (driver), S645C (driver), AMP (driver)	no alteration	no alteration	no alteration	no alteration	no alteration	no alteration	no alteration	no alteration	no alteration	no alteration	no alteration	no alteration	no alteration	no alteration	no alteration	no alteration	HOMDEL (driver)	HOMDEL (driver)	HOMDEL (driver)	no alteration	no alteration	no alteration	I101T (driver)	no alteration	no alteration	no alteration	no alteration	no alteration	no alteration	no alteration	no alteration	R108K (driver), S645C (driver)	AMP (driver)	AMP (driver)	no alteration	no alteration	no alteration	no alteration	no alteration	no alteration	no alteration
gbm_tcga	TCGA-06-5408-01	TCGA-06-5408	1	no alteration	no alteration	no alteration	R273H (driver)	AMP (driver)	no alteration	no alteration	no alteration	no alteration	no alteration	no alteration	K308R	no alteration	no alteration	no alteration	no alteration	no alteration	no alteration	no alteration	no alteration	AMP (driver)	HOMDEL (driver)	HOMDEL (driver)	HOMDEL (driver)	no alteration	no alteration	no alteration	no alteration	no alteration	no alteration	no alteration	no alteration	no alteration	R273H (driver)	no alteration	no alteration	no alteration	AMP (driver)	AMP (driver)	no alteration	no alteration	no alteration	no alteration	no alteration	no alteration	no alteration
gbm_tcga	TCGA-06-5414-01	TCGA-06-5414	1	no alteration	no alteration	no alteration	no alteration	AMP (driver)	no alteration	no alteration	no alteration	no alteration	no alteration	T116N	X28_splice	no alteration	no alteration	no alteration	no alteration	no alteration	no alteration	no alteration	no alteration	no alteration	HOMDEL (driver)	HOMDEL (driver)	HOMDEL (driver)	no alteration	no alteration	no alteration	no alteration	no alteration	no alteration	no alteration	no alteration	no alteration	no alteration	no alteration	no alteration	no alteration	AMP (driver)	AMP (driver)	no alteration	no alteration	no alteration	no alteration	no alteration	no alteration	no alteration
gbm_tcga	TCGA-06-5418-01	TCGA-06-5418	1	no alteration	P204L	no alteration	no alteration	no alteration	no alteration	no alteration	no alteration	no alteration	no alteration	no alteration	no alteration	no alteration	no alteration	no alteration	no alteration	no alteration	no alteration	no alteration	no alteration	no alteration	HOMDEL (driver)	HOMDEL (driver)	HOMDEL (driver)	no alteration	no alteration	no alteration	P204L	no alteration	no alteration	no alteration	no alteration	no alteration	no alteration	no alteration	no alteration	no alteration	no alteration	no alteration	no alteration	no alteration	no alteration	no alteration	no alteration	no alteration	no alteration
gbm_tcga	TCGA-06-5856-01	TCGA-06-5856	1	no alteration	no alteration	no alteration	no alteration	A289V (driver), AMP (driver)	no alteration	no alteration	no alteration	no alteration	no alteration	no alteration	no alteration	no alteration	no alteration	no alteration	no alteration	no alteration	no alteration	no alteration	no alteration	AMP (driver)	no alteration	no alteration	no alteration	no alteration	no alteration	no alteration	no alteration	no alteration	no alteration	no alteration	no alteration	no alteration	no alteration	no alteration	no alteration	A289V (driver)	AMP (driver)	AMP (driver)	no alteration	no alteration	no alteration	no alteration	no alteration	no alteration	no alteration
gbm_tcga	TCGA-12-3650-01	TCGA-12-3650	1	no alteration	HOMDEL (driver)	no alteration	no alteration	A289V (driver), R427L, AMP (driver)	no alteration	no alteration	no alteration	no alteration	no alteration	no alteration	no alteration	no alteration	no alteration	no alteration	no alteration	no alteration	no alteration	no alteration	no alteration	no alteration	HOMDEL (driver)	HOMDEL (driver)	HOMDEL (driver)	no alteration	no alteration	no alteration	no alteration	HOMDEL (driver)	HOMDEL (driver)	no alteration	no alteration	no alteration	no alteration	no alteration	no alteration	A289V (driver), R427L	AMP (driver)	AMP (driver)	no alteration	no alteration	no alteration	no alteration	no alteration	no alteration	no alteration
gbm_tcga	TCGA-12-3652-01	TCGA-12-3652	1	no alteration	no alteration	no alteration	no alteration	R252P (driver), AMP (driver)	no alteration	no alteration	no alteration	no alteration	no alteration	no alteration	no alteration	no alteration	no alteration	no alteration	no alteration	no alteration	no alteration	no alteration	no alteration	no alteration	HOMDEL (driver)	HOMDEL (driver)	HOMDEL (driver)	no alteration	no alteration	no alteration	no alteration	no alteration	no alteration	no alteration	no alteration	no alteration	no alteration	no alteration	no alteration	R252P (driver)	AMP (driver)	AMP (driver)	no alteration	no alteration	no alteration	no alteration	no alteration	no alteration	no alteration
gbm_tcga	TCGA-12-3653-01	TCGA-12-3653	1	no alteration	no alteration	no alteration	no alteration	AMP (driver)	no alteration	no alteration	no alteration	no alteration	no alteration	no alteration	no alteration	no alteration	no alteration	no alteration	no alteration	no alteration	no alteration	no alteration	no alteration	no alteration	HOMDEL (driver)	HOMDEL (driver)	HOMDEL (driver)	no alteration	no alteration	no alteration	no alteration	no alteration	no alteration	no alteration	no alteration	no alteration	no alteration	no alteration	no alteration	no alteration	AMP (driver)	AMP (driver)	no alteration	no alteration	no alteration	no alteration	no alteration	no alteration	no alteration
gbm_tcga	TCGA-12-5295-01	TCGA-12-5295	1	no alteration	no alteration	no alteration	no alteration	AMP (driver)	no alteration	no alteration	no alteration	no alteration	no alteration	no alteration	no alteration	no alteration	no alteration	no alteration	no alteration	no alteration	no alteration	no alteration	no alteration	no alteration	HOMDEL (driver)	HOMDEL (driver)	HOMDEL (driver)	no alteration	no alteration	no alteration	no alteration	no alteration	no alteration	no alteration	no alteration	no alteration	no alteration	no alteration	no alteration	no alteration	AMP (driver)	AMP (driver)	no alteration	no alteration	no alteration	no alteration	no alteration	no alteration	no alteration
gbm_tcga	TCGA-12-5299-01	TCGA-12-5299	1	no alteration	no alteration	no alteration	no alteration	no alteration	no alteration	no alteration	no alteration	no alteration	no alteration	no alteration	no alteration	no alteration	no alteration	no alteration	no alteration	no alteration	no alteration	no alteration	no alteration	no alteration	HOMDEL (driver)	HOMDEL (driver)	HOMDEL (driver)	no alteration	no alteration	no alteration	no alteration	no alteration	no alteration	no alteration	no alteration	no alteration	no alteration	no alteration	no alteration	no alteration	no alteration	no alteration	no alteration	no alteration	no alteration	no alteration	no alteration	no alteration	no alteration
gbm_tcga	TCGA-14-0787-01	TCGA-14-0787	1	no alteration	no alteration	no alteration	no alteration	AMP (driver)	no alteration	no alteration	no alteration	no alteration	no alteration	no alteration	no alteration	no alteration	no alteration	no alteration	no alteration	no alteration	no alteration	no alteration	no alteration	no alteration	HOMDEL (driver)	HOMDEL (driver)	HOMDEL (driver)	no alteration	no alteration	no alteration	no alteration	no alteration	no alteration	no alteration	no alteration	no alteration	no alteration	no alteration	no alteration	no alteration	AMP (driver)	AMP (driver)	no alteration	no alteration	no alteration	no alteration	no alteration	no alteration	no alteration
gbm_tcga	TCGA-14-0817-01	TCGA-14-0817	1	no alteration	no alteration	no alteration	L194Pfs*13 (driver)	AMP (driver)	no alteration	no alteration	no alteration	no alteration	no alteration	no alteration	no alteration	no alteration	no alteration	no alteration	no alteration	E180K	no alteration	no alteration	no alteration	AMP (driver)	HOMDEL (driver)	HOMDEL (driver)	HOMDEL (driver)	no alteration	no alteration	no alteration	no alteration	no alteration	no alteration	no alteration	no alteration	no alteration	L194Pfs*13 (driver)	no alteration	no alteration	no alteration	AMP (driver)	AMP (driver)	no alteration	no alteration	no alteration	no alteration	no alteration	no alteration	no alteration
gbm_tcga	TCGA-14-1034-02	TCGA-14-1034	1	no alteration	D109N	no alteration	G105R (driver)	G63R (driver)	no alteration	no alteration	no alteration	H2658Ifs*21 (driver)	no alteration	no alteration	no alteration	no alteration	no alteration	no alteration	no alteration	no alteration	no alteration	no alteration	no alteration	no alteration	no alteration	no alteration	no alteration	no alteration	not profiled	not profiled	D109N	not profiled	not profiled	no alteration	not profiled	not profiled	G105R (driver)	not profiled	not profiled	G63R (driver)	not profiled	not profiled	no alteration	not profiled	not profiled	no alteration	not profiled	not profiled	no alteration
gbm_tcga	TCGA-14-1823-01	TCGA-14-1823	1	no alteration	no alteration	no alteration	no alteration	A289T (driver), AMP (driver)	no alteration	no alteration	no alteration	no alteration	no alteration	no alteration	no alteration	no alteration	AMP	no alteration	no alteration	no alteration	no alteration	no alteration	no alteration	no alteration	HOMDEL (driver)	HOMDEL (driver)	HOMDEL (driver)	no alteration	no alteration	no alteration	no alteration	no alteration	no alteration	no alteration	no alteration	no alteration	no alteration	no alteration	no alteration	A289T (driver)	AMP (driver)	AMP (driver)	no alteration	no alteration	no alteration	no alteration	no alteration	no alteration	no alteration
gbm_tcga	TCGA-14-1829-01	TCGA-14-1829	1	no alteration	no alteration	no alteration	no alteration	T363I (driver), AMP (driver)	no alteration	no alteration	no alteration	no alteration	no alteration	no alteration	no alteration	no alteration	no alteration	no alteration	no alteration	no alteration	no alteration	no alteration	no alteration	AMP (driver)	HOMDEL (driver)	HOMDEL (driver)	HOMDEL (driver)	no alteration	no alteration	no alteration	no alteration	no alteration	no alteration	no alteration	no alteration	no alteration	no alteration	no alteration	no alteration	T363I (driver)	AMP (driver)	AMP (driver)	no alteration	no alteration	no alteration	no alteration	no alteration	no alteration	no alteration
gbm_tcga	TCGA-14-2554-01	TCGA-14-2554	1	no alteration	no alteration	no alteration	no alteration	G598V (driver), AMP (driver)	no alteration	no alteration	no alteration	no alteration	no alteration	no alteration	no alteration	no alteration	no alteration	no alteration	no alteration	no alteration	no alteration	T966K	no alteration	no alteration	HOMDEL (driver)	HOMDEL (driver)	no alteration	no alteration	no alteration	no alteration	no alteration	no alteration	no alteration	no alteration	no alteration	no alteration	no alteration	no alteration	no alteration	G598V (driver)	AMP (driver)	AMP (driver)	no alteration	no alteration	no alteration	no alteration	no alteration	no alteration	no alteration
gbm_tcga	TCGA-15-0742-01	TCGA-15-0742	1	no alteration	no alteration	no alteration	no alteration	C636Y, AMP (driver)	no alteration	no alteration	E81del	no alteration	no alteration	no alteration	no alteration	no alteration	no alteration	no alteration	no alteration	no alteration	no alteration	no alteration	no alteration	no alteration	HOMDEL (driver)	HOMDEL (driver)	HOMDEL (driver)	no alteration	no alteration	no alteration	no alteration	no alteration	no alteration	no alteration	no alteration	no alteration	no alteration	no alteration	no alteration	C636Y	AMP (driver)	AMP (driver)	no alteration	no alteration	no alteration	no alteration	no alteration	no alteration	E81del
gbm_tcga	TCGA-16-1045-01	TCGA-16-1045	1	no alteration	R335* (driver)	no alteration	no alteration	T263P (driver), AMP (driver)	no alteration	no alteration	no alteration	no alteration	no alteration	no alteration	no alteration	no alteration	no alteration	no alteration	no alteration	no alteration	no alteration	no alteration	no alteration	no alteration	HOMDEL (driver)	HOMDEL (driver)	HOMDEL (driver)	no alteration	no alteration	no alteration	R335* (driver)	no alteration	no alteration	no alteration	no alteration	no alteration	no alteration	no alteration	no alteration	T263P (driver)	AMP (driver)	AMP (driver)	no alteration	no alteration	no alteration	no alteration	no alteration	no alteration	no alteration
gbm_tcga	TCGA-19-2619-01	TCGA-19-2619	1	no alteration	no alteration	no alteration	no alteration	AMP (driver)	no alteration	no alteration	no alteration	no alteration	AMP	no alteration	no alteration	no alteration	no alteration	no alteration	no alteration	no alteration	no alteration	no alteration	no alteration	no alteration	HOMDEL (driver)	HOMDEL (driver)	HOMDEL (driver)	no alteration	no alteration	no alteration	no alteration	no alteration	no alteration	no alteration	no alteration	no alteration	no alteration	no alteration	no alteration	no alteration	AMP (driver)	AMP (driver)	no alteration	no alteration	no alteration	no alteration	no alteration	no alteration	no alteration
gbm_tcga	TCGA-19-2624-01	TCGA-19-2624	1	no alteration	no alteration	no alteration	no alteration	G63K (driver), AMP (driver)	no alteration	no alteration	no alteration	no alteration	no alteration	no alteration	no alteration	no alteration	no alteration	no alteration	no alteration	no alteration	no alteration	no alteration	V178I	no alteration	no alteration	no alteration	no alteration	no alteration	no alteration	no alteration	no alteration	no alteration	no alteration	no alteration	no alteration	no alteration	no alteration	no alteration	no alteration	G63K (driver)	AMP (driver)	AMP (driver)	no alteration	no alteration	no alteration	no alteration	no alteration	no alteration	no alteration
gbm_tcga	TCGA-26-5139-01	TCGA-26-5139	1	W583del (driver)	no alteration	no alteration	no alteration	C223Y, C628F, AMP (driver)	no alteration	no alteration	no alteration	no alteration	no alteration	no alteration	no alteration	L446F	no alteration	no alteration	no alteration	no alteration	no alteration	no alteration	no alteration	no alteration	HOMDEL (driver)	HOMDEL (driver)	HOMDEL (driver)	W583del (driver)	no alteration	no alteration	no alteration	no alteration	no alteration	no alteration	no alteration	no alteration	no alteration	no alteration	no alteration	C223Y, C628F	AMP (driver)	AMP (driver)	no alteration	no alteration	no alteration	no alteration	no alteration	no alteration	no alteration
gbm_tcga	TCGA-27-1831-01	TCGA-27-1831	1	no alteration	no alteration	no alteration	no alteration	A289V (driver), R108K (driver), E709K (driver), K714N	no alteration	no alteration	no alteration	no alteration	no alteration	no alteration	no alteration	no alteration	no alteration	no alteration	no alteration	no alteration	no alteration	no alteration	no alteration	S947T	HOMDEL (driver)	no alteration	HOMDEL (driver)	no alteration	no alteration	no alteration	no alteration	no alteration	no alteration	no alteration	no alteration	no alteration	no alteration	no alteration	no alteration	A289V (driver), R108K (driver), E709K (driver), K714N	no alteration	no alteration	no alteration	no alteration	no alteration	no alteration	no alteration	no alteration	no alteration
gbm_tcga	TCGA-27-1835-01	TCGA-27-1835	1	no alteration	no alteration	no alteration	V216M (driver)	no alteration	no alteration	no alteration	no alteration	no alteration	D953E, R785Q	T147N	no alteration	no alteration	no alteration	no alteration	no alteration	no alteration	no alteration	no alteration	no alteration	no alteration	no alteration	no alteration	no alteration	no alteration	no alteration	no alteration	no alteration	no alteration	no alteration	no alteration	no alteration	no alteration	V216M (driver)	no alteration	no alteration	no alteration	no alteration	no alteration	no alteration	no alteration	no alteration	no alteration	no alteration	no alteration	no alteration
gbm_tcga	TCGA-27-2523-01	TCGA-27-2523	1	no alteration	no alteration	no alteration	no alteration	AMP (driver)	no alteration	no alteration	no alteration	no alteration	no alteration	no alteration	no alteration	no alteration	no alteration	no alteration	no alteration	no alteration	no alteration	no alteration	no alteration	no alteration	HOMDEL (driver)	HOMDEL (driver)	HOMDEL (driver)	no alteration	no alteration	no alteration	no alteration	no alteration	no alteration	no alteration	no alteration	no alteration	no alteration	no alteration	no alteration	no alteration	AMP (driver)	AMP (driver)	no alteration	no alteration	no alteration	no alteration	no alteration	no alteration	no alteration
gbm_tcga	TCGA-27-2526-01	TCGA-27-2526	1	no alteration	C136Y (driver)	no alteration	no alteration	AMP (driver)	no alteration	no alteration	no alteration	no alteration	no alteration	G276R	no alteration	no alteration	no alteration	no alteration	no alteration	no alteration	no alteration	no alteration	no alteration	no alteration	no alteration	no alteration	no alteration	no alteration	no alteration	no alteration	C136Y (driver)	no alteration	no alteration	no alteration	no alteration	no alteration	no alteration	no alteration	no alteration	no alteration	AMP (driver)	AMP (driver)	no alteration	no alteration	no alteration	no alteration	no alteration	no alteration	no alteration
gbm_tcga	TCGA-28-2509-01	TCGA-28-2509	1	no alteration	no alteration	no alteration	C242Y (driver)	no alteration	no alteration	no alteration	no alteration	no alteration	no alteration	no alteration	no alteration	no alteration	no alteration	no alteration	no alteration	no alteration	no alteration	no alteration	no alteration	no alteration	no alteration	no alteration	no alteration	no alteration	no alteration	no alteration	no alteration	no alteration	no alteration	no alteration	no alteration	no alteration	C242Y (driver)	no alteration	no alteration	no alteration	no alteration	no alteration	no alteration	no alteration	no alteration	no alteration	no alteration	no alteration	no alteration
gbm_tcga	TCGA-28-2513-01	TCGA-28-2513	1	D560H (driver)	X164_splice (driver)	no alteration	no alteration	AMP (driver)	no alteration	no alteration	no alteration	no alteration	no alteration	no alteration	no alteration	no alteration	no alteration	no alteration	no alteration	no alteration	no alteration	no alteration	no alteration	no alteration	HOMDEL (driver)	HOMDEL (driver)	HOMDEL (driver)	D560H (driver)	no alteration	no alteration	X164_splice (driver)	no alteration	no alteration	no alteration	no alteration	no alteration	no alteration	no alteration	no alteration	no alteration	AMP (driver)	AMP (driver)	no alteration	no alteration	no alteration	no alteration	no alteration	no alteration	no alteration
gbm_tcga	TCGA-28-2514-01	TCGA-28-2514	1	no alteration	no alteration	no alteration	no alteration	AMP (driver)	no alteration	no alteration	no alteration	no alteration	no alteration	no alteration	no alteration	no alteration	no alteration	no alteration	no alteration	no alteration	no alteration	no alteration	no alteration	no alteration	no alteration	no alteration	no alteration	no alteration	no alteration	no alteration	no alteration	no alteration	no alteration	no alteration	no alteration	no alteration	no alteration	no alteration	no alteration	no alteration	AMP (driver)	AMP (driver)	no alteration	no alteration	no alteration	no alteration	no alteration	no alteration	no alteration
gbm_tcga	TCGA-28-5204-01	TCGA-28-5204	1	no alteration	no alteration	no alteration	no alteration	AMP (driver)	no alteration	no alteration	no alteration	no alteration	no alteration	no alteration	no alteration	no alteration	no alteration	no alteration	no alteration	no alteration	no alteration	no alteration	no alteration	no alteration	HOMDEL (driver)	HOMDEL (driver)	HOMDEL (driver)	no alteration	no alteration	no alteration	no alteration	no alteration	no alteration	no alteration	no alteration	no alteration	no alteration	no alteration	no alteration	no alteration	AMP (driver)	AMP (driver)	no alteration	no alteration	no alteration	no alteration	no alteration	no alteration	no alteration
gbm_tcga	TCGA-28-5208-01	TCGA-28-5208	1	no alteration	no alteration	no alteration	no alteration	no alteration	no alteration	no alteration	no alteration	R461* (driver), C622F	no alteration	no alteration	no alteration	no alteration	no alteration	no alteration	no alteration	no alteration	no alteration	no alteration	no alteration	no alteration	HOMDEL (driver)	HOMDEL (driver)	HOMDEL (driver)	no alteration	no alteration	no alteration	no alteration	no alteration	no alteration	no alteration	no alteration	no alteration	no alteration	no alteration	no alteration	no alteration	no alteration	no alteration	no alteration	no alteration	no alteration	no alteration	no alteration	no alteration	no alteration
gbm_tcga	TCGA-28-5209-01	TCGA-28-5209	1	no alteration	E242* (driver)	no alteration	no alteration	G598A (driver), AMP (driver)	no alteration	no alteration	no alteration	no alteration	no alteration	no alteration	no alteration	no alteration	no alteration	no alteration	no alteration	no alteration	no alteration	no alteration	no alteration	no alteration	HOMDEL (driver)	HOMDEL (driver)	HOMDEL (driver)	no alteration	no alteration	no alteration	E242* (driver)	no alteration	no alteration	no alteration	no alteration	no alteration	no alteration	no alteration	no alteration	G598A (driver)	AMP (driver)	AMP (driver)	no alteration	no alteration	no alteration	no alteration	no alteration	no alteration	no alteration
gbm_tcga	TCGA-28-5213-01	TCGA-28-5213	1	no alteration	HOMDEL (driver)	no alteration	no alteration	G598V (driver)	no alteration	no alteration	no alteration	no alteration	R1757H	no alteration	no alteration	no alteration	no alteration	no alteration	no alteration	no alteration	no alteration	no alteration	no alteration	no alteration	no alteration	no alteration	no alteration	no alteration	no alteration	no alteration	no alteration	HOMDEL (driver)	HOMDEL (driver)	no alteration	no alteration	no alteration	no alteration	no alteration	no alteration	G598V (driver)	no alteration	no alteration	no alteration	no alteration	no alteration	no alteration	no alteration	no alteration	no alteration
gbm_tcga	TCGA-32-1982-01	TCGA-32-1982	1	no alteration	C105R (driver)	no alteration	no alteration	G598V (driver), AMP (driver)	no alteration	no alteration	no alteration	no alteration	no alteration	no alteration	no alteration	no alteration	no alteration	no alteration	no alteration	no alteration	no alteration	no alteration	no alteration	no alteration	HOMDEL (driver)	HOMDEL (driver)	HOMDEL (driver)	no alteration	no alteration	no alteration	C105R (driver)	no alteration	no alteration	no alteration	no alteration	no alteration	no alteration	no alteration	no alteration	G598V (driver)	AMP (driver)	AMP (driver)	no alteration	no alteration	no alteration	no alteration	no alteration	no alteration	no alteration
gbm_tcga	TCGA-32-2632-01	TCGA-32-2632	1	no alteration	HOMDEL (driver)	no alteration	no alteration	L62R (driver), AMP (driver)	no alteration	T342Lfs*7 (driver), HOMDEL (driver)	no alteration	no alteration	Q1401E	no alteration	no alteration	no alteration	no alteration	no alteration	no alteration	no alteration	no alteration	no alteration	R208C	no alteration	no alteration	no alteration	no alteration	no alteration	no alteration	no alteration	no alteration	HOMDEL (driver)	HOMDEL (driver)	no alteration	no alteration	no alteration	no alteration	no alteration	no alteration	L62R (driver)	AMP (driver)	AMP (driver)	no alteration	no alteration	no alteration	T342Lfs*7 (driver)	HOMDEL (driver)	HOMDEL (driver)	no alteration
gbm_tcga	TCGA-32-5222-01	TCGA-32-5222	1	no alteration	G129E (driver)	no alteration	no alteration	no alteration	no alteration	no alteration	no alteration	no alteration	L771F	no alteration	no alteration	no alteration	X267_splice	no alteration	no alteration	no alteration	no alteration	X786_splice (driver)	no alteration	no alteration	HOMDEL (driver)	HOMDEL (driver)	HOMDEL (driver)	no alteration	no alteration	no alteration	G129E (driver)	no alteration	no alteration	no alteration	no alteration	no alteration	no alteration	no alteration	no alteration	no alteration	no alteration	no alteration	no alteration	no alteration	no alteration	no alteration	no alteration	no alteration	no alteration
gbm_tcga	TCGA-41-2572-01	TCGA-41-2572	1	no alteration	no alteration	no alteration	no alteration	AMP (driver)	no alteration	no alteration	H1047R (driver)	no alteration	no alteration	no alteration	R655W	no alteration	no alteration	no alteration	no alteration	no alteration	no alteration	no alteration	no alteration	no alteration	no alteration	no alteration	no alteration	no alteration	no alteration	no alteration	no alteration	no alteration	no alteration	no alteration	no alteration	no alteration	no alteration	no alteration	no alteration	no alteration	AMP (driver)	AMP (driver)	no alteration	no alteration	no alteration	no alteration	no alteration	no alteration	H1047R (driver)
gbm_tcga	TCGA-14-0736-02	TCGA-14-0736	0	not profiled	not profiled	not profiled	not profiled	not profiled	not profiled	not profiled	not profiled	not profiled	not profiled	not profiled	not profiled	not profiled	not profiled	not profiled	not profiled	not profiled	not profiled	not profiled	not profiled	not profiled	not profiled	not profiled	not profiled	not profiled	not profiled	not profiled	not profiled	not profiled	not profiled	not profiled	not profiled	not profiled	not profiled	not profiled	not profiled	not profiled	not profiled	not profiled	not profiled	not profiled	not profiled	not profiled	not profiled	not profiled	not profiled
gbm_tcga	TCGA-14-1034-01	TCGA-14-1034	0	no alteration	no alteration	no alteration	no alteration	no alteration	no alteration	no alteration	no alteration	no alteration	no alteration	no alteration	no alteration	no alteration	no alteration	no alteration	no alteration	no alteration	no alteration	no alteration	no alteration	no alteration	no alteration	no alteration	no alteration	not profiled	no alteration	no alteration	not profiled	no alteration	no alteration	not profiled	no alteration	no alteration	not profiled	no alteration	no alteration	not profiled	no alteration	no alteration	not profiled	no alteration	no alteration	not profiled	no alteration	no alteration	not profiled
gbm_tcga	TCGA-14-1402-02	TCGA-14-1402	0	not profiled	not profiled	not profiled	not profiled	not profiled	not profiled	not profiled	not profiled	not profiled	not profiled	not profiled	not profiled	not profiled	not profiled	not profiled	not profiled	not profiled	not profiled	not profiled	not profiled	not profiled	not profiled	not profiled	not profiled	not profiled	not profiled	not profiled	not profiled	not profiled	not profiled	not profiled	not profiled	not profiled	not profiled	not profiled	not profiled	not profiled	not profiled	not profiled	not profiled	not profiled	not profiled	not profiled	not profiled	not profiled	not profiled
gbm_tcga	TCGA-28-2499-01	TCGA-28-2499	0	no alteration	no alteration	no alteration	no alteration	no alteration	no alteration	no alteration	no alteration	no alteration	no alteration	no alteration	no alteration	no alteration	no alteration	no alteration	no alteration	no alteration	no alteration	no alteration	no alteration	no alteration	no alteration	no alteration	no alteration	no alteration	not profiled	not profiled	no alteration	not profiled	not profiled	no alteration	not profiled	not profiled	no alteration	not profiled	not profiled	no alteration	not profiled	not profiled	no alteration	not profiled	not profiled	no alteration	not profiled	not profiled	no alteration
gbm_tcga	TCGA-76-4932-01	TCGA-76-4932	0	no alteration	no alteration	no alteration	no alteration	no alteration	no alteration	no alteration	no alteration	no alteration	no alteration	no alteration	no alteration	no alteration	no alteration	no alteration	no alteration	no alteration	no alteration	no alteration	no alteration	no alteration	no alteration	no alteration	no alteration	no alteration	not profiled	not profiled	no alteration	not profiled	not profiled	no alteration	not profiled	not profiled	no alteration	not profiled	not profiled	no alteration	not profiled	not profiled	no alteration	not profiled	not profiled	no alteration	not profiled	not profiled	no alteration
[truncated: 50 more columns]
