# Supplementary material for: A prognostic matrix gene expression signature defines functional glioblastoma phenotypes and niches
Source: Commun Biol. 2026 Jan 5;9:18. doi: 10.1038/s42003-025-09245-8 (PMC12769572; doi:10.1038/s42003-025-09245-8)
Supplement: Supplementary file 5 — supplementary data 2 [file 42003_2025_9245_MOESM5_ESM.zip › Vishnoi-et-al-SourceData-COMMSBIO-24-8619B/Figure2/Figure2A/Figure2A-EnrichmentQvalues.xlsx]

## Sheet: Sheet1
	neglogP	neglogQ
PIK3R1	0.982967	0.389074
PTEN	0.917215	0.389074
TP53	0.847712	0.389074
EGFR	4.0715	2.70988
BRAF	0.767004	0.375821
RB1	0.649752	0.367205
PIK3CA	0.481486	0.265886
NF1	1.6517	0.590997
SPTA1	0.0670192	0.0249842
GABRA6	0.66354	0.367205
KEL	0.0644927	0.0249842
CDH18	0.274088	0.119758
SEMA3C	0.0291884	0.0199966
RPL5	1.09366	0.389074
TPTE2	0.251037	0.119758
OR5AR1	0.179142	0.0726867
OR8K3	1.11014	0.389074
STAG2	0.137869	0.0548944
SEMG1	0.369572	0.183936
PDGFRA	0.0199966	0.0199966
CDKN2A	0.737549	0.375821
CDKN2B	0.598599	0.350815
MTAP	0.886057	0.389074
