# Supplementary material for: A prognostic matrix gene expression signature defines functional glioblastoma phenotypes and niches
Source: Commun Biol. 2026 Jan 5;9:18. doi: 10.1038/s42003-025-09245-8 (PMC12769572; doi:10.1038/s42003-025-09245-8)
Supplement: Supplementary file 5 — supplementary data 2 [file 42003_2025_9245_MOESM5_ESM.zip › Vishnoi-et-al-SourceData-COMMSBIO-24-8619B/Figure2/Figure2A/Figure2A-MH-alterations_across_samples.tsv]

Study ID	Sample ID	Patient ID	Altered	PIK3R1	PTEN	IDH1	TP53	EGFR	BRAF	RB1	PIK3CA	NF1	SPTA1	GABRA6	KEL	CDH18	SEMA3C	RPL5	TPTE2	OR5AR1	OR8K3	STAG2	SEMG1	PDGFRA	CDKN2A	CDKN2B	MTAP	PIK3R1: MUT	PIK3R1: AMP	PIK3R1: HOMDEL	PTEN: MUT	PTEN: AMP	PTEN: HOMDEL	IDH1: MUT	IDH1: AMP	IDH1: HOMDEL	TP53: MUT	TP53: AMP	TP53: HOMDEL	EGFR: MUT	EGFR: AMP	EGFR: HOMDEL	BRAF: MUT	BRAF: AMP	BRAF: HOMDEL	RB1: MUT	RB1: AMP	RB1: HOMDEL	PIK3CA: MUT
gbm_tcga	TCGA-02-0047-01	TCGA-02-0047	1	no alteration	no alteration	no alteration	no alteration	no alteration	V600E (driver)	no alteration	N345K (driver)	no alteration	no alteration	no alteration	no alteration	no alteration	no alteration	X63_splice (driver)	Y158D	no alteration	no alteration	no alteration	no alteration	N848_Y849insF (driver)	HOMDEL (driver)	HOMDEL (driver)	HOMDEL (driver)	no alteration	no alteration	no alteration	no alteration	no alteration	no alteration	no alteration	no alteration	no alteration	no alteration	no alteration	no alteration	no alteration	no alteration	no alteration	V600E (driver)	no alteration	no alteration	no alteration	no alteration	no alteration	N345K (driver)
gbm_tcga	TCGA-02-0055-01	TCGA-02-0055	1	no alteration	T131A (driver)	no alteration	V216M (driver)	no alteration	no alteration	no alteration	no alteration	HOMDEL (driver)	no alteration	no alteration	no alteration	no alteration	no alteration	no alteration	no alteration	no alteration	no alteration	no alteration	no alteration	no alteration	no alteration	no alteration	no alteration	no alteration	no alteration	no alteration	T131A (driver)	no alteration	no alteration	no alteration	no alteration	no alteration	V216M (driver)	no alteration	no alteration	no alteration	no alteration	no alteration	no alteration	no alteration	no alteration	no alteration	no alteration	no alteration	no alteration
gbm_tcga	TCGA-06-0125-02	TCGA-06-0125	1	no alteration	T319* (driver)	no alteration	no alteration	G598V (driver)	no alteration	no alteration	no alteration	no alteration	no alteration	no alteration	no alteration	no alteration	no alteration	no alteration	no alteration	no alteration	no alteration	no alteration	no alteration	no alteration	no alteration	no alteration	no alteration	no alteration	not profiled	not profiled	T319* (driver)	not profiled	not profiled	no alteration	not profiled	not profiled	no alteration	not profiled	not profiled	G598V (driver)	not profiled	not profiled	no alteration	not profiled	not profiled	no alteration	not profiled	not profiled	no alteration
gbm_tcga	TCGA-06-0130-01	TCGA-06-0130	1	no alteration	HOMDEL (driver)	no alteration	R158H (driver)	no alteration	no alteration	X830_splice (driver)	no alteration	no alteration	no alteration	no alteration	no alteration	no alteration	no alteration	no alteration	no alteration	no alteration	no alteration	no alteration	no alteration	no alteration	no alteration	no alteration	no alteration	no alteration	no alteration	no alteration	no alteration	HOMDEL (driver)	HOMDEL (driver)	no alteration	no alteration	no alteration	R158H (driver)	no alteration	no alteration	no alteration	no alteration	no alteration	no alteration	no alteration	no alteration	X830_splice (driver)	no alteration	no alteration	no alteration
gbm_tcga	TCGA-06-0168-01	TCGA-06-0168	1	no alteration	A328* (driver)	no alteration	no alteration	no alteration	no alteration	no alteration	no alteration	no alteration	no alteration	no alteration	no alteration	no alteration	no alteration	no alteration	no alteration	no alteration	no alteration	no alteration	no alteration	no alteration	no alteration	no alteration	no alteration	no alteration	no alteration	no alteration	A328* (driver)	no alteration	no alteration	no alteration	no alteration	no alteration	no alteration	no alteration	no alteration	no alteration	no alteration	no alteration	no alteration	no alteration	no alteration	no alteration	no alteration	no alteration	no alteration
gbm_tcga	TCGA-06-0171-02	TCGA-06-0171	1	no alteration	no alteration	no alteration	no alteration	no alteration	no alteration	no alteration	M1043V (driver)	no alteration	no alteration	no alteration	no alteration	no alteration	no alteration	no alteration	no alteration	no alteration	no alteration	no alteration	no alteration	no alteration	no alteration	no alteration	no alteration	no alteration	not profiled	not profiled	no alteration	not profiled	not profiled	no alteration	not profiled	not profiled	no alteration	not profiled	not profiled	no alteration	not profiled	not profiled	no alteration	not profiled	not profiled	no alteration	not profiled	not profiled	M1043V (driver)
gbm_tcga	TCGA-06-0190-01	TCGA-06-0190	1	no alteration	no alteration	no alteration	no alteration	no alteration	no alteration	no alteration	no alteration	no alteration	no alteration	no alteration	no alteration	no alteration	no alteration	no alteration	no alteration	no alteration	no alteration	no alteration	no alteration	no alteration	HOMDEL (driver)	HOMDEL (driver)	HOMDEL (driver)	not profiled	no alteration	no alteration	not profiled	no alteration	no alteration	not profiled	no alteration	no alteration	not profiled	no alteration	no alteration	not profiled	no alteration	no alteration	not profiled	no alteration	no alteration	not profiled	no alteration	no alteration	not profiled
gbm_tcga	TCGA-06-0190-02	TCGA-06-0190	1	R577Kfs*25 (driver)	D92E (driver)	no alteration	G245S (driver)	no alteration	no alteration	no alteration	no alteration	W561R, Q1447K	no alteration	no alteration	no alteration	no alteration	no alteration	no alteration	no alteration	no alteration	no alteration	no alteration	no alteration	no alteration	no alteration	no alteration	no alteration	R577Kfs*25 (driver)	not profiled	not profiled	D92E (driver)	not profiled	not profiled	no alteration	not profiled	not profiled	G245S (driver)	not profiled	not profiled	no alteration	not profiled	not profiled	no alteration	not profiled	not profiled	no alteration	not profiled	not profiled	no alteration
gbm_tcga	TCGA-06-0210-01	TCGA-06-0210	1	no alteration	no alteration	no alteration	no alteration	no alteration	no alteration	no alteration	no alteration	no alteration	no alteration	no alteration	no alteration	no alteration	no alteration	no alteration	no alteration	no alteration	no alteration	no alteration	no alteration	AMP (driver)	HOMDEL (driver)	HOMDEL (driver)	HOMDEL (driver)	not profiled	no alteration	no alteration	not profiled	no alteration	no alteration	not profiled	no alteration	no alteration	not profiled	no alteration	no alteration	not profiled	no alteration	no alteration	not profiled	no alteration	no alteration	not profiled	no alteration	no alteration	not profiled
gbm_tcga	TCGA-06-0210-02	TCGA-06-0210	1	no alteration	no alteration	no alteration	R248Q (driver)	no alteration	no alteration	no alteration	E545K (driver)	R192* (driver), D633Ifs*55 (driver)	R891*	no alteration	no alteration	no alteration	no alteration	no alteration	no alteration	no alteration	no alteration	no alteration	no alteration	no alteration	no alteration	no alteration	no alteration	no alteration	not profiled	not profiled	no alteration	not profiled	not profiled	no alteration	not profiled	not profiled	R248Q (driver)	not profiled	not profiled	no alteration	not profiled	not profiled	no alteration	not profiled	not profiled	no alteration	not profiled	not profiled	E545K (driver)
gbm_tcga	TCGA-06-0211-02	TCGA-06-0211	1	no alteration	no alteration	no alteration	no alteration	Q276*	no alteration	no alteration	no alteration	no alteration	no alteration	no alteration	no alteration	no alteration	no alteration	D59Yfs*53 (driver)	no alteration	no alteration	no alteration	no alteration	no alteration	no alteration	no alteration	no alteration	no alteration	no alteration	not profiled	not profiled	no alteration	not profiled	not profiled	no alteration	not profiled	not profiled	no alteration	not profiled	not profiled	Q276*	not profiled	not profiled	no alteration	not profiled	not profiled	no alteration	not profiled	not profiled	no alteration
gbm_tcga	TCGA-06-0644-01	TCGA-06-0644	1	no alteration	I203Sfs*39 (driver)	no alteration	Y220C (driver)	no alteration	V600E (driver)	no alteration	AMP (driver)	no alteration	no alteration	no alteration	no alteration	no alteration	no alteration	no alteration	no alteration	no alteration	no alteration	no alteration	no alteration	no alteration	HOMDEL (driver)	HOMDEL (driver)	HOMDEL (driver)	no alteration	no alteration	no alteration	I203Sfs*39 (driver)	no alteration	no alteration	no alteration	no alteration	no alteration	Y220C (driver)	no alteration	no alteration	no alteration	no alteration	no alteration	V600E (driver)	no alteration	no alteration	no alteration	no alteration	no alteration	no alteration
gbm_tcga	TCGA-06-0645-01	TCGA-06-0645	1	no alteration	HOMDEL (driver)	no alteration	no alteration	AMP (driver)	no alteration	no alteration	no alteration	no alteration	no alteration	no alteration	no alteration	N499I	AMP	no alteration	no alteration	no alteration	no alteration	no alteration	no alteration	no alteration	no alteration	no alteration	no alteration	no alteration	no alteration	no alteration	no alteration	HOMDEL (driver)	HOMDEL (driver)	no alteration	no alteration	no alteration	no alteration	no alteration	no alteration	no alteration	AMP (driver)	AMP (driver)	no alteration	no alteration	no alteration	no alteration	no alteration	no alteration	no alteration
gbm_tcga	TCGA-06-0649-01	TCGA-06-0649	1	no alteration	R130G (driver)	no alteration	no alteration	G331R	no alteration	no alteration	no alteration	no alteration	no alteration	no alteration	no alteration	no alteration	K495N	no alteration	no alteration	no alteration	no alteration	no alteration	no alteration	AMP (driver)	HOMDEL (driver)	HOMDEL (driver)	HOMDEL (driver)	no alteration	no alteration	no alteration	R130G (driver)	no alteration	no alteration	no alteration	no alteration	no alteration	no alteration	no alteration	no alteration	G331R	no alteration	no alteration	no alteration	no alteration	no alteration	no alteration	no alteration	no alteration	no alteration
gbm_tcga	TCGA-06-0750-01	TCGA-06-0750	1	X582_splice (driver)	no alteration	no alteration	no alteration	A289N (driver), P596R (driver), AMP (driver)	no alteration	no alteration	no alteration	no alteration	no alteration	no alteration	no alteration	no alteration	no alteration	no alteration	no alteration	no alteration	no alteration	no alteration	no alteration	no alteration	HOMDEL (driver)	HOMDEL (driver)	HOMDEL (driver)	X582_splice (driver)	no alteration	no alteration	no alteration	no alteration	no alteration	no alteration	no alteration	no alteration	no alteration	no alteration	no alteration	A289N (driver), P596R (driver)	AMP (driver)	AMP (driver)	no alteration	no alteration	no alteration	no alteration	no alteration	no alteration	no alteration
gbm_tcga	TCGA-06-2562-01	TCGA-06-2562	1	L573P	no alteration	no alteration	no alteration	no alteration	no alteration	no alteration	no alteration	K1661Gfs*36 (driver), T467Nfs*6 (driver)	no alteration	no alteration	no alteration	no alteration	no alteration	no alteration	no alteration	no alteration	no alteration	no alteration	no alteration	no alteration	HOMDEL (driver)	no alteration	HOMDEL (driver)	L573P	no alteration	no alteration	no alteration	no alteration	no alteration	no alteration	no alteration	no alteration	no alteration	no alteration	no alteration	no alteration	no alteration	no alteration	no alteration	no alteration	no alteration	no alteration	no alteration	no alteration	no alteration
gbm_tcga	TCGA-06-2569-01	TCGA-06-2569	1	no alteration	no alteration	no alteration	T155_R158del (driver)	no alteration	no alteration	no alteration	no alteration	N1681Kfs*3 (driver)	no alteration	no alteration	no alteration	no alteration	no alteration	no alteration	no alteration	no alteration	no alteration	no alteration	no alteration	no alteration	no alteration	no alteration	no alteration	no alteration	no alteration	no alteration	no alteration	no alteration	no alteration	no alteration	no alteration	no alteration	T155_R158del (driver)	no alteration	no alteration	no alteration	no alteration	no alteration	no alteration	no alteration	no alteration	no alteration	no alteration	no alteration	no alteration
gbm_tcga	TCGA-06-5410-01	TCGA-06-5410	1	no alteration	no alteration	no alteration	no alteration	no alteration	no alteration	no alteration	no alteration	S436* (driver)	A2011V	no alteration	no alteration	no alteration	no alteration	no alteration	no alteration	no alteration	no alteration	no alteration	no alteration	no alteration	no alteration	no alteration	no alteration	no alteration	no alteration	no alteration	no alteration	no alteration	no alteration	no alteration	no alteration	no alteration	no alteration	no alteration	no alteration	no alteration	no alteration	no alteration	no alteration	no alteration	no alteration	no alteration	no alteration	no alteration	no alteration
gbm_tcga	TCGA-06-5412-01	TCGA-06-5412	1	no alteration	A328Qfs*16 (driver)	no alteration	no alteration	no alteration	no alteration	no alteration	no alteration	K1661Gfs*36 (driver)	no alteration	no alteration	V411M	no alteration	no alteration	no alteration	no alteration	no alteration	no alteration	no alteration	no alteration	no alteration	no alteration	no alteration	no alteration	no alteration	no alteration	no alteration	A328Qfs*16 (driver)	no alteration	no alteration	no alteration	no alteration	no alteration	no alteration	no alteration	no alteration	no alteration	no alteration	no alteration	no alteration	no alteration	no alteration	no alteration	no alteration	no alteration	no alteration
gbm_tcga	TCGA-06-5413-01	TCGA-06-5413	1	no alteration	no alteration	no alteration	no alteration	V843L (driver), AMP (driver)	no alteration	no alteration	E39K (driver)	no alteration	no alteration	no alteration	no alteration	no alteration	no alteration	V6Lfs*13 (driver)	no alteration	no alteration	no alteration	no alteration	no alteration	no alteration	HOMDEL (driver)	HOMDEL (driver)	HOMDEL (driver)	no alteration	no alteration	no alteration	no alteration	no alteration	no alteration	no alteration	no alteration	no alteration	no alteration	no alteration	no alteration	V843L (driver)	AMP (driver)	AMP (driver)	no alteration	no alteration	no alteration	no alteration	no alteration	no alteration	E39K (driver)
gbm_tcga	TCGA-12-0619-01	TCGA-12-0619	1	no alteration	no alteration	no alteration	K164E (driver)	G598V (driver), AMP (driver)	no alteration	R661W (driver)	no alteration	no alteration	no alteration	no alteration	no alteration	no alteration	no alteration	no alteration	no alteration	no alteration	no alteration	no alteration	no alteration	no alteration	no alteration	no alteration	no alteration	no alteration	no alteration	no alteration	no alteration	no alteration	no alteration	no alteration	no alteration	no alteration	K164E (driver)	no alteration	no alteration	G598V (driver)	AMP (driver)	AMP (driver)	no alteration	no alteration	no alteration	R661W (driver)	no alteration	no alteration	no alteration
gbm_tcga	TCGA-14-0781-01	TCGA-14-0781	1	no alteration	S170N (driver)	no alteration	no alteration	no alteration	no alteration	no alteration	no alteration	no alteration	no alteration	no alteration	no alteration	no alteration	no alteration	no alteration	no alteration	no alteration	no alteration	no alteration	no alteration	no alteration	no alteration	no alteration	no alteration	no alteration	no alteration	no alteration	S170N (driver)	no alteration	no alteration	no alteration	no alteration	no alteration	no alteration	no alteration	no alteration	no alteration	no alteration	no alteration	no alteration	no alteration	no alteration	no alteration	no alteration	no alteration	no alteration
gbm_tcga	TCGA-14-0789-01	TCGA-14-0789	1	no alteration	no alteration	no alteration	no alteration	C628Y, AMP (driver)	no alteration	no alteration	no alteration	Q950* (driver)	no alteration	no alteration	no alteration	no alteration	no alteration	no alteration	no alteration	no alteration	no alteration	M148Nfs*3 (driver)	no alteration	no alteration	HOMDEL (driver)	no alteration	HOMDEL (driver)	no alteration	no alteration	no alteration	no alteration	no alteration	no alteration	no alteration	no alteration	no alteration	no alteration	no alteration	no alteration	C628Y	AMP (driver)	AMP (driver)	no alteration	no alteration	no alteration	no alteration	no alteration	no alteration	no alteration
gbm_tcga	TCGA-19-4065-01	TCGA-19-4065	1	no alteration	no alteration	no alteration	no alteration	no alteration	no alteration	no alteration	no alteration	no alteration	no alteration	no alteration	no alteration	no alteration	no alteration	no alteration	no alteration	no alteration	no alteration	no alteration	no alteration	no alteration	HOMDEL (driver)	HOMDEL (driver)	HOMDEL (driver)	not profiled	no alteration	no alteration	not profiled	no alteration	no alteration	not profiled	no alteration	no alteration	not profiled	no alteration	no alteration	not profiled	no alteration	no alteration	not profiled	no alteration	no alteration	not profiled	no alteration	no alteration	not profiled
gbm_tcga	TCGA-26-5135-01	TCGA-26-5135	1	HOMDEL (driver)	no alteration	no alteration	no alteration	no alteration	no alteration	no alteration	no alteration	no alteration	R1608H	no alteration	V411M	no alteration	no alteration	no alteration	no alteration	no alteration	no alteration	no alteration	no alteration	AMP (driver)	no alteration	no alteration	no alteration	no alteration	HOMDEL (driver)	HOMDEL (driver)	no alteration	no alteration	no alteration	no alteration	no alteration	no alteration	no alteration	no alteration	no alteration	no alteration	no alteration	no alteration	no alteration	no alteration	no alteration	no alteration	no alteration	no alteration	no alteration
gbm_tcga	TCGA-27-1830-01	TCGA-27-1830	1	no alteration	no alteration	no alteration	R248Q (driver)	no alteration	no alteration	no alteration	no alteration	no alteration	no alteration	no alteration	no alteration	no alteration	no alteration	no alteration	no alteration	no alteration	no alteration	no alteration	no alteration	AMP (driver)	HOMDEL (driver)	HOMDEL (driver)	HOMDEL (driver)	no alteration	no alteration	no alteration	no alteration	no alteration	no alteration	no alteration	no alteration	no alteration	R248Q (driver)	no alteration	no alteration	no alteration	no alteration	no alteration	no alteration	no alteration	no alteration	no alteration	no alteration	no alteration	no alteration
gbm_tcga	TCGA-27-1832-01	TCGA-27-1832	1	no alteration	HOMDEL (driver)	no alteration	no alteration	AMP (driver)	no alteration	no alteration	no alteration	no alteration	no alteration	no alteration	no alteration	no alteration	no alteration	no alteration	no alteration	no alteration	no alteration	no alteration	no alteration	no alteration	no alteration	no alteration	HOMDEL (driver)	no alteration	no alteration	no alteration	no alteration	HOMDEL (driver)	HOMDEL (driver)	no alteration	no alteration	no alteration	no alteration	no alteration	no alteration	no alteration	AMP (driver)	AMP (driver)	no alteration	no alteration	no alteration	no alteration	no alteration	no alteration	no alteration
gbm_tcga	TCGA-27-2524-01	TCGA-27-2524	1	no alteration	R130* (driver)	no alteration	no alteration	no alteration	no alteration	X406_splice (driver)	no alteration	no alteration	no alteration	no alteration	no alteration	no alteration	no alteration	no alteration	no alteration	no alteration	no alteration	no alteration	no alteration	no alteration	HOMDEL (driver)	HOMDEL (driver)	no alteration	no alteration	no alteration	no alteration	R130* (driver)	no alteration	no alteration	no alteration	no alteration	no alteration	no alteration	no alteration	no alteration	no alteration	no alteration	no alteration	no alteration	no alteration	no alteration	X406_splice (driver)	no alteration	no alteration	no alteration
gbm_tcga	TCGA-27-2528-01	TCGA-27-2528	1	no alteration	no alteration	no alteration	no alteration	R222C (driver), AMP (driver)	no alteration	no alteration	no alteration	no alteration	D1422N	no alteration	no alteration	no alteration	no alteration	no alteration	no alteration	no alteration	no alteration	no alteration	no alteration	no alteration	HOMDEL (driver)	HOMDEL (driver)	HOMDEL (driver)	no alteration	no alteration	no alteration	no alteration	no alteration	no alteration	no alteration	no alteration	no alteration	no alteration	no alteration	no alteration	R222C (driver)	AMP (driver)	AMP (driver)	no alteration	no alteration	no alteration	no alteration	no alteration	no alteration	no alteration
gbm_tcga	TCGA-28-1753-01	TCGA-28-1753	1	no alteration	Y336* (driver)	no alteration	R273H (driver)	AMP (driver)	no alteration	no alteration	no alteration	no alteration	no alteration	no alteration	no alteration	no alteration	A207V	no alteration	no alteration	no alteration	no alteration	no alteration	no alteration	no alteration	HOMDEL (driver)	HOMDEL (driver)	no alteration	no alteration	no alteration	no alteration	Y336* (driver)	no alteration	no alteration	no alteration	no alteration	no alteration	R273H (driver)	no alteration	no alteration	no alteration	AMP (driver)	AMP (driver)	no alteration	no alteration	no alteration	no alteration	no alteration	no alteration	no alteration
gbm_tcga	TCGA-28-5215-01	TCGA-28-5215	1	no alteration	HOMDEL (driver)	no alteration	T125= (driver)	no alteration	no alteration	no alteration	no alteration	no alteration	no alteration	no alteration	no alteration	no alteration	no alteration	no alteration	no alteration	no alteration	no alteration	no alteration	no alteration	no alteration	HOMDEL (driver)	no alteration	HOMDEL (driver)	no alteration	no alteration	no alteration	no alteration	HOMDEL (driver)	HOMDEL (driver)	no alteration	no alteration	no alteration	T125= (driver)	no alteration	no alteration	no alteration	no alteration	no alteration	no alteration	no alteration	no alteration	no alteration	no alteration	no alteration	no alteration
gbm_tcga	TCGA-28-5216-01	TCGA-28-5216	1	no alteration	L42V	no alteration	R249M (driver)	no alteration	no alteration	no alteration	no alteration	no alteration	no alteration	no alteration	no alteration	no alteration	no alteration	no alteration	no alteration	no alteration	no alteration	no alteration	no alteration	AMP (driver)	HOMDEL (driver)	HOMDEL (driver)	HOMDEL (driver)	no alteration	no alteration	no alteration	L42V	no alteration	no alteration	no alteration	no alteration	no alteration	R249M (driver)	no alteration	no alteration	no alteration	no alteration	no alteration	no alteration	no alteration	no alteration	no alteration	no alteration	no alteration	no alteration
gbm_tcga	TCGA-28-5218-01	TCGA-28-5218	1	no alteration	no alteration	no alteration	no alteration	no alteration	no alteration	no alteration	no alteration	no alteration	no alteration	no alteration	no alteration	no alteration	no alteration	no alteration	no alteration	no alteration	no alteration	no alteration	no alteration	no alteration	HOMDEL (driver)	A120D, W112L	HOMDEL (driver)	no alteration	no alteration	no alteration	no alteration	no alteration	no alteration	no alteration	no alteration	no alteration	no alteration	no alteration	no alteration	no alteration	no alteration	no alteration	no alteration	no alteration	no alteration	no alteration	no alteration	no alteration	no alteration
gbm_tcga	TCGA-32-2615-01	TCGA-32-2615	1	no alteration	no alteration	no alteration	no alteration	AMP (driver)	no alteration	no alteration	no alteration	no alteration	no alteration	no alteration	no alteration	no alteration	no alteration	no alteration	no alteration	no alteration	no alteration	no alteration	no alteration	no alteration	HOMDEL (driver)	HOMDEL (driver)	no alteration	no alteration	no alteration	no alteration	no alteration	no alteration	no alteration	no alteration	no alteration	no alteration	no alteration	no alteration	no alteration	no alteration	AMP (driver)	AMP (driver)	no alteration	no alteration	no alteration	no alteration	no alteration	no alteration	no alteration
gbm_tcga	TCGA-32-2638-01	TCGA-32-2638	1	no alteration	no alteration	no alteration	no alteration	AMP (driver)	no alteration	no alteration	no alteration	no alteration	no alteration	no alteration	no alteration	no alteration	no alteration	no alteration	no alteration	no alteration	no alteration	no alteration	no alteration	no alteration	W110* (driver)	no alteration	no alteration	no alteration	no alteration	no alteration	no alteration	no alteration	no alteration	no alteration	no alteration	no alteration	no alteration	no alteration	no alteration	no alteration	AMP (driver)	AMP (driver)	no alteration	no alteration	no alteration	no alteration	no alteration	no alteration	no alteration
gbm_tcga	TCGA-32-4213-01	TCGA-32-4213	1	no alteration	L320Ffs*5 (driver)	no alteration	no alteration	AMP (driver)	no alteration	M484Vfs*8 (driver)	no alteration	no alteration	no alteration	no alteration	no alteration	no alteration	no alteration	no alteration	no alteration	no alteration	no alteration	no alteration	no alteration	no alteration	HOMDEL (driver)	HOMDEL (driver)	HOMDEL (driver)	no alteration	no alteration	no alteration	L320Ffs*5 (driver)	no alteration	no alteration	no alteration	no alteration	no alteration	no alteration	no alteration	no alteration	no alteration	AMP (driver)	AMP (driver)	no alteration	no alteration	no alteration	M484Vfs*8 (driver)	no alteration	no alteration	no alteration
gbm_tcga	TCGA-41-3915-01	TCGA-41-3915	1	S429Y	R130Q (driver)	no alteration	no alteration	no alteration	no alteration	HOMDEL (driver)	no alteration	no alteration	no alteration	no alteration	no alteration	no alteration	no alteration	no alteration	no alteration	no alteration	no alteration	no alteration	no alteration	no alteration	no alteration	no alteration	no alteration	S429Y	no alteration	no alteration	R130Q (driver)	no alteration	no alteration	no alteration	no alteration	no alteration	no alteration	no alteration	no alteration	no alteration	no alteration	no alteration	no alteration	no alteration	no alteration	no alteration	HOMDEL (driver)	HOMDEL (driver)	no alteration
gbm_tcga	TCGA-41-4097-01	TCGA-41-4097	1	no alteration	R74T	no alteration	no alteration	no alteration	no alteration	no alteration	no alteration	Y235* (driver)	no alteration	no alteration	no alteration	no alteration	no alteration	no alteration	no alteration	no alteration	no alteration	X274_splice (driver)	no alteration	no alteration	HOMDEL (driver)	HOMDEL (driver)	HOMDEL (driver)	no alteration	no alteration	no alteration	R74T	no alteration	no alteration	no alteration	no alteration	no alteration	no alteration	no alteration	no alteration	no alteration	no alteration	no alteration	no alteration	no alteration	no alteration	no alteration	no alteration	no alteration	no alteration
gbm_tcga	TCGA-76-4927-01	TCGA-76-4927	1	T169Nfs*16 (driver)	R130Qfs*4 (driver)	no alteration	no alteration	R222C (driver)	no alteration	no alteration	no alteration	no alteration	no alteration	no alteration	no alteration	no alteration	no alteration	no alteration	no alteration	no alteration	no alteration	no alteration	no alteration	no alteration	no alteration	no alteration	no alteration	T169Nfs*16 (driver)	not profiled	not profiled	R130Qfs*4 (driver)	not profiled	not profiled	no alteration	not profiled	not profiled	no alteration	not profiled	not profiled	R222C (driver)	not profiled	not profiled	no alteration	not profiled	not profiled	no alteration	not profiled	not profiled	no alteration
gbm_tcga	TCGA-76-4928-01	TCGA-76-4928	1	no alteration	no alteration	no alteration	no alteration	no alteration	V600E (driver)	no alteration	E81K (driver)	no alteration	no alteration	no alteration	no alteration	no alteration	no alteration	no alteration	no alteration	no alteration	no alteration	no alteration	no alteration	AMP (driver)	HOMDEL (driver)	HOMDEL (driver)	HOMDEL (driver)	no alteration	no alteration	no alteration	no alteration	no alteration	no alteration	no alteration	no alteration	no alteration	no alteration	no alteration	no alteration	no alteration	no alteration	no alteration	V600E (driver)	no alteration	no alteration	no alteration	no alteration	no alteration	E81K (driver)
gbm_tcga	TCGA-06-0141-01	TCGA-06-0141	0	no alteration	no alteration	no alteration	no alteration	no alteration	no alteration	no alteration	no alteration	no alteration	no alteration	no alteration	no alteration	no alteration	no alteration	no alteration	no alteration	no alteration	no alteration	no alteration	no alteration	no alteration	no alteration	no alteration	no alteration	no alteration	no alteration	no alteration	no alteration	no alteration	no alteration	no alteration	no alteration	no alteration	no alteration	no alteration	no alteration	no alteration	no alteration	no alteration	no alteration	no alteration	no alteration	no alteration	no alteration	no alteration	no alteration
gbm_tcga	TCGA-06-0152-02	TCGA-06-0152	0	not profiled	not profiled	not profiled	not profiled	not profiled	not profiled	not profiled	not profiled	not profiled	not profiled	not profiled	not profiled	not profiled	not profiled	not profiled	not profiled	not profiled	not profiled	not profiled	not profiled	not profiled	not profiled	not profiled	not profiled	not profiled	not profiled	not profiled	not profiled	not profiled	not profiled	not profiled	not profiled	not profiled	not profiled	not profiled	not profiled	not profiled	not profiled	not profiled	not profiled	not profiled	not profiled	not profiled	not profiled	not profiled	not profiled
gbm_tcga	TCGA-19-1389-02	TCGA-19-1389	0	not profiled	not profiled	not profiled	not profiled	not profiled	not profiled	not profiled	not profiled	not profiled	not profiled	not profiled	not profiled	not profiled	not profiled	not profiled	not profiled	not profiled	not profiled	not profiled	not profiled	not profiled	not profiled	not profiled	not profiled	not profiled	not profiled	not profiled	not profiled	not profiled	not profiled	not profiled	not profiled	not profiled	not profiled	not profiled	not profiled	not profiled	not profiled	not profiled	not profiled	not profiled	not profiled	not profiled	not profiled	not profiled	not profiled
gbm_tcga	TCGA-19-4065-02	TCGA-19-4065	0	not profiled	not profiled	not profiled	not profiled	not profiled	not profiled	not profiled	not profiled	not profiled	not profiled	not profiled	not profiled	not profiled	not profiled	not profiled	not profiled	not profiled	not profiled	not profiled	not profiled	not profiled	not profiled	not profiled	not profiled	not profiled	not profiled	not profiled	not profiled	not profiled	not profiled	not profiled	not profiled	not profiled	not profiled	not profiled	not profiled	not profiled	not profiled	not profiled	not profiled	not profiled	not profiled	not profiled	not profiled	not profiled	not profiled
[truncated: 50 more columns]
