# Supplementary material for: A prognostic matrix gene expression signature defines functional glioblastoma phenotypes and niches
Source: Commun Biol. 2026 Jan 5;9:18. doi: 10.1038/s42003-025-09245-8 (PMC12769572; doi:10.1038/s42003-025-09245-8)
Supplement: Supplementary file 5 — supplementary data 2 [file 42003_2025_9245_MOESM5_ESM.zip › Vishnoi-et-al-SourceData-COMMSBIO-24-8619B/Figure2/Figure2A/Figure2A-MLa-alterations_across_samples.tsv]

Study ID	Sample ID	Patient ID	Altered	PIK3R1	PTEN	IDH1	TP53	EGFR	BRAF	RB1	PIK3CA	NF1	SPTA1	GABRA6	KEL	CDH18	SEMA3C	RPL5	TPTE2	OR5AR1	OR8K3	STAG2	SEMG1	PDGFRA	CDKN2A	CDKN2B	MTAP	PIK3R1: MUT	PIK3R1: AMP	PIK3R1: HOMDEL	PTEN: MUT	PTEN: AMP	PTEN: HOMDEL	IDH1: MUT	IDH1: AMP	IDH1: HOMDEL	TP53: MUT	TP53: AMP	TP53: HOMDEL	EGFR: MUT	EGFR: AMP	EGFR: HOMDEL	BRAF: MUT	BRAF: AMP	BRAF: HOMDEL	RB1: MUT	RB1: AMP	RB1: HOMDEL	PIK3CA: MUT
gbm_tcga	TCGA-06-0132-01	TCGA-06-0132	1	no alteration	no alteration	no alteration	no alteration	AMP (driver)	no alteration	no alteration	no alteration	no alteration	no alteration	no alteration	no alteration	no alteration	no alteration	no alteration	no alteration	no alteration	no alteration	no alteration	no alteration	no alteration	no alteration	no alteration	no alteration	no alteration	no alteration	no alteration	no alteration	no alteration	no alteration	no alteration	no alteration	no alteration	no alteration	no alteration	no alteration	no alteration	AMP (driver)	AMP (driver)	no alteration	no alteration	no alteration	no alteration	no alteration	no alteration	no alteration
gbm_tcga	TCGA-06-0138-01	TCGA-06-0138	1	no alteration	no alteration	no alteration	no alteration	AMP (driver)	no alteration	no alteration	no alteration	no alteration	no alteration	no alteration	no alteration	no alteration	no alteration	no alteration	no alteration	no alteration	no alteration	no alteration	no alteration	no alteration	no alteration	no alteration	no alteration	not profiled	no alteration	no alteration	not profiled	no alteration	no alteration	not profiled	no alteration	no alteration	not profiled	no alteration	no alteration	not profiled	AMP (driver)	AMP (driver)	not profiled	no alteration	no alteration	not profiled	no alteration	no alteration	not profiled
gbm_tcga	TCGA-06-0158-01	TCGA-06-0158	1	no alteration	no alteration	no alteration	no alteration	R108K (driver), P596S (driver), G598A (driver), AMP (driver)	no alteration	no alteration	no alteration	no alteration	no alteration	no alteration	no alteration	no alteration	no alteration	no alteration	no alteration	no alteration	no alteration	no alteration	K118E	no alteration	HOMDEL (driver)	HOMDEL (driver)	HOMDEL (driver)	no alteration	no alteration	no alteration	no alteration	no alteration	no alteration	no alteration	no alteration	no alteration	no alteration	no alteration	no alteration	R108K (driver), P596S (driver), G598A (driver)	AMP (driver)	AMP (driver)	no alteration	no alteration	no alteration	no alteration	no alteration	no alteration	no alteration
gbm_tcga	TCGA-06-0174-01	TCGA-06-0174	1	no alteration	no alteration	no alteration	no alteration	G598V (driver), G614D, AMP (driver)	no alteration	no alteration	no alteration	no alteration	no alteration	no alteration	no alteration	no alteration	no alteration	no alteration	no alteration	no alteration	no alteration	no alteration	no alteration	W349C, AMP (driver)	no alteration	no alteration	no alteration	no alteration	no alteration	no alteration	no alteration	no alteration	no alteration	no alteration	no alteration	no alteration	no alteration	no alteration	no alteration	G598V (driver), G614D	AMP (driver)	AMP (driver)	no alteration	no alteration	no alteration	no alteration	no alteration	no alteration	no alteration
gbm_tcga	TCGA-06-0238-01	TCGA-06-0238	1	no alteration	no alteration	no alteration	N239_S241del (driver)	no alteration	no alteration	no alteration	no alteration	no alteration	E185Q	no alteration	R47W	no alteration	no alteration	no alteration	S38R	no alteration	no alteration	no alteration	no alteration	no alteration	no alteration	no alteration	no alteration	no alteration	no alteration	no alteration	no alteration	no alteration	no alteration	no alteration	no alteration	no alteration	N239_S241del (driver)	no alteration	no alteration	no alteration	no alteration	no alteration	no alteration	no alteration	no alteration	no alteration	no alteration	no alteration	no alteration
gbm_tcga	TCGA-06-0646-01	TCGA-06-0646	1	no alteration	HOMDEL (driver)	no alteration	HOMDEL (driver)	AMP (driver)	no alteration	no alteration	no alteration	no alteration	no alteration	no alteration	no alteration	no alteration	F244L	no alteration	no alteration	no alteration	no alteration	no alteration	no alteration	no alteration	HOMDEL (driver)	HOMDEL (driver)	no alteration	no alteration	no alteration	no alteration	no alteration	HOMDEL (driver)	HOMDEL (driver)	no alteration	no alteration	no alteration	no alteration	HOMDEL (driver)	HOMDEL (driver)	no alteration	AMP (driver)	AMP (driver)	no alteration	no alteration	no alteration	no alteration	no alteration	no alteration	no alteration
gbm_tcga	TCGA-06-0686-01	TCGA-06-0686	1	no alteration	HOMDEL (driver)	no alteration	no alteration	AMP (driver)	no alteration	no alteration	no alteration	no alteration	no alteration	no alteration	no alteration	no alteration	no alteration	no alteration	no alteration	no alteration	no alteration	no alteration	no alteration	no alteration	no alteration	no alteration	no alteration	no alteration	no alteration	no alteration	no alteration	HOMDEL (driver)	HOMDEL (driver)	no alteration	no alteration	no alteration	no alteration	no alteration	no alteration	no alteration	AMP (driver)	AMP (driver)	no alteration	no alteration	no alteration	no alteration	no alteration	no alteration	no alteration
gbm_tcga	TCGA-06-0743-01	TCGA-06-0743	1	no alteration	N334Tfs*10 (driver), F90S, HOMDEL (driver)	no alteration	H179R (driver)	A289V (driver), E160K, AMP (driver)	no alteration	no alteration	AMP (driver)	no alteration	no alteration	no alteration	no alteration	Q120K	no alteration	no alteration	R177*	no alteration	no alteration	no alteration	no alteration	AMP (driver)	HOMDEL (driver)	HOMDEL (driver)	HOMDEL (driver)	no alteration	no alteration	no alteration	N334Tfs*10 (driver), F90S	HOMDEL (driver)	HOMDEL (driver)	no alteration	no alteration	no alteration	H179R (driver)	no alteration	no alteration	A289V (driver), E160K	AMP (driver)	AMP (driver)	no alteration	no alteration	no alteration	no alteration	no alteration	no alteration	no alteration
gbm_tcga	TCGA-06-0745-01	TCGA-06-0745	1	no alteration	no alteration	no alteration	no alteration	AMP (driver)	no alteration	no alteration	no alteration	no alteration	no alteration	no alteration	no alteration	no alteration	no alteration	no alteration	no alteration	no alteration	no alteration	no alteration	no alteration	no alteration	HOMDEL (driver)	HOMDEL (driver)	HOMDEL (driver)	no alteration	no alteration	no alteration	no alteration	no alteration	no alteration	no alteration	no alteration	no alteration	no alteration	no alteration	no alteration	no alteration	AMP (driver)	AMP (driver)	no alteration	no alteration	no alteration	no alteration	no alteration	no alteration	no alteration
gbm_tcga	TCGA-06-0747-01	TCGA-06-0747	1	no alteration	no alteration	no alteration	no alteration	A289V (driver), AMP (driver)	no alteration	no alteration	no alteration	no alteration	no alteration	no alteration	no alteration	no alteration	no alteration	no alteration	no alteration	no alteration	no alteration	no alteration	no alteration	no alteration	HOMDEL (driver)	HOMDEL (driver)	HOMDEL (driver)	no alteration	no alteration	no alteration	no alteration	no alteration	no alteration	no alteration	no alteration	no alteration	no alteration	no alteration	no alteration	A289V (driver)	AMP (driver)	AMP (driver)	no alteration	no alteration	no alteration	no alteration	no alteration	no alteration	no alteration
gbm_tcga	TCGA-06-0749-01	TCGA-06-0749	1	no alteration	D297Ifs*10 (driver)	no alteration	no alteration	A289T (driver), V774M	no alteration	no alteration	no alteration	no alteration	no alteration	no alteration	no alteration	no alteration	no alteration	no alteration	no alteration	no alteration	V280F	M803Vfs*5 (driver)	no alteration	no alteration	HOMDEL (driver)	HOMDEL (driver)	HOMDEL (driver)	no alteration	no alteration	no alteration	D297Ifs*10 (driver)	no alteration	no alteration	no alteration	no alteration	no alteration	no alteration	no alteration	no alteration	A289T (driver), V774M	no alteration	no alteration	no alteration	no alteration	no alteration	no alteration	no alteration	no alteration	no alteration
gbm_tcga	TCGA-06-0882-01	TCGA-06-0882	1	no alteration	R173H (driver)	no alteration	no alteration	no alteration	no alteration	no alteration	no alteration	no alteration	no alteration	no alteration	no alteration	no alteration	no alteration	no alteration	no alteration	no alteration	no alteration	HOMDEL (driver)	no alteration	no alteration	HOMDEL (driver)	HOMDEL (driver)	HOMDEL (driver)	no alteration	no alteration	no alteration	R173H (driver)	no alteration	no alteration	no alteration	no alteration	no alteration	no alteration	no alteration	no alteration	no alteration	no alteration	no alteration	no alteration	no alteration	no alteration	no alteration	no alteration	no alteration	no alteration
gbm_tcga	TCGA-06-1804-01	TCGA-06-1804	1	no alteration	G44D (driver)	no alteration	no alteration	D256Y (driver)	no alteration	no alteration	no alteration	no alteration	no alteration	no alteration	no alteration	no alteration	no alteration	no alteration	no alteration	no alteration	no alteration	no alteration	no alteration	no alteration	no alteration	no alteration	no alteration	no alteration	no alteration	no alteration	G44D (driver)	no alteration	no alteration	no alteration	no alteration	no alteration	no alteration	no alteration	no alteration	D256Y (driver)	no alteration	no alteration	no alteration	no alteration	no alteration	no alteration	no alteration	no alteration	no alteration
gbm_tcga	TCGA-06-2558-01	TCGA-06-2558	1	no alteration	R130* (driver)	no alteration	D281H (driver)	AMP (driver)	no alteration	no alteration	no alteration	no alteration	no alteration	no alteration	R130W	no alteration	I601T	no alteration	no alteration	no alteration	no alteration	no alteration	no alteration	no alteration	no alteration	no alteration	no alteration	no alteration	no alteration	no alteration	R130* (driver)	no alteration	no alteration	no alteration	no alteration	no alteration	D281H (driver)	no alteration	no alteration	no alteration	AMP (driver)	AMP (driver)	no alteration	no alteration	no alteration	no alteration	no alteration	no alteration	no alteration
gbm_tcga	TCGA-06-2561-01	TCGA-06-2561	1	no alteration	T319* (driver)	no alteration	no alteration	R149W	no alteration	no alteration	no alteration	no alteration	no alteration	no alteration	no alteration	no alteration	no alteration	no alteration	no alteration	no alteration	no alteration	E675D	no alteration	no alteration	HOMDEL (driver)	HOMDEL (driver)	HOMDEL (driver)	no alteration	no alteration	no alteration	T319* (driver)	no alteration	no alteration	no alteration	no alteration	no alteration	no alteration	no alteration	no alteration	R149W	no alteration	no alteration	no alteration	no alteration	no alteration	no alteration	no alteration	no alteration	no alteration
gbm_tcga	TCGA-06-2567-01	TCGA-06-2567	1	no alteration	no alteration	no alteration	R196* (driver), E271K (driver)	P596S (driver)	no alteration	HOMDEL (driver)	no alteration	no alteration	no alteration	no alteration	no alteration	no alteration	no alteration	no alteration	no alteration	R234H	no alteration	no alteration	no alteration	no alteration	no alteration	no alteration	no alteration	no alteration	no alteration	no alteration	no alteration	no alteration	no alteration	no alteration	no alteration	no alteration	R196* (driver), E271K (driver)	no alteration	no alteration	P596S (driver)	no alteration	no alteration	no alteration	no alteration	no alteration	no alteration	HOMDEL (driver)	HOMDEL (driver)	no alteration
gbm_tcga	TCGA-06-5411-01	TCGA-06-5411	1	no alteration	R130* (driver)	no alteration	no alteration	no alteration	no alteration	no alteration	no alteration	no alteration	no alteration	A335V	no alteration	no alteration	no alteration	no alteration	no alteration	no alteration	no alteration	no alteration	no alteration	no alteration	HOMDEL (driver)	HOMDEL (driver)	HOMDEL (driver)	no alteration	no alteration	no alteration	R130* (driver)	no alteration	no alteration	no alteration	no alteration	no alteration	no alteration	no alteration	no alteration	no alteration	no alteration	no alteration	no alteration	no alteration	no alteration	no alteration	no alteration	no alteration	no alteration
gbm_tcga	TCGA-06-5415-01	TCGA-06-5415	1	no alteration	no alteration	no alteration	no alteration	AMP (driver)	no alteration	no alteration	no alteration	no alteration	no alteration	no alteration	X75_splice	no alteration	no alteration	no alteration	no alteration	no alteration	no alteration	no alteration	no alteration	no alteration	HOMDEL (driver)	HOMDEL (driver)	HOMDEL (driver)	no alteration	no alteration	no alteration	no alteration	no alteration	no alteration	no alteration	no alteration	no alteration	no alteration	no alteration	no alteration	no alteration	AMP (driver)	AMP (driver)	no alteration	no alteration	no alteration	no alteration	no alteration	no alteration	no alteration
gbm_tcga	TCGA-06-5858-01	TCGA-06-5858	1	no alteration	R233* (driver)	no alteration	R175H (driver)	no alteration	no alteration	X405_splice (driver)	no alteration	no alteration	no alteration	no alteration	no alteration	no alteration	no alteration	no alteration	P23S	no alteration	no alteration	no alteration	no alteration	no alteration	no alteration	no alteration	no alteration	no alteration	no alteration	no alteration	R233* (driver)	no alteration	no alteration	no alteration	no alteration	no alteration	R175H (driver)	no alteration	no alteration	no alteration	no alteration	no alteration	no alteration	no alteration	no alteration	X405_splice (driver)	no alteration	no alteration	no alteration
gbm_tcga	TCGA-06-5859-01	TCGA-06-5859	1	no alteration	no alteration	no alteration	no alteration	no alteration	no alteration	no alteration	no alteration	no alteration	no alteration	no alteration	no alteration	no alteration	no alteration	no alteration	no alteration	no alteration	no alteration	no alteration	no alteration	no alteration	HOMDEL (driver)	HOMDEL (driver)	HOMDEL (driver)	no alteration	no alteration	no alteration	no alteration	no alteration	no alteration	no alteration	no alteration	no alteration	no alteration	no alteration	no alteration	no alteration	no alteration	no alteration	no alteration	no alteration	no alteration	no alteration	no alteration	no alteration	no alteration
gbm_tcga	TCGA-08-0386-01	TCGA-08-0386	1	no alteration	no alteration	no alteration	no alteration	AMP (driver)	no alteration	no alteration	no alteration	no alteration	no alteration	no alteration	no alteration	no alteration	no alteration	no alteration	no alteration	no alteration	no alteration	no alteration	no alteration	no alteration	no alteration	no alteration	no alteration	no alteration	no alteration	no alteration	no alteration	no alteration	no alteration	no alteration	no alteration	no alteration	no alteration	no alteration	no alteration	no alteration	AMP (driver)	AMP (driver)	no alteration	no alteration	no alteration	no alteration	no alteration	no alteration	no alteration
gbm_tcga	TCGA-12-0616-01	TCGA-12-0616	1	no alteration	no alteration	no alteration	no alteration	G598V (driver), AMP (driver)	no alteration	no alteration	no alteration	no alteration	no alteration	no alteration	no alteration	no alteration	no alteration	no alteration	no alteration	no alteration	no alteration	no alteration	no alteration	AMP (driver)	no alteration	no alteration	no alteration	no alteration	no alteration	no alteration	no alteration	no alteration	no alteration	no alteration	no alteration	no alteration	no alteration	no alteration	no alteration	G598V (driver)	AMP (driver)	AMP (driver)	no alteration	no alteration	no alteration	no alteration	no alteration	no alteration	no alteration
gbm_tcga	TCGA-12-0618-01	TCGA-12-0618	1	no alteration	I28Rfs*17 (driver)	no alteration	C238Y (driver)	no alteration	no alteration	no alteration	AMP (driver)	no alteration	Q2253*	no alteration	no alteration	no alteration	no alteration	no alteration	no alteration	no alteration	no alteration	no alteration	no alteration	no alteration	no alteration	no alteration	no alteration	no alteration	no alteration	no alteration	I28Rfs*17 (driver)	no alteration	no alteration	no alteration	no alteration	no alteration	C238Y (driver)	no alteration	no alteration	no alteration	no alteration	no alteration	no alteration	no alteration	no alteration	no alteration	no alteration	no alteration	no alteration
gbm_tcga	TCGA-12-0821-01	TCGA-12-0821	1	no alteration	HOMDEL (driver)	no alteration	no alteration	AMP (driver)	no alteration	no alteration	M1?	no alteration	no alteration	no alteration	no alteration	no alteration	no alteration	no alteration	no alteration	no alteration	no alteration	X154_splice (driver)	no alteration	no alteration	HOMDEL (driver)	HOMDEL (driver)	HOMDEL (driver)	no alteration	no alteration	no alteration	no alteration	HOMDEL (driver)	HOMDEL (driver)	no alteration	no alteration	no alteration	no alteration	no alteration	no alteration	no alteration	AMP (driver)	AMP (driver)	no alteration	no alteration	no alteration	no alteration	no alteration	no alteration	M1?
gbm_tcga	TCGA-12-1597-01	TCGA-12-1597	1	no alteration	P244Lfs*12 (driver)	no alteration	no alteration	no alteration	no alteration	no alteration	no alteration	no alteration	R468H	no alteration	no alteration	no alteration	no alteration	no alteration	no alteration	no alteration	M81I	no alteration	no alteration	no alteration	no alteration	no alteration	no alteration	no alteration	not profiled	not profiled	P244Lfs*12 (driver)	not profiled	not profiled	no alteration	not profiled	not profiled	no alteration	not profiled	not profiled	no alteration	not profiled	not profiled	no alteration	not profiled	not profiled	no alteration	not profiled	not profiled	no alteration
gbm_tcga	TCGA-14-0790-01	TCGA-14-0790	1	I220F	HOMDEL (driver)	no alteration	no alteration	A289V (driver), AMP (driver)	no alteration	no alteration	no alteration	no alteration	R28H	no alteration	no alteration	no alteration	no alteration	G71E	no alteration	no alteration	no alteration	no alteration	no alteration	no alteration	HOMDEL (driver)	HOMDEL (driver)	no alteration	I220F	no alteration	no alteration	no alteration	HOMDEL (driver)	HOMDEL (driver)	no alteration	no alteration	no alteration	no alteration	no alteration	no alteration	A289V (driver)	AMP (driver)	AMP (driver)	no alteration	no alteration	no alteration	no alteration	no alteration	no alteration	no alteration
gbm_tcga	TCGA-14-1825-01	TCGA-14-1825	1	no alteration	HOMDEL (driver)	no alteration	R196* (driver), R282W (driver)	no alteration	no alteration	no alteration	no alteration	no alteration	no alteration	no alteration	no alteration	no alteration	no alteration	no alteration	no alteration	no alteration	no alteration	no alteration	no alteration	no alteration	HOMDEL (driver)	HOMDEL (driver)	HOMDEL (driver)	no alteration	no alteration	no alteration	no alteration	HOMDEL (driver)	HOMDEL (driver)	no alteration	no alteration	no alteration	R196* (driver), R282W (driver)	no alteration	no alteration	no alteration	no alteration	no alteration	no alteration	no alteration	no alteration	no alteration	no alteration	no alteration	no alteration
gbm_tcga	TCGA-16-0846-01	TCGA-16-0846	1	no alteration	V85F	no alteration	H179Y (driver), HOMDEL (driver)	no alteration	no alteration	no alteration	no alteration	no alteration	no alteration	no alteration	no alteration	no alteration	no alteration	no alteration	no alteration	no alteration	no alteration	no alteration	no alteration	AMP (driver)	no alteration	no alteration	no alteration	no alteration	no alteration	no alteration	V85F	no alteration	no alteration	no alteration	no alteration	no alteration	H179Y (driver)	HOMDEL (driver)	HOMDEL (driver)	no alteration	no alteration	no alteration	no alteration	no alteration	no alteration	no alteration	no alteration	no alteration	no alteration
gbm_tcga	TCGA-19-1390-01	TCGA-19-1390	1	no alteration	no alteration	no alteration	L130F (driver), L194R (driver)	no alteration	no alteration	no alteration	no alteration	no alteration	no alteration	no alteration	no alteration	no alteration	no alteration	no alteration	no alteration	no alteration	no alteration	no alteration	no alteration	G430R, W447C, AMP (driver)	HOMDEL (driver)	HOMDEL (driver)	HOMDEL (driver)	no alteration	no alteration	no alteration	no alteration	no alteration	no alteration	no alteration	no alteration	no alteration	L130F (driver), L194R (driver)	no alteration	no alteration	no alteration	no alteration	no alteration	no alteration	no alteration	no alteration	no alteration	no alteration	no alteration	no alteration
gbm_tcga	TCGA-19-2620-01	TCGA-19-2620	1	no alteration	no alteration	no alteration	no alteration	G598V (driver), AMP (driver)	no alteration	no alteration	no alteration	X196_splice (driver)	no alteration	D209Y	no alteration	no alteration	no alteration	no alteration	no alteration	no alteration	no alteration	no alteration	no alteration	no alteration	HOMDEL (driver)	HOMDEL (driver)	HOMDEL (driver)	no alteration	no alteration	no alteration	no alteration	no alteration	no alteration	no alteration	no alteration	no alteration	no alteration	no alteration	no alteration	G598V (driver)	AMP (driver)	AMP (driver)	no alteration	no alteration	no alteration	no alteration	no alteration	no alteration	no alteration
gbm_tcga	TCGA-19-2625-01	TCGA-19-2625	1	no alteration	L70H	no alteration	C238Y (driver), Y205C (driver)	S768_D770dup (driver)	no alteration	L165Dfs*3 (driver)	no alteration	no alteration	no alteration	no alteration	no alteration	AMP	no alteration	no alteration	no alteration	no alteration	no alteration	no alteration	no alteration	no alteration	no alteration	no alteration	no alteration	no alteration	no alteration	no alteration	L70H	no alteration	no alteration	no alteration	no alteration	no alteration	C238Y (driver), Y205C (driver)	no alteration	no alteration	S768_D770dup (driver)	no alteration	no alteration	no alteration	no alteration	no alteration	L165Dfs*3 (driver)	no alteration	no alteration	no alteration
gbm_tcga	TCGA-19-5960-01	TCGA-19-5960	1	no alteration	no alteration	no alteration	no alteration	no alteration	no alteration	no alteration	no alteration	AMP	no alteration	no alteration	no alteration	no alteration	no alteration	no alteration	no alteration	no alteration	no alteration	no alteration	no alteration	no alteration	no alteration	no alteration	no alteration	no alteration	no alteration	no alteration	no alteration	no alteration	no alteration	no alteration	no alteration	no alteration	no alteration	no alteration	no alteration	no alteration	no alteration	no alteration	no alteration	no alteration	no alteration	no alteration	no alteration	no alteration	no alteration
gbm_tcga	TCGA-26-5132-01	TCGA-26-5132	1	no alteration	X268_splice (driver)	no alteration	no alteration	AMP (driver)	no alteration	R445* (driver)	no alteration	no alteration	no alteration	no alteration	no alteration	no alteration	no alteration	no alteration	no alteration	no alteration	no alteration	no alteration	no alteration	AMP (driver)	no alteration	no alteration	no alteration	no alteration	no alteration	no alteration	X268_splice (driver)	no alteration	no alteration	no alteration	no alteration	no alteration	no alteration	no alteration	no alteration	no alteration	AMP (driver)	AMP (driver)	no alteration	no alteration	no alteration	R445* (driver)	no alteration	no alteration	no alteration
gbm_tcga	TCGA-26-5133-01	TCGA-26-5133	1	no alteration	no alteration	no alteration	Y234C (driver)	no alteration	no alteration	no alteration	no alteration	P2310Lfs*9 (driver)	no alteration	no alteration	no alteration	no alteration	no alteration	no alteration	no alteration	no alteration	no alteration	no alteration	no alteration	no alteration	no alteration	no alteration	no alteration	no alteration	no alteration	no alteration	no alteration	no alteration	no alteration	no alteration	no alteration	no alteration	Y234C (driver)	no alteration	no alteration	no alteration	no alteration	no alteration	no alteration	no alteration	no alteration	no alteration	no alteration	no alteration	no alteration
gbm_tcga	TCGA-26-5134-01	TCGA-26-5134	1	no alteration	no alteration	no alteration	no alteration	no alteration	no alteration	no alteration	no alteration	no alteration	no alteration	no alteration	no alteration	no alteration	no alteration	no alteration	no alteration	no alteration	no alteration	no alteration	no alteration	K369_E372del (driver), AMP (driver)	HOMDEL (driver)	HOMDEL (driver)	HOMDEL (driver)	no alteration	no alteration	no alteration	no alteration	no alteration	no alteration	no alteration	no alteration	no alteration	no alteration	no alteration	no alteration	no alteration	no alteration	no alteration	no alteration	no alteration	no alteration	no alteration	no alteration	no alteration	no alteration
gbm_tcga	TCGA-26-5136-01	TCGA-26-5136	1	no alteration	no alteration	no alteration	K132N (driver)	no alteration	no alteration	no alteration	C90Y (driver)	no alteration	no alteration	no alteration	no alteration	no alteration	no alteration	no alteration	no alteration	no alteration	no alteration	no alteration	no alteration	no alteration	no alteration	no alteration	no alteration	no alteration	no alteration	no alteration	no alteration	no alteration	no alteration	no alteration	no alteration	no alteration	K132N (driver)	no alteration	no alteration	no alteration	no alteration	no alteration	no alteration	no alteration	no alteration	no alteration	no alteration	no alteration	C90Y (driver)
gbm_tcga	TCGA-27-1834-01	TCGA-27-1834	1	no alteration	N276S (driver)	no alteration	no alteration	no alteration	no alteration	no alteration	no alteration	no alteration	no alteration	no alteration	no alteration	no alteration	no alteration	no alteration	no alteration	no alteration	no alteration	no alteration	no alteration	AMP (driver)	HOMDEL (driver)	HOMDEL (driver)	HOMDEL (driver)	no alteration	no alteration	no alteration	N276S (driver)	no alteration	no alteration	no alteration	no alteration	no alteration	no alteration	no alteration	no alteration	no alteration	no alteration	no alteration	no alteration	no alteration	no alteration	no alteration	no alteration	no alteration	no alteration
gbm_tcga	TCGA-27-1837-01	TCGA-27-1837	1	no alteration	T277I (driver)	no alteration	no alteration	AMP (driver)	no alteration	no alteration	no alteration	no alteration	no alteration	no alteration	no alteration	no alteration	T109P	no alteration	no alteration	no alteration	no alteration	no alteration	no alteration	no alteration	HOMDEL (driver)	HOMDEL (driver)	HOMDEL (driver)	no alteration	no alteration	no alteration	T277I (driver)	no alteration	no alteration	no alteration	no alteration	no alteration	no alteration	no alteration	no alteration	no alteration	AMP (driver)	AMP (driver)	no alteration	no alteration	no alteration	no alteration	no alteration	no alteration	no alteration
gbm_tcga	TCGA-27-2519-01	TCGA-27-2519	1	no alteration	R173C (driver)	no alteration	R282Gfs*63 (driver)	no alteration	no alteration	HOMDEL (driver)	no alteration	no alteration	no alteration	no alteration	no alteration	no alteration	no alteration	no alteration	no alteration	no alteration	no alteration	no alteration	no alteration	no alteration	no alteration	no alteration	no alteration	no alteration	no alteration	no alteration	R173C (driver)	no alteration	no alteration	no alteration	no alteration	no alteration	R282Gfs*63 (driver)	no alteration	no alteration	no alteration	no alteration	no alteration	no alteration	no alteration	no alteration	no alteration	HOMDEL (driver)	HOMDEL (driver)	no alteration
gbm_tcga	TCGA-28-1747-01	TCGA-28-1747	1	no alteration	HOMDEL (driver)	no alteration	no alteration	G598V (driver), H304Y (driver), R108G (driver), AMP (driver)	no alteration	no alteration	no alteration	no alteration	no alteration	no alteration	no alteration	no alteration	no alteration	no alteration	no alteration	no alteration	no alteration	no alteration	no alteration	no alteration	HOMDEL (driver)	HOMDEL (driver)	HOMDEL (driver)	no alteration	no alteration	no alteration	no alteration	HOMDEL (driver)	HOMDEL (driver)	no alteration	no alteration	no alteration	no alteration	no alteration	no alteration	G598V (driver), H304Y (driver), R108G (driver)	AMP (driver)	AMP (driver)	no alteration	no alteration	no alteration	no alteration	no alteration	no alteration	no alteration
gbm_tcga	TCGA-28-2510-01	TCGA-28-2510	1	no alteration	R173H (driver)	no alteration	no alteration	no alteration	no alteration	no alteration	no alteration	no alteration	no alteration	no alteration	no alteration	no alteration	no alteration	no alteration	no alteration	no alteration	no alteration	no alteration	no alteration	no alteration	HOMDEL (driver)	HOMDEL (driver)	no alteration	no alteration	no alteration	no alteration	R173H (driver)	no alteration	no alteration	no alteration	no alteration	no alteration	no alteration	no alteration	no alteration	no alteration	no alteration	no alteration	no alteration	no alteration	no alteration	no alteration	no alteration	no alteration	no alteration
gbm_tcga	TCGA-28-5207-01	TCGA-28-5207	1	no alteration	no alteration	no alteration	G266V (driver)	A289T (driver)	no alteration	no alteration	no alteration	no alteration	no alteration	no alteration	no alteration	no alteration	no alteration	no alteration	no alteration	no alteration	no alteration	no alteration	no alteration	no alteration	no alteration	no alteration	no alteration	no alteration	no alteration	no alteration	no alteration	no alteration	no alteration	no alteration	no alteration	no alteration	G266V (driver)	no alteration	no alteration	A289T (driver)	no alteration	no alteration	no alteration	no alteration	no alteration	no alteration	no alteration	no alteration	no alteration
gbm_tcga	TCGA-28-5220-01	TCGA-28-5220	1	no alteration	no alteration	no alteration	no alteration	no alteration	no alteration	no alteration	no alteration	no alteration	no alteration	no alteration	no alteration	no alteration	no alteration	no alteration	no alteration	no alteration	no alteration	no alteration	no alteration	no alteration	HOMDEL (driver)	HOMDEL (driver)	HOMDEL (driver)	no alteration	no alteration	no alteration	no alteration	no alteration	no alteration	no alteration	no alteration	no alteration	no alteration	no alteration	no alteration	no alteration	no alteration	no alteration	no alteration	no alteration	no alteration	no alteration	no alteration	no alteration	no alteration
gbm_tcga	TCGA-32-1970-01	TCGA-32-1970	1	no alteration	no alteration	no alteration	R267P (driver)	A289V (driver)	no alteration	L779* (driver)	no alteration	no alteration	no alteration	no alteration	no alteration	no alteration	no alteration	no alteration	no alteration	no alteration	no alteration	no alteration	no alteration	no alteration	no alteration	no alteration	no alteration	no alteration	no alteration	no alteration	no alteration	no alteration	no alteration	no alteration	no alteration	no alteration	R267P (driver)	no alteration	no alteration	A289V (driver)	no alteration	no alteration	no alteration	no alteration	no alteration	L779* (driver)	no alteration	no alteration	no alteration
gbm_tcga	TCGA-32-1980-01	TCGA-32-1980	1	no alteration	no alteration	no alteration	no alteration	no alteration	no alteration	no alteration	no alteration	X2003_splice (driver)	no alteration	no alteration	no alteration	no alteration	no alteration	no alteration	no alteration	no alteration	no alteration	no alteration	no alteration	no alteration	no alteration	no alteration	no alteration	no alteration	no alteration	no alteration	no alteration	no alteration	no alteration	no alteration	no alteration	no alteration	no alteration	no alteration	no alteration	no alteration	no alteration	no alteration	no alteration	no alteration	no alteration	no alteration	no alteration	no alteration	no alteration
gbm_tcga	TCGA-32-2634-01	TCGA-32-2634	1	Q572* (driver)	D107Y (driver)	no alteration	I254S (driver)	no alteration	no alteration	Q770* (driver)	no alteration	no alteration	no alteration	no alteration	no alteration	no alteration	V308E	no alteration	no alteration	no alteration	no alteration	no alteration	no alteration	no alteration	no alteration	no alteration	no alteration	Q572* (driver)	no alteration	no alteration	D107Y (driver)	no alteration	no alteration	no alteration	no alteration	no alteration	I254S (driver)	no alteration	no alteration	no alteration	no alteration	no alteration	no alteration	no alteration	no alteration	Q770* (driver)	no alteration	no alteration	no alteration
gbm_tcga	TCGA-41-2571-01	TCGA-41-2571	1	no alteration	R233* (driver)	no alteration	no alteration	no alteration	no alteration	no alteration	no alteration	no alteration	S954C	no alteration	no alteration	no alteration	no alteration	no alteration	no alteration	no alteration	no alteration	no alteration	no alteration	no alteration	no alteration	no alteration	no alteration	no alteration	no alteration	no alteration	R233* (driver)	no alteration	no alteration	no alteration	no alteration	no alteration	no alteration	no alteration	no alteration	no alteration	no alteration	no alteration	no alteration	no alteration	no alteration	no alteration	no alteration	no alteration	no alteration
gbm_tcga	TCGA-41-5651-01	TCGA-41-5651	1	no alteration	no alteration	no alteration	X126_splice (driver)	no alteration	no alteration	no alteration	C90G (driver)	no alteration	R891*, Q641H	no alteration	no alteration	no alteration	no alteration	no alteration	no alteration	no alteration	no alteration	no alteration	no alteration	no alteration	no alteration	no alteration	no alteration	no alteration	no alteration	no alteration	no alteration	no alteration	no alteration	no alteration	no alteration	no alteration	X126_splice (driver)	no alteration	no alteration	no alteration	no alteration	no alteration	no alteration	no alteration	no alteration	no alteration	no alteration	no alteration	C90G (driver)
gbm_tcga	TCGA-76-4925-01	TCGA-76-4925	1	no alteration	P248Tfs*5 (driver)	no alteration	R249T (driver)	no alteration	no alteration	no alteration	no alteration	no alteration	no alteration	no alteration	no alteration	no alteration	no alteration	no alteration	no alteration	no alteration	L112Ffs*23	no alteration	no alteration	no alteration	HOMDEL (driver)	HOMDEL (driver)	HOMDEL (driver)	no alteration	no alteration	no alteration	P248Tfs*5 (driver)	no alteration	no alteration	no alteration	no alteration	no alteration	R249T (driver)	no alteration	no alteration	no alteration	no alteration	no alteration	no alteration	no alteration	no alteration	no alteration	no alteration	no alteration	no alteration
gbm_tcga	TCGA-76-4926-01	TCGA-76-4926	1	no alteration	no alteration	no alteration	no alteration	R222C (driver), AMP (driver)	no alteration	no alteration	no alteration	no alteration	no alteration	no alteration	no alteration	no alteration	no alteration	no alteration	no alteration	no alteration	no alteration	no alteration	no alteration	no alteration	no alteration	no alteration	no alteration	no alteration	no alteration	no alteration	no alteration	no alteration	no alteration	no alteration	no alteration	no alteration	no alteration	no alteration	no alteration	R222C (driver)	AMP (driver)	AMP (driver)	no alteration	no alteration	no alteration	no alteration	no alteration	no alteration	no alteration
gbm_tcga	TCGA-76-4929-01	TCGA-76-4929	1	V181Ffs*26 (driver), HOMDEL (driver)	no alteration	no alteration	R342* (driver), P152S (driver)	no alteration	no alteration	no alteration	no alteration	no alteration	no alteration	no alteration	R130W	A195T	no alteration	no alteration	no alteration	no alteration	no alteration	no alteration	no alteration	no alteration	HOMDEL (driver)	HOMDEL (driver)	HOMDEL (driver)	V181Ffs*26 (driver)	HOMDEL (driver)	HOMDEL (driver)	no alteration	no alteration	no alteration	no alteration	no alteration	no alteration	R342* (driver), P152S (driver)	no alteration	no alteration	no alteration	no alteration	no alteration	no alteration	no alteration	no alteration	no alteration	no alteration	no alteration	no alteration
gbm_tcga	TCGA-76-4931-01	TCGA-76-4931	1	no alteration	G209* (driver)	no alteration	no alteration	G598V (driver), AMP (driver)	no alteration	no alteration	no alteration	no alteration	no alteration	R48W	no alteration	no alteration	no alteration	no alteration	no alteration	no alteration	no alteration	no alteration	no alteration	no alteration	HOMDEL (driver)	HOMDEL (driver)	HOMDEL (driver)	no alteration	no alteration	no alteration	G209* (driver)	no alteration	no alteration	no alteration	no alteration	no alteration	no alteration	no alteration	no alteration	G598V (driver)	AMP (driver)	AMP (driver)	no alteration	no alteration	no alteration	no alteration	no alteration	no alteration	no alteration
gbm_tcga	TCGA-06-0156-01	TCGA-06-0156	0	not profiled	not profiled	not profiled	not profiled	not profiled	not profiled	not profiled	not profiled	not profiled	not profiled	not profiled	not profiled	not profiled	not profiled	not profiled	not profiled	not profiled	not profiled	not profiled	not profiled	not profiled	not profiled	not profiled	not profiled	not profiled	not profiled	not profiled	not profiled	not profiled	not profiled	not profiled	not profiled	not profiled	not profiled	not profiled	not profiled	not profiled	not profiled	not profiled	not profiled	not profiled	not profiled	not profiled	not profiled	not profiled	not profiled
gbm_tcga	TCGA-06-0178-01	TCGA-06-0178	0	no alteration	no alteration	no alteration	no alteration	no alteration	no alteration	no alteration	no alteration	no alteration	no alteration	no alteration	no alteration	no alteration	no alteration	no alteration	no alteration	no alteration	no alteration	no alteration	no alteration	no alteration	no alteration	no alteration	no alteration	no alteration	no alteration	no alteration	no alteration	no alteration	no alteration	no alteration	no alteration	no alteration	no alteration	no alteration	no alteration	no alteration	no alteration	no alteration	no alteration	no alteration	no alteration	no alteration	no alteration	no alteration	no alteration
gbm_tcga	TCGA-06-5416-01	TCGA-06-5416	0	no alteration	no alteration	no alteration	no alteration	no alteration	no alteration	no alteration	no alteration	no alteration	no alteration	no alteration	no alteration	no alteration	no alteration	no alteration	no alteration	no alteration	no alteration	no alteration	no alteration	no alteration	no alteration	no alteration	no alteration	not profiled	no alteration	no alteration	not profiled	no alteration	no alteration	not profiled	no alteration	no alteration	not profiled	no alteration	no alteration	not profiled	no alteration	no alteration	not profiled	no alteration	no alteration	not profiled	no alteration	no alteration	not profiled
gbm_tcga	TCGA-19-0957-02	TCGA-19-0957	0	not profiled	not profiled	not profiled	not profiled	not profiled	not profiled	not profiled	not profiled	not profiled	not profiled	not profiled	not profiled	not profiled	not profiled	not profiled	not profiled	not profiled	not profiled	not profiled	not profiled	not profiled	not profiled	not profiled	not profiled	not profiled	not profiled	not profiled	not profiled	not profiled	not profiled	not profiled	not profiled	not profiled	not profiled	not profiled	not profiled	not profiled	not profiled	not profiled	not profiled	not profiled	not profiled	not profiled	not profiled	not profiled	not profiled
gbm_tcga	TCGA-19-1787-01	TCGA-19-1787	0	no alteration	no alteration	no alteration	no alteration	no alteration	no alteration	no alteration	no alteration	no alteration	no alteration	no alteration	no alteration	no alteration	no alteration	no alteration	no alteration	no alteration	no alteration	no alteration	no alteration	no alteration	no alteration	no alteration	no alteration	not profiled	no alteration	no alteration	not profiled	no alteration	no alteration	not profiled	no alteration	no alteration	not profiled	no alteration	no alteration	not profiled	no alteration	no alteration	not profiled	no alteration	no alteration	not profiled	no alteration	no alteration	not profiled
gbm_tcga	TCGA-32-2616-01	TCGA-32-2616	0	no alteration	no alteration	no alteration	no alteration	no alteration	no alteration	no alteration	no alteration	no alteration	no alteration	no alteration	no alteration	no alteration	no alteration	no alteration	no alteration	no alteration	no alteration	no alteration	no alteration	no alteration	no alteration	no alteration	no alteration	not profiled	no alteration	no alteration	not profiled	no alteration	no alteration	not profiled	no alteration	no alteration	not profiled	no alteration	no alteration	not profiled	no alteration	no alteration	not profiled	no alteration	no alteration	not profiled	no alteration	no alteration	not profiled
[truncated: 50 more columns]
