# Supplementary material for: A prognostic matrix gene expression signature defines functional glioblastoma phenotypes and niches
Source: Commun Biol. 2026 Jan 5;9:18. doi: 10.1038/s42003-025-09245-8 (PMC12769572; doi:10.1038/s42003-025-09245-8)
Supplement: Supplementary file 5 — supplementary data 2 [file 42003_2025_9245_MOESM5_ESM.zip › Vishnoi-et-al-SourceData-COMMSBIO-24-8619B/Figure2/Figure2B/Figure2B-MatHighCases.txt]

H.Cases	ColAnnotations
TCGA-02-0047-01	M-H
TCGA-02-0055-01	M-H
TCGA-06-0125-02	M-H
TCGA-06-0130-01	M-H
TCGA-06-0141-01	M-H
TCGA-06-0152-02	M-H
TCGA-06-0168-01	M-H
TCGA-06-0171-02	M-H
TCGA-06-0190-01	M-H
TCGA-06-0190-02	M-H
TCGA-06-0210-01	M-H
TCGA-06-0210-02	M-H
TCGA-06-0211-02	M-H
TCGA-06-0644-01	M-H
TCGA-06-0645-01	M-H
TCGA-06-0649-01	M-H
TCGA-06-0750-01	M-H
TCGA-06-2562-01	M-H
TCGA-06-2569-01	M-H
TCGA-06-5410-01	M-H
TCGA-06-5412-01	M-H
TCGA-06-5413-01	M-H
TCGA-12-0619-01	M-H
TCGA-14-0781-01	M-H
TCGA-14-0789-01	M-H
TCGA-19-1389-02	M-H
TCGA-19-4065-01	M-H
TCGA-19-4065-02	M-H
TCGA-26-5135-01	M-H
TCGA-27-1830-01	M-H
TCGA-27-1832-01	M-H
TCGA-27-2524-01	M-H
TCGA-27-2528-01	M-H
TCGA-28-1753-01	M-H
TCGA-28-5215-01	M-H
TCGA-28-5216-01	M-H
TCGA-28-5218-01	M-H
TCGA-32-2615-01	M-H
TCGA-32-2638-01	M-H
TCGA-32-4213-01	M-H
TCGA-41-3915-01	M-H
TCGA-41-4097-01	M-H
TCGA-76-4927-01	M-H
TCGA-76-4928-01	M-H
