# Supplementary material for: A prognostic matrix gene expression signature defines functional glioblastoma phenotypes and niches
Source: Commun Biol. 2026 Jan 5;9:18. doi: 10.1038/s42003-025-09245-8 (PMC12769572; doi:10.1038/s42003-025-09245-8)
Supplement: Supplementary file 5 — supplementary data 2 [file 42003_2025_9245_MOESM5_ESM.zip › Vishnoi-et-al-SourceData-COMMSBIO-24-8619B/Figure2/Figure2B/Figure2B-DiffGeneStats.txt]

The genes differentially expressed in the M-H class with > 2 fold higher median expression in M-H than M-L and Bonferroni adjusted P < 0.05. The list excluded core matrisome geenes and 23 genes missing in the GBM firehose expression dataset from cBioPortal.
Cytoband	M.H.IDHwt	M.L.ab..IDHwt	LogRatio	p.Value	HigherExpressionIn	Q.Benferroni.adjustedP.value
MARCO	2q14.2	7.21	3.94	3.27	4.08e-12	M-H-IDHwt	1.7e-15
CXCL6	4q13.3	5.59	2.31	3.27	6.04e-12	M-H-IDHwt	3.15e-15
F13A1	6p25.1	11.94	8.78	3.15	9.71e-15	M-H-IDHwt	1.14e-14
IL2RA	10p15.1	6.73	3.82	2.91	2.64e-11	M-H-IDHwt	2.93e-13
MRC1	10p12.33	8.96	6.07	2.89	3.54e-14	M-H-IDHwt	5.73e-13
EREG	4q13.3	4.66	1.78	2.88	1.5e-08	M-H-IDHwt	1.13e-12
MME	3q25.2	6.17	3.31	2.86	5.38e-09	M-H-IDHwt	3.05e-12
MMP1	11q22.2	5.6	2.81	2.79	5.97e-15	M-H-IDHwt	3.94e-12
MEDAG	13q12.3	6.73	3.99	2.73	2.19e-12	M-H-IDHwt	4.1e-12
LRRC15	3q29	5.75	3.01	2.73	2.36e-09	M-H-IDHwt	5.13e-12
SFRP2	4q31.3	8.08	5.36	2.72	1.52e-09	M-H-IDHwt	9.77e-12
LYVE1	11p15.4	8.62	5.91	2.71	1.26e-11	M-H-IDHwt	2.84e-11
MCTP2	15q26.2	5.77	3.06	2.71	1.74e-09	M-H-IDHwt	5.23e-11
CR1	1q32.2	6.22	3.52	2.69	5.11e-10	M-H-IDHwt	5.91e-11
CYP1B1	2p22.2	9.85	7.26	2.59	1.57e-16	M-H-IDHwt	6.74e-11
ADAMTS2	5q35.3	7.24	4.69	2.55	5.88e-19	M-H-IDHwt	1.16e-10
ALDH1A3	15q26.3	7.25	4.75	2.51	3.57e-08	M-H-IDHwt	1.28e-10
PAPPA	9q33.1	6.34	3.91	2.42	5.34e-12	M-H-IDHwt	4.88e-10
CD209	19p13.2	6.36	3.94	2.42	2.74e-08	M-H-IDHwt	4.88e-10
PTGFR	1p31.1	4.84	2.43	2.4	5.47e-09	M-H-IDHwt	4.99e-10
C7	5p13.1	8.08	5.72	2.36	8.01e-08	M-H-IDHwt	5.64e-10
ADAMTS12	5p13.3-p13.2	6.33	3.98	2.34	3.24e-14	M-H-IDHwt	5.67e-10
EGFL6	Xp22.2	4.89	2.55	2.34	1.1e-12	M-H-IDHwt	6.3e-10
GALNT5	2q24.1	6.21	3.88	2.33	4.56e-09	M-H-IDHwt	7.35e-10
TFPI2	7q21.3	6.03	3.72	2.32	5.75e-08	M-H-IDHwt	7.87e-10
CXCL5	4q13.3	6.96	4.64	2.32	2.2e-07	M-H-IDHwt	7.89e-10
CCL13	17q12	3.17	0.85	2.32	3.03e-07	M-H-IDHwt	8.49e-10
CCL7	17q12	3.81	1.52	2.29	1.57e-08	M-H-IDHwt	1.39e-09
HMGA2	12q14.3	6.2	3.91	2.29	2.57e-07	M-H-IDHwt	1.42e-09
EVA1A	2p12	6.31	4.04	2.27	1.4e-10	M-H-IDHwt	1.65e-09
INHBA	7p14.1	5.44	3.19	2.25	9.55e-14	M-H-IDHwt	1.86e-09
GJB2	13q12.11	8.68	6.45	2.23	1.03e-08	M-H-IDHwt	2.27e-09
MLPH	2q37.3	4.84	2.64	2.19	1.42e-07	M-H-IDHwt	2.31e-09
CCL20	2q36.3	5.54	3.39	2.15	3.37e-07	M-H-IDHwt	3.05e-09
ADAMTS14	10q22.1	8.22	6.08	2.14	3.8e-12	M-H-IDHwt	3.71e-09
TFAP2C	20q13.31	4.52	2.4	2.13	5.17e-08	M-H-IDHwt	4.96e-09
LILRB5	19q13.4	4.7	2.57	2.13	1.86e-07	M-H-IDHwt	5.21e-09
P4HA3	11q13.4	5.42	3.32	2.1	1.52e-12	M-H-IDHwt	5.87e-09
GATA6	18q11.2	3.71	1.61	2.1	8.83e-09	M-H-IDHwt	6.68e-09
ALPK2	18q21.31-q21.32	6.31	4.21	2.09	7.65e-08	M-H-IDHwt	6.88e-09
BDKRB2	14q32.2	8.17	6.08	2.08	5.17e-13	M-H-IDHwt	7.7e-09
ANPEP	15q26.1	9	6.92	2.08	7.12e-13	M-H-IDHwt	9.21e-09
ISLR	15q24.1	9.91	7.82	2.08	8.31e-11	M-H-IDHwt	1e-08
STEAP4	7q21.12	5.81	3.74	2.08	3e-09	M-H-IDHwt	1.38e-08
CLEC10A	17p13.1	5.12	3.04	2.08	1.54e-08	M-H-IDHwt	1.41e-08
STRA6	15q24.1	7.29	5.24	2.06	2.94e-10	M-H-IDHwt	2.18e-08
CD163	12p13.31	12.65	10.6	2.05	2.72e-13	M-H-IDHwt	2.68e-08
ADAMTSL1	9p22.2-p22.1	7.33	5.28	2.05	9.28e-09	M-H-IDHwt	2.78e-08
MCEMP1	19p13.2	4.45	2.4	2.05	2.47e-08	M-H-IDHwt	2.95e-08
CXCL8	4q13.3	10.15	8.11	2.04	3.73e-07	M-H-IDHwt	2.97e-08
IL1R1	2q11.2-q12.1	9.43	7.39	2.03	1.16e-14	M-H-IDHwt	2.99e-08
ACTG2	2p13.1	8.12	6.09	2.03	1.87e-09	M-H-IDHwt	3.44e-08
IL7R	5p13.2	5.1	3.09	2	2.13e-09	M-H-IDHwt	4.26e-08
SELE	1q24.2	3.94	1.96	1.99	3.15e-09	M-H-IDHwt	4.35e-08
FAM20A	17q24.2	9.01	7.04	1.98	6.58e-15	M-H-IDHwt	4.82e-08
ROR2	9q22.31	6.32	4.34	1.98	1.85e-08	M-H-IDHwt	4.96e-08
CLMP	11q24.1	5.64	3.66	1.97	7.3e-09	M-H-IDHwt	5.48e-08
KRT18	12q13.13	6.21	4.25	1.96	3.78e-09	M-H-IDHwt	7.01e-08
VDR	12q13.11	6.88	4.94	1.94	5.21e-11	M-H-IDHwt	7.38e-08
FAP	2q24.2	7.94	6	1.94	4.69e-09	M-H-IDHwt	7.93e-08
HOXB6	17q21.32	4.78	2.84	1.94	3.22e-08	M-H-IDHwt	8.41e-08
HAS1	19q13.41	3.88	1.94	1.94	6.36e-08	M-H-IDHwt	1e-07
AQP9	15q21.3	7.81	5.87	1.94	8.37e-08	M-H-IDHwt	1e-07
LOXL2	8p21.3	11.24	9.32	1.92	3.47e-15	M-H-IDHwt	1.05e-07
FPR2	19q13.41	6.11	4.18	1.92	1.81e-08	M-H-IDHwt	1.12e-07
IL21R	16p12.1	6.78	4.87	1.91	1.65e-09	M-H-IDHwt	1.16e-07
LIF	22q12.2	9.48	7.58	1.91	7.53e-09	M-H-IDHwt	1.17e-07
ARHGEF5	7q35	4.57	2.68	1.89	3.23e-10	M-H-IDHwt	1.27e-07
FCGR2B	1q23.3	9.01	7.11	1.89	3.52e-10	M-H-IDHwt	1.42e-07
TWIST2	2q37.3	4.16	2.27	1.89	1.9e-08	M-H-IDHwt	1.5e-07
STC1	8p21.2	9.06	7.18	1.88	3.39e-11	M-H-IDHwt	1.59e-07
DKK2	4q25	5.23	3.35	1.88	1.02e-08	M-H-IDHwt	1.6e-07
VGLL3	3p12.1	5.67	3.8	1.87	1.19e-13	M-H-IDHwt	1.61e-07
LOX	5q23.1	10.69	8.82	1.87	3.15e-11	M-H-IDHwt	1.81e-07
INSRR	1q23.1	4.36	2.51	1.85	3.09e-07	M-H-IDHwt	2.16e-07
SERPINE1	7q22.1	12.85	11.02	1.83	6.79e-09	M-H-IDHwt	2.2e-07
PTGES	9q34.11	7.21	5.38	1.83	1.88e-08	M-H-IDHwt	2.41e-07
SULF1	8q13.2-q13.3	9.89	8.06	1.83	2.79e-07	M-H-IDHwt	2.45e-07
TMEM236	10p12.33	4.12	2.33	1.79	2.97e-11	M-H-IDHwt	2.9e-07
LOXL1	15q24.1	9.2	7.41	1.79	9.38e-10	M-H-IDHwt	3.44e-07
TREM1	6p21.1	8.36	6.57	1.79	7.4e-08	M-H-IDHwt	3.44e-07
THBD	20p11.21	9.31	7.53	1.78	3.41e-20	M-H-IDHwt	3.46e-07
MSC	8q13.3	6.69	4.92	1.77	8.58e-09	M-H-IDHwt	3.81e-07
OLFML2B	1q23.3	10.54	8.79	1.75	3.04e-15	M-H-IDHwt	3.91e-07
TMEM150B	19q13.42	4.07	2.32	1.75	1.84e-10	M-H-IDHwt	4.1e-07
FBLIM1	1p36.21	10.09	8.35	1.74	2.11e-16	M-H-IDHwt	4.16e-07
UCN2	3p21.31	4.24	2.51	1.74	3.98e-09	M-H-IDHwt	4.2e-07
SVIL	10p11.23	9.04	7.3	1.73	5.82e-17	M-H-IDHwt	4.62e-07
ADAM8	10q26.3	8.55	6.82	1.73	2.6e-10	M-H-IDHwt	4.64e-07
FHL2	2q12.2	8.75	7.03	1.72	1.77e-11	M-H-IDHwt	4.86e-07
KCNJ15	21q22.13-q22.2	4.7	2.98	1.72	2.09e-08	M-H-IDHwt	5.05e-07
PLA2R1	2q23-q24	6.26	4.54	1.72	1.25e-07	M-H-IDHwt	5.13e-07
IL11	19q13.42	5.48	3.76	1.72	3.74e-07	M-H-IDHwt	5.17e-07
HK3	5q35.2	7.91	6.2	1.71	3.53e-10	M-H-IDHwt	5.46e-07
AHNAK2	14q32.33	9.31	7.6	1.71	1.2e-09	M-H-IDHwt	5.73e-07
BNC2	9p22.3-p22.2	7.52	5.82	1.7	5.88e-10	M-H-IDHwt	6.12e-07
KRT80	12q13.13	4.37	2.68	1.7	6.31e-08	M-H-IDHwt	6.14e-07
PTPRU	1p35.3	8.97	7.28	1.69	1.49e-10	M-H-IDHwt	6.18e-07
PTGER2	14q22.1	4.25	2.56	1.69	2.24e-09	M-H-IDHwt	6.45e-07
KCNN4	19q13.31	7.01	5.33	1.68	3.68e-08	M-H-IDHwt	6.61e-07
ITGA8	10p13	5.01	3.34	1.67	3.96e-09	M-H-IDHwt	6.94e-07
PTGS2	1q31.1	8.32	6.65	1.67	4.11e-07	M-H-IDHwt	7.68e-07
SOCS3	17q25.3	11.78	10.12	1.65	1.17e-13	M-H-IDHwt	7.77e-07
MMP11	22q11.23	8.26	6.61	1.65	2.79e-10	M-H-IDHwt	7.93e-07
DOK2	8p21.3	6.77	5.14	1.63	2.81e-11	M-H-IDHwt	8.26e-07
JAK3	19p13.11	8.55	6.93	1.62	2.64e-16	M-H-IDHwt	8.53e-07
SH2D2A	1q23.1	5.33	3.71	1.62	1.77e-12	M-H-IDHwt	9.35e-07
SLC16A10	6q21	7.19	5.57	1.62	6.1e-09	M-H-IDHwt	9.58e-07
BTBD11	12q23.3	8.2	6.58	1.62	1.49e-07	M-H-IDHwt	1.01e-06
PLAU	10q22.2	10.75	9.14	1.61	2.19e-12	M-H-IDHwt	1.03e-06
MYO1G	7p13	8	6.39	1.61	6.59e-11	M-H-IDHwt	1.05e-06
GCNT1	9q21.13	7.77	6.18	1.6	1.59e-09	M-H-IDHwt	1.1e-06
CCL2	17q12	11.09	9.49	1.6	3.64e-08	M-H-IDHwt	1.2e-06
NECTIN4	1q23.3	3.78	2.18	1.59	9.71e-08	M-H-IDHwt	1.25e-06
PTX3	3q25.32	10.06	8.49	1.57	1.16e-07	M-H-IDHwt	1.28e-06
IL18R1	2q12.1	4.81	3.25	1.56	4.76e-08	M-H-IDHwt	1.47e-06
ITGBL1	13q33.1	7.44	5.88	1.56	4.78e-08	M-H-IDHwt	1.49e-06
BDKRB1	14q32.2	3.18	1.62	1.56	2.83e-07	M-H-IDHwt	1.54e-06
CNN2	19p13.3	10.38	8.83	1.55	2.55e-12	M-H-IDHwt	1.6e-06
ITPR3	6p21.31	8.5	6.95	1.55	8.16e-12	M-H-IDHwt	1.61e-06
RUNX2	6p21.1	7.83	6.28	1.55	3.16e-11	M-H-IDHwt	1.74e-06
TIMP1	Xp11.3	13.96	12.42	1.55	6.44e-11	M-H-IDHwt	1.74e-06
TNFSF12-TNFSF13	17p13.1	8.61	7.06	1.55	8.66e-10	M-H-IDHwt	1.84e-06
CD300E	17q25.1	2.42	0.87	1.55	3.36e-08	M-H-IDHwt	1.91e-06
SEMA3C	7q21.11	8.38	6.83	1.55	9.78e-08	M-H-IDHwt	1.94e-06
CELSR1	22q13.31	8.52	6.97	1.55	1.84e-07	M-H-IDHwt	1.98e-06
GLT8D2	12q23.3	6.42	4.87	1.55	2.35e-07	M-H-IDHwt	2.04e-06
ASGR2	17p13.1	4.32	2.77	1.54	1.93e-10	M-H-IDHwt	2.08e-06
SNAI2	8q11.21	8.69	7.15	1.54	2.9e-10	M-H-IDHwt	2.12e-06
CEMIP	15q25.1	9.26	7.72	1.54	5.53e-09	M-H-IDHwt	2.23e-06
OR2A7	7q35	2.84	1.3	1.54	6.75e-09	M-H-IDHwt	2.25e-06
CATSPER1	11q13.1	3.72	2.2	1.52	1.07e-09	M-H-IDHwt	2.43e-06
MYH11	16p13.11	7.08	5.56	1.52	9.71e-08	M-H-IDHwt	2.51e-06
NFKBIZ	3q12.3	9	7.49	1.51	3.95e-11	M-H-IDHwt	2.55e-06
TREML2	6p21.1	3.58	2.08	1.51	5.28e-10	M-H-IDHwt	2.66e-06
ADAMTS15	11q24.3	6.34	4.84	1.51	8.66e-09	M-H-IDHwt	2.68e-06
TNFRSF8	1p36.22	4.79	3.29	1.51	4.47e-08	M-H-IDHwt	2.82e-06
CXCL12	10q11.21	9.59	8.1	1.5	7.05e-10	M-H-IDHwt	2.86e-06
LILRB2	19q13.4	7.5	6.01	1.49	1.22e-09	M-H-IDHwt	2.9e-06
HRH2	5q35.2	5.26	3.78	1.49	4.34e-09	M-H-IDHwt	2.95e-06
CNN1	19p13.2	7.03	5.55	1.49	1.94e-08	M-H-IDHwt	2.97e-06
BICC1	10q21.1	5.97	4.48	1.49	2.14e-08	M-H-IDHwt	3.25e-06
PLAUR	19q13	10.2	8.71	1.48	7.32e-14	M-H-IDHwt	3.26e-06
FOLR2	11q13.4	9.49	8	1.48	5.85e-08	M-H-IDHwt	3.42e-06
HS3ST3A1	17p12	6.35	4.87	1.48	3.95e-07	M-H-IDHwt	3.46e-06
C5AR1	19q13.32	9.87	8.4	1.47	5.3e-11	M-H-IDHwt	3.5e-06
COLEC12	18p11.32	9.85	8.38	1.47	5.73e-10	M-H-IDHwt	3.56e-06
HSPA7	1q23.3	7.94	6.46	1.47	1.12e-09	M-H-IDHwt	3.58e-06
RNASE1	14q11.2	12.07	10.6	1.47	4.9e-08	M-H-IDHwt	3.58e-06
STAB1	3p21.1	12.2	10.74	1.46	8.5e-14	M-H-IDHwt	3.59e-06
RAB11FIP1	8p11.23	7.31	5.85	1.46	1.5e-13	M-H-IDHwt	3.61e-06
ADAM12	10q26.2	10.17	8.71	1.46	2.14e-11	M-H-IDHwt	3.73e-06
DSC2	18q12.1	7.39	5.92	1.46	2.37e-09	M-H-IDHwt	3.75e-06
CPA4	7q32.2	5.74	4.28	1.46	9.71e-09	M-H-IDHwt	3.75e-06
SDC1	2p24.1	9.55	8.1	1.45	1.56e-07	M-H-IDHwt	3.89e-06
TACSTD2	1p32.1	4.64	3.19	1.45	2.2e-07	M-H-IDHwt	4.08e-06
BAIAP2L1	7q21.3-q22.1	4.8	3.34	1.45	2.42e-07	M-H-IDHwt	4.28e-06
PHLDA2	11p15.4	6.37	4.92	1.45	2.69e-07	M-H-IDHwt	4.33e-06
SSC5D	19q13.42	7.67	6.23	1.44	3.27e-07	M-H-IDHwt	4.37e-06
TMEM200B	1p35.3	5.66	4.22	1.44	3.68e-07	M-H-IDHwt	4.51e-06
CCL8	17q12	5.41	3.97	1.44	4.43e-07	M-H-IDHwt	4.82e-06
SNAI1	20q13.13	6.86	5.42	1.43	4.23e-10	M-H-IDHwt	4.88e-06
FCGR2C	1q23.3	7.09	5.65	1.43	7.53e-09	M-H-IDHwt	5.05e-06
ITK	5q33.3	5.7	4.27	1.43	1.67e-07	M-H-IDHwt	5.42e-06
B4GALT1	9p21.1	10.43	9.01	1.42	7.7e-12	M-H-IDHwt	5.64e-06
DCBLD2	3q12.1	10.86	9.44	1.42	6.45e-10	M-H-IDHwt	5.71e-06
TCHH	1q21.3	3.59	2.17	1.42	1.34e-09	M-H-IDHwt	5.71e-06
FPR3	19q13.41	8.77	7.35	1.42	5.61e-09	M-H-IDHwt	6.08e-06
LILRA6	19q13.42	6.75	5.33	1.42	2.98e-07	M-H-IDHwt	6.28e-06
IL2RB	22q12.3	6.5	5.1	1.41	7.65e-11	M-H-IDHwt	6.37e-06
ICAM1	19p13.2	10.82	9.4	1.41	7.17e-10	M-H-IDHwt	6.39e-06
FAM83G	17p11.2	4.26	2.85	1.41	3.01e-08	M-H-IDHwt	6.76e-06
ANO1	11q13.3	6.63	5.22	1.41	1.13e-07	M-H-IDHwt	6.84e-06
TMEM26	10q21.2	6.37	4.97	1.4	2.68e-13	M-H-IDHwt	6.88e-06
ACTA2	10q23.31	11.7	10.3	1.4	3.18e-11	M-H-IDHwt	7.58e-06
CLCF1	11q13.2	8.09	6.69	1.4	5.64e-09	M-H-IDHwt	7.58e-06
KDELR3	22q13.1	8.31	6.91	1.4	8.7e-08	M-H-IDHwt	8.04e-06
EMB	5q11.1	8.61	7.21	1.39	4.08e-11	M-H-IDHwt	8.22e-06
TRPV4	12q24.11	5.69	4.3	1.39	4.39e-11	M-H-IDHwt	8.26e-06
RCN3	19q13.33	9.2	7.81	1.39	1.25e-10	M-H-IDHwt	8.9e-06
P4HA2	5q31.1	9.62	8.23	1.39	1.78e-10	M-H-IDHwt	9.21e-06
VENTX	10q26.3	5.96	4.57	1.39	1.73e-08	M-H-IDHwt	9.29e-06
OSM	22q12.2	7.31	5.92	1.39	2.73e-07	M-H-IDHwt	9.29e-06
CAV1	7q31.2	11.69	10.31	1.38	2.85e-08	M-H-IDHwt	9.79e-06
MAN1A1	6q22.31	8.95	7.57	1.37	6.44e-11	M-H-IDHwt	9.93e-06
CFI	4q25	10.73	9.36	1.37	7.69e-10	M-H-IDHwt	1.01e-05
GJA5	1q21.2	6.31	4.94	1.37	2.66e-09	M-H-IDHwt	1.03e-05
ADAMTS1	21q21.3	10.43	9.06	1.37	2.99e-09	M-H-IDHwt	1.04e-05
SUSD2	22q11.23	8.59	7.22	1.37	3.2e-09	M-H-IDHwt	1.05e-05
ITGA11	15q23	7.9	6.53	1.37	3.21e-08	M-H-IDHwt	1.08e-05
DOCK5	8p21.2	7	5.63	1.37	5.49e-08	M-H-IDHwt	1.11e-05
MAPK13	6p21.31	7.55	6.19	1.36	2.55e-13	M-H-IDHwt	1.11e-05
IER3	6p21.33	9.36	8	1.36	4.25e-11	M-H-IDHwt	1.11e-05
GXYLT2	3p13	6.18	4.83	1.35	9.51e-10	M-H-IDHwt	1.14e-05
CDCP1	3p21.31	8.51	7.16	1.35	1.47e-07	M-H-IDHwt	1.18e-05
ITGA5	12q13.13	11.56	10.22	1.34	4.37e-14	M-H-IDHwt	1.25e-05
RPLP0P2	11q12.2	4.95	3.61	1.34	3.54e-10	M-H-IDHwt	1.26e-05
EXOC3L2	19q13.32	5.89	4.56	1.34	5.37e-10	M-H-IDHwt	1.27e-05
TNFSF11	13q14	2.02	0.68	1.34	5.46e-09	M-H-IDHwt	1.35e-05
ANK1	8p11.21	6.96	5.62	1.34	3.29e-08	M-H-IDHwt	1.37e-05
FOXC2	16q24.1	4.19	2.86	1.33	1.38e-10	M-H-IDHwt	1.38e-05
TEC	4p12-p11	3.87	2.54	1.33	4.95e-09	M-H-IDHwt	1.39e-05
PLIN2	9p22.1	11.11	9.79	1.32	1.16e-10	M-H-IDHwt	1.49e-05
ADAMTS4	1q23.3	9.8	8.48	1.32	1.45e-10	M-H-IDHwt	1.53e-05
C1R	12p13.31	13.13	11.8	1.32	1.93e-10	M-H-IDHwt	1.58e-05
PTGER4	5p13.1	7.6	6.28	1.32	7.09e-10	M-H-IDHwt	1.62e-05
IL1RN	2q14.1	6.9	5.58	1.32	3.07e-07	M-H-IDHwt	1.69e-05
NRP1	10p11.22	11.62	10.31	1.31	7.69e-18	M-H-IDHwt	1.7e-05
RUNX1	21q22.12	10.52	9.21	1.31	2.09e-14	M-H-IDHwt	1.71e-05
ITGB3	17q21.32	8.23	6.92	1.31	2.56e-09	M-H-IDHwt	1.77e-05
CMKLR1	12q23.3	9.28	7.97	1.31	8.73e-09	M-H-IDHwt	1.8e-05
LILRB3	19q13.42	6.42	5.11	1.31	1.73e-08	M-H-IDHwt	1.82e-05
SLC16A3	17q25.3	10.98	9.68	1.3	6.54e-12	M-H-IDHwt	1.83e-05
SPHK1	17q25.1	8.67	7.37	1.3	2.94e-10	M-H-IDHwt	1.85e-05
C1S	12p13.31	12.7	11.41	1.3	1.19e-08	M-H-IDHwt	1.88e-05
CD248	11q13.2	10.4	9.11	1.29	4.33e-12	M-H-IDHwt	1.88e-05
ITGA4	2q31.3	8.98	7.69	1.29	2.1e-10	M-H-IDHwt	1.96e-05
MALL	2q13	6.69	5.4	1.29	1.68e-09	M-H-IDHwt	2.04e-05
TNFRSF10A	8p21.3	4.66	3.36	1.29	4.55e-09	M-H-IDHwt	2.06e-05
PHLDB2	3q13.2	7.89	6.61	1.28	7.28e-13	M-H-IDHwt	2.06e-05
ADGRA2	8p11.23	9.77	8.49	1.28	2.81e-09	M-H-IDHwt	2.08e-05
NDRG1	8q24.22	13.29	12.02	1.28	4.67e-08	M-H-IDHwt	2.12e-05
MRGPRF	11q13.3	7.21	5.94	1.28	9.05e-08	M-H-IDHwt	2.14e-05
MYOF	10q23.33	10.68	9.41	1.27	1.51e-17	M-H-IDHwt	2.14e-05
DAB2	5p13.1	10.61	9.35	1.27	3.96e-13	M-H-IDHwt	2.18e-05
AOC3	17q21.31	6.27	5	1.27	8.27e-12	M-H-IDHwt	2.18e-05
SGMS2	4q25	7.36	6.09	1.27	1.81e-09	M-H-IDHwt	2.31e-05
MICAL2	11p15.3	9.59	8.32	1.27	2.14e-09	M-H-IDHwt	2.33e-05
SLC6A6	3p25.1	9.79	8.53	1.26	6.61e-11	M-H-IDHwt	2.37e-05
PRR16	5q23.1	6.04	4.78	1.26	2.49e-10	M-H-IDHwt	2.47e-05
CCR7	17q21.2	4.54	3.28	1.26	1.11e-07	M-H-IDHwt	2.49e-05
TBC1D8B	Xq22.3	6.27	5.02	1.26	1.42e-07	M-H-IDHwt	2.58e-05
CD93	20p11.21	11.33	10.08	1.25	5.03e-16	M-H-IDHwt	2.58e-05
MXRA8	1p36.33	10.88	9.63	1.25	4.81e-11	M-H-IDHwt	2.6e-05
MYL9	20q11.23	11.08	9.83	1.25	5.69e-10	M-H-IDHwt	2.66e-05
SPINT1	15q15.1	6.8	5.55	1.25	5.78e-09	M-H-IDHwt	2.78e-05
CLDN23	8p23.1	6.01	4.76	1.25	1.64e-07	M-H-IDHwt	2.95e-05
GPRC5A	12p13.1	7.28	6.04	1.25	4.16e-07	M-H-IDHwt	3.03e-05
ATP8B1	18q21.31	6.96	5.72	1.24	8.24e-12	M-H-IDHwt	3.07e-05
BCL3	19q13.32	9.43	8.19	1.24	1.13e-11	M-H-IDHwt	3.09e-05
CD14	5q31.3	12.46	11.23	1.24	1.05e-08	M-H-IDHwt	3.21e-05
KLF5	13q22.1	6.49	5.25	1.24	8.68e-08	M-H-IDHwt	3.26e-05
ADGRE2	19p13.12	8.59	7.37	1.23	5.42e-12	M-H-IDHwt	3.26e-05
CTSC	11q14.2	11.6	10.36	1.23	1.15e-10	M-H-IDHwt	3.38e-05
TPM2	9p13.3	11.04	9.81	1.23	5.11e-08	M-H-IDHwt	3.38e-05
GIPC2	1p31.1	3.81	2.58	1.23	2.5e-07	M-H-IDHwt	3.44e-05
IL4R	16p12.1	9.86	8.64	1.22	2.03e-16	M-H-IDHwt	3.52e-05
PRSS23	11q14.2	11.07	9.85	1.22	1.57e-13	M-H-IDHwt	3.59e-05
DYSF	2p13.2	9.06	7.84	1.22	1.92e-10	M-H-IDHwt	3.59e-05
CD300LB	17q25.1	4.47	3.25	1.22	2.78e-09	M-H-IDHwt	3.63e-05
CACNA1C	12p13.33	8.15	6.93	1.22	8.48e-09	M-H-IDHwt	3.69e-05
EGR2	10q21.3	9.39	8.18	1.21	4.73e-09	M-H-IDHwt	3.87e-05
BATF	14q24.3	5.58	4.37	1.21	2.7e-07	M-H-IDHwt	4.06e-05
KCNK6	19q13.2	6.55	5.35	1.2	2.92e-14	M-H-IDHwt	4.12e-05
TGM2	20q11.23	10.95	9.75	1.2	1.24e-11	M-H-IDHwt	4.14e-05
PSTPIP2	18q21.1	6.92	5.71	1.2	1.09e-10	M-H-IDHwt	4.16e-05
SLC17A9	20q13.33	6.61	5.4	1.2	6.87e-09	M-H-IDHwt	4.35e-05
AQP3	9p13.3	6.04	4.84	1.2	2.02e-08	M-H-IDHwt	4.41e-05
CCDC71L	7q22.3	8.29	7.09	1.2	1.61e-07	M-H-IDHwt	4.59e-05
GRAP2	22q13.1	3.43	2.22	1.2	3.5e-07	M-H-IDHwt	4.61e-05
TNFAIP3	6q23.3	9.48	8.3	1.19	2.66e-11	M-H-IDHwt	4.64e-05
PLVAP	19p13.11	10.33	9.14	1.19	6.58e-10	M-H-IDHwt	4.76e-05
KIAA1217	10p12.2-p12.1	8.55	7.36	1.19	1.05e-09	M-H-IDHwt	4.8e-05
GNA15	19p13.3	8.43	7.24	1.19	1.1e-09	M-H-IDHwt	4.86e-05
GPX8	5q11.2	9.34	8.15	1.19	2.23e-09	M-H-IDHwt	4.97e-05
GLIPR1	12q21.2	10.86	9.68	1.18	3.39e-11	M-H-IDHwt	5.23e-05
NABP1	2q32.3	7.79	6.61	1.18	8.13e-10	M-H-IDHwt	5.4e-05
MAFB	20q12	11.13	9.95	1.18	7.96e-09	M-H-IDHwt	5.46e-05
ST14	11q24.3	9.03	7.85	1.18	4.09e-07	M-H-IDHwt	5.58e-05
BACE2	21q22.2-q22.3	9.64	8.47	1.17	3.8e-12	M-H-IDHwt	5.95e-05
CHSY3	5q23.3	7.01	5.84	1.17	9.66e-09	M-H-IDHwt	6.1e-05
CTSZ	20q13.32	12.17	11.01	1.17	1.84e-08	M-H-IDHwt	6.12e-05
TNFRSF11A	18q21.33	6.33	5.15	1.17	3.81e-08	M-H-IDHwt	6.16e-05
RAB38	11q14.2	5.41	4.25	1.17	1.37e-07	M-H-IDHwt	6.22e-05
PRICKLE1	12q12	8.73	7.56	1.17	3.53e-07	M-H-IDHwt	6.24e-05
CTSB	8p23.1	15.45	14.29	1.16	2.82e-12	M-H-IDHwt	6.26e-05
ATP2A3	17p13.2	7.18	6.02	1.16	1.58e-09	M-H-IDHwt	6.41e-05
P2RY8	Xp22.33/Yp11.3	6.27	5.11	1.16	1.7e-08	M-H-IDHwt	6.59e-05
TCIM	8p11.21	10.39	9.23	1.16	1.47e-07	M-H-IDHwt	6.65e-05
GPR132	14q32.33	6.85	5.69	1.15	5.16e-12	M-H-IDHwt	6.8e-05
LY96	8q21.11	8.26	7.11	1.15	3.39e-09	M-H-IDHwt	7.17e-05
KYNU	2q22.2	7.05	5.9	1.15	4.56e-08	M-H-IDHwt	7.35e-05
FCGR2A	1q23.3	11.41	10.26	1.15	7.04e-08	M-H-IDHwt	7.4e-05
NKX3-1	8p21.2	6.02	4.88	1.14	1.77e-09	M-H-IDHwt	7.4e-05
FAM83H	8q24.3	6.44	5.3	1.14	1.11e-07	M-H-IDHwt	7.48e-05
PTGDR	14q22.1	2.26	1.11	1.14	1.43e-07	M-H-IDHwt	7.7e-05
SHC1	1q21.3	11.8	10.66	1.13	1.12e-09	M-H-IDHwt	7.73e-05
SEMA3F	3p21.31	8.72	7.6	1.13	6.94e-09	M-H-IDHwt	7.87e-05
HTRA3	4p16.1	7.98	6.85	1.13	4.87e-08	M-H-IDHwt	8.08e-05
EMBP1	1p11.2	3.46	2.33	1.12	1.7e-08	M-H-IDHwt	8.49e-05
HIC1	17p13.3	7.25	6.14	1.12	5.12e-08	M-H-IDHwt	8.49e-05
MYOCD	17p12	2.18	1.07	1.12	2.46e-07	M-H-IDHwt	8.84e-05
SIRPB2	20p13	7.66	6.54	1.12	4.22e-07	M-H-IDHwt	8.86e-05
TGFBR2	3p24.1	11.06	9.96	1.11	3.78e-14	M-H-IDHwt	9.11e-05
FAM20C	7p22.3	12.46	11.34	1.11	1.76e-10	M-H-IDHwt	9.17e-05
SYNPO	5q33.1	11.88	10.77	1.11	2.23e-10	M-H-IDHwt	9.19e-05
TNFAIP8	5q23.1	7.71	6.61	1.11	3.13e-10	M-H-IDHwt	9.19e-05
RAB27A	15q21.3	8.41	7.31	1.11	2.08e-09	M-H-IDHwt	9.31e-05
SMAGP	12q13.13	6.88	5.76	1.11	1.43e-07	M-H-IDHwt	9.48e-05
HLX	1q41	7.83	6.73	1.1	2.38e-11	M-H-IDHwt	9.81e-05
TNFRSF1B	1p36.22	10.65	9.54	1.1	6.48e-10	M-H-IDHwt	0.000102
MMP14	14q11.2	12.86	11.77	1.1	9.44e-10	M-H-IDHwt	0.000103
ZNF469	16q24.2	7.88	6.78	1.1	1.78e-08	M-H-IDHwt	0.000106
ACAP1	17p13.1	5.8	4.7	1.1	2.35e-07	M-H-IDHwt	0.000106
PLXND1	3q22.1	12.05	10.97	1.09	2.11e-16	M-H-IDHwt	0.000107
CMTM7	3p22.3	8.34	7.25	1.09	4.06e-14	M-H-IDHwt	0.000108
RAC2	22q13.1	9.06	7.97	1.09	1.68e-10	M-H-IDHwt	0.000109
DPYD	1p21.3	10.55	9.46	1.09	1.68e-09	M-H-IDHwt	0.000109
ITGAM	16p11.2	9.38	8.29	1.09	4.28e-08	M-H-IDHwt	0.000111
KIRREL1	1q23.1	8.04	6.95	1.09	4.97e-07	M-H-IDHwt	0.000112
ST3GAL1	8q24.22	9.52	8.44	1.08	9.34e-12	M-H-IDHwt	0.000113
OAF	11q23.3	9.6	8.52	1.08	1.8e-10	M-H-IDHwt	0.000113
HTR7	10q23.31	4.84	3.76	1.08	4.16e-09	M-H-IDHwt	0.000116
SH3BP5	3p25.1	9.76	8.69	1.07	2.16e-11	M-H-IDHwt	0.000119
MRC2	17q23.2	12.57	11.51	1.07	1.37e-10	M-H-IDHwt	0.000121
NFAM1	22q13.2	8.9	7.83	1.07	2e-10	M-H-IDHwt	0.000123
CACNA2D4	12p13.33	6.84	5.78	1.07	5.25e-08	M-H-IDHwt	0.000123
LAIR1	19q13.42	10.35	9.29	1.07	5.48e-08	M-H-IDHwt	0.000128
B3GNT8	19q13.2	4.57	3.51	1.06	1.09e-08	M-H-IDHwt	0.000131
LRRC25	19p13.11	8.6	7.54	1.06	1.2e-08	M-H-IDHwt	0.000131
PTGIR	19q13.32	5.3	4.24	1.06	1.67e-08	M-H-IDHwt	0.000132
PSTPIP1	15q24.3	6.85	5.79	1.06	1.2e-07	M-H-IDHwt	0.000133
ZC3H12A	1p34.3	7.44	6.38	1.06	1.68e-07	M-H-IDHwt	0.000135
NIPAL2	8q22.2	6.08	5.02	1.05	5.78e-08	M-H-IDHwt	0.000141
IL10RA	11q23.3	9.84	8.78	1.05	2.7e-07	M-H-IDHwt	0.000142
ADAMTSL4	1q21.2	8.34	7.3	1.04	3e-08	M-H-IDHwt	0.000143
PROS1	3q11.1	11.01	9.97	1.04	5.68e-08	M-H-IDHwt	0.000146
MVP	16p11.2	11.37	10.34	1.03	5.17e-12	M-H-IDHwt	0.000146
METRNL	17q25.3	9.51	8.49	1.03	8.94e-11	M-H-IDHwt	0.000155
MPZL2	11q23.3	7.51	6.48	1.03	1.53e-10	M-H-IDHwt	0.000155
LCP1	13q14.13	10.97	9.94	1.03	3.85e-09	M-H-IDHwt	0.000156
EBF1	5q33.3	7.52	6.48	1.03	2.37e-08	M-H-IDHwt	0.000156
TNFRSF10D	8p21.3	7.62	6.58	1.03	7.47e-08	M-H-IDHwt	0.000159
ANXA2	15q22.2	13.1	12.08	1.02	8.98e-11	M-H-IDHwt	0.00016
S100A11	1q21.3	12.2	11.18	1.02	6.54e-10	M-H-IDHwt	0.000161
LRRK1	15q26.3	7.88	6.86	1.02	3.21e-09	M-H-IDHwt	0.000165
PLBD1	12p13.1	8.33	7.3	1.02	4.35e-08	M-H-IDHwt	0.000167
SLC2A3	12p13.31	11.03	10.01	1.02	9.52e-08	M-H-IDHwt	0.000168
FLNB	3p14.3	10.64	9.64	1.01	1.47e-10	M-H-IDHwt	0.000169
PDIA5	3q21.1	8.6	7.59	1.01	1.43e-09	M-H-IDHwt	0.000169
NBL1	1p36.13	10.49	9.49	1.01	2.91e-08	M-H-IDHwt	0.00017
TRAM2	6p12.2	9.77	8.77	1	3.3e-12	M-H-IDHwt	0.000172
LTBR	12p13.31	9.55	8.55	1	7.57e-12	M-H-IDHwt	0.00018
RNF149	2q11.2	9.65	8.66	1	1.28e-09	M-H-IDHwt	0.00018
ARHGAP30	1q23.3	9.33	8.33	1	3.59e-08	M-H-IDHwt	0.000188
SLA	8q24.22	10.37	9.37	1	2.92e-07	M-H-IDHwt	0.000189
