# Supplementary material for: A prognostic matrix gene expression signature defines functional glioblastoma phenotypes and niches
Source: Commun Biol. 2026 Jan 5;9:18. doi: 10.1038/s42003-025-09245-8 (PMC12769572; doi:10.1038/s42003-025-09245-8)
Supplement: Supplementary file 5 — supplementary data 2 [file 42003_2025_9245_MOESM5_ESM.zip › Vishnoi-et-al-SourceData-COMMSBIO-24-8619B/Figure2/Figure2B/Figure2B-MatLowCases.txt]

L.Cases	ColAnnotations
TCGA-02-2485-01	M-Lb
TCGA-02-2486-01	M-Lb
TCGA-06-0125-01	M-Lb
TCGA-06-0157-01	M-Lb
TCGA-06-0184-01	M-Lb
TCGA-06-0187-01	M-Lb
TCGA-06-0211-01	M-Lb
TCGA-06-0219-01	M-Lb
TCGA-06-0744-01	M-Lb
TCGA-06-0878-01	M-Lb
TCGA-06-2557-01	M-Lb
TCGA-06-2559-01	M-Lb
TCGA-06-2563-01	M-Lb
TCGA-06-2564-01	M-Lb
TCGA-06-2565-01	M-Lb
TCGA-06-5408-01	M-Lb
TCGA-06-5414-01	M-Lb
TCGA-06-5418-01	M-Lb
TCGA-06-5856-01	M-Lb
TCGA-12-3650-01	M-Lb
TCGA-12-3652-01	M-Lb
TCGA-12-3653-01	M-Lb
TCGA-12-5295-01	M-Lb
TCGA-12-5299-01	M-Lb
TCGA-14-0736-02	M-Lb
TCGA-14-0787-01	M-Lb
TCGA-14-0817-01	M-Lb
TCGA-14-1034-01	M-Lb
TCGA-14-1034-02	M-Lb
TCGA-14-1402-02	M-Lb
TCGA-14-1823-01	M-Lb
TCGA-14-1829-01	M-Lb
TCGA-14-2554-01	M-Lb
TCGA-15-0742-01	M-Lb
TCGA-16-1045-01	M-Lb
TCGA-19-2619-01	M-Lb
TCGA-19-2624-01	M-Lb
TCGA-26-5139-01	M-Lb
TCGA-27-1831-01	M-Lb
TCGA-27-1835-01	M-Lb
TCGA-27-2523-01	M-Lb
TCGA-27-2526-01	M-Lb
TCGA-28-2499-01	M-Lb
TCGA-28-2509-01	M-Lb
TCGA-28-2513-01	M-Lb
TCGA-28-2514-01	M-Lb
TCGA-28-5204-01	M-Lb
TCGA-28-5208-01	M-Lb
TCGA-28-5209-01	M-Lb
TCGA-28-5213-01	M-Lb
TCGA-32-1982-01	M-Lb
TCGA-32-2632-01	M-Lb
TCGA-32-5222-01	M-Lb
TCGA-41-2572-01	M-Lb
TCGA-76-4932-01	M-Lb
TCGA-06-0132-01	M-La
TCGA-06-0138-01	M-La
TCGA-06-0156-01	M-La
TCGA-06-0158-01	M-La
TCGA-06-0174-01	M-La
TCGA-06-0178-01	M-La
TCGA-06-0238-01	M-La
TCGA-06-0646-01	M-La
TCGA-06-0686-01	M-La
TCGA-06-0743-01	M-La
TCGA-06-0745-01	M-La
TCGA-06-0747-01	M-La
TCGA-06-0749-01	M-La
TCGA-06-0882-01	M-La
TCGA-06-1804-01	M-La
TCGA-06-2558-01	M-La
TCGA-06-2561-01	M-La
TCGA-06-2567-01	M-La
TCGA-06-5411-01	M-La
TCGA-06-5415-01	M-La
TCGA-06-5416-01	M-La
TCGA-06-5858-01	M-La
TCGA-06-5859-01	M-La
TCGA-08-0386-01	M-La
TCGA-12-0616-01	M-La
TCGA-12-0618-01	M-La
TCGA-12-0821-01	M-La
TCGA-12-1597-01	M-La
TCGA-14-0790-01	M-La
TCGA-14-1825-01	M-La
TCGA-16-0846-01	M-La
TCGA-19-0957-02	M-La
TCGA-19-1390-01	M-La
TCGA-19-1787-01	M-La
TCGA-19-2620-01	M-La
TCGA-19-2625-01	M-La
TCGA-19-5960-01	M-La
TCGA-26-5132-01	M-La
TCGA-26-5133-01	M-La
TCGA-26-5134-01	M-La
TCGA-26-5136-01	M-La
TCGA-27-1834-01	M-La
TCGA-27-1837-01	M-La
TCGA-27-2519-01	M-La
TCGA-28-1747-01	M-La
TCGA-28-2510-01	M-La
TCGA-28-5207-01	M-La
TCGA-28-5220-01	M-La
TCGA-32-1970-01	M-La
TCGA-32-1980-01	M-La
TCGA-32-2616-01	M-La
TCGA-32-2634-01	M-La
TCGA-41-2571-01	M-La
TCGA-41-5651-01	M-La
TCGA-76-4925-01	M-La
TCGA-76-4926-01	M-La
TCGA-76-4929-01	M-La
TCGA-76-4931-01	M-La
