# Supplementary material for: A prognostic matrix gene expression signature defines functional glioblastoma phenotypes and niches
Source: Commun Biol. 2026 Jan 5;9:18. doi: 10.1038/s42003-025-09245-8 (PMC12769572; doi:10.1038/s42003-025-09245-8)
Supplement: Supplementary file 5 — supplementary data 2 [file 42003_2025_9245_MOESM5_ESM.zip › Vishnoi-et-al-SourceData-COMMSBIO-24-8619B/Figure2/Figure2B/Figure2B-MHRNAHeatMap.txt]

TCGA.06.0171.02	TCGA.06.5410.01	TCGA.19.1389.02	TCGA.02.0055.01	TCGA.06.0190.02	TCGA.28.5218.01	TCGA.06.0130.01	TCGA.06.0644.01	TCGA.19.4065.02	TCGA.06.2569.01	TCGA.27.2528.01	TCGA.06.2562.01	TCGA.27.2524.01	TCGA.26.5135.01	TCGA.06.0152.02	TCGA.32.2638.01	TCGA.76.4927.01	TCGA.02.0047.01	TCGA.06.0125.02	TCGA.28.5216.01	TCGA.06.0190.01	TCGA.14.0781.01	TCGA.14.0789.01	TCGA.06.0210.01	TCGA.06.0210.02	TCGA.06.0211.02	TCGA.06.0645.01	TCGA.06.0141.01	TCGA.06.5412.01	TCGA.19.4065.01	TCGA.27.1832.01	TCGA.41.4097.01	TCGA.76.4928.01	TCGA.06.0649.01	TCGA.41.3915.01	TCGA.27.1830.01	TCGA.28.5215.01	TCGA.12.0619.01	TCGA.32.2615.01	TCGA.06.0168.01	TCGA.32.4213.01	TCGA.28.1753.01	TCGA.06.0750.01	TCGA.06.5413.01
ALDH1A3	1.80783363462391	2.70560672527735	2.70630638262444	3.59750687396803	1.82371245636409	6.12557143111345	0.821423585740284	2.86127770714019	1.75786467877188	5.68995826258327	1.2418830504299	0.517220739007895	2.01683919309473	-0.938082566881426	0.775449936646867	0.628308781536611	0.956258705617264	2.38497407454119	0.0454952162722168	0.0892592295934287	2.3065109071181	0.565116320936657	0.0270782457150089	-0.412535299912866	-0.574827530778714	1.95355825451549	0.807933119019438	2.65874059468458	-0.0544580880666239	1.52655169899058	3.81626524566456	2.91866863527495	0.743653287585013	-0.379849033314637	0.471352273955265	-1.32318453866879	-0.12456169724469	-1.54952936861783	0.834094999167334	-0.120472584473813	0.774979177072694	2.18644927042019	1.56610462806581	1.12700486128979
GATA6	2.64244881618694	1.12959296248922	3.28854607926138	4.0349283316602	3.83490607655218	3.87315728996814	0.994964029344448	2.97896002520852	2.80110488485816	4.73662051882779	2.17841141557959	0.0806104162402428	-0.321863264436722	0.021036600525902	1.09905593545189	0.556342859381919	1.35796095646694	0.551381335710446	-0.175158599738454	1.9506016732615	2.68644337349281	0	-0.268543305802484	0.669161788885607	0.567199780286308	1.68298211165232	1.27672961078573	2.27552906607524	-0.156493168782094	0.91293685460162	4.22951646574787	2.61170461783666	-0.634282476545773	0.449719826055355	1.0726898804267	-0.173861738440912	1.61756967173357	0.504147194475357	1.89036236142633	2.40720347202715	NA	2.7991205455204	2.12395512850013	1.63377920602469
ISLR	1.44215396155947	1.43181755726729	2.53297870219784	2.98818673020155	2.31193020327034	4.45907609218588	0.90577929947084	1.49507941820537	1.99746415450249	4.34268454694759	2.84742080191806	0.464656825673558	0.920522818545871	0.980214390702394	1.3704712835397	0.77414511895161	1.21850364266503	0.227179352480296	0.602754371894204	1.85159501936096	2.05125591420448	0.0947058736925759	-0.383457084971871	-0.324712305055157	0.638989421308642	0.214302789508717	1.35413922085998	1.43748259605181	0.163010827122119	0.422173439964854	-0.0719281372167955	1.93711735515536	-0.523970166063216	1.12356894528239	1.17667326107426	0.00901643366053047	1.25827111824148	0.794286882009745	1.14458655398917	0.547818572538931	1.27869934999999	2.67522462116325	2.32281137646274	1.54839433564033
STRA6	0.907328992462412	1.19092347823566	1.75056882960022	2.18181504896413	2.20247841879845	3.80688806485509	1.93164688248922	3.23408837054916	2.54721214906284	3.39350093040358	2.07749494563784	0.944649518530298	0.624592556146707	1.11441541059468	1.36862073960151	0.85466728300647	1.03732000864689	0.797450885436621	-0.589971419085455	1.18227115835486	1.72149876497258	0.160552410836127	-1.67659747193961	-0.507807993906773	0.816282868426934	0.540346659287616	0.531945145241242	1.12489643027344	0.569581809492651	0.947245939260055	1.7704816781896	3.76857952238849	-0.989181299670345	0.151317422029665	0.591752674774402	0.0275162611410195	0.621833665127496	-0.267947051752645	0.95557429354068	0.796605047181433	0.700604058081398	2.12543619285482	1.58695160035931	0.513386005496502
PTGFR	2.1738067903129	1.18501805285273	2.88094214300235	2.77244213743483	6.30028717374636	1.58136449295165	2.10464362120847	3.52299288198444	2.48527831166742	4.7697158666531	1.71237026601238	-0.30865174101107	-0.528796421621124	-1.57219091777839	0.949275218373942	0.14874286127283	-0.081118846286125	0.963492750525804	1.9451976712901	1.32815098631281	1.67424597051806	-1.4108656218504	1.28813022088132	1.13005429608703	1.40170973197256	0.203093451782929	0.433803310744907	2.06859590889084	-0.245653773534333	0.443638623429445	4.2713894499785	1.71162428009232	-2.63297510295823	1.22362396229702	1.30107195332873	2.53021214960159	0.122785227270383	2.92428724938547	0.879053880056697	2.15771212216392	2.80424359722228	1.69544347019112	1.66382582969682	1.38910708367766
TFAP2C	1.94037197350671	1.48150469069947	3.52146706886854	4.621998504275	3.69341792238889	3.92640381941589	3.30971025868572	3.80011681878147	2.99175126814909	0.686673774578574	2.0704478051305	0.794496366689343	0.679703752462092	-1.46229375605451	0.30887275943142	0.802248630879983	-0.818537330790143	1.59948556803323	0.287434924944653	0.64958904950025	2.58180338700619	0.0852922847230948	-0.771044409371172	-1.32498730485903	0.28783307697534	0.381980807864872	0.985533983874904	1.76233260654008	-1.63982352536251	-0.496287842741904	3.18726066118261	3.38919075539845	-1.13678358011446	2.22449590338181	1.35034560941162	1.41087535186709	1.61897675011415	0.289314457124169	1.12615670250719	1.53001189174377	2.76460918514544	1.54940688156859	1.2515331652397	0.843596030004217
MEDAG	1.93525542936282	2.43876213454129	2.49368223846934	3.95918475127522	4.62648327814067	2.62370969914538	2.03745098826384	4.1912195149152	1.94695479338345	-1.83540331549211	1.73649857408548	1.42367296566373	0.368872371173525	0.639232740084871	0.92229860088405	0.948440238921218	1.64822742817933	0.672470896386711	0.187098342504143	0.767945326404309	3.34860569842941	2.44585636284585	3.68645609430377	-0.290352998280948	-0.0891371929075643	2.1907728430731	2.13498111160161	2.0131471702255	1.00736459125735	1.20206052124358	2.15349552813217	1.89781057222754	1.37558019616326	-0.168853065169732	1.38044353049785	-0.463928557805776	0.188055129055618	1.41536130169689	3.33128463032798	0.690008068009365	1.01856891026359	1.70231249788	2.53957290128249	2.43188714221873
PAPPA	3.42372125829809	1.38237249440073	4.6879644792676	2.97556156858412	2.24397043403861	0.188627614224021	1.48154267413415	3.05519151138805	2.81003826918168	1.33946374539432	1.18965245894308	1.7165074231676	0.847198525823026	-1.26977671952184	1.13388882525665	0.413395914298341	0.683310410136272	-0.0622937038619867	1.77921489313902	1.14082275014913	2.79528482958503	0.551492804243877	1.95163722494567	0.439198106130507	0.457858454060667	1.66565368304731	1.83481263557363	1.48840644104276	-0.17883040958841	1.07454143769194	1.61161023612214	1.13247400594202	3.45224820134274	-0.352748925683566	0.73191250213619	1.19791121294734	0.567354611004612	2.24778654533278	2.65380452541656	2.17724595438395	-1.06466635665291	1.18690839167621	0.766634149739586	0.225165294603101
CYP1B1	2.46013238841565	2.24978993914576	3.79215599556153	2.84354667930537	2.00719878368544	3.78314214948302	2.07407615034009	1.42799444864317	0.465275959683314	2.43586574356192	2.26713435331709	0.72189044287227	1.23092388260012	-1.18118950518887	1.03339225323767	0.726863179145614	0.799851758993352	-0.258310353341969	0.693316889317989	1.58300294608511	1.92580623237607	1.76420554964773	0.849628196446832	0.212568879540216	0.382763027845037	0.602728604036531	1.6039792497327	1.94906253784794	1.62517091118319	1.62110298330884	0.425988791573679	1.59769438130412	0.682599270971462	0.887185987996791	1.28248961328067	0.427197361030419	0.890564369588418	1.6693810729095	1.46968627989709	0.140539955311406	0.887799479516988	2.00614910009128	1.72359842225071	1.82552982531487
INHBA	2.18723715860861	1.79089881356142	2.6110411511064	4.24922314721167	2.05515917494049	2.75706031680963	1.57428933959579	3.28817101068301	3.3516663100518	2.6499983521429	0.902368510081998	1.35226385232713	1.37951714692654	-0.147639509900244	0.852920183709904	0.99872730102491	0.640691442862547	1.59236105857476	2.08390376785054	0.767633187072569	2.13029978993047	1.93055832918036	1.75753071323763	0.0541757873492221	0.568390772942688	0.529003472760839	1.43039520475769	1.51989617955937	1.17143658208049	1.09164215772155	1.40193820612472	1.12125160060423	-0.178792744354504	0.111957152146551	0.94553689213979	0.638284737447423	1.48720984718026	-0.350329956017084	1.62213403038369	0.223606907566225	-0.116886045282601	1.521229074751	0.214790040121058	1.06699598580614
P4HA3	1.15108276421724	1.76030515083869	3.42398871251644	1.17956415856431	3.01268812125645	3.52509268053559	0.505616521156573	3.85329762140074	3.25441406715127	-0.352164138764175	0.870687936302904	1.41304612348466	0.032584413681157	0.803454977780619	0.365540742290959	0.725173589227355	1.27813280688503	0.0120340646690363	0.67179275862887	0.649104144501713	2.14202453694936	1.93439034216201	0.172950716442394	-0.275668667659199	0.623819323026679	1.44126291053853	0.979931035853441	1.18186351660011	-0.00271673154475251	1.01408703354297	0.949764273221906	1.73284308915291	1.17245941457876	1.96876279386774	1.11436076815451	0.976280847964565	-0.0554900984419441	0.306535698729237	0.918871847320957	1.05691823736576	0.187584788579718	1.37371478487026	1.56689984395268	1.28494395783589
ADAMTS2	3.31591351726054	2.00693481445519	2.01349664279103	2.01925511838889	3.01803363168175	2.93395008684248	1.27051008952147	1.95128616689469	1.99155506545214	0.470223750616994	1.36154106431282	1.4087426998179	0.241353084463977	0.983779781253593	-0.0145001183317852	1.19761548252856	1.1916717840324	1.19779576180915	0.982790609526099	1.19919182535107	1.86769898429469	1.62053621451457	0.907314680364183	-0.111943486981702	0.782773581737091	1.51521835134908	1.42393117126521	1.79629210924751	0.0949413621689586	0.697007450571674	-0.154215207343522	1.89335220155472	1.14006557280121	1.43807220634442	2.06279601338907	1.29850699769456	2.09602671848284	1.55165548364757	1.48768819470479	-1.05491432198042	0.989416857191742	2.08292048917855	0.747831098758812	1.77352628530503
VGLL3	2.38003786671304	0.0787514011317666	2.30625712417022	3.21983703717133	1.56382083725271	1.78939928691255	0.157842321544697	0.219882086140595	1.59204383400256	0.806787094391998	1.10559725103629	1.26943185480625	-0.837789761544301	0.882464802496625	-0.0293234684295605	0.999928465544254	0.859740502641983	-1.05298892603874	0.58689295955658	0.413034079905404	1.8249242593831	1.75474925625885	0.546794628658156	0.202030214908044	0.617670791760328	0.433101846455296	1.54620794492662	1.68714233446278	0.389822927649357	0.876595199246271	0.301355852157883	0.975848787543706	0.795741045338444	0.0355995696309948	1.53841239655786	0.617606793808241	0.659825016626222	0.772344431776644	1.50468326234138	0.35084386067093	0.703501721713505	2.51682141818692	0.799455195203572	1.46336667708367
ANPEP	1.89693401115275	1.88251551096872	2.31978421883706	1.89929332521369	3.69251161388359	3.53839130837076	1.35466748363051	3.8742965343907	3.08956796208689	1.04242469254169	0.12278554912019	0.198548094404384	1.5460203988104	0.968596216943944	0.321590399235731	0.192741378511943	0.576063955050254	0.349918122461077	0.144589438717992	-0.0155216368332924	1.42233336938081	0.537576507305832	1.11301037504065	0.484072749295212	0.666122032654845	0.502732800528318	1.09550976815368	1.46435076247388	0.919123371593359	1.18425478463485	2.2311766905968	0.285239878195158	0.0401465150361568	0.995016717744974	1.21163384329573	0.773695739679458	0.172194633143258	1.14900046212544	1.5802202603163	1.51016932106713	1.67769266354179	1.6838366256929	1.32554780041815	0.98642521517779
IL1R1	2.00552983505803	1.63464451971482	2.55989886331844	3.04566036555604	2.46081379397206	2.52660091394235	1.68428613613203	1.85921396466897	1.24678429855059	-0.477895647140197	0.658057166589062	0.112761863372473	1.46271512717064	-0.197152513735829	0.503454662594321	0.37619733695145	0.247581199236275	0.0902803254591951	0.568993274442563	0.483698023124041	1.49158009428216	0.238987423425083	1.854584077668	0.337772746229194	0.329688949343904	0.907453158030208	1.35273591944542	1.74137250681211	0.812233673038235	0.377378450665994	2.40996507001548	0.468786220729334	-0.49408992513767	1.23673390632083	0.975923040154142	1.38203535927893	0.885678984657893	1.56237357832699	1.10985313966299	0.289752172940786	0.921697986328828	1.03227826090073	1.1319976262106	0.661387753679878
FAM20A	2.36667110422173	1.87587243181228	2.81945157254951	2.11935032157071	2.97840821605874	3.11738961274221	1.33545460602473	0.743009582821476	0.381641395165741	0.886773600107969	0.550284333304627	0.142155659563569	0.38340832966359	0.625008875529644	0.76398163678699	0.423498691419773	0.820341084851719	0.509877990984384	0.0750010317182382	0.213582111910331	1.15049764953344	0.680317480028143	0.651942797338551	0.664411768700614	1.03769935397972	1.06959359477907	1.49322584227379	1.24047937994274	0.756381036299043	0.571928065918379	2.6720305177483	0.544000852518923	-0.448644989776219	1.21382395323026	1.43386104563371	0.497271672746387	0.793589335540239	0.793997526645706	0.0185085271207671	1.18025206415596	0.827190497246107	1.33805864255267	1.0159173721681	0.73791322489345
OLFML2B	2.0672692748573	1.87949264647186	0.866487824066588	1.76772176775579	2.33612130086592	3.29037351266408	2.01920478294157	1.37228722985344	1.01393815588311	2.05492836002098	0.352995851461566	0.331106441695689	-0.13199319857038	0.365762120948559	-0.0300344935113678	0.864294858012309	0.610846545845498	1.00002665275335	0.41250673905459	0.423323686022039	1.23025891078074	0.919287652101235	0.502968183786502	-0.085658397686128	0.445522985398713	0.681551616488624	1.19133575962504	1.05863707353637	0.822849683825471	0.365535389175943	0.245947306056409	0.457357086779052	0.21397899545008	0.970002348798511	1.25276644427284	1.17026744813977	0.952400432248388	1.27233039665086	0.0224151397462241	0.884645298359935	1.00501400351353	1.07233023113129	0.776985201143291	1.08302191626845
PTGER2	2.46754619240134	2.57737085423336	1.50842763184955	3.81337402445652	1.73003168492954	2.70456434485771	2.25053540229442	1.53802960539324	2.2912814734599	1.80404452639125	-0.444660082337337	-1.60419905538615	-0.80269993173718	-0.747450539156814	1.33461821260533	0	0.0786096762909751	-0.594420014100292	-0.0681925812455495	0.448109934454271	1.78179337545086	-0.0361415367422826	0.349253422408007	0.147492797073314	0.0173571685354214	0.730546588204257	1.38367585741449	1.84043988636429	0.72363220179025	0.911676968218851	1.04327614430354	0.971349226369216	-0.645086989220035	1.63660065939641	1.65342214709963	0.392633220240465	0.972187325970909	0.611089069886789	1.25009570086176	0.722397633732209	0.633219109164289	2.26421772089729	1.15826696349724	1.25830163704706
ROR2	2.54499102942187	1.35423515895096	3.12638265329511	3.358171916585	2.83183485179611	3.56419785837712	1.83864743796386	1.10354443382992	2.08128944727508	3.78326698385339	0.489237954261981	-1.03453154129231	-1.00168343942334	-2.39337480787215	-0.435003962492973	-0.494764781808465	-0.283266948303071	-0.0953624862007778	0.151282419081772	-0.0991672588767553	2.07133849532104	0.40697900379434	0.707088932210421	1.08205825675396	1.20257727074472	1.03330488870366	1.68159044556319	0.870783392078717	0.770173016375451	-0.600687502508397	2.02918905965625	0.490641320581893	-0.509689987191813	1.70739100156487	1.58825635346186	0.804572523095659	1.75206585491361	1.53441050311543	0.360152045980415	0.941873673165767	0.380541244482942	2.04544125239166	1.33464597500766	1.27538940095945
HAS1	2.93889315138048	2.01147630030111	2.57149108993958	5.58793494398794	3.8475152471589	0.782331205644525	0.767188968076216	0.885320692618813	5.05773971044299	1.64361260805921	-2.08556769639958	0.897947393215819	1.03447157022681	1.19507495486383	0.469474962094654	0.767552463451711	1.48215842187058	-1.13678536995771	1.58666129996469	-1.01055093326635	3.81711557376291	0.440060102487812	0.836508991346336	0.329050975906546	0.767758385529102	2.43541447228673	1.74576463236482	1.42395638567692	2.01076718074982	0.21516694607065	0.500916060469349	1.33653704621418	-0.376512620581786	0.301999404883294	1.33042170273089	0.402345633274709	1.1106929783068	1.12959536232139	1.45494700317058	1.09632155641795	-1.00775853536123	-0.580743613010305	0.823546552890765	1.7526730756714
KCNJ15	3.25880465058292	2.91283928057959	3.23443750777262	3.95155609106862	3.04687534879522	1.19172000132719	1.03488837604891	1.05001719570028	3.01112061409011	0.187131100953452	-1.10373489283339	0.375772830469019	0.167455975520379	0.721691684859739	-0.271380097014199	-0.378778831233145	-0.292781332584375	-0.241901308136852	-0.321802283633434	-0.115652958065281	2.58905437420008	0.728821358747531	1.07647165386722	1.75602787379153	0.420532449625492	1.2963766922242	1.29258339658198	2.1217525448272	1.25497684723199	1.74710640282712	0.310093767195008	0.290294376111986	0.0175883352552387	1.07626188455333	1.45486986919922	0.628573047079752	-0.915553608999547	0.672562609331854	1.18189232166249	1.31608371554374	0.580280102238556	0.555323229470314	1.13291658442705	1.64654873009597
NECTIN4	1.63209559952162	1.04877146525819	4.21657079275137	4.43103505524131	2.88343893765086	-0.406354373902117	0.159299348367564	0.914494842074536	2.64332718211984	0.157658658910104	-1.22021389652275	0.392817244381944	1.31210688039272	0.53109993427486	-0.32331296310072	-0.0252457256747416	0.150357674874468	0.93260312996444	-0.284132896178578	0.00903381970672309	1.43910146488282	0.0245635340095727	0.736849098863646	1.77550437035005	0.879410918151714	1.09134405591433	0.547494139299799	1.79983000632132	0.427652504678193	1.48604653011323	-0.761894978250407	1.20343727150452	0.817404627451427	0.5543217310747	0.64524910637048	-0.0315193386803369	-0.808906467461614	2.10421935717291	-0.218601006849525	1.33313454733523	3.06311906573165	1.48866235171111	0.762199308325496	0.847392353784548
SDC1	0.569302499107365	1.34899981910779	3.29867974453885	2.49704874571	2.23865724657733	1.49681251179202	2.40026530064644	3.0910511913241	1.53719030529277	1.76978498557255	-0.0766267954892941	0.883666249963037	1.63084128902938	-0.0503616714250423	-0.0608403376681225	-0.425654331829969	0.390386264349518	-0.668218134714809	0.495561514054838	-0.563478013907694	1.97258836590266	0	0.0558541043441323	-0.570146952067761	-0.474900822694304	0.105284801347993	-0.706899838192953	0.870518427952667	1.75957162254316	0.383199751599232	1.00969908588562	0.864641091265979	1.19890131777752	0.590372394076784	0.669938778112395	0.448868898674143	0.956846491887512	1.94232594525816	-0.57378291480932	0.938939912807395	1.26198562342581	0.115228622306721	0.332336832441519	-0.0748705870180205
TMEM200B	0.145315904625978	0.110883520928198	2.64911461137325	3.19175066735352	2.69220847695505	2.70273126932056	1.5395842358469	2.33663044257735	2.06849974068949	2.84589047089044	0.958159643649896	0.194454836154321	0.97162740579378	0.880730295736096	-0.0337632121483909	-0.266801516858913	0.0423355466898962	-0.409499932757372	-0.0529061930110154	0.0213656438932049	2.14347416926836	0.510844081308059	-0.588097579966515	-0.227182033668098	-0.0854000546775156	0.292307643902029	0.337781460455241	0.580020538218843	-0.325329742527554	0.388275590118866	2.8825050033767	1.49127617911178	0.805742145556385	-0.180250610143913	1.10163704106055	0.264373164470067	-0.0418798245447932	1.92328481305211	1.61039628263738	1.35302841027749	0.902876638418555	0.347879161127886	0.0735096522901865	-0.0712276396854967
BAIAP2L1	1.08344123123798	0.485932529665052	2.43465066742692	1.56580988469696	2.82834532477541	2.51370710298272	2.68206328919827	3.33082131876282	3.91811941140986	1.09889987507846	0.572390159521333	0.786869882017789	1.29325189948005	-0.148139198740779	-0.00624127908082995	-0.241462666131103	-0.538462045203009	-0.688254359607062	-0.00786949699968034	-0.0242154157562414	2.04926091820465	-0.32778676870411	-0.778646971185511	0.125215502303715	0.462529996499535	0.407147072167012	0.18888362744638	1.02877304420211	0.137608142585937	0.570605278219045	1.29495508714277	2.21936518755333	-0.00494426203778496	0.162752788940234	0.195441765212372	0.244744060498561	0.902458402618927	2.05770880393558	0.372739267801216	0.628569904614351	0.421610766609551	0.928679162074799	0.733085191981153	1.30133857826232
KDELR3	-0.191577075594689	0.487125752135135	1.48627825459978	2.3496215344966	2.73688937885673	2.5970086879545	2.84583780763121	2.78828371187069	2.01611286974713	2.68737815679472	0.91264378453509	0.30552717210321	0.943031034342412	-0.0955127693747758	0.402583060817558	0.391422104268836	0.381187374514131	-0.908455901510577	-0.0879890492613464	0.357645064805138	1.34271465724933	0.301648277679587	-0.397995808694345	0.127704917635745	-0.259767450624536	0.41245596649031	-0.071339349583231	0.249214654461982	0.66602903338189	2.06131561370275	1.26824353633948	0.304881988139804	0.375188702699368	-0.0207693639960017	-0.00852494073389512	-0.314745124533439	0.710421914146583	1.172526415009	0.303061221529326	0.706517129246295	0.617341992696982	0.790817376800217	0.779858669197691	0.707883123890223
BICC1	1.59741321179615	0.0102240058284535	1.06902601744677	2.0553000711147	2.41026441129887	2.90446887298493	1.86273890995245	1.34147853855072	1.69057913839246	3.40526863353807	0.884799940381473	0.887582654576354	-1.9634414797713	-0.0928914948279826	-0.0486279440333388	0.448718080125057	-0.620067716941881	0.460430725115575	1.57732768701231	-0.461290145112998	0.905776373300791	-0.0729269180982864	1.12761723742551	0.952891832710643	0.608500069250339	0.319063575188991	0.37349963597907	0.343249955248224	-0.53514648595102	0.17662468372497	0.889824168949496	0.642728335161461	0.598562183428239	0.832557908840295	0.83990010703687	0.307716505074278	0.849019881383786	0.787876079981218	0.845327020131376	-0.263968126948862	0.157680425580207	0.877376102248497	-0.195820870816658	0.661274473210262
BNC2	1.51201345037723	0.714893947083863	1.81462105729842	2.08149137840684	2.46002532142693	3.18223712264138	3.07067369288861	1.44382021635255	2.45626350397428	3.31099813108868	0.739140640395837	0.855234133555545	-0.691108939241313	-0.0196752587140259	-0.0592941481757932	0.379481060201037	0.417465865022335	-0.0691597583088575	1.39356160836148	-0.121161577478045	1.8274846455921	1.86437068103557	1.26213615544963	1.00686304193432	1.07136498288364	0.00852607669658089	0.365691212507944	1.27057019685301	0.167404980526535	0.66811323638942	2.06852369014604	1.29475834246547	-0.0437124252495916	0.951325049527208	1.15175876922979	0.863834603635942	1.0451096266098	0.744402944440156	1.19772812464017	1.39008083066469	-0.499743731200216	0.769464716311928	0.0709498896424248	0.202301255153678
CLMP	1.59042397822716	0.57810715331623	2.54528114246435	3.65047171693052	4.18668904866897	3.32360315890207	2.80539501101219	3.3052806215473	2.64138853435865	3.575896345064	0.887705540913614	-0.444455523398152	1.60856603479048	-0.594962364639237	0.110622940664446	0.118306488896891	0	-0.172266639363204	0.307445884392601	0.0818171680208712	2.12926259475589	-0.705618567871773	1.48257714586948	0.368987175743368	0.307844036423288	1.09513478343581	0.288299711270956	0.488423079458473	0.61376280749999	1.13316503819259	1.55245092726434	0.569648871543397	1.53414735638823	1.20802699909395	1.2248473848882	-0.133087738669103	1.56327490996439	1.40097507435819	1.07533806963494	0.132953858678351	0.392085661710103	0.624954566104644	-0.386681333707031	0.182728173026449
SSC5D	1.57535756017468	0.463870903121774	1.66489287401325	1.70023940257862	2.96395666992256	3.06640688513314	2.72022808368575	1.86844613046628	2.41980418274469	2.94130061786515	0.697684909145805	1.66075377827554	0.118592378268955	0.948481898578467	0.199845911375471	-0.458720656731345	-0.12417350453086	0.543715181418372	-0.355065326462194	-0.549603986715632	1.94237991434864	0.94068438736397	0.279190300747307	-0.119826804126289	-0.432470327457609	0.59376920070507	-0.130482622887053	1.66863964318594	0.683116538967552	-0.138408438019543	1.81670364800863	1.25869862053719	0	1.57861840302411	0.910159760493343	0.447371800663746	0.636654644421196	0.983667966537861	-0.0730406673603681	-0.472030158982197	-0.113180425357147	0.761611150123401	1.74776644698959	-0.596760428735514
FAP	0.803291381415889	0.580177887317221	2.21659620472055	2.74302375226261	2.79067291839443	3.27922623063969	3.15502441543831	3.37005803510334	3.40571852072304	2.89367527071522	0.499108216024119	-0.00538909445018207	-0.182780740315933	-1.52160675549617	-0.250323017907785	0.425220640796183	0.386743457642798	-0.55071839660178	0.0313896421623446	-0.0151829649892005	1.95049272446352	0.893152482482827	0.478818601090449	-0.299707587027988	-0.170735595124135	0.613446638494397	0.498161336171089	1.24422382646968	0.983560393275739	1.68242918675568	1.56373914388672	1.150831719889	-0.822372928144456	1.41768191360586	0.902011757008972	0.508114923245071	1.01336507737177	0.371785148360425	0.549564327253612	0.289177432052992	-0.100102071078614	1.6101682030804	0.880419833723723	1.26262350961397
GLT8D2	0.760779250168538	0.302995213351929	1.50633700569374	2.49107736933113	3.16253112285126	4.00489646067751	2.58902307773369	3.02836787512657	2.32931083018579	3.71180260523979	1.63699339665274	1.0382436520881	-0.314096985139898	-1.13920710928465	0.494937243469657	0.0945613337443016	0.947999641559316	-0.634405448496052	-0.17963951481539	0.688891623476147	1.66725971608538	0.603673433063362	0.804805241204916	-0.0662220830319638	-0.229883291895758	0.322837604668684	0.302239094578887	0.905796723129227	0.0985102568399824	0.689566565676248	1.08825314781147	0.409988444800828	0.488265075325282	0.635757056106614	0.965449418977546	0.275329122972055	1.03672152562429	0.0304660197343055	0.364092377612456	0.023167922197814	-0.406935736009701	1.29055237146586	1.09412218705899	1.39024376848045
EVA1A	0.0338210168570493	2.13743368156581	2.08436658582495	2.27504975618539	2.92435328260256	3.24518053021868	2.54320889231302	2.42858630102976	1.31118501012281	3.01260818952712	-0.954761670581446	1.51336471660724	3.17442487710872	-0.803304653263406	-1.65179449713911	-1.32840914349656	0.079344195134527	0.426959125622093	-1.96459579734804	0.89353065960899	2.37377813147825	2.13056590344933	1.14749155400524	1.44466759183229	1.22491823557378	0.338234387208154	-0.0500884410121674	1.54121949036354	0.901866735903616	0.709590970329595	0.48751662382688	0.909279167387391	0.937840152073282	0.697174064363742	0.611047511959304	1.09893907890033	0.76490395431808	-0.032533996512162	0.660540081451738	0.995061439845521	0.555992289801709	0.529097713813897	0.0813217892716357	0.797001396841042
MSC	0.37286249763636	1.69357994856197	2.04174987552341	4.19362551747891	3.2365191498109	3.48223383110022	3.21655047560717	1.63762665178632	0.558832482813294	3.1838606597966	0	0.695792504009259	1.74481261599382	0.509953429699272	0.917215750969741	0.268057609310516	0.237763948153283	1.15957342981091	-0.864721784201969	0.552087073490999	2.11515425350227	1.52574037902514	-0.642095538594467	1.23584383743864	0.602508990816441	0.646299265603366	0.553615684067807	0.940210115570591	0.976021506936076	-0.264174930083762	-0.251419980318158	-0.0674870368266103	-0.413162017913275	1.11224647519324	0.294739570729378	1.09786953911027	1.42546100279975	0.298886156962236	0.415416929073524	1.78966073771728	0.444643371235382	1.16811272285921	0.748375109422095	0.47953203357127
DKK2	1.87360236220139	0.179396931026814	-0.00547437108633853	2.42222645310172	3.31857869439216	2.98129147753241	3.03836363047637	4.69651012616592	1.694703064035	2.97716666864081	2.26711411091048	0.277224364015754	0.177025792531307	-1.2937665989055	1.15867415895984	1.57629596763344	0.945989942843296	0.999325304511841	1.01145358330494	0.931415340446489	2.21630530916574	-1.35565007063151	0.0393216972147161	0.657231657233366	0.415504351757371	1.11578676672911	1.57836306951516	-0.627684019657405	2.18707671558207	0.701831426931462	1.19010990112989	0.690735199311133	0.6994446318647	-0.107416407116139	1.08805679078436	0.269179586632658	0.267642409170306	0.482510984276312	-0.57714991731491	0.686905744418519	0.597728673181597	1.81321085140727	2.57601010084283	1.86255991927862
PTGES	0.605014272490455	1.64140595139376	0.667568131792092	3.20081403532254	2.93748465876664	2.66230780917336	2.38310467177191	3.67105943320402	3.75931498605807	0.634659270765558	-0.299379620707019	1.12074431548657	2.09492855164929	-0.744350509808186	-1.08858450758353	-0.324577360219685	-0.205958211345233	1.35756919825587	1.04388991431823	0.129640826810048	1.28958278400322	0.481636793475609	1.65618131597131	0.611784716832083	-0.806205323348754	1.25974906524106	0.683788055407904	1.04436547135639	0.337965016684474	0.840677984186634	2.30846385202882	0.657363625971264	0.592768834394316	0.573585246274936	2.40808246503471	2.07013592227908	0.306247487265204	-0.700633887840109	1.86814442388704	0.861639441256581	0.14385612832448	-0.648360085340839	1.07436767937248	0.225777943194155
TWIST2	1.05931197813282	1.6519910145778	1.93866154158926	3.89765761114508	5.16387582900941	2.23779849657347	1.95345136237324	4.07520318758541	2.63339427027565	2.45786020979155	2.12452474628637	0.067035834403655	2.72198868540804	0.412955023853997	-0.0512852969147518	1.59919175125572	0.33279380872782	0.624843285211222	-0.794855451880592	1.00240011681921	2.40969153842319	-0.283213089737748	0.210389719790124	0.637247010551393	0.148163224672003	-1.05694579443334	0.657032758643595	0.638898443888856	1.76932460080216	-1.57859455576457	2.00830683134566	0.605719327289133	2.00414354048288	2.22792760282393	1.27396806035682	1.71198204041238	0.997872819591433	0.252175122458536	1.06706360624811	1.09436307265652	1.0051845480886	-0.359559998788527	1.53023240242155	0.713974218090945
HMGA2	1.80748051083664	0.257972237280025	3.88073995673118	2.47480238667914	1.81916560210936	2.05590878444137	2.59969355821033	3.62206593645892	2.92760711389808	5.96056140504223	-0.866940988240558	3.11400137942472	1.8308921517593	-0.0319118123769597	1.39680441011626	-0.630825007158083	1.26576944949069	0.59273373854097	-0.228110455048416	0.981343415098856	1.46236833974124	1.90388397625708	3.21387857484647	2.99958814408951	2.1849887750852	0.856828078257352	-0.390210612143303	2.2241982331915	1.00976545373555	2.05443127064692	3.00186582660641	3.27264801819373	3.55022383890086	-0.868903834997641	0.67909900870846	0.777771858280899	-0.538999023332024	-1.4206216262603	3.45570020023259	0.194753789951659	-0.887674085407041	0.702503309305185	0.390240286347442	-2.20051440307742
TFPI2	2.95887956249039	3.28966006723761	2.19627837019194	3.17150221968069	1.67753632505557	2.62038874345157	-0.117404500124652	4.51786494000053	1.60719507914996	1.70101108319369	0.955034300526959	1.64352857261012	0.850404812452289	-3.31387282272706	1.04460892488837	0.753127552755231	0.931767525244151	-1.95683789327508	0.227615327500161	1.5016087357056	1.64192419162862	1.59524981260053	2.45256913749371	2.00894290966032	1.92668135390522	2.48164161567871	1.17702805558424	1.55817153951738	2.15402863629601	0.369663737600491	2.10122920552836	2.6186937671277	1.87534554824694	1.98747045567749	-0.0957683491527627	1.08636468856872	-1.75243221458173	-1.84993297576588	5.56557397477235	-0.640023878774034	-0.123062966440182	0.15735830282738	0.992099296117292	0.102897616134009
INSRR	2.43496042873397	0.529886416703505	1.77821456464607	3.81434261976422	2.25918844968833	3.89881105886135	3.12235402224604	2.28179817557349	3.65668606175872	1.58110330118642	0.681259235374661	-1.9053532751316	-1.61471699078239	-0.173185086991181	0.151035134885504	1.00872638402991	-0.0684271267792764	0.551302748421364	3.40910311045518	-0.546219121475326	1.6869376900249	-0.194221267644171	0.230375628908889	1.3293308440622	0.573618639136588	0.141665872772554	1.88685773135531	0.177056392747485	0.0547147767709744	2.31262964877205	0.875615442643996	0.884563786232435	-0.22236736484107	2.53275622899516	2.02150829399271	1.71135336568887	1.16954878031308	2.20701843171545	2.26322711063271	NA	0.619709746336855	0.0659109657199869	2.05332574001286	0.0896059894781811
GALNT5	1.25123200120864	2.03094737551602	3.16646821102013	2.56869181256268	3.60185193822457	0.384509340693483	2.71326506317694	3.16679575228277	3.00369792102309	1.38451093205508	0.241108202541534	1.85619867471884	-0.344188608136605	-1.79300951051061	0.265806023513805	-2.96251622354546	-0.168434603067217	0.147139695430639	0.549755474916065	-0.155610676584657	2.67750836896127	2.30660095182553	1.02844617786478	1.61086499544841	0.519873919181926	0.588378244766218	-1.69658677728168	0.933231913865255	2.20123849580947	2.38611861798001	1.91254449882157	1.97861603794002	1.10384110447054	2.14221557059698	1.94419164482121	1.44067851898612	1.87717622066606	3.08771152848739	-1.6641665105982	1.16849653493443	0.897000511903359	-0.167630863300799	-0.331975382128184	0.914195918686846
HOXB6	1.07725943743644	-0.673683081273488	2.45222087150883	3.9020673278963	2.32860242979398	3.15685980366943	2.29416801042968	2.26748644840072	3.26582551154728	3.19188402642437	0.675951816241388	0.774083484623943	-1.36298249464366	-0.460444270165493	-0.829376090416482	1.14268087308532	-0.558622861122229	-0.489737894496496	0.693275355561723	-0.923107624657597	0.546714602719849	2.20148509728496	0.88757963039343	2.70994646317048	2.09101934862214	1.13656113440869	1.25253913148034	1.04782260500013	2.31391754966592	1.96083031322627	3.05827060623561	2.37136468284597	1.66866410850892	1.75998565465121	0.524043301989139	1.68919923479593	0.73551984364697	2.46429193701444	-0.591116420472712	1.3660842418202	1.02559492230283	-0.0878196462494567	1.22943630328625	1.22864874253774
ARHGEF5	1.98023992292217	1.0807963380984	3.53440572756039	3.46759004695438	-0.199526974602246	1.23201807125253	1.20989988040224	2.508082958579	2.84105417190676	-0.717043644752886	0.23583566456968	0.329060698972893	0.570937970532737	1.09619583986753	0.787894343060467	-0.0126397614322296	0.701959495305664	1.83528136510133	0.76646322902639	1.05962482352195	1.3211271390764	1.33751694179344	0.886657156615232	0.40679412970103	1.73510941928853	0.0247524385113751	1.10277066670194	3.40501626675389	0.397334499519534	1.05725593179333	3.60288755421808	2.01286767344615	1.63227992121047	2.03569587395018	1.91898444575555	1.17322746635189	2.77142622690254	0.347132559535756	0.426530010247279	-0.388847149744821	-0.47803294093605	-0.051002468541192	0.617555889778188	0.591734099897149
OR2A7	2.34526520441678	1.95198309566317	3.38220358020532	2.04391124029874	0.383959670552229	2.06064746331031	1.41040673127154	3.35093969701384	2.56790716311318	0	-0.279260266764748	1.12614439205831	-0.454978559370636	1.20969294573389	1.02308673349349	1.06984646959989	-0.854616630263533	1.1804177139064	0.790338393995743	1.08350859928354	1.33409181855653	1.65865425936169	1.10243638510651	-0.667884991474972	1.20725677532599	-0.570426704039638	0.913096908830236	2.13172155710693	0.80898023754306	0.229784936940708	3.42943348672983	2.99168521607535	0.842062961323877	1.92605530818745	2.12519652615456	1.54542682249646	1.6136664720411	0.881857523307434	-0.0885583018819215	NA	0.798618924736879	0.532486666527862	0.368140295982003	-1.38963698261658
SULF1	1.32031542013759	-0.316624076002901	3.31961835843428	2.51162218105683	1.14856833356251	2.75369656935282	0.487906590474924	2.44703661491581	1.03632365358477	2.14295126328032	0.243475244291504	0.27056025937964	-0.641322945506828	-0.218131271033649	-0.769376358623376	-0.57101239193776	0.617700899509236	2.28799365997252	-0.347957906625485	1.06440205149567	1.30006888918164	1.31925946676178	-0.314554483004604	0.506930973234548	0.770396255699692	-0.066414005657876	0	1.5931285812709	0.519811401091127	0.97714699383843	2.4118740339123	2.21533398712179	0.885543492925294	2.84623451950128	1.61692204724115	0.944923824139511	1.93325690732793	-2.56087833260144	0.319306993354468	1.38321500057064	-1.6893521194438	0.594854067765265	0.489142168772271	1.06301882861049
ADAMTS12	1.8395341580832	0.527972806541188	1.14648480891606	2.14256400378733	2.25126777598171	2.94192526166129	2.98161308595527	2.86527424983959	2.21665696085558	3.0671775551044	0.443135050910741	1.61981192135625	-1.0188014635173	0.0349737175431927	0.49437429845072	0.59390381085917	1.18955486127729	2.78972886814977	0.375573347697913	1.33854035690271	1.49052577333845	1.74791400097063	0.838142972398486	1.0418544956692	1.36370210754114	0.997422964774532	-0.426565425127738	1.12965322495232	0.794535599827239	0.0618599023922931	1.11614626412852	2.76184507171081	1.31802861313838	0.640107343088965	1.44805509240045	1.15831519413491	1.99178975204759	0.413348181539612	0.55870005949813	-0.369165899180852	1.21563847708663	1.50913120253201	-0.860632730225739	1.93245391961504
ADAMTSL1	-0.291394334501258	0.61795875666311	1.33223555272818	2.76612576271527	2.66398557782324	0.582720186803884	3.22230336710088	3.01166295037669	3.12953838057443	1.29101084804824	0.124540774365214	0.24242763031464	-0.970977696165819	-1.05680616808966	-0.591504494573426	0.579843922268722	0.675407114667046	2.18244187874455	0.0626679965039762	0.821764099321832	1.91806274658783	2.09412450689395	0.428394338969383	1.36675971671068	0.619968748150136	-0.734980067580612	-1.08100240143802	1.20601439132151	1.66771674227012	1.50730238008214	2.76031644423967	2.53411066480715	1.79079799352615	1.09751671563882	1.49798344816368	1.8324238284479	1.7493086660924	1.54208662792315	-0.281338742841193	-0.780871648611492	-0.870046539847956	0.769250784741088	-0.558572114476354	0.212463149455115
C7	3.09212519016715	2.00230468232538	3.22125031680798	2.52265770734942	1.50551452088225	5.39542100152703	0.237492338378367	1.3942846559339	0.124343325164898	2.21225691813505	3.18931045410959	-0.129718122309633	-1.99370869445579	-2.31315955174118	1.95793110879181	0.88798224310105	0.190677666461096	-0.956142683683613	-0.188753501608072	2.48346172460283	2.25922120403133	2.50121700712454	-0.884308419019903	-0.918796708178501	0.500617084847435	1.35466820459167	2.27242522840097	2.61540089531633	0.167630622035123	1.06363396956661	0.557262052895511	2.71876339188757	-0.0224327706614946	1.53671754818642	2.46466735160581	-1.16828190888675	1.78587522946487	1.56233326318987	2.14976191236547	0.290058790475275	0.957043809961902	3.57576440116833	3.50179695829265	3.16429580468499
LILRB5	3.62674104091741	3.4806327447238	3.55730264404833	3.17099447384267	4.05952745068784	1.2577598440667	4.18225365733562	2.1339313246157	3.53474242003035	1.68391726592749	1.51866570190591	-0.656798439891418	-0.92573009467982	-0.465020860600199	1.0878585432102	1.41003524577609	0.0609417581750794	-0.899771733836886	0.255054745936285	-0.213911266404401	1.31881172844884	0.0639718516292871	0.0438964260024682	-1.42635303153344	0.311624841089976	2.06119745971556	2.16708487267102	3.47925377787414	-0.642576963368808	2.0311497398599	-0.196386729916126	1.15484309063743	0.208796523586882	-0.154134139555832	2.94802876114776	0.880513222330626	0.249102921292415	1.97971276844345	1.50436038149515	0.12935657486772	-0.365279791132251	4.41202370182771	3.15164673115022	2.61687823766671
CLEC10A	4.32826325437569	4.13012168699357	0.488058229703067	2.37171241920865	3.16108511189971	4.0103415111118	2.60615428390116	1.63278966032516	0.977815405097163	0.283904880878593	-0.320788560673514	-1.5603780753294	0.28844107464947	-0.298161642615572	3.03174640623466	0.419450372874817	-0.0598736754972487	-0.432806428709306	-0.717516194353719	0.587261440773787	1.95263191500416	1.99135074512534	-0.117740528028823	0.222108739547033	0.798019755155123	1.62305538599098	2.25143312369919	3.31017454538206	0.440564649908281	2.12311931129222	2.50418462808568	1.08851974445174	1.03896268885959	1.95506503453484	1.56642065621294	0.295394669655163	1.04012375833489	1.13185329047328	-0.0382956864277527	0.884017835512107	1.45024858574079	2.74631188904247	1.34520763044883	2.56626997043583
STEAP4	3.42742821976222	2.27095278999653	2.06503155547956	1.03492334096954	3.5184990240515	3.66470356284475	3.3148342105358	0.819425360350319	0.793761932788051	1.5151389302972	1.80076229973339	0.254005808024063	-1.13708802093814	-1.36950509560272	1.23197741476254	0	-0.283924465679229	-1.24465180198695	-0.025267856172329	0.905982784412923	2.70956875348471	1.52179374321036	0.665469871020017	0.259417847325649	-0.592859393912542	2.02936876366652	1.84597643004868	2.53743165903199	1.49744626328385	0.423158068746786	2.86598884994197	1.07453384140835	0.565443283024565	0.712083579756265	1.74629273577625	0.754699577862235	0.896893937688791	2.10186827714876	1.15722265443644	-0.48744195433836	2.28558471630748	2.14462589662633	2.11086967794513	3.24386991656475
MCEMP1	3.59189846868837	4.83855711016998	3.5208086454552	3.23857111008727	2.13319325081375	1.78640477314918	2.47545211097507	2.91462993115578	1.59582910296764	-1.63850292814598	-1.22466898185523	0.180735676967824	1.71311319261391	0.794915269943114	1.6871235473894	-1.12833429981525	0.145902589541986	-0.458154451298005	-0.442752393546525	-1.24819447692684	1.69493039694475	1.24387438856947	1.74399312634599	1.8679002961958	2.17424271657774	2.9672010136742	1.88132772397955	3.17285774511425	0.674514842853724	1.80206454708053	1.99366043701973	1.70980532803729	1.33174311820071	2.11204496971198	1.87293499162402	0.251707648438963	-1.72960586910975	0.678375710118198	1.84239486010812	1.81418811624672	-0.146789790353608	1.5795165979997	1.10914818327347	2.47706779347654
IL7R	3.48485186697175	2.65061685502744	0.237649347727739	2.77800933015764	2.86298929311083	2.15570120610105	0.469058343226346	2.81059202648505	0.976602299081534	-0.974142797766877	-1.43573862800677	0.557460976777152	-0.86952942274136	-1.37390356462667	2.92533561998711	1.62331875010512	-0.575978673694349	1.08174026402484	-0.248336516521409	-0.583781379043281	1.36452784018069	0.684511461594809	1.97412212930067	1.31543631806504	0.80366400076554	2.11902578078506	1.44302206097705	2.15440569801819	1.61613429929974	2.15705517552072	0.121206585614876	1.77638108672373	0.368700292086972	1.28838199034888	2.10816508858317	0.916120746322518	1.04498878238238	2.88578425167407	1.67001865839379	0.925254902611664	0.923088415638111	1.32194312393566	-0.605984174178917	2.44426096391602
CD300E	3.60855353481874	3.59577737999079	2.70625143494262	2.9501089549487	3.7049980737467	1.6723807074524	2.41466436293681	1.56772038518427	NA	NA	NA	2.52481105757947	1.31141543099288	0.268020934835611	0.592275187792744	2.04302416672464	0.506312251991816	0.644199495205525	0.764972915131201	NA	2.48144062112477	0.71697787838619	2.90519739146528	2.25113957836526	2.30583327197324	2.77153595799078	1.8685553691282	2.5435649099348	2.16992091357248	1.079881179634	-0.0694946646701416	0.460781833813768	0.999034252543621	2.16305706252811	2.09982472227934	0.0731705954848092	0.289049655784308	2.13741370659487	2.13734060361711	0.862439237063566	NA	0.101656079555156	-0.573552570976342	2.16844561278618
F13A1	3.45386512318729	3.78200335765723	3.89056172385183	2.56237530999661	3.4313154355928	2.62584254883789	1.40030763442958	2.31223807125485	0.430922728400116	-2.09329224240841	-0.0449405993492445	1.9905180051904	0.240022223798478	-1.35304070708408	0.633264402360946	0.568541743797263	-0.0601359786155126	0.807869926166461	1.16916449597331	0.0650784507100553	1.88679030475885	2.0191946171239	2.26936322284234	1.53736624038205	1.42253049847313	1.85370168863174	2.53075172637051	1.55675252185624	3.65166852699429	1.78580880306882	1.75921954691021	1.78778240381433	2.244568238017	1.0225453558491	2.02379608837239	1.69126717738635	1.94147024885373	2.52952694165204	1.2710137678548	1.18425258748153	2.23159291481968	-0.371009976472124	1.74621365517303	1.62280034185236
MARCO	4.11627570161667	4.26426910073768	4.06183356743626	1.78961811179963	1.67415448980419	4.36837654745185	1.69907178591123	2.67712869121376	3.28352462668909	-4.02788706354788	1.03033239472239	-0.25181483999861	-0.698744135963855	0.938292936897865	1.69865905957881	-0.0837127660687494	0.192632716545875	-1.46122795602604	1.28419843326654	0.693162275298297	1.84122549859066	-0.315162813765908	3.40955197773593	1.50260666418928	1.60278769906651	0.74877470666614	2.6982818120776	3.77566001832844	2.26584506776185	3.22506064367134	0.72376524874585	1.85638265946809	1.82742583296889	1.96199784676006	2.0954556300294	0.54790013101423	0.143660454467964	2.50147424491405	2.3604517705848	2.1877311177891	1.80329433797832	2.41264005304847	2.86583117245564	2.69966517570935
CR1	5.253491597546	4.95258879432651	2.90685242135073	2.08389132973388	4.20881687788045	2.80809743493767	1.88972496659465	2.82300377374535	0.764965230499559	-1.73016476888284	-0.378028917555266	-1.49502383955755	-0.511194986681771	-1.03131334750361	1.37927193974836	0.543644117500426	0.377048839126495	-0.772908262437201	1.18043104023401	-0.566625602702354	2.0133879737696	1.69206186730929	1.33391301575392	1.87855183603762	1.14139625401198	2.64581764662639	2.52301396417306	3.18482058643691	1.05980660167019	1.27218246439833	-0.100293659081808	2.32551012482063	0.6085273823558	1.97645601632797	3.03803025695761	0.488586466031222	0.886786859147217	2.35170008836586	0.483821216326964	1.27787536314452	1.32556088141576	2.91863818984335	2.13649867253377	2.79000313417745
IL2RA	2.89976623095614	4.67313725115194	3.12462122852024	3.71778283460323	3.21016495910637	2.68123837780558	2.17973580973452	3.16935811780866	0.615934086593067	-3.72597927569808	-0.773178830262066	-0.167633291166471	-0.597501140425825	-1.2354036964487	2.26223369839851	1.5591197563937	1.17510909974249	-0.166071408026351	1.0059000908119	-0.339931380949928	1.70240041707156	2.95650412937522	1.94537265716036	1.41117044138169	0.214598243080082	2.86442042427233	2.36006039684443	3.5203913715393	2.70697341982833	2.68251740360132	0.611909491664742	2.3877488382824	1.13421900874178	1.57418913085515	2.46533634177994	0.716278084680981	0.892416623022695	3.98669155746127	1.95993907290966	1.07378501419943	2.3090296585492	1.96168171167348	1.65008840768281	2.04199605654737
CD209	4.89397443710199	4.08998833067956	3.74039181985742	3.72304424044158	4.9667635936111	3.25192341021316	3.01019696219716	3.45720736961486	2.08203826563457	-0.104043453735792	1.32051840666067	-1.57363456561949	-0.797447485811289	-1.51538040393056	1.92973033127279	0.961471067814843	-0.235646898220902	-0.291907074243037	1.03994564673037	0.223802941575655	0.817559559308014	1.43227159167399	0.0231574305703782	-0.802753357885483	0.488498723082286	2.87830902822519	3.21698733330669	2.07818445957274	-0.226613953168546	1.41671564044218	-0.0611198118100434	1.82725014504817	-0.119429069369981	0.607882710665424	2.26231201816725	0.235621072825322	1.33880499089128	2.46756491609502	1.64840489812937	1.44612564151447	2.46935597803016	2.30722282061546	2.41375615519271	2.74342360009023
LYVE1	3.95324406619007	4.25952294878579	2.82597567817055	3.44551151201703	3.36796840558771	3.75429498863939	-0.356656814923993	1.68078328399885	1.86039912894121	-0.4868113647827	1.73655898048135	-0.656055971045568	-0.355903569076535	-1.35317727499197	0.702463663377869	0.867691435555864	-0.700453698359592	0.440345685038713	0.632717861869478	1.11175558026187	2.05566958174819	1.5131449447189	1.5879422433293	0.774069342595769	-0.153716356989852	2.10087455416044	2.4948266244062	2.61970173415227	1.38483721162353	3.09601315251946	0.0455239483318524	1.40660544983158	1.21935877192554	1.55286980884461	2.08534581579706	0.304837468494349	0.731353737210857	2.77238206765804	1.43837808068391	1.27927075324653	1.55565099379344	0.855985664598379	2.55467129169603	2.44974163149128
MRC1	3.66436147285868	3.76770388763612	3.20769849818207	3.64258013698532	3.98318037751366	2.53900784098984	2.1558761317723	2.78351576081325	1.75137378865878	0.232119063771063	1.08020709567644	-0.537078636798675	0.292590264231967	-1.81429560389791	1.00484334673651	0.958162691517354	-0.639234544060237	0.222850175044967	0.744701635269549	-0.305502653027833	1.51023226454336	2.09065707043288	1.63652958911227	0.758810842439728	1.19870568222	1.87542239820076	2.07374746751797	2.3544674993451	0.758943855710076	1.57129865172334	0.497078607380045	2.41848348114043	1.60695944485263	1.40969851277026	1.86785030580332	0.654195296395994	1.00200310613775	2.48350914472415	0.861294486543116	0.885071671022489	2.0247668167018	1.04227867793492	1.81757679109484	2.21916818323629
CXCL5	2.66568792806951	3.42981608871135	3.02181846291318	3.54982844883672	3.72331888204233	-0.590535620037406	0.588473306263741	2.01618210415832	1.76003734779803	-2.98142413771236	-1.87439004335721	1.82198801342079	3.23244742172078	-1.24110015267875	0.248109243666796	-0.143907772730214	0.383483415269282	-3.00500634420223	0.0732893719143407	-0.645147448517476	3.05733093405818	1.77957382998205	2.71613334118842	1.86608653618023	1.72467533992002	3.39275200744747	2.3039194485467	3.63092526530454	1.28938578084076	0.837411545612686	1.40530828852681	0.277324112910654	0.101352397153822	1.14185317489817	1.51867681917974	0.112813010702656	0.136320903224282	0.162187346600222	1.55496824525828	2.32521146798613	0.923276184912056	-0.456498824622168	1.46765243657194	2.1406137663257
CCL20	3.58924813988933	3.83474668363201	2.53522941406422	4.33067038638871	4.06639360427443	0.289719323167598	-0.0131149947108946	1.21467768753655	0.36899734206319	-1.08259410111233	-2.57829059468921	1.96096378709306	1.70326311816659	-1.8878258614971	-0.264299010513104	0.741960506769301	0.142238758346144	-0.530790932045122	-0.186891464310032	1.11787655825193	2.77824166539835	1.41378384585869	3.28455983947541	2.20497610601426	1.43091460166939	4.29533195295815	2.83359930058955	2.01913775594592	1.91119056400803	1.66845022405217	2.37318432004827	0.89521523300682	1.4081260863764	1.66176337495512	1.24326666008825	-0.185585015455155	0.212612168333266	0.796608901608962	1.65547480994875	1.13433041790124	0.802208706877285	-2.45965582488572	1.27190617958078	0.327681778407732
CXCL8	1.88708838736472	3.67523235637929	1.68312510949671	2.7491263392309	2.66057022278702	-0.683242461248676	-1.4961062526575	1.24024654506048	-0.532119676517648	-2.12523140399785	-1.16403312728288	2.12475878349857	1.63589274946086	0.0269545905282902	-0.674312011756534	0.553805818715109	-0.112337777190251	0.126883970365646	0.272782668635981	0.738171808164994	1.72723097809452	1.89360804137643	3.06332071587865	2.70487225655534	1.42660736206437	2.87965161133509	2.87917764330996	1.08617365440666	1.69026908753864	1.75628037580758	1.42179224317218	0.944088534173267	0.633756565577902	0.559886332520294	1.1309827372506	0.474996432600686	-0.877594142001349	-0.625571042395634	2.00047429878398	0.545431887651987	0.13083428050436	-0.487264813808387	0.450904151422604	0.951068699272637
EGFL6	1.99774030787346	1.92707727288683	1.10910670463777	-0.00694730124881101	2.37206301380467	1.08146559422805	0.890430379890456	0.497729301684253	-0.737902274408438	3.627606977156	3.06476254057946	2.80497882860965	1.76384541238684	-0.424646166960008	1.43490315114772	1.65293715779047	2.56820864093571	-0.608078850035301	1.56037270047836	2.07020805744291	3.0366446054312	1.02284092088394	1.91800223629311	2.00564011112621	2.39508123138356	2.64057241596892	2.4620724031513	-0.0950267958437317	1.16544730138664	2.05219832176284	0	-0.386036802683657	1.09045526986969	0.137558744245754	2.50575275901188	0.570035772099715	2.63858167976684	-1.08896059742822	0.743964666863034	0.996417236917525	1.71817256189739	2.51292302981442	2.07616647397197	1.37567248085345
MMP1	2.77144356530995	3.10690920162526	0.414971821519241	3.39314005464268	2.58266748353583	4.89065682188077	2.60621868910867	2.93530158505841	0.23974950780409	1.09320947940562	1.85336567903347	1.90022819344401	1.95305057616493	2.17819983575346	0.67081626254604	1.90610147203531	1.25333738994502	1.87159840972375	1.70467773512651	0.718970893710477	0.994860853912536	1.86110592310157	2.77959327958702	1.94832858257667	1.95172317109296	2.96665977707898	2.04757574926102	1.55944202510606	2.23000982917508	1.7398768267589	-1.21956816909537	0.352136796219518	1.4694011429402	-1.55201853786363	1.54058750955467	0.820146571320818	1.58607432702461	1.04137500690976	1.92091813054401	0	0.3162902168717	1.63713361757363	1.55980405836208	1.80847584080911
SELE	3.55308099093915	1.29337877880465	1.45990971591324	2.99474758010767	2.52265120851603	3.05403842439288	2.03274200507821	3.16985282297897	1.16208618747887	2.17461214301092	3.39723901483233	1.1214603589328	2.77822379135728	-0.652899975610141	1.40594189187488	-1.12923317462444	0.7893765959937	-1.78085304636313	0.450196546955533	0.648047833739239	2.15358525097951	2.90959431498155	3.06689061682231	1.38151268722026	2.20321662916997	3.06146179341745	1.4912442485622	0.678190507300722	0.555848891324211	-0.428819379917805	0.683602376637287	0.520706463953139	0.653467978722096	-1.03517269605735	0.996584785048707	-0.560116242125174	0.808453684045784	0.00010965513471164	0.264411986355874	0.922336679674775	0.140014607878366	2.0333773644635	0.498006668689042	3.52003261058074
TNFSF11	0.880281697858909	0.990079104089077	2.98919119039548	3.85460294745524	2.16933937384668	0.528225987130357	1.4040308719786	2.21530573751766	NA	1.82620327152011	2.01693604027576	0.164287102200773	1.84119687585413	-0.183006001499117	1.39399489888533	0.439273088154695	1.66474812817958	0.480881747392919	0.719443128430457	-0.0859592990388259	1.98161833845452	1.8754191096882	1.60688201733627	NA	NA	2.90446063836558	1.82299885475086	2.44084705512587	1.83667832330489	2.01514860441916	NA	1.61920583999308	-0.550643006119011	-0.159736426543148	2.15962593971968	1.56801266581844	1.37843460664621	0.587786664902119	0.128138588084462	1.10455948128878	1.30305576254934	2.74168007845086	1.74805503499333	3.15777839392672
CCL7	2.46047509724169	4.79492566762382	5.34347828899907	3.05571935450553	2.38679753737922	2.21019793379112	0.34519032544534	1.58390358748135	2.07721987062978	NA	NA	3.72051843410764	3.04672807035958	0.704086172603063	0.787145411059789	1.74759325648951	1.19368317991904	NA	1.6064944216349	-0.0462353546240322	1.9160376260672	3.27615826815633	2.78162709650438	2.72408932292299	2.34352282176887	2.47934223387073	3.0328315882845	3.65473905512135	3.44042072784139	1.90538748099843	0.500134751334006	0.0495483563194687	0	2.51905221450977	-1.20173898151015	1.33585583536059	-0.527670646523733	NA	2.13738597150963	3.60105703057667	1.34282750468419	1.0767107965191	2.48098159416145	2.01669958930648
CXCL6	3.17946778533838	3.33374458867474	4.08874716228274	3.84348353043348	5.02507161378086	3.54935729446038	1.03340518949837	3.12561300451783	-1.10577367189814	0.251598230552094	2.00921456244279	3.02861164011325	3.35195461329469	-0.148142786147228	1.09237102380392	1.43923783107742	2.81472461189873	NA	1.13156251544573	2.93828189338488	3.39649385240616	2.46986971856483	2.39548952512811	2.94664245449218	2.88289680764815	2.95834985063516	3.71889301750668	4.41633459466588	1.35605090921812	2.42011604469833	3.90417526859613	1.05621111988317	-2.59524108260743	1.16291874159788	1.10828413401964	-1.03620805583446	1.74463860822732	1.1581430176979	3.96410938760226	0.158559160169053	0.357069974729027	1.39022918252239	3.18470268708807	2.44540932220281
MME	3.85789647822985	1.77870012314651	4.55767260121462	4.94821186373152	6.40233020824327	4.81554921427886	4.23969931752782	3.20725710483272	0.0469166714254923	0.00474027137461361	-1.2598257271099	-0.701698919069431	0.712897880018443	0.41147018036058	-1.34375035816303	-1.09446544384047	-0.8906797220465	-0.55212281263601	1.08775907295931	-0.338857653806242	3.51497514694806	1.90398395517183	3.48259820479363	2.34446705213796	1.14520390747285	2.07910087260248	0.649219744121135	2.63194005300564	0.457053555182612	0.124696196444965	3.29285807931067	2.32826830987171	-0.29263316924392	3.53862737052451	2.32330461214137	2.09385255545513	2.385141231042	1.78837317747528	2.73515270767218	2.23800524352765	1.42751138643044	2.09467791966639	1.74305892432687	1.56994058484891
SFRP2	1.79592872284426	1.60267971101024	5.9469285812419	4.86564197084254	4.16747366494806	4.46829632652732	3.54367923338351	2.12938120149963	-0.204484245529013	-0.139385864052527	2.53116843490273	-0.370388393760395	0.233500685569909	0.361656392949151	-1.05263551873085	0.186603752815831	1.15956110068548	-0.442118510821713	0.226078607605412	2.28618882996591	2.71701877298114	-0.950370069156326	0.63169260418602	0.683854145722374	1.01002128063727	1.28701042716565	0.815546360852332	2.24046977274555	0.568503747312526	1.27729293935285	3.84170760506873	1.57731205354611	-0.00597238488959274	2.77420222461025	2.99799060334603	1.46745810527816	2.42493801526624	0.658243284780272	0.0402956549649261	1.51566223522887	0.993871390887372	1.87413099419909	2.26698616911541	2.47192424092208
MLPH	1.05355925651027	0.0858332230015607	3.14619128518475	3.75605234334099	3.99239531008376	1.32869128979306	4.9618351819475	5.5619161902894	4.67334259607351	-1.15749637312318	1.46097742228383	0.2250620464831	0.0361602552254844	0.617505533386119	-0.134408808548337	-1.85127937592865	-1.13665485975814	0.13623943236489	0.274700491012465	1.59371521712185	2.24830077820556	0.808632585497235	2.23409244167145	2.14861906094723	1.32210646411906	0.189022012446499	0.631051594197057	1.9899094388972	1.40933850853685	1.69403597100789	3.50070535155198	-0.083565750313822	0.560032338503361	1.51996224547439	1.28006193032455	0.275994806318442	0.87964161179092	-0.236428730387796	-0.457634214948335	0.200290478370566	-0.294349520974062	2.27274254139984	1.62656281683164	0.756004243960574
ALPK2	0.853137347199161	0.756626626072514	1.72944297636863	4.45778200237252	3.89754528070897	-1.011514096326	3.99598699410786	0.955550846775343	2.6190254363519	-0.709851004172472	-2.08772355960533	0.513925466055129	2.0027394918502	0.595155472882651	-0.274543319028807	-0.73860773749396	0.0449868781259168	2.63004626597389	0.368181477967546	0.819951389717767	2.78519911831592	0.5680314975992	0.810322297623957	1.92113517893598	1.54338110408108	1.98424205012867	2.04906252678627	0.728721277754227	0.432628939086645	-0.0311265948063976	-0.405627907211175	0.817763596649014	1.04181844867142	1.47856559973595	2.45188397991531	2.80227297234958	2.69683797746649	2.56228915716027	-0.885446989626195	-0.00437656499262635	2.61449751820649	1.37492613747624	0.891835845187718	1.36617705182186
LRRC15	2.10991100969055	1.58258350768686	3.34257903920125	5.42296660708316	4.88131465213319	0.530927562647763	4.89529259194501	4.35977567763326	2.79114313708466	-1.03327891811265	-1.3125391848774	0.390112089739219	2.38812537305817	0.67719266705064	-0.0527476596001614	-1.21617270279607	2.10110463720497	2.4937357143238	1.31521674202301	2.41344614419457	3.40574049688964	1.15600418554731	4.00316071742667	0.313690905406178	-0.193740763485785	0.881236165699025	1.27989664768863	-0.630802185863546	-0.799649721288328	1.15659131671682	0.369556467516759	2.32219921887591	-0.00888869498381951	1.83862255192436	2.97961687456128	2.07337995030124	4.0817055747758	0.659499074774923	0.295209508366149	1.10727942349973	1.52892859888559	1.8018037264654	1.1266361201257	0.251159440826202
CCL13	6.25166214403509	6.5566570115627	4.71886199163571	4.61759672344653	6.65255436242456	2.12684773526161	4.07310696507449	5.99624078945627	3.27144295775785	NA	NA	-0.31662494553173	2.37200308291325	NA	4.11478186616547	NA	2.57022964235683	0	1.62490505104857	0.126387484545166	1.83729536026587	2.61839058494627	3.58280910130454	2.32612618525197	2.24947467601646	4.3585178313553	3.47569771171173	2.45904355366385	-0.148283340197668	2.22749538800316	-0.308174817420877	3.35761006011453	2.30079370744863	NA	0.0694483486071011	-0.165605558802025	0.743516683593518	0.800133448486112	1.72680867090419	3.7147936104431	3.53030556667559	1.65473539603248	3.86994941445045	3.44611122094594
EREG	3.46775727720025	3.48797046046631	4.44200651468236	6.1891254661038	5.68009333236134	1.02668255750785	1.1833912146931	5.19011022778717	3.33444069677584	NA	NA	0.662730572491631	0.334346736018782	NA	-0.53892033346934	-0.934042677332605	0.473749769514562	0.493860343025508	-0.366222606130883	0.620094779716862	3.20356458909087	2.02814912425103	3.55979316981617	2.7293841442753	1.76241869618007	2.40017992983036	2.08108974276718	4.01814316317	3.93255980782278	3.30441862647248	0.87879287392912	5.96423234092702	4.87846362965444	2.9777666010513	2.7322224918618	2.20003838198621	1.67012839687054	1.1115799193283	0.834293302392838	0.82984147117017	1.1825029655574	0.0690728469611819	1.38634434654082	2.61278645228251
MCTP2	3.10726212475584	2.01311452415639	4.63994125838278	3.65083013605686	4.62745876642785	4.41818114772271	3.2230575362084	2.88482436290787	5.3035467550625	4.57139575897607	0.149589682442589	0.648271654385172	-0.0514557606384341	-2.56117448144638	0.680835064753688	0.220624735218	-0.936557678156662	-0.192546035534908	-0.192412929959806	-0.0662976854633368	2.53198036581528	2.2250946255604	3.06096404988773	3.80397242781111	2.28603620980021	0.879112948634829	1.17942142762855	2.70173590479386	2.85970233281087	1.37158014812114	3.35518344243972	0.85047527247992	3.89341349774556	0.553095445445575	1.4678581000118	1.57467567789552	0.792025595927002	0.774561919368647	0.907007471415012	0.335820193821315	1.17617908120857	1.29782235049289	2.30108580572916	2.20462154924136
CD14	1.69669936897692	2.2860212286841	1.02615586374462	1.00266028042833	1.07209144759858	0.617591146214585	0.738838852545724	0.771002106805172	0.515379671359503	-2.54031301318053	-1.40384861090302	0.105208492359751	1.09445675015757	0.129505184554109	-0.309916624757099	0.463360530073426	0.363541263144653	-0.133134201790476	-0.301704052188766	0.14964532181116	0.466056768057384	0.649046422268141	1.01063892250973	0.498830017617572	1.15144874455213	0.873250217094605	1.36349141409649	0.72724087035084	0.899283106565972	0.871956239357695	0.842132188956927	-0.0379651312308552	0.239848282003836	0.435242302818143	0.481887143433645	0	0.364687088156182	0.529931831608173	0.219704897290424	1.21313864878727	0.877669006117788	0.303050555327351	0.684491153458955	0.23521023353952
GNA15	1.41299771658622	1.72115850394222	1.0179530975127	1.14160081197446	1.23096420829718	0.454977021879465	0.785477201026791	0.622525560143751	0.26351899208899	-2.64648317162519	-1.17654967341795	0.451329274922259	0.584274482665949	0.37354792298164	0.0168194801000991	0.292422701277574	0.0754665740226508	0.289630217898471	-0.00130118868070392	0.405018729697704	0.551982913358209	0.706640789316356	1.09798367049287	0.62716625806678	0.64979157288687	0.772107790676906	1.10876381609222	0.525740357931158	1.09203075502553	0.903822421871431	0.44628439866346	0.375355694759904	0.292067669717918	0.597986364684772	0.465383446224668	0	-0.12336665463505	0.663482188213938	0.632232154676705	0.953520167218133	0.717086027240393	0.0878577669992862	0.473739293906131	0.14394944595589
LRRC25	1.84813357365022	1.61271800475725	0.849654921399652	0.303022695500981	0.724474663347263	0.651418155318634	0.805546462319943	0.352226109769245	0.406026117720304	-2.1010547204411	-1.23887001872401	0.381805990356294	0.278946033702125	0.416152175576009	-0.169786251249053	0.297169984591529	0.121515647007122	0.301347759233036	0.0130677006678472	0.0319025754329368	0.527854423637545	0.145386330474632	0.923440275124927	0.585688717943371	0.651635131139168	0.502809220079866	1.36891842614404	0.921810875716737	0.956028707386321	0.886041118722685	0.589816777015306	0.435724663151464	0.0419458173847567	0.613453685025271	0.662797627273302	-0.135423129377593	-0.402905827913694	0.54801161244098	-0.0389322151854156	0.75406302719544	0.45158274042437	0.763879007757788	0.557488632337527	0.192036775816328
STAB1	2.07794989062013	1.78000571190191	0.906248476836961	0.671095857511442	1.89615243243898	0.874187522517693	0.930196285728731	0.315904580897724	1.01926767729002	-1.24279242703381	-0.842929442059206	0.385423491879282	0.201922867106913	0.552383340325181	0.302457606925958	0.881946000524864	-0.081249958124972	0.326352633578011	0.0511395898037385	-0.422693757857342	0.763313260122644	1.11965831262169	0.819458304359389	0.693170607689426	0.923612445472763	0.865504465347789	1.5269561635223	1.40265638135892	0.953489273380826	0.980484582509862	0.554224189522708	1.08908611162683	0.736556746974239	0.613759486153199	0.953679479196018	0.602407312169193	0.322911157814928	1.48976970486933	0.60924295989668	0.806245199827102	0.962210797196528	0.599290958644172	0.741084412612087	0.255842276707881
TNFSF12-TNFSF13	1.96143696550268	2.20740061199669	1.24267321020509	0.814753212549082	0.823027009067477	1.0709863556956	1.31102716079153	0.742687733120428	0.193079348656442	-1.64049657712612	-1.38676093162192	0	1.04565192072505	-0.309273003158172	-0.0370740626940015	0.348409604737189	0.661375527473701	0.0339171152421508	-0.810560235547722	-0.149152730563802	0.640847182488226	0.925736922005263	0.880823510433644	0.386107634873807	0.966727857568968	0.955085851084571	1.24996265425792	1.20489228520043	1.13957580096868	0.377504203433169	0.905798905686689	0.3780174629562	0.733991532666083	0.0846477690076131	0.635907635066493	0.425232314476728	0.191735636787823	0.523134452545535	-0.00893081712536272	1.22767215836167	1.25482646858791	0.54649708510581	0.466207498202406	0.491850798760394
FCGR2A	1.88724541949195	2.26829440660937	1.4661959750335	1.72733122287751	1.8566722699291	0.283776699097575	0.963548183760181	0.831284772419212	0.1575762782596	-2.3584224666089	-1.06081243010282	-0.0387580673061735	0.815760659485262	-0.254499018329805	-0.298472471053733	0.511502952898888	0.172024547467404	0.340960779179785	0.117301080444595	-0.153824418266666	0.928966413038725	1.01074724156424	0.8647953637641	0.675745814259188	0.784131722149725	1.14198285610612	1.22407194179863	1.15612583012293	1.05601457970579	0.822601882832539	0.72788968758322	0.505957270866418	0.234083834965284	0	0.701716617657057	0.241887317215281	0.258977237571851	0.788428883706234	0.276934954315588	0.713522400231538	0.594169305567981	0.336548812461907	0.44288758413367	0.315663486523259
TNFRSF1B	1.9096747325031	1.95637789581741	0.834172207288542	1.07802773282522	1.12240836384512	0.674389654999619	0.847726063214596	0.726743402267493	-0.123345462217796	-1.65231869910313	-0.845126366777832	0.0832914368765385	0.357926480250788	-0.111603792447588	0.427139107306631	0.484329785941475	-0.0256453676056939	0.80448589783109	-0.101826270133178	0.105828598803722	0.529183435651782	0.941148124360686	0.862633677475883	0.725820161093086	0.811758163696296	1.05155472614955	1.2224237038503	0.782043998499743	1.23338704877906	0.277051051094944	0.684045455496224	0.39255489946559	0.633847907565515	0.630949334169615	0.879243983919292	0.375653944986058	0.256902124527245	1.19496664702483	0.364027139242049	1.01813375874998	0.484345893960629	0.37373096074195	0.425706941587455	0.373914203670132
EMB	2.35722238357503	1.72315990081192	1.49908015827421	0.879731257267339	1.90492156792337	1.88825513393699	1.72655378665537	0.590067091736752	0.195542140289894	-0.632792235548006	-0.665574362489799	-0.021745803544338	-0.244983475357353	-0.677658116945931	0.725060565657159	0.381068683617488	0.0290615533789669	0.875727401206867	-0.0762956401064822	-0.562001784407667	0.888546555306724	0.581534032914081	0.402143630120208	0.832191396153108	0.934656223479365	0.633867924307432	1.12180762118157	1.10539375542902	1.19793429554818	0.991315032748443	0.691315026291978	0.833072735195823	0.145391742424228	1.190385441146	0.683709703333249	0.480159722847094	0.778706115484541	1.27546584289956	0.105863789064356	0.277174163704355	0.889879830631639	0.16928449971649	0.541195531276848	0.992768762210954
IL10RA	2.40823061542076	1.81030507702064	0.558365165305869	0.887469219267728	1.12071673237555	0.876688515377084	1.67823287900219	0.293976956246972	0.165374791491948	-2.07637819398641	-1.02102461376427	0.0578809356088456	-0.26244100197113	-0.672445095150322	0.370080508519292	0.681356089080168	0.0370320353438478	0.790697413377237	-0.0550868336076556	-0.134325591846599	0.90504497710584	0.942328839871547	0.681883991683042	0.533510103179547	0.806794445782738	0.64986197046205	1.10166134612473	1.43861089316008	1.20180369124182	0.555858286283084	0.357824804075762	0.751169788000344	0.0679739266249649	1.17592586462629	1.0133239342208	0.194255470435188	0.591546303050243	1.19482530986332	0.00799024221405737	0.306659835529887	0.596068277852616	0.737862362783906	0.355261972936486	0.77103740317062
SIRPB2	2.23626986517828	2.15554223923095	0.596891600503504	1.14403177828633	1.18091952601082	0.104710992112813	0.95827606246716	0.182373301070501	0.00556731086937183	-2.47227361743247	-1.23741656955999	0.218973219672966	-0.730045907651704	-0.116624611878547	0.10416333775102	0.272363920427325	0.0372767074474924	0.584123725908867	-0.123783922460486	-0.557832561480404	0.634744759836074	0.869403731083967	0.768441250383264	0.853811179773342	1.25200495827414	0.807476175710274	1.22219666987454	1.47438931967184	1.20020859050385	0.574538295481519	0.247666263152579	0.953524215731333	0.115028691041267	1.33393291697504	0.881581869442199	0.208506455898433	0.461490527349798	1.01964096739626	0.439408434690738	0.494958411241559	0.540260894889551	-0.108412288966064	0.0581541339238386	0.621530333329869
JAK3	2.11044017761291	1.66277544138578	0.36147675299375	0.991784450389456	0.715586328676736	1.37341900439056	1.16717298359893	0.752078885817925	0.161462396314701	1.11714007753438	-1.4237347818752	0.413966953821097	0.17446458735699	0.595855273292413	1.11612031692995	0.185083249335464	0.723023900146135	0.471262851567285	-0.140107222197725	-0.323695256067877	0.756204067271454	0.99829597537178	0.693956880864385	0.946841954328902	0.84295422375518	0.604253057166576	1.50737034257843	1.19084975813828	1.00627648944066	0.215732172785995	1.17857094329256	0.561448516525358	0.900662909377402	0.411837425890057	0.851515119489998	0.79145408174731	0.108185895353109	0.791587708534839	0.412107545668495	0.281059998180899	0.367299685423676	0.322338492404124	0.680185626161188	-0.0774394861684633
GPR132	1.82024057307105	1.59768994088454	0.667192433944932	1.06556942286192	1.26489170110856	0.791992825418752	1.49353388297362	0.613846420841844	0.202174157664245	-0.495805448363062	-0.857765990637183	0.432504773490917	-0.199832911387728	0.0207400516304222	1.16327360997027	0.147962242918825	0.148363637339268	0.573938982947998	-0.00110828372644601	-0.475812923047482	1.10654388728803	0.582179022711178	0.452478711751755	0.366448722002744	0.939714383083951	0.416484960739107	0.908873088164536	0.941226574324461	1.29623900270248	0.609437017374856	0.887224117787657	0.877655311580223	-0.0735935633196883	0.819335546845875	0.653834961398069	0.489999299173445	0.462933236884276	0.807254793976915	0.43153234791081	0.566340540430168	0.566396346872513	0.370891386254646	0.138368419250503	0.0397750443583878
NFAM1	1.96337534244973	1.35203762791004	0.847071565180042	1.29345684768848	1.37220640531462	0.796983165421325	1.42324320817004	0.0357197193391809	0.0478687015919396	0.478356969719909	-1.16580966729695	0.10144425716346	0.175008554664585	0.173827802646015	0.603692580756774	0.386909801496866	0.550086212916435	0.406621520637624	-0.321355422592472	-0.302493907442747	0.586334565282967	0.628390832136016	0.642636434985724	0.222388182447133	0.806418781330141	0.682180126250739	1.38235974152904	1.09379553293004	0.759028487707351	0.163438333646881	0.441452588331118	0.296787449953643	-0.226152407158974	0.604996871306721	0.771868274263162	-0.0267064027621932	0.312452133741229	1.11044735930163	0.147393729265367	0.733929350032138	0.442071616973886	0.553604807245088	0.303236866704983	0.137644628203241
ARHGAP30	1.93284489384543	1.62293383904772	0.412808899671678	0.51861106720617	0.929220170494103	0.801740733825534	1.41177024086833	0.309907394983941	0.147201140166194	-2.21844743347879	-1.11838984750864	0.158618519174113	-0.338066413062313	0.357549687459167	0.609625263261389	0.444035784979713	0.348766320664182	0.404952974214063	-0.154717500592396	-0.1718392584905	0.508322193903692	0.320869862622219	0.791470858347407	0.430829813902836	1.06544726820683	0.249709591418276	1.04777455536182	0.790640281718315	1.05969683558133	0.618327812414426	0.206624182071492	0.559824083897233	0.162275786650371	0.615525490479204	0.509086103129188	0.409110815591968	0.383124296429236	0.710554925472618	0.249066202293941	0.327573636190546	0.331782719172806	0.816166419073481	0.356146852676633	0.134460746239078
ITGAM	1.87233420173202	1.63147886704978	1.35279318954085	1.11391855609337	1.34615347131413	0.449552647138511	1.17095233673068	0.657795048106004	0.223688310987718	-2.35666914730685	-1.10231909634757	0.318508775651292	-0.172606245941011	0.338947725586247	0.378358534056479	0.495258403961675	-0.225109615451442	0.405171471597939	-0.224141019654049	-0.464874825458322	0.672460237542594	0.273844899020693	1.07652198831619	0.734378809285532	1.12418972703515	0.267713540766772	0.976195182902001	0.898938936250534	0.902397529099668	0.665145618076368	0.224602297585225	0.707176632241735	0	0.626675128366202	0.275771185374858	0.214762863970037	0.131742844966385	0.827286597979138	0.460867988321111	0.847893153670325	0.348546995737669	0.689417347951681	0.350538411293462	-0.120135094405409
LAIR1	1.8371470696376	1.91026917687987	0.991815628178612	0.904036321274129	0.891943446050548	0.633427844927918	1.4241295596884	0.510736707470795	0.278008923549399	-2.47163064263714	-1.26124774181521	0.051002611127503	0.14976419630344	0.0033169564312486	0.241144581941718	0.188426926358592	0.11418325232698	0.184913796671281	-0.195144484945102	-0.222886592593074	0.583386955115573	0.367111614330177	0.598692556113609	0.260741602713509	0.801648185904892	0.567087232033055	1.12379240663821	1.16334937122709	0.79722768591956	0.7807108716277	0.738266872085638	0.300303790188668	0.202268060609818	0.699917049349846	0.413847327518977	0.284328315956104	0.335037172552481	0.790008354732661	0.113474202265177	0.66955580377123	0.483388363497347	0.725000078779242	0.201237219116418	0.406022156024674
LCP1	1.98481559749641	1.73862123395138	0.896000807486198	0.857665564016468	0.994948306732936	0.959172823760621	1.49293747766486	0.611007543337104	0.321195314426053	-1.57948999662551	-1.01483761986531	-0.0185870196283826	-0.0294305205917432	0.11997283188245	1.00203119273018	0.108143597880966	-0.0788368254158398	0.269819042376432	0.02440529965795	0.227116278627596	0.367094058042404	-0.0608713079223379	0.918472399641861	0.533522259699811	0.836228889324098	0.450852408067628	0.90626814851322	0.880746384611023	0.672884936868421	0.576450796599282	0.433380908413099	0.130762644216593	0.0268178853820731	0.465511625129041	0.424282694493601	0.31620044496083	0.453891721992637	0.544013211356428	0.375806786773259	0.266184085277539	0.477147852900585	1.29415838836995	0.0151030797302293	0.240413093986631
MAFB	2.19879257690233	2.07177347171462	1.61314308748491	0.783916971747813	1.19684610543663	1.53327398242003	1.30288908304146	0.48371407625149	0.156039024281991	-1.99670069731368	-0.929622637332342	-0.0383370916951832	-0.0629591985336693	0.0667357221622706	0.27846967577419	0.593871485117586	0.34097430871297	0.349721048710637	0.855381712773297	0.152411374742201	0.77773381384954	0.257982245788988	0.731027514802227	0.725613262766679	0.521100385409431	0.483817842699226	1.4487497692296	1.12403687185985	1.30302394824148	0.444898385562297	0.75795949186368	0.48136512082703	-0.044061341389731	0.817393310335007	0.833506529388589	0.93720227166752	0.675448329896064	0.730097283063391	0.353193258409684	0.893113190223888	0.742216249321964	0.890664579070855	0.359757373521143	-0.286809548739852
ADGRE2	1.53973593859073	1.49563751795515	0.740825739177868	1.23247920428731	1.10256521443234	1.81994341793019	0.745824557222086	0.544708567640715	0.175777502342048	-1.11665055214901	-1.29859221882408	0.816875314548029	-0.099173861624531	-0.133441423691488	0.524623108902343	0.597557616105774	0.239215108091312	0.913339866332136	0.210189485999171	0.151956951057045	0.877209643867495	0.373977546374555	0.99401176487993	0.703648120384621	0.822977692662811	0.902219456412019	0.971548690909511	0.887231436312664	0.938408072399387	0.601972887594129	0.460627850168642	0.187816199633723	0.03289849964078	0.569447807805434	0.975788196665198	0.593951106418047	0.905302952071071	1.16275944242438	0.562915029839736	0.189851406025607	0.721063901840889	0.515935746368436	0.0387456633285146	0.228871618520911
SLA	1.57397143584782	2.09793730464674	1.16012430216113	1.20522177176481	0.772580659244902	0.287075589868297	0.412626023229728	0.0689138447734621	-0.150393375265256	-1.85070084304096	-1.35598210684136	0.250390626278128	-0.256107184504048	-0.710496071747042	0.266377065903606	0.57711876285632	0.329781460796675	0.858319504388884	0.129681367875504	-0.337790379869967	0.782400578232986	0.448165426201289	0.53952170839425	0.610670650159707	0.356894250672328	0.470427441664779	1.23429945258589	1.14725115961668	1.57963756327186	0.756180345515731	0.50310684598259	0.0927021030108271	-0.11205402501907	0.53097611931777	0.496480569208199	0.304050944362736	0.438658358134413	0.938250160475407	0.249445953022045	0.587373952192809	0.121679257228612	0.659966932638384	0.0797032686472364	0.357232630445831
ATP2A3	1.98075256934802	1.21574763426058	1.00513937938496	0.677628957082679	0.858810531192107	1.91557602714378	1.43580392751823	0.853004359927133	0.121764991277703	0.234485979919729	0.709358606622108	0.272117329221497	-0.239556616799889	1.27609433989646	1.57774350295816	0.263332618562821	0.545388986811499	0.125625853367037	-0.172869799939912	-1.1763876670788	0.578506613738973	0.0629132706972706	0.722363892478579	-0.040642012722725	1.47317808879878	0.357237049335029	0.879950678708816	0.943336870917038	0.111731909751856	-0.388082656618968	0.493294485874681	1.0200485872337	-0.814298723853221	0.947084168678022	0.775852935342895	0.351679189557684	-0.0773848627475472	0.948248898749572	0.697399325880893	0.721518655235489	0.183706460848032	1.19113764000582	1.20085262329038	0.379815621486712
IL2RB	1.935157203949	1.718965338372	-0.183299896671886	0.840714332867085	1.68637005561703	2.36916358573996	2.17003601822815	1.421516570504	0.653254493375715	-0.678903554367185	-0.456081552241024	-0.006186209995893	-0.110508594134404	0.513245155716034	2.24672724817218	0.725644806444644	0.54593529331421	1.32109546037326	-0.251460941361632	-0.453618673626396	0.795380476090353	0.345692287074789	0.907924150793912	-0.16484515677678	1.32015437892084	0.86223083013253	0.605244955356181	0.723973415853837	1.09309105589834	0.162524886352278	0.864468248548213	1.03485872826975	-0.104432504910671	0.604858454807654	0.693422793918194	0.215929634296015	0.314026942489834	0.581975684876071	1.02788959465362	0.965215153040044	0.997595212581935	1.47741812196688	0.355964071510392	0.787357335679685
P2RY8	2.34449745865517	1.06906579946789	1.03906207461909	0.52038402769089	1.44256957078962	1.64447756292283	1.62822396280089	0.734753314748262	-0.9604255855654	-0.191844786967319	0.743609880954143	-0.834861510438734	-0.163414906022546	-0.33131029183634	1.19061776028432	0.402582381866437	0.546639480145009	1.07647567198177	-0.122046161863997	-0.39197194564554	1.04401387009493	0.789745422267115	0.177620827237112	0.308423764679005	0.674357922021804	0.271231437825901	0.481439294277965	1.3841698065835	1.06234425087706	-0.185215659988252	-0.235933383094957	0.605365910601568	0.2420474191633	1.44832183563307	1.33468955195439	-0.0536038470550208	0.140392863768307	1.31318877007981	0.0883341814843382	0.417232888913631	1.009228291493	1.25873923679632	0.115004592115672	0.699169762170445
CMKLR1	2.64868738364239	2.02908294877768	1.01604420275289	0.89682621483996	1.98776091622964	3.13323399990495	1.56727997322828	1.03025087682486	1.46947945489451	-1.37109904898589	-0.235145782933973	0.0207078325530258	-0.549361256797255	0.0956222323362121	0.711411135027219	0.678908457468062	0.246546366036722	0.563453116502379	-0.15453860104803	-0.157992822256469	0.90157146678563	0.430319896688217	0.268234161536155	0.492964574617851	0.914410799156223	0.865860176829536	1.33351189024202	1.2860648799926	0.868017430556607	0.30240696779092	-0.306146093291023	0.918282455851719	1.35249375083207	0.924126416283262	0.715627417484788	-0.046235388785709	0.882884237748879	0.917584803723276	-0.108591013253987	0.557037026681791	0.630232775313012	1.6649946910703	0.579204554081441	0.58920569255721
TMEM26	0.749745417615889	1.19186726453823	1.05090105495374	1.11482706995364	1.52298163966366	2.1153278798083	1.85846123879547	2.29149064271735	1.10877431179954	-0.252122723206004	-0.142902620300656	0.56424011597352	0.876661801269476	-0.256553011438893	0.0713357634348134	0.784008041174156	-0.109218579101859	0.791322532524074	0.121332415543901	0.24478581633932	1.24704310465563	0.941316926623755	0.454898691640699	0.0339384744701224	0.438860025644202	0.252589304747362	0.9621882979982	1.33597934904964	0.705937112194803	1.016664142616	0.67892200376736	0.446700061315622	1.48273587289629	0.686369513196381	0.70033880040424	-0.0666088764721478	0.524468663850905	0.787661192907424	-0.346784967195883	0.471367993502618	1.00123167019587	0.922545625285569	0.191868870903634	0.707636454585551
TNFRSF10A	2.03142363657241	1.46146424545846	1.33141972176265	1.47996619415374	2.16658311561176	1.5086348867242	1.07328484952254	2.15498947577927	1.49229626116043	0.0550945572494155	-0.159639473784761	0.184895298609745	-1.02851706461359	0.243134479754952	0.868832486289184	0.531426422025015	0.0759569665445216	-0.884763834906942	0.439973924448291	-0.183147252242877	1.5800113074495	0.83024535227457	0.528918751679306	0.20546774738719	0.420174469278464	0.708472824730232	0.627252048600145	0.105217971376503	0.758720357632727	0.865220109985566	-0.751130762647746	1.7650265448854	0.799177606028805	0.26634647669532	0.676210155373452	-1.30170127464927	-0.00319906991616899	0.950185119505459	0.554295810555358	0.0265977434258106	0.0427797345157168	0.692949404236858	-0.42850027022633	0.710924391032833
MAN1A1	2.20291477556622	1.42718245758979	1.42176257865918	1.47093362779487	1.82943941074506	1.59676542524671	1.36028878676633	1.6814718721485	0.967394385897019	1.57504157640536	0.0884930185470708	0.36480996618028	-0.899752244548062	-0.369908740381405	0.194112712889004	-0.0795119422609621	-0.0266409215549612	0.12377432936678	0.158964291956559	-0.438611843630957	1.2403231986421	0.919236247004944	1.0773558388375	1.21772238607705	1.11283462120161	0.528354407254342	0.742626956267458	1.23759922864328	0.758381681621838	0.68172960804458	0.656705674207058	1.44893903339509	1.20509700059839	1.01740486439851	1.04006226376652	0.00241121633537315	0.359370338073588	0.880673278160602	-0.0473611027175756	0.0677832860786558	-0.0827608143282926	0.609544982224245	-0.406473758831692	0.678666608474604
RAB11FIP1	2.59622608827142	1.71785834329719	1.50992470148951	1.49165382627755	1.31764681926693	0.955354881393078	1.58579841724735	1.39269692571851	1.92295570736323	1.09463349520227	0	0.0932176888321643	-0.490437158681247	-0.0716866759718228	0.575310305348836	0.373989366889649	0.0976102278265645	0.135420331683733	0.242937225292522	-0.197866451018649	0.673715856946841	0.82925903228542	1.54344436708905	1.19852607436412	1.12985494126536	0.625163629812681	0.999307002762346	1.30329927655458	0.830130851947906	0.694691622399473	1.58325440547177	1.08387946947235	0.714867813718627	1.14110774273721	0.656718631494845	0.266838741109574	0.454388704617538	0.526236844845409	0.534275517733897	-0.0708127913035723	0.0562348706930993	1.10443282607994	0.335446823628498	0.348173704532702
SH2D2A	1.2309687118047	0.671743213469112	2.02785445437324	2.29386082086232	1.62653714517003	3.02136363183909	1.76282909132098	1.24425365141325	1.19585825374806	2.14216106763424	-1.24058121105429	0.850256197521368	0.891274676792982	0.946523795870209	1.44808034545819	0.115662799182738	0.414106896931454	-0.722504021049831	0.156548012957347	0.0168471210001109	1.16820655066089	0.409667266302857	0.568573079957377	0	0.447328554672249	0.927888836617648	0.770091229917225	1.38448192904608	1.04160434571117	0.885874559966188	0.547477129403354	0.672255237511292	-0.224596885268205	0.735333021702825	0.543059980612185	0.517223092905724	0.516229997374584	1.34845873305258	1.70217997107726	1.16486253114823	0.17378422374974	-0.0923347058353906	1.05934466400002	1.37948685422325
PTGER4	1.8653118500389	1.29747223670512	0.391576513227107	1.4223700860307	1.86663146887283	2.71722516892701	2.32261246966563	0.709470771492718	-0.187746122510102	2.06179244128695	-0.675147275081961	-0.359051692733439	-0.564359918252172	0.497694905569692	0.825757009761765	0.636567372416368	-0.405856531296362	0.0951164187990116	0.225608343825541	0.0709301003836794	1.23679290514397	0.0010939723222091	0.939003038512972	0.427725343215025	0.656153511727312	0.568480886010027	1.06112336897665	0.477027888072232	1.1663296911998	0.830257692460222	0.219925237644999	0.775215501985143	-0.0646382203605596	0.673956156374698	0.687471321940495	0.214383109548021	0.661775811493851	1.27612412259591	0.307600735762059	0.00874025128424284	0.961019391025365	0.940251461057502	-0.234645715290966	0.363780940961009
TRPV4	1.62535201353406	1.89041774713722	1.77143808919989	1.47369684701136	1.90696258527353	2.47573761211556	2.12072707469262	1.5997218400722	0.914124197738389	1.11053272468013	-0.860416345341284	0.989960063053193	0.0860065035515756	0.901841580824415	0.000114254521112229	0.152235427758387	0.0840786122845073	0.872559669821547	0.474311921679648	-0.478456484746754	0.532541474682986	-0.496835972774012	0.832503699232803	0.696832705282412	1.09886475960532	0.616123420837143	0.721404631209231	1.06851525670674	0.956079984379929	1.04204143711491	0.153437654383046	0.954836393432649	0.627546455174091	0.497608801062828	0.750818814530116	-0.556747509581229	0.215076431780002	0.822893398032996	0.652029968092104	-0.135183799018024	0.263992866547493	1.04996324809451	0.913791642626192	0.819434378709511
IL4R	1.55492163893358	1.63863034346383	0.730874409515489	1.1898448274595	1.69246136308439	1.00989521832084	1.37644148545622	0.823588579294878	0.777263287434172	0	-0.388865219479351	0.694287458626246	0.383700266483041	0.929845251954091	0.551666981096804	0.481788540086445	0.333381343483799	0.262183014688769	-0.24820974276497	-0.0243297144416709	0.94133418557485	0.919188356580757	0.691149997119614	0.425505684440231	0.813187211927378	0.780962379252528	1.35270357497855	1.05745073789621	0.93766928252215	0.45376744595616	0.727613490764887	0.474483679297051	0.68034197777715	0.211680952278064	0.546076363520745	0.34269806420118	0.30270829903956	0.607104214627912	0.441020298253537	0.373090552369296	0.299967127597696	0.521473097082973	0.398255512330671	0.308156307638076
KCNK6	1.85807124558368	1.53149693764153	1.02083987725521	1.04524738642074	1.41453442572841	1.26714314314005	1.38620287361619	0.860869334057048	0.810575771056767	-1.06867983114176	-0.0204971436402383	0.5108364353725	-0.151769406576606	0.75077601062992	0.720982909062614	0.357845037676603	0.251466888856283	0.515287525618996	-0.120110249484323	0.160784336860839	0.915895612220546	0.880506839601935	0.657908117641329	0.377915768087012	0.999287438008556	0.634519551910242	1.11647879308474	1.10896817370499	0.679194731788201	0.541656026607061	0.362321167661871	0.698409196420666	0.22172621926442	0.536769314412396	0.576937614954875	0.478418377523993	0.275320184303392	1.01140696335697	0.200042022609499	0.807057788835479	0.556614318264994	0.840537970748883	0.47680634132838	0.61957852664463
CMTM7	1.32262541035166	1.47619495644893	1.13707027618591	0.913148502242953	1.29519159261313	1.1866384389859	1.31164216908116	1.02907574647542	0.834820357275856	0.956916177809562	-0.643103258747126	0.114126506482136	0.541374347625326	0.231902940489295	0.066431323934167	-0.0364226297430344	0.120259552412903	0.417372422089686	-0.286939231141277	0.306330885307886	0.66737858510227	0.481121172139688	0.541089125289676	0.308901814189826	0.624815071070433	0.322115985038557	0.907263775366501	1.05591708120055	0.956604711398248	0.389745618456262	0.858034756904201	0.465591745989455	0.1875290345954	0.631372223050639	0.560312361426866	0.465415093737315	0.75419281244609	0.584590369536993	-0.0221371623388591	0.723714636448241	0.334435133316635	0.783438419144935	0.504636584218139	0.280274030805795
DAB2	1.9546831728329	1.83057105174375	1.74113206195888	0.998729163365275	1.85310470948491	1.10628399051817	1.79660127825013	1.10740246715226	0.830536996112892	0.123802297108154	-0.153848452827512	-0.180448293585876	-0.438823052247988	0.27376646708899	0	0.182330645323927	0.331191373804915	0.225231113024269	0.310642158976184	0.181768962716741	0.6406576558934	0.85098676735687	0.504057912601797	0.365331876134461	0.835544317356484	0.126398767654739	0.856182964694599	0.916162761263546	0.561357594574321	0.781399707254953	0.324583809469106	0.684830557772372	0.440356934909781	0.517537100051821	0.448450102111304	0.481523045624099	0.410262949005636	0.204004884218208	-0.151778271907559	0.396020070458984	0.26896613716872	1.14689969741377	0.513299523080394	0.209137353998879
RAC2	1.30666220276095	1.51938711402446	1.01469762891019	0.769937008390965	1.15622114185038	1.66413389020892	1.33523538076132	1.22047842152932	1.37725125725351	-0.298428000530109	-1.48166729608226	0.396484194781905	0.939231261725728	0.713619086207346	1.0014377087544	0.0224366208950656	-0.0407394015904919	0.201971036376199	-0.135270170055905	-0.0286904472191998	0.534531596557519	-0.0360363933843728	0.745388777378533	0.673996421740627	0.957834779541955	0.387474366539575	0.842014404298432	0.39809668425911	0.797722518450875	0.915062718084539	0.902543630865225	0.456114422822177	0.336886932312129	0.138717713930885	0.336026870082673	0.0298063710122425	-0.114826892869141	0.344657669520611	0.53750966330163	0.63776057939525	0.624379283922019	0.591567257001099	0.444417675920001	0.0685789352585807
TGM2	1.51974757624236	2.06100550335858	1.52391944598927	1.91341889832238	1.39767104480315	1.19306635931707	1.33167769624382	1.16321113652317	1.08185150437639	0.276829699344555	-0.245205706792839	0.497493857047373	0.838102865727658	-0.152496377624286	1.10375692217852	0.405775113998078	0.732667130926623	-0.161234989133245	-0.388007651144736	0.144666492589803	0.27136911908022	0.170213410358757	1.27966697294246	0.457373963377719	0.601895141355643	0.902240788461528	1.24123081340994	0.580608111048679	1.53079133615121	0.298814002617835	0.319213752403548	0.231926582550548	0.204760490492927	0.195683187912303	0.434897455016645	0.4099877536542	0.298920651520724	0.280512310442958	0.390812561929617	0.379971538452418	0.576109730983396	0.928904643916891	1.55127690812202	0.588164032694392
CTSZ	1.41337777531697	1.74551820650142	2.25602651618272	1.45207285143446	1.48313323990947	0.892990713106562	1.36812553103464	1.62581005718719	0.508637102786984	-2.37585307454771	-0.491085357005119	0.502481778856908	0.452195467553195	0.451715714083804	0.461343570411302	-0.0509928333634338	0.603512988947044	-0.210385753388227	0.0690833219539774	-0.158003991321919	0.814162742213466	1.18982806061217	0.774335075847312	0.38526582104817	0.794948722905638	0.272287448679422	0.919162771538761	1.38269893216135	1.01800855801981	0.570633027133421	0.902531369487695	1.01690375374369	1.13778526522162	0.422836321307957	0.436820269991955	-0.116564976395956	0.312645451616615	0.820372968120534	0.225081300505283	0.647007561675145	0.349113331583637	1.8246113293588	0.509858788472623	0.24392442081669
CTSB	1.27532933263352	1.81986682742558	1.47046844216564	1.35957840338762	1.18042812404328	0.998287006173549	0.411728209308511	1.29306869876829	1.04164222649077	-0.746232720871186	-0.317717453022684	0.555053288164466	0.456419566491768	0.127683021664775	-0.070751654089419	0.099548512528387	0.163750770648408	0.291764165470925	-0.0572742189196354	0.0851956749552413	0.784350537520039	0.594078289978497	1.11346579992565	0.684979719973268	0.664542481479316	0.575923119559263	1.06317916000706	1.19845325403115	0.898128033264075	1.07035984470922	0.430240580167987	0.49819170578733	1.76091189355016	0.825230764295603	0.358185615932651	0.0231122519927338	0.139291037914661	0.4201604034311	0.0776128816102051	0.155288138437706	0.265952075978175	0.975159538422955	0.351380935591611	0.172463389201257
CTSC	1.47017241678561	2.27961634907173	1.37249259029273	1.08942499529534	1.35031571741046	0.821691739768437	1.26458654100822	1.75721284329244	0.325907000381937	-0.965279131258602	-0.671329806528241	0.501149751327931	1.63704535006571	-0.244060951904711	0.851122022947512	-0.0833991057087054	0.252126762943855	-0.0376767303277274	-0.0759440756364111	0.321063123096227	0.633256988182714	0.104495386717928	0.714271951027068	0.380596892656169	0.7808183796026	0.699196721264043	1.04604165372773	1.3595200077774	0.830412459324808	1.26742651911066	0.719947991543157	0.966007195837354	1.73249892707874	0.49738571089567	0.669064873221607	-0.230972605027499	0.304873734117641	0.523652282691274	0.137245375007479	0.194483904085111	0.659366713450567	0.833580818786246	0.557609897242132	0.682418697592221
LY96	1.73039585215774	2.16039496743077	0.795487713500423	1.02434482656846	0.756201714103553	0.879122330850025	1.1422010426146	0.999040836270682	0.290558423801784	0.562988055615591	-0.389768759958794	0.641056774204062	0.863423419008667	-0.264410326186968	-0.227868826634226	-0.0669940018688329	0.238459580680205	-0.50133264836053	-0.489882718823014	0.0204684487452127	0.276236847912259	0.601170964980623	0.542483769592517	0.650482953104196	0.0838983341422097	0.640859869962013	1.02024805767592	1.23879549663565	1.23799401193623	1.52585234104453	1.10022274884791	0.274386882298427	1.58108519720982	0.976618547014115	0.731501847223004	0.472247308047957	0.18317712109572	0.320180939382722	-0.286840005752079	-0.22006603843009	1.08535176578285	0	0.707997030284861	0.420201960604456
MAPK13	1.57187355843891	1.55520398851256	1.22483077070182	1.16431722670792	1.43326127983251	0.306370972367303	1.13695232094503	0.729268524417553	1.00941529136244	0.829278446641502	-0.657168463110052	0.784955501022286	0.902245585433253	0.616643807118519	-0.34485588379382	0.0732866874710352	-0.152410155816675	-0.497690287263935	-0.0723447144038254	-0.204390916457578	0.725425930672639	0.608486839268128	1.40846507571141	0.616316968662796	0.49175884213619	0.781978449215237	1.22985866272922	1.40920158350135	0.775065144937763	1.41358448509865	-0.148743555307997	0.452236675304416	0.691336732115812	0.590893261689776	0.249502144893429	0.121468122488355	-0.457580393866218	1.06225083622584	0.555901217569156	0.351143425435379	0.90551852669005	0.984707095515534	0.70428051768468	0.369753746478817
PLAUR	1.14194280630038	1.50957200078195	1.54450856557733	2.07846807262006	1.90820960967769	0.896013798992252	1.36982959035186	1.9148887309725	1.30516219899951	0.310160107316377	-1.00464887238851	1.14620654028928	1.50442463218195	0.548010287297934	-0.194543871678934	0.299647021088461	0.10750183027833	-0.258369556590907	0.0807348649726148	0.0680029620118508	1.49012753166195	0.708141193115047	1.43406405375676	0.864390491535304	0.761443136217336	0.887497063271091	1.02658391561627	1.2268657852877	1.45868197101207	1.19160709791346	0.0837509620200836	0.391828011901363	0.801854346147615	1.03223689638752	0.636405399348112	0.201822692682309	0.302119517940353	0.652563535468485	0.676575653921291	0.572755722521496	0.0256688119159007	0.586865594789886	0.824394852646305	0.657804261856046
PSTPIP1	1.61487877491094	1.43926656952275	1.29645281510844	0.796851891022083	0.807143937400514	0.53538276808904	0.928407817655262	0.16481886917273	0.594863662748051	-2.01119973531618	-1.67255190587536	0.225732802143175	0.0542995470970999	0.276602031889443	0.184951589357545	-0.109253774302545	-0.571956571917026	0.10785372815402	-0.278813617579342	-0.507838053740396	0.446811206681206	0.508318887794946	0.0935666959865418	0.363310685476534	0.759643532856998	-0.279014033891945	0.00531162068820795	1.03539936797463	0.777282690952358	0.4546434547604	1.33717254607157	0.696045634296406	0.247136613593609	1.17132873869431	0.163468237931877	-0.0112445985189	-0.0174251157341571	0.611871516469324	0.0729861877823684	1.01920872724022	0.243666196400178	0.298451668581245	0.738104000913292	0.363314971775593
KYNU	1.27273229148894	1.42727429042367	0.897733771748087	1.41965595156797	2.25290907684443	0.342595055183197	1.18900460206486	0.902414911156623	0.297613878472631	-1.42258281305156	-2.46731461745421	0.423178523461551	0.382245196891462	-0.508355800707444	0.262154984021335	0.379508253285345	0.0841059367142743	0.267721164632751	-0.359196533399588	0.348245479028285	0.48909877999435	0.370762816463387	0.709839468889302	0.486875376324192	0.490269383993638	0.716619826837994	1.23191794899829	1.206514830794	0.993511324164214	1.20127208296826	0.421102870044291	-0.175837987696967	-0.032263549671443	0.0528085985732039	0.359135444951732	-0.0614016074832954	0.278092403565808	0.687134247156477	0.40438667775752	0.631262298627061	0.107208059500848	0.748380582064571	0.148610465510767	0.687731019050521
CACNA2D4	1.31175606112439	1.2223008427087	0.975690491076815	1.28318422210448	1.19710292808515	0.827952724037364	1.02548361584258	0.261581316779631	0.853323844282591	-2.09437404727354	-2.08596979922403	0.803372971108909	0.489845571047438	0	-0.125796600198242	0.495299988305819	-0.278671366629838	0.726107754222763	0.129731454930329	-0.140036305863558	0.700110398978677	0.647962405838389	0.297188859867716	0.744245456273233	0.589034585967162	0.480336214539548	0.634857398810983	1.61694553933582	1.02273352763231	1.69137907746846	0.68489650742654	0.531845892256995	0.316303595077293	0.508013039262509	0.541640952231252	0.339499057988013	0.0716617793479881	0.818537236382835	0.554289054020897	0.233777186726534	0.716670531364641	0.301335891241803	0.68172063405515	0.279693713375565
NABP1	1.5643111805044	1.30150828628792	1.406544144583	1.37949497404669	1.07403233422581	0.882360731851789	1.63220426598457	0.409885882324153	0.775343116077382	-1.21676742361797	-1.3110102725144	0.357079015711385	-0.000839883568169537	-0.332873710373502	0.0343312757158864	0.185065587882726	-0.247610044166139	0.23905357380122	-0.643485759043519	0.165040386692584	0.730420908577448	0.698604519373881	0.505747402677119	0.768194878571831	0.631655100948969	0.4525068506982	1.08936209220002	1.32119926308014	0.912345352234848	0.969313784561308	1.20868966815513	0.47214120946337	-0.137032297710274	0.525006723294478	0.965695204479758	1.10701530560856	0.323299936385342	0.733985276802433	0.0748261642160703	0.274939580755327	0.15415964469645	0.949261494070188	0.0898658115868013	0.346906120502377
ACAP1	1.80912948592668	1.51800413621259	0.712670713238194	1.39603660450405	1.32439333313049	1.50564475508482	1.7305212860855	0.951460697985353	0.34074294859952	-1.41932196220663	-1.10862544537388	0.465629338737685	0.128751673608765	0.518202760809752	1.53841049873549	-0.308311157092487	-1.5236222804245	0.0720259603414766	-0.689599290148044	0.163182369496801	0.656484622171962	0.411800738278105	0.356457267462399	0.491174678708112	0.329947250800908	0.146882010135876	0.193423202688001	1.33274568088403	0.84690933455784	0.744526386830594	1.79468686077203	0.787498812282729	-0.337775384571123	0.518423577347115	0.655608635262006	0.590897224626634	0.156190331328599	0.266898335726022	0.817936622915078	-0.273699180017685	0.617953834031163	0.61069140584664	0.574603804549613	0.426179319362656
HTR7	1.75754946308286	1.45463615495252	0.364741261662868	2.06900145147827	1.3338024579793	0.403504885104377	1.66112305555411	1.365369583697	1.18992768323341	-0.71231153552588	-0.89805386245664	0.606648635918995	-0.311643798069759	0.274237531318122	0.506088819568832	0.142763330934885	-0.305783463308926	0.432165101096099	0.312874511127097	-0.382568891971204	0.598889772964354	-0.0305770062958836	0.409542525607308	0.0632072221523027	0.414906248615736	0.240787763716566	0.790735036166597	0.786993536620417	1.16543229773859	0.521546965730102	0.148054614268819	0.790779394604965	0.017837600105063	1.58327093180104	0.594571129635375	-0.0458265388718198	0.611887434868723	-0.145981073638867	0.237090599290096	0.338000274132476	0.9419703834555	0.885568742771087	0.428125285981928	0.279701455987521
EMBP1	2.30772619382202	1.45136510082535	1.89974031120657	0.960145049122255	1.32615951208446	2.15553173270202	1.50529755848049	0.5380577310993	0.324489028547682	0.977277525014371	-0.58983885656939	0.265510304322746	-2.15185151029517	-0.710339356664435	0.7533354698018	0.371516694664648	-0.248879588105623	0.271994728127144	0.346242143774785	0.398243078198716	0.473467821956585	0.367249778211898	0.466442159810495	0.200151685382765	-0.281964931960905	-0.0700334326513711	1.07942993101114	0.829501705341525	0.559033207085855	0.661131664756338	1.51713698401895	1.27419186995352	-0.0663547037939087	0.971114188598886	1.58100008911571	1.14246908334375	0.463332230539709	1.2391026830307	-0.869175245766926	0.5772152261687	1.09417613850255	0.828052362165654	0.799514760303838	0.379159534228726
PSTPIP2	1.50079913719321	1.23491872474217	1.13211168159062	1.33835425442646	1.43128952955727	0.870026108966691	2.1541118735632	0.986154895081801	0.344567254050895	1.61864694022832	0	-0.0758584216407643	-0.0120952454555744	-0.708261979668204	1.31706548829989	0.0851854719255134	-0.0125490160130216	0.374311792122726	0.414621294260853	-0.246654854582663	1.05587287198463	0.322913878420512	0.333644230053821	0.276309992026064	0.499413166961583	0.487178241642978	0.94736791564606	1.3626982099194	0.922462285606599	1.18425214692984	1.9419482056574	1.01488735588051	0.0683324724119194	0.0757526250572967	0.198868437089442	0.760762819049612	0.101174198016932	0.528331726279716	0.515182155046202	-0.241705918156552	0.826571669340969	0.349140613038613	-0.114717554735628	0.151800357576686
PLBD1	1.64869965782136	1.36716804224472	1.02464596641571	1.35588271967706	1.4062707932717	2.29291111440235	1.62628862055213	0.72195924204086	0.196407771602824	0.994624847264575	-0.139417140876175	0.656506166878339	0.0207292309641679	-0.978574531341554	0.0747793244207464	-0.29497388917224	-0.444019143434225	-0.224112718396214	-0.326247103565214	-0.420264652767463	0.814475573427364	0	0.533139209245853	0.137372878621007	0.493763584394093	0.362486336349761	0.579377729673694	1.03667103637227	1.02661485798756	1.33989459280753	0.313853490316827	0.150950689754172	0.592291772036617	0.223290975989682	0.46907417434013	0.0235777842424845	-0.0645602271614236	0.287379092590712	0.0554615515598364	0.375655125384195	0.498812395514466	1.00320043460192	0.386643265133218	0.464771939804895
RNF149	1.40423217189034	1.54322980680579	1.19810648179696	1.21373040575187	1.34008137144047	1.00965325510005	1.12168039578367	0.423964537853636	0.454361360149138	0.846830035155332	0.112639721213209	0.302438695505303	0.214823991779599	-0.592568829579951	-0.0251682362743354	-0.10705520856533	-0.514724149897635	0.275916422352379	0.195289032525398	-0.586688476584527	0.824254984297712	0.600567791249574	-0.0480456697091313	0.311906015009868	-0.0529914912013771	0.529410928684042	0.817589191390408	1.380263444071	0.978351355749237	1.00772909234302	1.05636525005496	-0.0820012438488596	0.0844361113470896	0.531604176546457	0.682934012497343	0.507741477294997	-0.45267336791401	0.989912194137775	0.485428612399129	0.55367671277056	0.634400510005978	-0.212520992597806	0.562590580585484	0.594888649193392
TNFAIP8	1.80557895434763	1.50706676357352	1.56855202611184	1.62641975750704	1.69403349865108	1.1181938284733	1.64655182117276	0.883916960620215	0.807357014198655	-0.147691639450448	-0.384658270797369	-0.05803663023925	0.625979152774107	-0.25283430942683	0.40044430105703	0.00454571182484063	-0.255080428889624	0.083483184268931	-0.428557811701494	-0.0206168719470286	0.658325829566106	0.40117601428191	0.665688158066248	0.215974617416751	0.070156539219565	0.628059423371742	0.797783872199626	0.939479261709029	0.525113075404392	1.09030976482031	1.16515313351177	0.392532524672424	0.0931636279918956	0.671377701257078	0.520889702170336	0.10496017252541	-0.158732593056654	0.810773088654519	0.407039815043344	0.52387750350228	1.03559958227378	0.209860925365651	0.227841049224399	0.817494581323508
SLC16A10	0.885583984968366	1.82527503892091	1.80830656243	2.72015571425345	2.14002591769903	-0.649171286389089	-1.44927223262682	0.345951222111956	0.0920700562004539	-0.584825391479297	-0.775745612246436	0.46926798826226	0.50234595608966	0.118049933351531	-1.44160029401347	0.451778598702003	-0.540147461869492	0.63109217767258	-0.0389304190847185	1.23024519582939	1.04340907340761	0.856691298158622	1.47610364224928	0.948473197561096	-0.0922570129165951	1.35545589281025	1.83900796292656	1.90690346086908	1.58760589201291	1.85309076415797	0.493510731538936	-0.756306849314969	0.598862650656245	0.776778670444187	1.22692155113607	0.465474486850498	2.02083369764176	1.82150572726673	1.48143196547707	0.881339648898382	0.736594114486134	-0.271464973349087	0.613614443860756	0.969270229258175
TREM1	1.98706760442344	1.87157977075815	3.19658769467945	2.02755255314364	1.7042216976807	0.272849039894995	-0.799291986497095	0.650425806437413	0.52005827514028	-3.04983357555357	-1.68687062532405	1.47236067829952	1.53131515677656	0.0239414606803119	-1.2251117222749	0.151648350672982	0.147350981244607	0.138793257148511	0.0647405510567962	0.132466396046131	1.92184027223415	0.923829915382332	1.66801645264286	1.55138009412289	0.2582758053982	1.70704247534644	1.55836317149198	2.000962951347	2.02578789226299	2.03509293371382	-0.968667067163897	-0.037945239987032	1.25953133963203	0.954096834471341	0.994120543848313	1.12620801101009	0	0.314837307993046	0.41514682117538	1.45225219545593	0.351475917344232	-0.301763014783385	1.02700380534483	0.204849817487637
ADAM8	1.88557805494361	1.89397102316309	1.82571322938945	1.6353461067128	2.27788498038936	-0.495568984371684	-0.0482001919944209	1.26576279387223	1.40020495964253	-1.60985727521145	-2.43435543409484	0.13899700507138	0.62859830538743	1.61955632687613	0.685810957356022	0.836927268371966	-0.28839298471845	0.579249764928948	1.17784761716143	0.804068530982218	1.31362099450365	1.31103648809769	1.12336314756957	1.74548579071084	0.653891647957292	0.774052101600793	0.587909977445487	1.91792196637909	1.31939065948308	2.27339250171312	0.085757319303715	1.04576662054531	0.567970061679707	0.98587725454642	1.36159610472411	0.65976502054934	-0.55515125281252	1.1364054461762	1.02590024777207	1.04524247877767	0.505024679365043	1.08323460620023	0.767188786518991	-0.143597920490514
THBD	1.96522722788032	2.25377244166705	1.89171140155213	1.94305686017629	1.63669842219931	0.989290505265954	0.486228137328416	1.02232479801281	0.511373449051351	0.276254674677487	0.533563675646725	1.00757047023825	0.910163477714577	0.762788577408223	0.646903679836042	0.726001777275364	0.547897293822045	0.226258567964331	0.735477450555402	0.597627430231326	1.61323382115009	1.00842015648749	1.62544886379449	1.05779266653721	0.955826118459376	1.0461849077999	1.73752513213462	1.02251743271373	2.04130862228227	1.25278453663251	0.0269773464461578	0.209656389553819	0.157577065049887	0.909473999914937	0.572782745252423	0.652607202335976	0.607878063728391	1.22209618630914	0.871353637349649	0.75858169759345	0.0728863582592167	0.959996883177285	0.777213431192957	0.733743175479341
TREML2	2.87955166694046	2.32764669774601	1.96251245181315	1.40021227027472	1.4171010979232	0.979932228513477	0.246322476859917	0.428985990864087	-0.912031171088345	-0.940953629758006	NA	1.49143418515408	1.3448970623009	0.268739315975884	0.688277562474366	1.22751118568365	-0.00379004067676319	0.827241710442096	0.477999832047408	-1.93681487471745	0.872705289671362	0.900027228893267	1.77092066778261	1.41153839529812	0.697097940519832	1.72733118951932	1.60354993257585	1.51797718514702	1.5727811330084	1.11337245185306	-0.0687477976904618	0.556812362847517	-0.0988906684341285	0.628421221097303	1.44017443424445	0.604473192738456	0.472048007403539	1.53013014767715	0.842267985891025	0.86313309808995	-0.142334705021127	0.795515171151166	0.995819384456133	0.559710281332767
IL1RN	2.06930330135268	2.79027014677727	1.00101463328385	1.94931687263678	1.88021694497888	-0.685186136518107	1.32418711985506	0.513067042562893	-0.19759232086881	-2.42374888624755	-1.13904175805038	0.404803774505944	1.28792440301325	0.62119048959266	-0.0715206050623758	0.457512039769195	-0.172268461779892	0.753629362378988	1.31323063701629	1.05766204717377	0.957204469093591	-0.428620949549021	1.34899886026977	1.25859674169087	0.562371152796153	0.774780448218583	1.52322205953789	0.578047559175013	0.34884866410447	0.938618451683444	-0.0549003054060953	-0.593855496354224	0.204507726193623	0.824059689009077	0.671804194894628	0.831755609763901	0.361556148578385	1.00232382686353	1.03824571865583	0.478949161380007	-0.267006477357479	1.80592657528165	0.126704668243679	-0.124577278939008
OSM	2.86161853501384	1.84939953514905	1.97474987035049	2.16659209658012	0.448018455148385	-0.372894507265119	1.10117795197872	0.557343576268159	0	-1.90073519117885	-0.616025619956089	0.398123667916474	1.27083361087193	0.561722980195681	0.197550144554311	0.397785116276139	-0.128254182745966	-0.0355433315184807	0.531842566165746	0.629699420428776	2.34277246584929	0.307967538468746	1.97313314283804	0.111211329457311	0.581031805694726	1.56163622241414	1.91905027895143	0.698969397872388	2.24639224763807	1.40942059738133	-0.327083741728623	-0.567278384105271	0.19409508531839	0.385320158456325	0.965073670490891	1.34586441199947	1.06650016647433	1.6272890937291	0.930704719395527	-0.607475055985393	0.15064783697452	0.24119975450593	0.828274321315833	0.842053669168469
ADAMTSL4	1.51601515491163	1.63573043072259	1.59457518926203	1.60260459535555	1.53066100589683	0.59379308807351	0.210321638476598	0.353814889504841	0.438279202803962	-0.229126577945319	-0.788506536170091	-0.06045954243639	-0.351846231803015	-0.129183590471524	0.106230351978721	0.20323525012947	-0.236898069701311	1.03677312611432	0.312925645855458	1.0410411711637	0.441678520947654	0.650018703785686	1.32209630878081	0.938251789734912	0.479511113541393	0.430174689467103	0.536419520520095	0.322453679786911	0.25568787821371	0.800586152529968	0.769579930907566	0.467718462788353	0.288767467942919	1.45653029525156	0.644658453491041	0.660197838575193	-0.17212748558257	1.26869729077647	2.20056395343569	0.628910942370623	0.519396102724586	0	0.60249312075468	-0.686391530854884
LILRB3	2.37358249240881	1.75301394335143	1.5042549396873	1.73315115059035	1.6425176495727	0.454184810004436	1.54251302642153	0.324898523176152	0.849399794650737	-1.97175541592029	-1.30918671910285	0.143483740012709	0.839432042852366	-0.0733165825973896	0.382364903089611	-0.467586324128239	0.184974451759507	-0.15292592714724	0.501601970735951	0.157659581309159	1.02423566602879	0.797011847308154	0.713322877705188	-0.338947331652421	-0.334985609414589	0.664985196408239	1.4261313182546	1.96718152258336	-0.722735771323665	0.741554799245203	0.822441231308969	0.749309377156095	0.413100154702436	0.561100508102592	0.321254094054261	0.235155551872234	0.592227362353459	0.885785114708573	0.966526680026759	0.13547090574576	0.962084373238069	0.576837839927594	1.02667567192909	0.323085529866557
C5AR1	2.02921792772376	1.9290394052155	1.36280444384513	2.21024834386284	1.70733996614237	0.171250458810935	0.772264873762794	0.461399081480265	0.0890866057803268	-1.42893035097877	-1.21984665093802	0.202095612021605	0.0183098015608439	-0.0970964543147794	-0.119227449933449	0.855460573946358	-0.227877440228652	0.468276372115047	0.363649721468835	0.147296066866345	1.44447152481791	0.900396756604685	0.945215485722144	0.87245230808353	0.381413234360111	0.917288471324941	1.37813442908543	1.3708055990705	1.33810087623298	0.609551600980367	1.08500407128132	-0.0701579742810007	0.156291866156075	1.13038926898038	1.03750460967423	0.676464342457675	0.642915925686393	1.50550449032247	1.47757710765084	0.652525029551323	0.0881513862834996	1.1772910135227	0.897509198545317	0.770087618688707
IER3	2.08321456524405	1.96289635063895	1.18947560445942	2.02774254127996	2.3572265767699	0.414606498905385	1.01585840881567	0.533550371915713	0.688114336518232	-0.810576128877235	-0.17313010696333	0.0758658192678686	1.25479297826235	0.424274597208521	-0.550992004016007	0.0923039471295918	0.126579797989538	0.171848756925384	0.134376435559686	0.546991158922577	1.49424296255176	1.01811509435239	1.0697735172142	0.436911354408504	0.382374047508757	0.919700173458697	1.4604491375401	0.987416994277106	0.944196657051067	0.733536829589131	0.672499780459235	-0.182168028564662	-0.0605148465809783	0.745055720706547	0.779252497110193	0.81991754316977	0.321553458669473	0.937139030017644	1.09428333180846	0.235905787710668	-0.0709928059373978	0.025398219759218	0.781726128424986	0.535816574805689
ICAM1	1.37732154565684	1.1533407348715	1.86772435237999	1.45486331209084	1.60101049455123	0.930539055125041	1.19011455289697	1.45359187884469	0.6201483946821	-1.87258458326181	-0.535348318320028	1.42939329265459	1.59852870851954	0.0561578732211518	1.4748385292788	1.0188052927509	0.699681900803195	-0.159462288787569	0.859103277129013	-0.230469384187806	0.859725621208047	2.18034687042704	1.55302590769956	0.307600908602479	0.615792317118089	1.25525243106546	1.62007144733195	0.664520507330938	-0.145182948272972	0.685538523718876	1.49767757589505	0.723571022253555	0.148898975577837	-0.0526834315350754	0.515608363148457	0.335915096566375	0.16422616111094	0.460427567287645	1.32675780667663	0.597325643316943	0.0594917112672978	0.0626174762853145	1.21293639595641	-0.393428993523927
SOCS3	1.65662082255135	1.26917219453367	1.27205687701139	1.57910799284107	0.798052544041913	1.0264632524491	-0.260803158493025	0.551995531110328	0.168747926911694	-1.09648339204389	-0.629290414105058	1.5382367964472	1.97671881508937	0.366742910258548	0.599308108773175	0.260348442356062	0.986940435363696	-0.013135251868741	0.330771081415606	0.478289718813851	1.59200516808808	1.43301446343019	1.63503618464984	1.00043931632631	1.0086579483423	1.15969418892894	1.60683751548365	0.482448131382838	1.58499051544688	0.378473000955489	0.971696458848969	-0.34658946739842	0.972084134526089	0.15936796109976	1.19048324229753	1.48521152555859	0.826740638062522	1.09388895577477	1.22988983700535	1.38090827376627	0.48134917403271	-0.250743728901757	0.919915280125711	0.239322047915972
CCL2	0.709074256788281	1.87331866246695	2.42009751005571	1.68782283846256	1.18771033074147	1.07323344509966	2.277683026149	1.40571355568436	1.09680696198486	-1.34748272943631	-0.965103239760344	1.40029961153527	2.41526172154504	0.368840339795308	0.412672574759437	0.0959543566574564	0.698994577665417	-0.162432280617551	0.376065643666787	0.249178570913033	1.8633916130875	2.08920554176179	1.12013806872224	1.64844185558468	1.72610699092025	1.69345813600279	1.78721721109875	0.925548772771128	1.20563398052216	0.556848163319791	1.63535657993254	-0.11166625196386	-0.135727192625442	0.151355537764187	-0.2708214628602	0.97710751776219	-0.1392831358082	-1.83197582574907	0.976519977822517	1.71267995978112	1.12559513750498	-0.146695253361014	1.04452470832727	0.385752330861703
PTX3	0.87102047322951	3.2452888892489	2.41693997703821	1.83121065840678	1.19201375171893	-1.10816206947509	-0.70428065657859	0.125014934027221	-0.613980435661121	-0.972156653841911	-0.4534487300917	1.94648600208519	2.97963250166212	0.406505745281895	0.899367466011228	0.78818612092333	0.714026904623136	0.0919281457760983	0.745035365358277	0.285019602996368	1.26635526033134	1.57295656570474	2.00865590536681	1.72930545424245	1.44172602280438	1.71370577770912	2.22428949903731	1.26572381369974	1.51568365115529	0.342877537180703	1.68630914346445	0.617023737308628	0.0460212594944286	-0.197549319170591	0.321672422966553	0.476860462658678	-0.0285182493061705	-0.0813320087755056	1.27932990408904	1.4932733866352	1.00082128650342	-0.67257958797098	0.737814159388621	-0.397559620601461
PTGS2	1.98250134448686	2.90634786093557	2.11658498064515	2.38759538878674	3.7073193510158	1.78415017590383	-0.226865038906358	0.246457462332979	0.227406403791246	2.0017724923552	-1.42171701798903	1.32946847628122	2.66671130286917	-1.43522370619439	0.023203823547052	-0.0806945526553995	-0.668866171245925	-0.0946496209193904	1.3378745225155	1.31620709621231	2.29528538765665	1.35051434384602	2.68191737403026	2.04455595616501	0.285470428550435	1.98546528284672	1.880521910608	0.0280154125017573	1.56072819776836	1.09964286735851	1.21209149589438	0.0821826442543866	-0.184754367951572	-0.299011077449397	0.602167186460307	1.14653321874768	0.519167175428367	0.80355164469835	1.2085052881131	2.26978033899922	-0.00505875277552928	-0.502982629433974	-0.241772538879459	0
STC1	1.37125883096316	1.90185788533174	2.88204565084017	1.53601483117423	4.39256447446462	1.79710967153308	-0.141794513241106	2.65546863355988	1.8377038518873	2.38195246101751	-0.653278491448747	1.48913866304572	1.02527533695968	-0.415468638243537	1.16427416900317	0.361671187721408	0.680417045371815	0.851893235553061	-0.264216859182632	0.701405645929758	1.17345819901284	1.21400315003532	1.33414167996727	1.41728931190284	0.603081924057727	1.51364571972524	1.0369124176688	0.969991868335646	1.3270112624497	0.735829859479755	0.714493349490095	0.316685600979894	0.666376985383328	-0.215589088076733	0.710208311890386	0.90385511824788	0.0899037395044691	0.0508356714115324	0.975613586622669	0.335140548993656	0.672330975445185	0.47568070629608	0.947169457303317	0
TNFAIP3	1.27466482014969	1.46109390167744	1.24858828872104	2.7268831710006	1.18657734684389	0.62114312986641	1.36214715610909	0.577153884989677	0.0235487070088136	1.08437393103569	-0.465913930029946	0.851488099228658	0.508477433114924	-0.141542087651791	1.11189641917768	0.244142885427931	-0.185529300337591	0.370033497924156	0.562153248901782	-0.016520028779182	1.07738948354264	1.52351284742472	1.67340956613474	1.00511467955369	0.43659521108957	0.853875876801444	1.58095934092961	0.618410055830068	0.900596634883069	0.182246615630051	0.553777319348805	0.592071459967035	0.484533911424537	0.678955664303734	0.421436138562504	0.724195046251053	0.368068060304548	0.822104525146166	0.671872647579356	0.40283812125685	0.163303759837804	0.583683766505878	-0.160476618505288	-0.25333157371865
NFKBIZ	1.65278337818055	1.66072888878261	1.55193726930492	2.27142262120732	1.68850160023285	0.449219930768401	1.28032989437096	0.0227422906641402	0.485229001203816	-0.0890049071968031	-0.220272979124874	1.86772868405111	1.82382715711001	-0.173923155444175	1.19517557677006	0.0813361671950614	-0.234641402377075	-0.517212703812804	-0.00787872305516571	0.342572827636213	2.00482251148009	1.23390472044296	1.56162895732509	1.79474498069295	0.899858679697057	1.75223688599385	1.61982675763679	1.26807512215593	0.870871750085757	0.93460378960542	0.70859278444074	0.68725173787533	0.338165586279899	0.0951296175728687	0.390410064416531	1.50977005706904	0.257063965004962	1.18161565795337	0.873520204778661	0.341909010519315	-0.554605836244902	0.259800305858814	0.781360399194076	-0.113134713177492
ZC3H12A	1.32564500688544	1.73637241816219	1.60957223783185	2.93686931320758	1.91946853722693	0.398643950363947	1.23464543497251	0.578960553051321	0.573289443197373	-0.359650194362618	-0.387083404050272	0.460949208216038	1.4708950768997	0.3850964082425	0.605453579957101	-0.160849871882824	-0.168665217506123	-0.632516800695582	-0.276634868257463	-0.057577002464739	1.66106080291699	0.860607670413072	1.2507898925158	0.782780106569988	0.702090811290096	1.29038186414585	1.29395469960938	1.14527335022978	0.333751353236908	0.307923808884046	0.68544123896754	0.493690196202725	0.00392547209284531	0.25863086559104	0.0993603996849798	0.234063313020898	-0.123356364120155	1.17364155686978	0.765550904682202	-0.0456579494361691	-0.702817968279395	-0.100851229709315	0.394052267841646	-0.137109027350185
ADAMTS1	0.941679461118632	0.767968369997798	1.89352097894704	2.20292665199133	2.75774126422141	1.24217711010734	1.19264722988667	0.845795584041012	0.809463788181448	-0.205873370383766	0.202250798148938	1.83004402339268	1.10385078257428	0.0918217366518008	0.468216435222797	0.572601115679857	0.266429088389715	-1.02584248323415	0.583612650709713	0.102008132793593	1.90780705693531	1.50115980202306	1.30819084513886	1.00787437060441	0.665100532218353	0.538693401068764	0.950910008996316	0.466605444765515	1.19680943231866	-0.258632130308246	0.309900817669649	1.10129856373933	0.462984720240717	-0.476360164974381	-0.000821936850676752	0.363598980761383	0.226355003190145	2.86586549267267	0.403840626429746	0.0979115416533795	0.0210064146057961	0.550338011851873	0.583341708745033	-0.845565188539919
CLCF1	0.786708770698732	1.11571218329714	1.90381354362687	2.18510206514989	1.53527428004494	0.340556217463798	1.65582028657983	1.13776985675591	0.345724851060208	1.26695410772121	-0.658971406130076	2.00544550635912	1.51283586617201	0.143531620234824	-0.253791172192661	0.610346549006762	-0.795834085820333	-0.6710122584987	0.0606590815045146	-0.2905320856867	1.73615322352785	1.34767523962297	1.0466625849865	1.2239348889047	0.240597907168885	0.616838388112394	1.21414842369324	1.33039827188785	1.70080482939749	0.869088066712402	0.969193697153112	0.640826504537135	0.828123897144544	0.0613818175550992	0.502743982974239	0.590485336669599	-0.273476342523398	1.19193035255893	1.13171207308816	0.386945889886428	-0.441896548988213	-1.00100714121196	0.955255454139112	-0.854464756064516
CPA4	-0.0371260796221896	0.922416139193397	0.351342043982047	1.87398746845613	0.136251734518177	-1.06552552009037	0.525423586342199	1.02258623518169	0.451101749930501	0.767012493689017	2.22601354389134	1.9145513001856	0.797525595406109	0.783094229109484	0.414170427941318	1.16141570043777	0.230863261393047	0.678910148425439	0.840495405023842	1.19569647441035	0.47713090521598	2.15246106661165	-0.182597474623526	1.31083157150288	0.31303456529953	1.04836842239922	0.853416891056886	0.552882540183388	0.867102494493569	0.952049146962247	0.313545275901882	1.00630944796452	0.171488692649698	0.0817398109659797	0.667254983641154	1.77553437685969	0.448872180749958	-0.430580317705777	0.0310916418225815	-1.40547142892508	-0.801495506256944	-0.866948587131691	2.51046096818764	0.116259110635018
TACSTD2	1.25217331448918	1.31004025300884	2.61866279674254	4.43177890043148	0.81086901148164	-0.137125805038596	1.17541094411592	0.68020148084931	1.49166236604722	-1.00819064720141	0.139659839025051	1.37071180567789	1.02172352872052	0.537975663726962	0.474435430918159	0.992139123301513	-0.358716047229686	-0.0509164846092263	1.21426455632569	1.44587192286961	1.47451979711655	1.8742411201072	2.4188110759038	1.26831712845018	0.984026415316329	0.367326262664458	2.07711958167722	1.13952975509506	-0.199198615884288	1.09338675244861	2.41346104774487	-0.298886753128955	0.133979442137261	0.596277044404314	1.4799088976431	-1.04322710786354	-0.539657986475828	-0.557116039986435	0.652428259231411	-0.120396831228072	-0.615036830572701	0.297493084533328	1.55718848095047	0
HSPA7	1.01911201973138	1.50299631495792	1.36946790250984	1.15806422527738	1.81887786291118	0.62864313036498	1.86404872955732	-0.879322123946624	1.38403377620008	-1.05711850016463	-1.45416932727512	0.68608220121418	0.366988539610306	0.385196305307139	0.330945595065621	1.04574846107291	-0.490336230315464	0.137476361548686	-0.192238423940292	0.415859282241193	1.54169349977335	1.86915290157345	0.549772661988159	0.808265349121382	-0.201833081034001	0.439951492137448	0.999413090602738	2.10542348304853	1.37078388232189	1.87433579104398	1.63809716296326	1.3800381860727	0.997454300124946	0.908610031747044	0.950291112651743	1.56711169667923	0.0377529220243075	1.72041889271076	0.603498363238656	0.0248303040031868	0.152240820087565	1.13133403307175	0.946789523584836	-0.0931879641740391
VENTX	1.76099029758587	1.50092164720045	0.872518570097617	1.6888929069212	1.87327552003463	0.588203956333189	2.07589949644166	-0.280406835442816	1.37141861476648	-1.69480010778507	-1.03975632655844	0.616967039675336	-0.910100541097816	-0.215767657342917	0.135855663030863	0.793305252426748	-0.788408549492594	1.02346159652804	-0.331925381865919	-0.013442522404093	1.03947634306103	1.8754211541575	0.241868722970798	1.29381674797333	0.1255731551197	1.06050090384869	0.463814031712075	2.23550232821516	1.28064572632576	1.145051108346	1.51219892907111	1.82719155349766	0.92683704505119	1.22113597508127	1.05292976720524	1.73915478654245	-0.0566360989058737	1.60944074211491	0.989212767388864	0.321464416549964	0.777801690890587	0.161477417012974	1.26180775554622	0.457774332627809
CATSPER1	0.987239632739243	2.07789544989355	2.13906070694295	2.42252437376342	1.8018675967224	0.412036333284971	2.03507552909725	1.51135097356709	1.80349951442651	NA	-0.584134401177182	0.9643619402749	1.14967744267055	0.742302670061222	-0.0619373032999527	0.523818538143736	-0.466312459102401	-0.328429224831971	-0.495364993428417	0.308630835625373	0.169015150568718	0.755945874648947	0.615244211676327	0.898995375209648	0.352344751197681	0.957310609854193	-0.0849244061421429	1.57091313216146	1.75687581094249	2.0531329869281	1.42174514134053	0.992217872338324	2.25099066080696	1.59586237620953	0.657167786934841	0.353250299802452	0.469036685931918	0.414451559417221	0.299685806987139	0.988388423000529	1.47457404333617	0.0453096353451725	1.28705884271247	0.656793275945652
FCGR2B	2.27610854951218	2.4406758612655	2.39665731119305	2.65744110165674	2.06885140343174	1.25952277636574	1.64596669168511	0.962730166503252	0.849997645712678	-1.96619869634503	-1.24073196377894	-0.0751139737866671	-0.18529848864998	-0.501612839652916	-0.700794178344392	1.01131740547826	-0.346705062339342	0.37332276903709	0.500643157404411	0.376966878880653	1.05511305535445	1.30896517651967	0.590089729629819	1.31524823072517	0.337191198723449	0.765199308627454	1.11132118166887	1.32175156638305	1.33505968000576	2.4088586859135	1.62262136870799	1.20846522844938	1.32017597949071	1.41546202179511	1.02794581588772	0.155771916783962	0.636692085842937	1.17269681958626	1.20641261288303	0.750297807293017	1.79647249636592	-0.102671453716391	0.882551191786962	1.09090937045264
FCGR2C	1.8057933961234	2.10143447470299	1.49622322157164	2.18947885585661	1.86689341393027	0.681710291417604	1.87015443015479	0.481740685257886	0.696929564101422	-1.9735555399353	-1.57738156907982	0.205630617134333	-0.788027593802696	-0.405090175305054	-0.562706198509327	1.09349431660243	-0.378976120907073	1.11131035710135	0.0844752139928761	0.199753334479859	1.17232407518095	1.03111233759054	0.577511519665322	1.0234143144374	0.141043650100725	0.34054910214472	1.21483900461612	1.03249123570127	0.937631201928904	1.81005532842579	1.36941430390551	1.33020851516132	0.809892479299048	1.13195291740222	0.818110359599775	0.836492779326508	0.415866490611202	1.06614911973344	1.28313237486593	1.03238748414421	1.30996250737068	0.445471556812447	0.474032403440355	0.485755720984022
TMEM236	2.62654293325205	3.06440133245743	2.44922729372813	3.23767559602987	2.81111656105032	1.54540525691127	1.19256393935008	2.39437943864463	0.972496502728849	0.410764212345413	0.786902219163644	-0.740358840433187	0.466594259743097	-0.799932656147528	0.87885620343663	0.863840214952963	-0.338472887588717	0.829032115108777	0.102500453147469	-0.00981047056413922	0.566192048723988	1.64714326571378	1.27763083933392	0.253650753671144	0.684492204770131	1.19848723331984	1.36021073394714	1.36561174505734	0.0341299090476769	1.49730954306013	1.11389015973993	2.33727922339266	0.847363786818402	1.16920847496098	0.98931536688867	0.45210775264878	0.520347402193414	1.52899693359537	1.09537062185423	0.893090668125227	1.49705932411725	-1.65944469198793	1.32895999789026	0.775066895722397
TCHH	2.48028080182793	1.18064455677915	2.40322332617954	1.63547942417387	2.33885202336556	1.83799315377767	1.38694587716103	1.08410654715626	1.7799824991107	-0.285833073465834	-1.25824052079053	0.221267202511878	-0.740811632836469	-2.07188820144552	0.124159440178895	0.709911015218861	-0.0418166649445368	1.03434304597868	0.296873350041054	0.664154375998895	1.28666300397169	1.53408954806677	0.123456131080734	-0.260622533271712	0.84138429388394	0.242383745057663	1.42576302940987	1.796289731898	1.38815329172663	1.07534582758529	0.80951630991592	0.68583708968673	-1.3409129173973	0.253920154842441	0.912602419629514	0.372291360749051	0.634686218015316	1.15563397209323	0.637183229748553	0.825106473822176	1.11892165484136	1.45063572744334	0.915227501425338	-0.171463523494952
RNASE1	2.81267821290125	2.22926756530667	2.5506401015495	2.55312749716231	2.32413202210502	1.55749513964942	1.67559058618565	0.703330285463697	1.79042898896957	-0.698547789325879	0.252089459267653	-0.677468806313215	0.114523084864465	0.442660487909308	-0.365216284962948	-0.650606106561429	1.05712798040603	-0.364621413819467	0.654320290413171	0.687931756472841	0.876105702922502	1.12332135178122	0.320387190080059	0.673890470915493	0.376232966466692	0.242798066563307	1.52303392062381	2.50945831921048	1.52824371794243	1.27500894961436	-0.375576591990267	0.33345585990116	0.468282869030253	0.413486409715395	1.09937932018129	-0.319903213987902	0.0480921548017387	1.02309102257449	-0.11716303043618	1.0459536652607	0.599835851738257	0.253121164572604	2.05479201026454	0.996096519995501
FOLR2	2.79078049455667	2.88303103757944	1.79203238204502	1.73546865574914	2.04946434990519	1.70846806130253	1.89459833627449	1.31672628709153	0.235348642747413	-0.919497312314408	-0.186846972843194	-0.655798583126703	0.781747802442997	-1.14278714239103	-0.24228036017539	0.120333933217432	0.709635308945774	-0.148772269070013	0.233297264735011	-0.0635240864867463	0.568159382148336	0.657298251218311	0.469449028689565	0.181853949486718	0.857239709168619	1.15864248880242	1.87823114461625	1.35195573490493	1.21381335825325	0.288997443799824	0.0597490606156515	0.819923601371723	0.0308708095133511	1.047121462674	1.26197541121587	-0.395843480705548	0.272300343529741	1.02111352228061	-0.447963778603773	1.11151128018409	1.13438550492593	0.703388212513175	1.31585799632625	1.6063177732412
GIPC2	3.32241868287068	2.3307372653566	1.75966317014525	2.17754262276439	2.32989179211769	1.18436457537118	1.48610044206796	1.2734552719059	0.766675945848463	-0.297147935071623	-0.183385505824771	-0.467460343124767	-0.646771864201252	-0.591522471620886	-0.172000025032345	0.458209590047056	-0.353237854445808	1.02783886473963	0.860924142156723	0.293884811858532	0.551427081866897	0.327431713838337	0.505181489943935	0.749714165245414	0.792327838436439	1.09411311955868	2.32627729748474	1.11600825306042	1.40565072606163	0.647751713112165	1.12509948401102	0.699832146035798	-1.47001670007629	0.712606467632606	1.50261884561719	0.899962543041007	0.358973964199525	1.51423196673828	0.0560958265784133	0.185171254032078	1.36451132160378	-0.57559737017691	1.11636914084828	1.08572705494595
CCL8	2.59194751174959	1.05984032352441	1.7224044818634	1.01429800728634	2.28102328512535	1.17446685707597	2.55283355318068	0.91634250483936	1.01164327157665	-0.453589934967031	0.455608870198677	0.579599362384434	1.8147316115311	-0.422556060097813	0.569500047612481	0.524242099804509	-0.695085416750461	-1.65580409625124	-1.1295766633965	0.0459741184131449	1.04891255416131	-0.772105804365669	1.53564404150033	0.205343453046864	0.55102439283957	2.15406675328018	1.57224990356048	1.32816287844642	0.773598423520725	1.41293532413336	-0.423567773932351	0.106675236135414	-1.01332389081104	0.908988812226426	-0.0109583149081546	0.730619780371971	-0.0185825337906075	-0.0325570381259544	1.12698218926923	2.35788792100191	1.7566379781015	0.869689156055025	1.45060156997672	1.30217627293367
TEC	2.57591390122815	2.50221902060399	1.77732168951284	1.34855353765178	2.14820307192483	1.69082901574514	2.22060912771907	1.63008622453284	1.33053689697418	-1.41384412096838	-0.30679237015495	0	0.210622603303683	0.61417959297529	0.120097317556074	0.801160569165968	-0.371298209799347	0.459733006801005	0.357353198189871	-0.512625082121888	1.07698347327942	1.09212709595443	0.669439173608147	0.220825431460514	0.0811123832676803	0.249379210643216	1.37390646254612	1.84825381040735	1.18692110479252	1.78465457726484	1.70615560032365	0.612775196332649	0.409065749825511	0.106756016809909	0.529044709848909	-0.111355985343296	-0.406289935456711	1.84756907073729	0.657077223590719	0.167110898678539	0.365621713238513	1.63994449246121	0.677096138610115	1.17302898691616
DOK2	2.46490970300525	1.97665268133781	1.4268903841521	2.29172447031144	2.21004973839794	2.06782650470942	2.40465332253618	1.36601362944496	1.98050067121953	-0.56901503725439	-0.560604040047236	-0.338674149313396	0.418372495120011	-0.149320226828536	1.18804283145402	0.676725644595432	-0.405048869252542	-0.213088861927958	-0.572913789082566	0.33601412423395	1.12410745173053	0.73844126758093	0.66908445108676	0.325234273836663	0.413620649083103	1.08728801673112	1.019973005529	1.63450112976774	0.754633930611573	1.59561725134869	0	0.833431962854989	0.817160137207338	1.00583797660694	1.12144023312835	0.348925326595133	0.614403924620031	1.30322897016131	0.659014951036388	0.910827391289551	0.709174028142474	1.99027607989292	1.34177680835971	0.985712307493306
TMEM150B	2.97172833633602	2.84944195247612	1.37449070445236	1.86942627888873	2.1021220381669	2.09686739657619	2.53664216431804	1.08789119691269	0.902069395370544	-1.94021904593819	-1.93188522482643	-0.740024556904983	0.549170830116236	0.795482044480968	0.658358303403384	0.515877903023872	-0.0222843588384864	0.195650888001761	-1.1499336194469	0.321897097552505	1.01851842511477	0.971146655130046	0.702614438001809	0.0998449906361298	0.82918000784906	0.667386346760692	1.52918134733111	1.64026150067422	0.740519473148254	1.24441618673574	0.541371731059004	1.03079280743541	0.726346865103295	1.63443895158567	0.878071693271864	0.104146781892135	0.108716873585522	0.590235700868696	0.711985438681802	-0.359320116954587	1.16093200428828	2.51749393400368	1.24926287834568	1.29499295303624
LILRA6	2.51927593291047	2.28816641066416	1.92472683695607	1.87791489985692	1.90418526370761	1.09234702532269	2.09628753649727	0.68015172669946	1.41239785989536	-2.33526042307871	-1.71796915360053	0.311303748997218	0.527594007199544	0.356261625408081	0.206080759019438	0.408293093121524	0.299266881680935	-0.0333853964646725	0.214477581409292	-0.934522357444432	1.33474702228155	0.714511944116958	0.648168223998928	1.29394888124638	0.468085365832179	1.08581500095543	0.874777619059479	1.88215977598175	0.424609765735982	1.25910774196297	-1.56804922071135	0.0832436479130293	-1.10289012029909	0.39292304715536	0.75868969148446	0.138220605800112	0.675237195040318	0.91569262507838	0.292417671761017	0.850050189703131	-0.659497674163979	1.36418658165035	0.623458255585371	0.778979498150286
CD300LB	1.4042765336556	1.47154116282345	0.517475317031463	2.12927673644756	1.03773475540261	0.359068240893579	1.76224649672349	0.185416897691852	0.741533405522908	-0.732540491612035	-0.924784566020355	0.42796800299245	-0.119684041467934	-0.197964634148071	0.0521502868409033	0.920765640540853	-0.519296113879507	0.599426851581181	-0.548317064928567	-0.0320145492287465	1.30166889176784	0.90776981796732	0.3391312488061	0.583664210273581	0.561737755580869	1.30981012424355	0.863545197060694	1.64494253382025	1.8832500051234	0.93664401208181	0.795777735833276	-0.159366128165556	0.0534413292074466	1.32931811010869	0.729365516323612	0.103570124351707	0.389405628513506	1.05463709759658	0.609629499069054	0.242273150049192	0.353765320943423	2.72670069175645	0.5699295665107	1.48127748541215
FPR3	1.8955879315441	2.01062380968811	1.39083044556285	1.5508532268771	2.14426017564556	0.498174405449456	2.43621344589988	1.18387783323734	0.754074743535049	-1.60852978395296	-1.35820459388317	-0.0621944817283371	-0.753771244304696	-0.308324302871111	0.502589573044547	0.501624076171722	-0.223544885490578	0.146717091163739	0.175068284980686	-0.0816824386041255	1.16237213601982	-0.008399558459794	0.333654632133656	0.350488303990592	1.37608134818671	1.13736230771582	1.01555482648657	1.33377584809823	1.28055366427169	1.28847059453884	0.0588060711812451	0.302635199268028	-0.0220256866346826	0.900616360801972	1.04522350217209	0.400681800033304	1.05772729205339	0.47010491415511	0.149266453442693	0.633467360407723	0.895153170451417	1.52782213275209	0.355920905573981	1.28773821802322
LILRB2	2.20956736224267	2.54104232369727	1.20124645392896	1.75839813260145	1.880051696068	1.03437660793872	2.1836162993664	1.00762235211906	1.15701365697725	-1.31489369522055	-1.16482896098083	0.452920432909659	-0.0770683941232416	-0.20574185093023	0.971258855132004	0.815591523081738	-0.761696168391528	0.307970394173245	-0.513735318422714	-0.50467458823399	1.24237678290084	1.39792031527676	0	0.374739052421411	0.681129163689825	1.25397863093074	1.10280462359949	1.74177175329139	1.26572300712393	1.46024090630747	1.62252054621204	0.146643779182046	0.413451605898525	0.984218451927319	0.9232394039282	0.273086674002595	0.318341633106302	1.24038646222544	0.914211625836246	0.685900401023355	0.870018323875286	1.28977000656035	0.933719413426375	0.834463867734811
IL18R1	2.97273891206067	1.82980081626018	2.02966352440542	3.3434072555163	2.08140723808396	2.40236700453385	2.21508438845373	0.874599883054492	0.0681393513882648	-0.718471079885486	-0.614756054768411	1.11607294679648	0.0503053766639846	-0.781747632269278	1.58554525247567	-0.431387728942778	-1.103063549615	0.0156489376671559	-0.621271235136335	0.313737404962636	1.82571409786865	1.44699128167474	2.41793561753623	1.04719775985299	0.0032791647928598	0.712607077176491	1.4755396338189	2.93225594910222	0.73236114026743	0.121063344331959	1.97827345050777	0.683969401021582	0.930062858590999	1.67757533413813	1.61643487068859	1.83102805108682	0.525438883353002	1.55961185655292	1.62655205778372	1.19893311668735	0.0111443796391044	0.438172630613919	0.382039204462769	0.194398407241802
TNFRSF8	2.1853378141069	2.70368075169304	0.511178153975071	1.81478045396366	0.487820823937677	4.56190992631455	0.996679807708457	1.0037828010698	0.758016202409099	-0.866920290049539	-1.36933470185383	-0.0865428206323007	0.87530029205537	-2.87612956306877	1.83636981094044	-0.0565882064528014	0.195389745329563	1.25348900441581	0.018726428724961	1.7747291261644	0.723584484340283	1.06935786264041	1.18243471895205	0.767723766861101	0.643282635459253	1.52794832211794	1.50735161444542	1.29653764358521	1.31577299426334	0.0151722234094574	1.04907837673294	0.683938398733491	0.493930217642166	1.07892326801067	1.80831051968466	0.690186725412781	0.764756731035319	0.727867847420504	0	1.70726309688065	0.314680293218109	0.215609296645657	0.441231561904025	0.93794556346739
CD163	3.30097120744342	2.54922549477414	1.42852784579841	1.83966361325771	1.5767902266027	1.97187867964276	0.926119524138583	0.874101970040202	1.01078251635729	-1.59452202399647	-0.960467794310552	0.259203215441765	0.0215564750570313	-0.6075105303409	-0.470246763082997	0.0983495136918271	0.189402507835063	0.407135106269298	0.550251243865293	0.40268548738217	1.36398752771115	1.01156139290189	1.75885792099793	1.04198445420109	0.986057658931682	0.978675304517276	1.85353158274104	1.65035537935158	0.773971420242481	1.1222543725022	0.945527850090675	1.03756627235927	0.910275677886395	1.48057487223752	1.60391180071196	0.812840764468947	1.22210478079193	1.99198630970252	0.50044589048554	1.07291954705234	1.54197568919278	0.711668363934543	0.331228922551086	0.771959560982386
DSC2	2.49919612635325	2.1317581736053	1.45051821868845	1.21243622157989	1.57524604035476	1.04196690062958	0.787089825894602	0.429984837437527	0.379964125250015	-2.37643379628451	-0.924568167544172	0.626710864737177	-0.0298523317315128	-1.13205625382807	-0.103386056537249	0.136870408685398	-0.200620148191471	0.926589703259688	0.762483568819402	0.204598287342155	1.18605825014019	0.86301512445031	0.765436936424989	1.25011119681783	1.05728320095969	0.842692757405838	1.1170648483168	1.72873034819527	0.953562730882114	0.815575535808174	0.851058274155388	1.19540352055495	-0.119087488769304	0.248627762077782	1.41164387961573	0.410314480569613	0.770006947975287	1.45909657615956	0.0630610556881786	0.67535730655732	0.811125702942888	0.634409438596566	-0.268848122017403	0.497363744851209
ASGR2	2.60179143999239	2.42108158171373	1.27296768861734	1.71767085079552	1.46407882284176	2.29974173935001	1.91872880585296	0.527049864766071	0.200777048330777	-1.72529334340182	-1.42915430072912	-0.391504812803584	0.358702048507179	0.108578339283893	0.738179644187766	-0.234208937949552	0.480394040112402	0.874223586802042	-0.424092444143109	-0.641767087659991	1.26336900799257	1.39971796852042	1.71611393786812	1.09314602494676	1.49518018743322	0.8823826732598	1.26725213583986	1.53680458797391	1.81374083725607	1.24318698551377	1.53874799202829	0.658004640700598	1.05313148319936	0.893924228890722	0.645040822244599	0.31913853697312	0.869220038109289	0.725191662641259	0.725118560108832	1.05964029391615	0.747319671365017	-0.211944217360016	0.904641962345923	1.14298911514654
VDR	1.90178630061631	2.20279957756006	2.23019417300763	2.49516902539892	2.50330683368849	3.29246726527627	2.82506038405797	1.48252502423582	1.96594322790341	-2.60730444675146	-1.36674014690916	0.717285726682579	0.497132372655152	0.13464609529866	0.751170648715545	0.261096849585068	0.105621151754188	0.708127829854322	0.159117074077711	0.0856557776775807	1.15130191532945	1.56905529295223	1.42188016378754	0.90572980033761	1.32760437550512	1.13789156961176	1.45703243634219	0.783092645511825	1.60288860200064	0.966854106930099	0.782606037177548	0.107340583862497	0.328396757989287	0.567428248276487	0.624415471090842	0.669261025473209	0.740207188044443	1.55868103725927	1.03838535324719	1.52754484918412	0.221975210011396	-0.177679565409012	0.575411150333395	0.385022920513325
IL21R	3.43325669472145	3.13074122803805	0.279061787526401	0.136035633724289	1.25741333329146	1.27777699029922	1.63383012781894	1.43876802131618	-0.962417758952829	-1.74495481032311	-2.5237744917957	0.85615307280747	1.15938821843182	1.17806328444096	1.96073555723442	0.756667396198234	1.40417227435559	1.11196971279916	-0.253645953295425	0	0.974908294206521	-0.19042754838111	1.70022576807409	1.21494305884295	2.17575221742128	1.69330566295327	2.19801725822384	0.650048250445348	1.54960763279591	-0.0806192240113759	0.724663718783168	1.08062116153642	-0.405281921769029	1.10674400259953	1.49676737650952	1.23888774075685	0.956647131896619	1.12606741855576	0.724341706601267	1.51914825593275	1.32763847817793	-0.238414787300198	0.614692772919566	0.880802463640497
AQP9	3.39105303796285	3.07536883457514	2.36139952439769	1.88940829971656	1.62269711026212	1.30927835615656	0.703624267225817	0.590195030531624	0.787621097157456	-3.31966327512739	-3.1777112639532	1.23013663678992	0.361661532396871	-0.357040154186978	-0.343872448359875	-0.295183303894003	0.309553055252411	-1.10962355747204	0.361065887299834	0	1.40161208631967	0.558203476020305	2.02262303900771	2.06079688018784	0.878935040023185	2.27716811613773	1.98493645293038	2.7264796758049	1.20984898543144	1.06363192620812	0.52516036855367	0.25754674956307	-0.180733607112338	1.08653020122794	2.1411394378132	1.21813272461754	0.540507433587109	1.46156558087978	0.526386518238652	1.95373108877173	0.415855712378611	1.42108151103976	0.853255609176054	1.01515547928772
FPR2	3.29586329901474	3.6368736420758	1.95213132075792	2.71811958439336	2.06296306036306	0.891135510834492	1.02088858401571	0.84843378754274	0.0104710967420719	-3.99496892624857	-2.6002882188705	0.485060715400219	0.213426039189504	-0.993564212126691	0.933404863364229	1.12038769621799	-0.131121866880766	0.768909335454241	0.811710778945497	-0.513611503509882	1.40215788344642	1.25820258096699	1.43228374682877	1.93282621345848	1.39956248730167	1.90228388415568	2.6024001765846	2.15278928131294	1.94090228274597	0.823794264682874	0.195000352849282	0.128725294520593	0.150262067942772	1.24157332906364	1.64668116973417	0.839680629502815	0.862656750508585	2.00362323102184	1.39703654253513	0.630442059551849	1.02310613812117	0.0832541486888865	0.440450360119417	1.10751009446206
HRH2	2.67170398559014	2.2530040347827	0.836526383227967	1.3481027100638	1.60413691384625	1.22103211036103	1.27267963104017	0.827989280263078	0.935003869625872	-3.64423771779815	-1.55643609208849	0.745844308642386	-0.57291854203375	0.0503089102192869	1.09237508125626	0.267145252342623	0.625071485393001	1.11964054390466	2.00198820794034	-0.0350448377469597	0.90559219116523	-0.41701546553144	1.43470810581484	0.846833316658519	1.08479865879973	1.01106354084922	1.27004999417123	0.743800998717245	1.09652397249592	0.45668473883344	0.318957600123256	0.530749111569583	0.663513883831997	0.766668699759707	1.07117110879878	0.78494588773945	1.04375163085014	1.1334533298274	1.21588832808369	0.932384764785134	0.737847177890385	0.609877296927009	-0.554843386099211	-0.0923581342635905
HK3	2.4392177488794	2.36870655253227	1.30992617403303	1.22221793023145	1.36801656234975	1.20299317551516	1.58164291668119	0.606794228969816	1.08585835861265	-2.64170670518367	-2.47077258746399	0.65050417957162	0.483544093815322	0.446102549550026	0.561024741231203	0.398952392404289	0.287879161395463	-0.298146082420269	0.155669315339824	-0.402423880337777	1.16971453862111	0.48509165706812	1.18648537209234	0.981622698871387	0.937192258429517	0.944940108577037	1.94178622746089	1.81176415773905	0.963482966157189	1.44445224513531	0.441997503036818	0.40939952546731	0.706603880403247	0.805270895578644	0.96997959052349	0.656667131607033	0.00234036272905243	1.22522720279415	0.726212092391257	1.32637489385664	0.478913382591629	1.58553196769149	0.874646152396054	0.424297263537176
MYO1G	2.46373867309578	2.07994807262338	1.01031155517819	1.19750548959062	1.71069129681618	1.16731177968064	0.987647021088155	1.02324194816837	0.837363235666405	-2.81621006065947	-2.25774108036375	1.03661081982022	0.424325638620901	0.797426097573785	0.860128515838889	0.519371699670189	0.177921265413872	0.606333469112489	0.748813543914565	0.419071498706261	1.04135091203261	0.925218837506923	1.30249196028863	1.30557256713265	1.03668634931347	0.998754811832209	1.62975542662678	0.842036228343397	1.04992252165911	0.690966042051748	0.538681849222484	0.751863304995467	0.432205367112044	0.597492844268755	1.49628737276547	0.902184242381276	0.222393295930954	0.795672092550272	0.828109263086107	0.775184305191395	0.787792093633189	0.716457741441453	0.547681190988228	0.363974387173954
BATF	1.84500964422614	2.18261888960448	1.56392306333852	0.831093969447319	0.998862643956388	1.30830015746684	1.42597177920085	0.922927749974592	0.872412422731675	-3.27279004603135	-1.76034381107249	0.556203628120657	1.53485563875492	0.827223445652137	1.34298577711041	-0.34223491556962	0.869769454416774	-0.17550747258279	-0.17990991398046	-0.141634632200698	0.546150804175899	0.373688218844151	1.34279709292002	0.119668699757218	0.898901285393383	0.710640709326441	1.57424564179211	0.71315659252723	1.27381470482213	1.22802782587403	1.05882938683997	-0.0458409655640729	0.481575077197006	0.627291176579842	0.798262758103574	-0.256569936321401	-0.228429041838017	0.276233578884948	0.193925249887683	1.01614891076705	1.18075504639843	0.861521908354284	0.273366385822445	0.552386437847042
ST14	1.34038812861899	1.57790805432754	0.655594685412868	0.370101430053836	0.730170678257151	0.896091776263232	0.569347777737447	0.466204887666064	0.737499900273892	-3.40180489199094	-2.1277269154781	0.0394225300949705	0.170172223914574	0.883100864506111	0.0754182652375106	0.502784960461946	0.27716624415912	0.611816565492604	0.271307585697712	0.328847382935276	0.606667739344858	0.249689616569224	0.736939788777262	0.642242231145074	1.25799145456033	0.774309071930115	1.48821731951026	1.08560405951882	1.28921072131117	0.981151512075796	-0.296660611049892	0.09810089095364	0.159158286858436	0.645960019134934	1.20449693062533	0.431111950423776	0.884580538288149	0.767763007723836	0.486739354284577	0.951721250075721	1.2717919404588	1.41740398811904	-0.090172871105474	0.420449865617234
ITK	1.6965992023282	0.216855280098577	0.279838612798272	0.934106843481639	1.11388175182138	1.55759850909064	1.3976580297804	0.788563422042674	0.192557936576159	-2.58790859405175	-1.88634836195753	2.20376159895377	1.16179175915361	1.1066936348058	2.71416277466402	2.33815411709486	0.874979489348846	-0.937487250899619	-0.785960549677761	-0.182639374796838	0.968722005586723	0.87080585433749	1.99062793152089	1.04822404663388	0.520313496338193	0.773523405785522	2.0305867915688	0.992624920065106	1.83873134531145	1.30028812716011	0.108848672888011	0.340597084509686	0.921386694143064	-0.256390750669278	0.453577398978027	1.86409423765669	-0.0579492803228094	0.181011932864598	0.368033494415452	0.0916446911496447	0.00246979991318076	0.583646509290277	1.00708995128129	0.312843971067483
CCR7	2.34526327716035	1.03576217749657	0.71116810879072	0.356984888007408	1.13122544255946	2.5303934477407	1.88296913834521	0.954037881548226	0.158543632861436	-1.86281834661078	-2.54757873855452	0.33595877951033	-0.015228510405113	-0.0112706831240629	2.75301044403543	0.329178093153057	0.540675926658452	-0.276940947751462	-0.443864884805364	1.64106475463685	0.931673064670487	0.132309590087753	0.261270693139682	0.647303147547471	0.305858446798079	0.657831475999553	0.637232507993654	0.945788221958885	0.363237202794965	0.495191280383132	0.34439088297683	0.415099293707327	1.11931480527933	0.158543632861436	1.19519790230398	-0.260236874973164	1.75967261448532	-0.025457812859387	0.423506225511487	0.52905407725079	0.97268250538714	1.1545853364279	0.153993263336968	0.508675570338818
GRAP2	2.39536900273136	0.68746155681178	0.106765643685081	-0.219145047338849	1.81265189728922	2.57945428045736	2.24012989969589	1.22999741146798	0.869822565837235	-0.950867938500143	NA	-1.00339142548008	0.29888641490849	0.521185625532723	2.4393489546031	-1.42149679626607	0.273972535544066	-1.37988813702785	0.244951584495007	0.132640660783399	0.814004703366739	0.0146492252674354	0.9500743839314	0.946148751681884	1.15718082665878	0.921084984697755	-0.443257393344374	1.07906710909233	0.486725675991609	1.30705638366648	1.25634129108747	1.03937124881056	0.72411109098531	1.31165960630852	1.57979158743013	1.45021962935396	0.749812547797003	0.763889172990609	1.18517384854829	0.342387352236707	0.828580239248462	0.428929917038809	0.641065038624763	0.057313045044834
ANO1	0.444375981576299	-0.371568694025795	1.19700105125945	1.94712622072571	2.85213689789954	3.34944543054926	-0.286722091320923	2.2335726495818	0.542010460893463	0.395549098555387	1.47963787311719	1.19323865114635	0.673707436042325	1.58462242920767	1.05644219820033	1.00294919474047	1.04879525879179	0.465026811037778	0.839855298280525	-0.515637967736539	2.35848706710057	1.51345503999904	-0.806870681201703	-0.335563725893565	1.21754791971295	0.42570783066573	-0.17524225723696	0	0.824260051726088	0.35338877736845	-0.631637725123225	2.53636489505688	0.198425935521372	-0.540600834306791	0.0560373889147741	1.03304715182368	0.219307850963741	-0.439671122512843	0.929661404603243	-0.180731028782482	0.585760740528824	1.47756690313022	0.337617749929045	0.438653566352312
KRT18	0.679775367890834	0.62266796477025	1.06590271335001	3.23944247992145	3.25369544318408	4.36603292414914	1.36919587330229	2.93557337904445	3.35351100172231	0.909556050130981	1.22151355394434	0.431926145966287	0.660467575549839	0.858816611561564	0.0844295954134623	-0.0568642504943088	0.0630321680976776	2.03327432428784	-0.00855188015078791	0.284612021790175	1.95437718787515	0.858621725819297	-0.70797098682306	-0.412674231061763	0.398277549224374	1.09363154289243	0.633667521830716	0.383734274119828	0.429938684091812	0.166578395949731	2.33868323837538	1.94539026865162	4.48717180726988	-0.321944195824004	0.942333599841036	0.273505724935791	0.278586729930746	0.77609426381606	-0.238786741360347	0.354596349449643	0.762823814079069	1.41838223948654	1.53844189823898	1.50884101987507
MMP11	0.675602433519607	-0.072999585132198	0.798128434072684	3.91665586106356	1.95553103311191	2.33844576014069	1.77301974357112	2.26657629738474	1.6089941618361	3.19080443821887	0.289465853784824	1.37285106852337	0.339864474769643	1.28681868714408	0.140792743377189	0.443106519156891	0.980027346117017	2.08859777980142	0.271232664069395	0.204395147777131	1.35694372115248	1.12548667243077	0.315254958593208	-0.6956819553686	-0.0928255164844822	0.415673675196465	0.189476762469072	0.224268802605078	-0.0327445036429721	0.684152126081727	0.116567056106676	0.594986229015605	0.731290273705999	0.694330585651736	0.852443943698086	0.948929971424501	2.53521359679418	0.900177055214031	0.204339152300458	0.125399103447461	0.991300608508317	1.43128435432213	0.986955796217661	0.978218889937358
NBL1	0.696155126082399	0.696058303366267	0.897288145251948	2.12773462404441	0.259255587097071	1.57602967640822	1.73635150162923	1.27379826991534	1.16073040029461	1.56185579892887	0.766832551524716	-0.248817184275157	0.424489174793033	0.12049426844941	0.348604849952224	0.0799100203966891	0.218107984624835	1.19441121370092	-0.215007658483783	0.146620365878304	-0.195943962814268	-0.240825941824599	-0.12100541242898	-1.09120450945557	-0.570038826960653	0.18581823925922	0.659960557712649	0.0750847548056111	-0.0778296826070693	0.130629981027664	0.422639513138312	0.878164272474811	0.85670921278381	1.56354277898511	0.9993446079153	0.339280783738101	0.818624960636593	0.0928743418597749	0.241142366444253	0.481610909387043	0.123110186934272	0.605921108730492	0.737123418825171	0.501321984796301
HTRA3	0.0521512995325214	0.877868876864531	0.797355140403014	2.35083019926681	1.83722863263111	1.95814134880958	1.56362238998908	1.22839512275702	1.39143226114638	0.726229486011657	1.19290278405426	0.83405249660375	0.698468734881156	1.08356545941056	0.763288263360536	0.40725313827541	0.588640754960617	-1.25132761677196	-0.232623218901326	0.368844091672066	1.23252033890901	0.320464432515873	-0.125329612115273	-1.24907215259636	-0.388228401686262	1.02294746068464	0.140055250766811	0.759044038838885	0.114518983480106	1.02415785440293	0.0346365531401595	0.450936405737785	0.0728750199242195	0.058247695094549	0.646924429528736	-0.370158032573947	0.326307889055161	0.995045957156551	-0.240725110933401	0.282557162375969	0.424622625998339	1.19271727123543	0.835168985843604	0.35293951812301
PRR16	-0.278785307168361	0.209693111852293	0.498822163145772	2.05835383018692	1.27794050134523	1.06083082353339	2.49766102243441	1.39045703762284	1.66733910959325	0.817210336744976	-0.0400581391229918	0.58564236693701	0.582074887420308	1.22900122341361	0.536147757102487	0.422024878361696	0.91853791735839	0.45681048024046	-0.200730407623337	-0.418390676199326	0.967160523021523	1.02757748585571	-0.188748418584466	-0.75614635932913	-0.220534701085586	0.403303588167405	0.803627982891334	0.512028137399876	0.52758322201998	0.146953731384306	0.645041565411388	0.738271740731079	-0.292114234504251	0.43519578172311	0.100038768397099	0.249519176265286	0.244028038692075	-0.237064111978521	-0.510566135742266	0.772182146086588	1.17135962415259	0.632593498710389	0.347852775252806	0.357898927245005
FHL2	0.438362382843475	1.21296379432635	2.43178214323522	2.69701451202575	2.34966431839139	1.51285945653054	2.69919210990607	1.75931826353942	2.03538169575814	1.71927028216819	0.462335103346348	1.40458642080362	1.26377520212389	-0.0193859843465558	0.271856651747162	-0.186307515697797	0.340918174843671	-0.196478051482412	0.558189146574191	0.636102810549759	2.37900120417638	2.06351899418175	-0.296322497388941	0.849718877170038	-0.0564684351800708	0.421635892444007	0.388538163775166	1.13826143380387	0.140067816843742	0.992430906762751	1.0769365042772	1.85636996291229	0.817722467974028	0	0.827325363889815	-0.50963136014777	-0.31972673022981	1.03619598774588	1.17390227293643	0.106526579493822	0.850613911860247	0.894881750160958	0.810662044843751	1.03711012422227
TPM2	0.256669114452183	0.523832127551912	1.04566003488501	2.73776442070276	1.80895976754571	1.33161422945359	2.33504285021854	1.67484186690992	2.73792636790677	0.538365075230955	0.6922459610046	0.925193985369372	0.769710095693644	0.883846491189101	-0.189102458789338	0.016644989922812	0.666759341322024	-0.318631681027084	0.719087667335533	2.02851815763166	1.76126228339232	1.95897434776119	-0.414246963879691	0.0154284391000911	-0.0491649117552822	1.06449864008124	0.824873470870473	0.503824651150736	-0.435762760729102	0.251961408161844	1.44003495140324	0.425821260126845	0.473861059129775	-0.70676997775148	0.55818300101768	-0.0674695585430341	0.491863157174509	0.399916346590415	0.406242326154511	-0.116370497677143	0.273301966858062	0.633689367739756	0.741873109069236	0.349093519502861
RPLP0P2	1.53367043455855	0.573662507429421	1.01717444792842	2.71807515007549	2.08736551559624	1.74226756878663	1.58401747903796	2.29685488509628	1.13433335081748	0.73767855989169	-0.0901538834534436	0.440960519997847	0.870470765738108	0.232571301837282	0.787318216828573	0.503475118092535	-0.11692500149827	-1.14664402358007	0.0727399222345502	0.21175169046963	1.18078956333645	0.303467724230862	1.77111979860707	0.475206939722166	0.90604540676645	1.36120486636189	0.616688870682474	0.821700390984555	0.28553098554562	0.363532625001495	1.72321007321445	1.59539862828801	-0.135057902566147	-0.842823272321228	0.112259264271583	0.325353479732791	1.01815926869192	-0.300070256944819	1.06561068365701	0.932323844051297	0.562844807660217	1.22471016998191	1.28815113624706	0.51111799163773
LOXL2	0.882977474634589	0.647199473994246	1.01651625347128	1.9785069154671	2.96464110501767	3.36293857124341	1.61939895001377	2.03547130394469	3.05446551535201	2.14790960078864	0.700581859647519	0.981086477321205	1.08775929554453	0.36730381951829	0.784337796488541	0.361717736493356	0.972390974284983	1.24241547212353	1.54863414134592	0.444104944053866	1.31941363561565	1.43876012749999	0.872963396487063	1.59742461770407	0.948610917785092	0.550767000622634	0.91949066679052	0.308294524244605	0.335274989891947	-0.0269859893855418	0.888535075972637	1.62933936925625	0.828518823510672	-0.215877165814816	0.93248053188719	0.622436462585506	0.719491191236614	0.163364421990165	0.949491148949257	0.469520360825797	0.906550790204002	0.47931537742723	1.08785172417618	0.297549208719169
SVIL	1.08204634368511	0.707399667238539	1.90070523358539	1.61758238970469	1.89125871565697	2.23214199205694	1.8923087396575	1.71084903988327	1.5977312637614	2.71343132143679	0.900596184565983	0.798439190959032	0.775747476388636	0.707538548114555	0.915427297291125	0.545470039229149	0.922961067370876	1.29716086497556	0.237138723445314	0.875406042295827	1.04786617431023	0.984017482663439	0.312122722234314	-0.0983533723870731	0.570622992374786	0.110627094615963	0.749406849251671	0.727517037316263	0.125660807294496	0.0824910110544035	1.25907044196871	1.5324781796747	0.672613557268147	0.13099395379652	0.600128100277405	0.996936556293351	0.640496999884253	-0.0177657741845696	0.54989167400974	0.223460595704435	0.453022494242006	1.14520364656846	0.790852474037107	0.450358865103859
CNN2	1.12773914414532	0.45424164721698	1.02604520852174	2.26014526686495	2.06253669647539	1.97547385852578	2.51806609232299	2.03740093841945	1.61560245469456	1.45103265806648	1.02595757739957	0.425774724312476	0.44454486025012	1.34585373693649	0.187843571735121	0.938305087596719	0.44349306567491	-0.141414803660458	-0.344610790555109	0.631458700229393	1.71113186335043	0.872646053901551	1.20296482306883	0.80342294717797	0.167479503486601	0.805539075265299	1.4993748707013	0.293741088520725	-0.245244214323373	0.056091602446405	1.8187231149971	0.748263363642742	0.845103205663827	0.316542891574948	0.889345896433621	0.191431660764821	0.648793945335808	-0.419308685449454	0.274146417707991	-0.179447478027259	1.29269147435306	1.20599923064541	0.339336735206439	0.281121250994489
RCN3	0.595021672219217	0.653093971042108	0.656921136071994	2.53217438186441	2.15219976979792	2.67985439187328	1.92405980254499	2.68592789808917	1.7375526008285	2.44918449884813	0.766368252988069	0.357694691776194	0.650767837963647	0.586433563371904	0.0924368716497524	0.53167201608309	0.577646567279503	-0.372745202083407	0.203576754924631	0.218784791173652	1.38137061502557	0.700677406301663	0.753252673430013	-0.0500813679086369	-0.029261915832913	0.859255669762696	0.831695463865296	0.99077894925697	0.347569608025435	0.950014274452908	0.361307657145231	0.715010880836338	-0.139800880117101	0.580855151482213	0.57942976374454	0.0034830952394221	0.556594523795316	0.251808262936148	0.599044316049507	0.437805258385047	0.33720152847369	1.35243826279542	0.916454986782791	0.712938955908308
SNAI2	0.463064013638438	0.54851726335551	1.63264918048645	2.91990323589912	2.40545470763833	3.37929695194896	2.33800200412444	1.52504668320286	2.34343955007398	1.90161844665409	0.770989350996913	0.257546069792969	0.791579921389549	0.495749130209129	-0.209217605798988	0.327299535752378	0.199324599972027	0.21392536236314	1.4851116758747	-0.0750090171037601	1.50728959565786	0.249414491393462	0.616867164716683	0.229703444719152	0.262635010443661	0.379391824540539	0.800191636141534	0.38440854857519	0	0.33009282750195	0.93078971560122	0.594052480018677	1.621652558342	0.424507414609212	0.53147908564222	0.453772507059523	0.525276327341763	-0.0230387365281439	0.0240181480936272	-0.283361154075561	0.897033656215544	1.12250544070167	0.417778984015907	0.655976130452655
CHSY3	-0.300896516794488	1.07300521856958	0.35401201788773	1.07610184155917	2.24976199341004	0.965292242230754	1.88348007994016	2.22277847072544	0.92377378217614	0.827360234033872	-0.14604001581683	0.678939978915568	0.946622730304049	-0.205429202353108	-0.14690891691029	0.851535029653344	0.0439108129825547	0.282759128231296	0.764986700950801	-0.465138730350126	1.30952245956448	0.131979310526696	0.876361090291882	1.33284750913819	0.66832053909169	0.907936261005848	0.830361351173418	0.834776416048441	1.6048821677019	0.359847499931407	0.482725902961283	1.21761694518935	-0.0102709578407325	0.252445987910675	-0.00176848115571508	0.555182348118057	0.00402748590047323	1.05822589298045	-0.308099536130853	-0.373178888796115	0.712631669352793	0.791349563177479	-0.576965723583474	-0.0675818848235525
FBLIM1	0.188595648624462	0.117975374003841	0.838612947009296	1.34652212717746	1.23571229941435	2.11488628747298	1.24209739638369	2.36757514548496	1.5497198890326	0.592982701642628	0.888405048619646	1.69215117371595	1.21759337484848	1.12331071059215	0.469530630606731	0.795066642177011	0.572293494572861	0.416881641601801	0.41656653179879	0.302497423592693	1.10707577220994	1.41567728081288	0.952583209205707	1.36832093415544	0.571398905345854	0.638600699485203	0.680505864942117	0.330803728008912	1.51501801004731	0.75476149297182	0.374183197007	0.60493148869491	2.00504493973128	-0.169310117879703	0.354213906911345	0.543321966668957	0.343075625339986	0.585603054456385	-0.72077580638445	-0.608939674240288	1.05523503891704	0.893870329355233	1.1708700833358	0.274804475503091
ATP8B1	0.817653456707195	0.681631159480191	1.16256210682724	1.16352350139612	2.42639389077289	1.2439681734747	1.1392658109882	0.374924524369698	1.35315477230087	0.254703432080826	0.758110121373225	0.457948212767035	-0.360744351410208	0.788225759539956	0.44447538387017	0.701035285749266	0.349011480939944	0.564723052723823	-0.0812415540654027	-0.492745885690543	1.0472119149421	1.25579846692295	0.0600072650253226	-0.446438228786933	0.202547297344273	0.474553622341245	0.567768989738559	0.415299641777824	0.986245658984345	0.220105060085539	0.609995346881201	-0.016908904253067	1.1838622712563	-0.559370490824883	0.378303457297077	0.495942910011034	0	0.485170381539116	-0.539823556366498	-0.272889755855375	0.5725377843463	0.961201494644276	0.514748334170559	0.569355203062885
EBF1	0.348528735838936	-0.0820305764966953	0.571711274730522	1.0533097783763	2.00084741168566	1.49151605220326	2.05533546471276	1.86553107063305	1.39438377857943	1.46702917172528	0.627054433004731	0.944941613381622	-0.698175957063005	0.840866774503271	0.578122935870598	0.386176454384439	0.48972855193117	0.965735128630496	-0.170371687888109	-0.339829842512154	0.852350980701388	1.04318592698838	-0.0732305534535389	0.845910894239387	0.909807208192389	0.210000345170615	0.399474924347603	-0.0293979019505309	0.991151387004213	-0.324658059501376	1.01910943792337	0.551523892193621	0.864025002144745	1.32963076405936	0.0658611169558508	0.453760200248934	-0.0896654542374071	0.879484079786479	-0.690161167024807	-0.478392030258214	0.38509092439123	0.844905737516416	0.201486583820477	0.377987936488139
ANK1	0.353222019698249	0.013780086927473	2.16592873374904	0.918294732563158	1.672020463504	1.35108975480365	1.26645069655541	1.77749421519512	1.73925054807994	1.58683992364495	0	1.78229559608268	-0.0816967620006442	1.71772243836206	0.640409789484843	0.663989107935827	-0.671348219418573	-0.189261419270797	0.489545838901885	-0.204427813852948	0.971932679800859	1.07893592047338	2.11848545824763	0.35928860056302	0.467042500412916	0.410783826105128	-0.266966557005118	-0.01268312589848	1.26748971094815	-0.575583310662231	0.608443564853211	1.85341847624279	1.03457784730843	-0.228787759559853	-0.411299792261413	0.627322080013312	0.755817008448619	0.0185944761840872	0.0223503722829942	0.0178956666742138	-0.882210167445926	0.651726641485291	-0.174841343739009	-0.163634717392321
ADAM12	0.36247620236599	0.340393707417171	1.31896391371318	1.63381357272254	1.79621228334712	2.29083449084394	1.93948610624964	1.23590274299238	1.81095793818704	0.324198638190397	0.612236771932854	1.64109109731185	0.894941878144464	0.601983459103594	0.957199992172315	0.927881394431682	0.785393223253471	-0.0174491201548764	0.824462639145058	-0.171475008937537	0.946444826754059	1.36955121338884	0.445373549187623	0.257304966761418	0.0582736777950529	0.0990119014668959	0.025304576387665	0.154453415957584	0.750965969844947	1.16731596734973	-0.386280504628291	-0.789170332299788	0.316860391709744	-0.808879369309336	0.489922864816512	0.153115181358291	0.667846988654781	0.587211440522985	0.689510260746996	0.102808055009397	0.159117168128395	1.12425129426656	0.224668778343851	-0.450012120411292
KIRREL1	0.635802846987557	-0.0179526845213967	0.0669529047528506	0.884304936291673	1.54614081602368	1.92588974623603	1.00653470586383	1.2575107321365	0.804762782481495	0.687864284141248	0.0129342315082332	0.852559412371902	0.247539670163114	0.319636507770286	0.574696443918755	0.673427171397804	0.151266651069187	0.928306456073572	0.648008057144987	-0.103817412294371	0.608382157514589	0.0682643294471695	0.706357066223361	0.545910191544445	0.560881762958872	0.148986014907016	0.0869695445007952	-1.06779995148176	0.312791987718736	0.269755681134894	-1.67369719138539	0.485788335419615	0.67686769071839	0.0918732463847253	0.264595862297677	0.543634703709876	0.422310132271617	0.624686125602213	-0.409859672214446	-1.43496347616493	0.273160287285176	0.453987260249717	-2.17774898173498	-0.10969037078634
ITGA4	1.10337666348103	0.287703390869664	1.00747881901719	1.31093199019136	1.8675116895902	2.03130172320245	2.24764220607264	1.62431893476006	1.60964525822105	2.32741321808971	-0.30598855892517	1.00332550725175	-0.271665941577446	0.2514452391456	0.520521580586741	0.601583646880998	0.348331193456267	0.875923065908336	0.415791197838815	-0.225101200334316	0.777365945162392	0.518930810675962	0.0357861728165352	0.284619763978516	0.563534911520026	0.163360561062915	0.0394480205086381	0.175465466416155	0.621164842623347	1.47729477328916	-0.0339760135310528	0.868998733052914	-0.125066112752688	0.058817045316968	0.3741746679453	0.506306856290987	0.169696214610713	0.391926597900363	0.158798437155933	-0.352144390215441	0.947855642920082	0.624330620030039	-0.477000362607891	0.460309880657254
MMP14	0.348649366748318	0.365148733543078	0.661552060293977	0.833895736593553	2.08340315749359	2.07420767411958	0.85552726809518	1.6848660077298	1.74842959203733	1.93322563861782	0.383199560559192	0.582986221253846	0.514691842660335	0.0952907956585655	0.14881171155094	0.553863836777586	0.308862066134174	0.269737998738007	0.64160770291236	-0.323542400988686	1.09492059193715	0.357980203011559	0.345019086675974	0.264601141733983	0.365094981925608	-0.0462848036705244	0.323816861249657	-0.063264871096276	0.607881780040915	0.0573718957525501	-0.154011170468386	0.0705771550241583	1.01548260019641	-0.393469604362555	0.101963991453431	0.469408211267093	0.0094587986666197	0.897599500886758	-0.172761537970779	0.237623703737217	0.460023523618394	0.613381120958793	-0.200093668865635	-0.0461414399865405
MRC2	0.316183592820194	-0.111088288865362	1.5288750965672	0.884214670175905	1.87393118833018	1.25217681374534	0.471469534558274	0.896609813617989	1.66203327067289	0.583257815827259	-0.0115968996703375	0.881395000497761	-0.233898076885737	-0.0506852670261794	0.780358021967931	0.878912613838529	0.770258265110888	-0.0219827834220309	0.545182116021441	0.115701855042348	1.29818177480465	0.983379405438776	1.08408023650601	0.471162228354704	0.119425876544803	0.31133642958934	0.166038722840386	-0.0158457492346025	0.561706965594055	-0.0769424744549335	0.0908865782969264	0.622906046524481	0.642111011525599	-0.18395892617796	0.479449165856574	-0.00164861584415137	0.123369354082986	0.600369297096036	0.312778302525937	0.270852531660243	0.553127190492805	0.383751052315091	0.3970993525646	-0.451310686669265
TRAM2	0.855955708387508	0.0570559007721772	0.799712843267642	1.01587079550204	1.51187402900961	1.61083357650722	0.804917692813137	1.21039478100316	1.44833241031136	0.544099659807993	0.406118287547039	1.20441288121035	0.135715223098534	-0.012451012213821	0.539093343699669	0.152477863924133	0.432095915801381	0.208029525740434	0.034749507974371	0.0645476161571532	0.634328060883965	0.689889249586781	0.393439992782305	0.589971486131221	0.434334290940949	0.427674828979428	0.129445612077647	-0.0250776141684559	-0.0543051475367177	0.270967973995358	-0.150326854867743	0.565408746999926	1.04022404622452	0.158577752182089	0.343069608546249	0.662286461177308	0.0502809577519479	0.419204280336579	0.281115563672124	-0.09735046065147	-0.180427985394024	0.580677599849897	0.0834694692649654	-0.22032090266554
NKX3-1	0.896322398033616	0.85532442391017	1.51626399897384	2.02034868377846	1.08178273409873	1.60205348284366	0.503796201738673	0.560050058496622	1.89490423853321	1.38339199986953	0.389653063771096	0.705028608465612	0.771076898661648	-0.860071696953883	0.206088971813894	0.0194488899950099	0.0911675562596091	-0.196206162113007	0.0942971212357516	0.207669783227471	0.981576409940744	0.271985033147441	0.969010971696047	0.936065305998824	0.756122168044559	1.03866868482272	0.251592208329915	0.276021063964704	1.18156746949316	0.145138282267297	1.22900941512113	0.591144557688886	0.729573320927331	-0.143714038249371	-0.820043808890676	0.435681380489896	0.485325748577827	-0.247909873984485	-0.747360304397578	0.642576360174181	-0.0671760736269176	-0.294076853241871	0.54334307343418	0.522074476293009
TBC1D8B	1.29744347001344	1.01933410789809	0.662315402940321	2.25164374576724	2.59080690223069	2.36798871803594	2.35680408301532	1.76534106838787	2.15001402913921	2.10938847447135	0.9284270696031	1.07210993405344	-0.648193026707738	-0.227481380601373	0.363803814711108	-0.0847574428473768	0.17942832788035	-0.622224717999074	0.115312016287023	0.334370159721015	1.433084783436	1.17777423228123	0.882746569925499	0.838253662039063	0.703498105118878	-0.0704461866630213	0.314422063822998	1.06039036425	0.235733480413821	1.73596275168694	0.371521397983667	0.678623089234318	0.689218777099086	-0.018555870506392	0.277436984489776	-0.0800968600534235	0.371409793509806	-0.336273974037695	0.277835866458109	-0.192707556219807	-0.381967463156923	-0.54800737703996	-0.355673027304446	0.354564299833212
ITGA11	0.79069312312032	-0.139410339958962	1.8188751519602	2.99283672683513	2.87938436820744	1.6971363409961	0.921731020964062	1.37452303966861	4.0764604199134	-0.294894958721186	0.793332221650552	0.359602248133239	-0.679781121467436	0.674751524376549	-0.249535278900937	0.204104197063318	0.247906563063002	0.0548379321450787	0.739602153422682	0.480238246839014	1.21849849384692	0.761339570751391	0.689756560460844	-0.298014024463936	0.386966507227526	-0.290625160450079	0.268846657636928	-0.0559239703568972	0.231979208328243	0.320406288366959	0.955208684565097	0.875993745562328	1.30834079953563	1.07655408868891	1.006009721283	0.218338639949495	1.06520311587827	0.834160451378087	0.0955621380398753	0.159101115037588	0.818953900929845	0.830956913364489	0.678884636251089	0.598802553470553
FLNB	1.01418341254255	-0.0851327845108146	1.38295441640022	1.21993590026881	1.33770032295941	0.554853913827109	0.770710942669706	0.730470048182041	1.69350785838843	1.24385687877992	0.500249112220362	-0.592989790164299	0.557988623878551	0.693935666711295	-0.42953106268282	0.214539714311724	0.265691955545418	0.860564745498366	0.782421623698304	0.839576648893755	0.326591473183196	0.288549559039753	0.305932296232086	1.09381054017824	0.690606016604702	-0.544278679713778	0	0.37718139242145	0.629563549839613	0.412606290232368	0.783398976874066	1.06214048064511	-0.09818454044918	0.80496534020883	1.12057601629965	0.879279725688271	0.65622631974686	1.02437245835678	0.37821987144302	0.176513842839965	0.345071438017091	0.0982415705261958	0.745746404453904	-0.538558402180973
GPX8	0.164563462332413	0.362094130851981	1.04603985473101	1.60092627106082	1.65985943749078	1.78864040611671	1.82291014518621	1.62083796373968	1.38937025876953	1.62110219485952	0.259316398312973	0.213147345521494	0.415553426895231	-0.763765601921901	-0.304999803089242	0.122473677887575	-0.0562820634192869	-0.870396947167352	0.212444858809137	-0.343358536820342	0.895937903037543	0.878431024381653	0.205410563368843	0.191249221376081	-0.0440976289574882	0.36574931916415	0	0.52335365717378	0.361478265633992	0.623439145735578	0.936893100596838	0.475570616904101	0.139239923456087	0.394077924885943	0.370553642693134	0.257849402101642	-0.21463507740503	0.307545096655153	0.237302480444761	0.0887484819602441	-0.16294552520572	0.160894586353559	-0.31044517989227	0.537136048093042
KIAA1217	0.534186499658405	-0.346083340337842	1.48774847343765	1.91022722424356	2.34848612394957	1.4436974064452	1.186749341019	0.893683493625747	1.80956283086671	2.09889770663468	0.677209318510927	0.264504132277237	0.33329660361096	-1.20005815380979	0.294059059234638	0.30285156942308	-0.0270912665341156	0.848811824292865	0.243637383224456	0.165739645941173	1.4714226768667	0.114442741962019	0.684802090779768	0.0685086533665749	0.104621188902225	0.234597422315764	-0.0311226971094969	0.445572214534843	0.331801851585799	0.591322260736988	1.15526743516493	0.931216525993265	0.357390439047469	0.640358265664036	0.48783835534548	0.696014410471308	0.839255685513466	1.15579744765526	0.0498222248947075	0.176208066567732	-0.0120581738803839	0.150168531151118	0.514589886054773	0.210680327353749
SH3BP5	0.760965378272796	1.12206858105716	0.712799610206998	1.76033652573197	2.44508648087274	0.89547101684505	0.986101392069813	1.19489917000811	1.0577316217002	0.839243886281357	0.404818758440078	1.13940989648239	0.267223820120727	0.513850751619895	0.294548904052203	-0.135561264003541	0.430512112584978	0.303913771572102	0.774025812740696	0.566374021758821	1.04841765897691	0.475921372139021	0.275949001747142	0.374403401761057	0.209008839851498	0.140766181979376	0.490882613012991	0.47447544221959	0.620804866857625	0.139128307439844	1.25423586084366	-0.100846962787313	0.357418383817893	0.319960462840901	0.578378693674795	0.14350430020968	0.377794835658026	1.13091296835927	0	-0.0332589189191618	-0.25551533300981	0.383682766014704	-0.123213318713365	0.145497403968678
MXRA8	-0.262240823164697	-0.0726855032217597	0.914135050795789	2.53571079333728	1.81874295394983	1.27296281079591	1.67010529414068	1.0544866228335	1.54883368900892	1.92644163335446	0.389259771904528	0.442822487623808	-0.225892134225515	0.46685071896939	-0.897182546635148	0.288032463525049	0.267252339897543	0.0482141464933333	0.648937233840979	0.378705143749472	1.09310506496193	0.908047437305661	0.504010855170494	0.512110487119199	0.5635136477804	0.0225976482857326	0.355824014250683	0.51930103281907	0.729461380998116	-0.0634766136527269	0.488392845398492	0.208449383345736	0.209675208074598	1.25608628441489	0.697163424510622	0.857629434131204	-0.0724941633917891	0.762288930680482	0.263248249588886	0.136796859606448	0.840852320203545	0.288026910838787	1.29244833886399	0.270043090522492
PHLDB2	0.724391361387702	0.148212423599197	1.67944920447837	2.28840683049367	2.11019766995567	1.06726945433478	1.14239625211786	1.21793175973259	1.72450259971532	1.16664407012062	0.949835466843981	0.191288036115263	0.0477270527608349	0.310326984005118	-0.337577100338026	0.0698114047511365	0.249634640309581	-0.0591799245988043	0.165231330471881	0.675114690379059	0.918386470804396	0.437316788517814	0.596112590293535	0.329819492348879	0.508016415889015	0.172828772025506	0.772106628348608	0.371633603383589	0.61394066669248	0.412657479328544	0.76401589389936	0.723976678639486	0.514546456675413	1.04523824754841	0.953425066386623	0.882548385896788	0.555199713679116	0.684948384016742	-0.288267918645568	-0.0773605311039654	0.179414924763231	0.802812970100493	0.298270859325734	0.610409856419508
MYH11	3.14719152168076	-0.774247892675618	2.98822086342854	2.07809946995676	0.132161786166016	1.24463878322288	0.823128418577958	-0.314453527291025	0.0364479180803824	-0.495973997027289	2.38470797178453	0.559009302015739	-1.04259301340411	0.331690505912654	1.35108756611852	1.64328550980595	1.99935958565394	-0.74923963710353	1.70261669826808	1.29158588380945	1.06799743574567	0.37700696433286	1.20178169301929	0.652205575411942	2.01166679356593	-0.68036456601502	1.5652241293573	-0.310032691569925	-0.478385972598459	0.223037029288034	0.047240365411062	0.738987968931002	0.455345622254001	-0.0350581816769034	0.85696364269667	0.715099227710734	0.74791613975678	1.06020473864367	0.75884751648134	1.76488551136106	0.0131205828362675	1.52538902333176	2.27356527865425	0.00071261168573833
MYOCD	3.16781874659856	0.778953404561017	1.92629946762206	2.60547410501109	-0.238982099939682	1.16434860069041	-0.311156204206681	-1.10939464169211	1.30305941879631	-0.399799370572487	2.17351613149433	1.15707325239054	0.754607014986529	1.27984818690358	1.13405621088465	2.15807646255771	2.38313029677289	-0.135725356044692	1.20142695275782	0.395998088471615	0.161026338865649	-1.0437529171169	0.297101349854777	0.723987707378649	2.26781129581908	-0.970279042116574	2.18720771964898	0.377326698146877	0.814616594983331	0.299946751711316	-0.443981523882535	0.77944215516132	0.778692639867079	-0.0832735367158229	-0.759505538414502	1.30808324919802	0.425342004779401	0.482005185230499	1.12101569766435	1.18109955841112	-0.00669852144822118	2.49976960513816	1.69107026504327	-0.403301257740082
ACTG2	1.46005100937259	-1.12062963925312	1.71553709495632	5.27245621224334	3.84774844037754	0.882879477530135	1.09945687980214	0.49414414568521	1.91431928711363	-0.95758045651548	2.14393938655086	0.580989142294654	1.01984171235657	0.63922829419597	0.35602924214316	1.44778520880679	1.56602439004197	-1.20050538764792	2.14945680712995	2.32945070640717	1.93575302903692	0.385739142340691	0.560370371989962	0.533094439155322	1.61566548894514	0.00595478147623659	1.7388102195684	-0.163508002621826	-0.0933315781826008	0.426784703612033	0.211355474295074	0	0.467208441105898	-0.068449244412022	1.01661298808468	1.08031667870528	1.06017159277683	-0.176055776549011	0.0486538261117459	0.502731541991227	0.939649432548635	1.58170382930248	2.00650524539348	0.0506051474778278
CNN1	1.22751385595498	-0.497463233886343	1.42548399689667	3.7796913017075	2.387387123917	0.236257344330635	1.54970309755906	-0.074879141540373	2.08769526146343	0.506983455514149	1.48382477603651	1.25648607304349	1.13004653212208	0.568990949064654	0.22346059017394	1.41640459821082	0.813180336765165	-1.59446082219182	1.8454787706979	0.553336434996269	2.47890319500993	1.11648441875309	0.68421987176003	0.532195370155815	0.833779446695768	1.22686663948351	1.15047780370629	-0.466220259014307	-0.489976230756031	0.0426697087477281	0.359099221140187	0.529687810719854	0.478636867483522	-0.666496752515375	0.899658601882536	-0.0373095683064556	0.685819088226888	-0.469912470278305	0.345375155972585	0.510819678327282	0.406377424050636	0.914627273613879	1.15433086843716	0.904326622614067
ACTA2	1.07983196270644	0.320092490154199	1.20243996936887	2.46152804958566	1.32460898891467	1.28714040065462	1.35967663513107	0.375444627306357	2.18416291789504	-1.20060163284529	1.58551734882875	0.721713246021327	0.654272570894434	0.972344581176823	-0.109076758983229	1.25396776777479	1.27949994144347	-0.141500438688722	1.57139095115541	1.66027542917702	1.11385330800258	1.17806121457457	0.500849986311125	0.288229442778762	1.08325884502529	0.548687517079055	1.43550927730199	0.0519481125792929	0.220865300812861	0.108431849061488	0.135166752021632	0.309146011601449	0.538752332007242	-0.0149059679102323	1.10987782896034	0.521852624050663	-0.104148659986872	-0.225789644477525	-0.0479743741228093	0.231654554015073	0.682635953400648	1.16148967126689	1.71283954797401	0.778953462616504
MYL9	0.952727254359601	0.29463396065018	1.41669860114334	3.02724535642411	1.99518002484711	0.552186536868577	1.54454018821371	0.411303782175263	1.8389149303171	-0.0877036156505214	1.10500180013584	0.713152410323765	0.352799200911327	0.957096042914867	-0.107886677654278	0.650311788050672	0.895627407381544	0.127340947818384	0.587435357653525	1.14159326473458	1.51740263836704	0.844145847050024	-0.0799375726705487	0	0.32737996213769	0.446029214184124	0.857471339212056	0.228431737386791	-0.00807519214655386	-0.453657463662	0.947511631560035	0.488620851830726	0.973913652103063	-0.398634203656518	1.10132401043496	-0.136030580067159	0.339690577366692	-0.458240748213967	0.530517092844178	0.666895807215115	1.01598718525771	0.911311138311402	1.6105715174149	0.771103938929343
CACNA1C	0.860809642991092	0.138633000143926	0.722299692514352	0.663645072658797	1.25255231874971	2.013957712441	1.51488390397763	0.0555519175429028	1.13498358533336	2.5260377929058	0.358118648086569	0.700420795667891	-0.616979407446429	0.754605728773528	0.747957121553978	0.464532002781277	0.475283131356629	1.29828668338298	1.32572390709021	0.412137427187463	0.519652269857382	1.19172116796726	0.91845335084952	-0.990850217613038	-0.0937356093881646	-0.261616755207176	0.429826416642808	0	-0.0631827394017383	-0.0836629969754043	1.06571760651187	1.34712170155083	-0.343599620979597	0.473081067301834	0.73312743077094	0.930769118554846	0.777914038971298	-0.361733385617441	0.738609196150424	0.313562823475167	-0.371595729396777	0.76995106161671	-0.318263058305427	-0.242631884634292
ZNF469	1.42089559908133	0.266289939654027	-0.00430597766491978	0.757051168450719	1.0315498941143	1.86814339910093	1.13572699136801	0.256524743712146	0.953417927695003	-0.127399048385156	-0.0300385912251721	0.116446381442885	-0.169207028256174	0.362436006835652	0.364416591725281	0.0116607892525502	0.926678282074819	1.58591661759143	0.178892575334325	1.50906288722019	0.890168117918413	-0.121755149999159	0.646627440349178	-0.266075228203674	0.700876703994694	-0.115190058506034	0.447660993205536	0.184407851542883	0	-0.082742251520163	-0.426129040843006	1.30708819268124	-0.148782345797879	0.302680038979511	0.966622220620251	0.675810155159548	2.07397402402212	-0.0907851268993261	1.50553757015172	0.134687415286084	0.273475040060306	1.3878607533486	0.488097651911513	0.199547790018824
DYSF	2.45436493745514	2.03524237904399	0.704248615075766	0.254140908377664	1.38594572937076	1.1222642897757	1.13209754179348	0.62632452759121	1.35057667452629	-0.471794334556934	0.748138320677067	0.279859151471151	0.00751988132159882	0.986964876641805	0.338202161697356	0.689687370402459	0.749248233049524	1.30199800768577	0.888218645385081	0.277515921411248	0.670130142837186	0.711588298227937	0.829472643003023	0.140081048100584	0.939310640638917	0.274840115332284	0.835089088036482	0.591162099327163	0.244654345923935	-0.716479197745027	-0.757503174088374	-0.019016696271204	-0.14392795764387	-0.247718860834902	0.649865818121645	0.334891587997242	0.61888010138148	0.05193306835202	0.192799374438965	-0.136070972517946	0.687529594457719	1.37003304405195	0.75399163481045	0.582158859133764
MYOF	1.16756294213444	0.584743839476028	0.979829665183775	1.25163781352663	1.24280697678203	0.940952599742261	1.46207133744711	1.27198726414645	1.16428216929854	-0.243358895424706	0.0811871527430798	0.743156087592473	-0.0427289743165147	0.126373874934202	0.653323888315449	0.368796685455017	0.496059696660931	0.955018936381405	1.3715176112431	0.894928979349816	0.602736209339558	0.943362206480309	0.875930143012145	0.791907519675002	0.876276226568301	-0.0177290863066564	0.552295894275293	0.0722703841974762	0.686865743531292	0.564713180001193	0.550806234265969	0.810475145932725	0.757137098145408	0.28900370930106	0.94231679562789	0.891416874675603	0.723456032038463	0.733540218856722	0.93148795610707	-0.03185962395118	0.196827835058968	0.452550994549746	0.073052670716018	0.0495453583969101
CD93	1.56337832060628	1.2106516342244	0.890553086376515	0.838968286249051	1.52245897078189	0.911092263837603	0.502022129895849	0.417083233216254	0.604758054112755	-0.983785016963499	0.341738377782626	0.723763601367655	-0.111690580527083	0.907400291919912	0.726343320005994	0.868323834185188	0.645923710164119	0.632173692336429	0.412454767107625	-0.190333908087027	0.5690183623529	1.36739106936852	0.550244377461698	0.0417835456188559	0.741923543069004	0.691182720140851	0.963913813225894	0.312465511460724	0.983353056885504	0.539713671050174	0.177970258984706	0.476494359064751	0.380590024197162	0.190385039835409	0.512687039014185	0.695952608244402	0.350535160356935	0.865296173962618	0.282004785141207	0.321872772683699	1.02697100549857	0.908206948984671	0.386361337437463	0.386988353945162
PLXND1	1.41748686373965	0.90121543040158	0.799819704748074	0.154809133482467	1.08371767036695	1.15921129222533	0.840831388436398	0.926776975050325	1.30338875493579	-0.333897946011846	-0.00224311982824015	0.526417062755476	-0.0295095802371982	0.911732403153781	0.503309608223709	0.4758421173844	0.506360839736586	0.800295611334006	0.523540883006747	0.37020555293504	0.536652234195617	0.838371214621748	0.563837424065902	-0.186556272932721	0.684254951129758	0.229752019027862	0.526659870855048	0.307872278475163	0.256084382118575	-0.12344241779707	0.0652652102008924	0.769829487964223	0.389769398263062	0.528266595469777	0.795543165675962	0.587369897304985	0.334157053791992	0.696422690366722	0.109806018550995	0.457381015567063	0.683986797050043	0.852292797011749	0.363005113398595	-0.187578947143502
B3GNT8	1.83369966836421	1.41115097808163	1.15221013536615	1.39881754068372	1.41997364911351	2.69717400662047	1.53189235554785	0.506152666004502	0.882607902350082	0.607668389710429	0.307781918652103	0.189693899727306	0.212099325670321	0.535612537315717	-0.140797388111442	0.294137811486006	-0.113400143085411	0.506329732115229	-0.00889993513627254	-0.254723998253156	1.04566831233569	1.05552542354217	0.441343220894869	-0.263210175649607	0.0402956279762461	1.11526744281422	0.455590353929287	0.807206738788046	0.297421867289541	0.0546808792948773	0.623004126105708	0.78552412014844	0.305187322601957	0.210518236703577	0.899430458069683	-0.241213303796666	-0.117133202779455	-0.322864889382846	-0.281695144503498	1.38783145140377	0.441205337406198	1.6949090376852	0.193063974842377	0.044640566042341
LRRK1	1.91104203089988	1.12112041883869	0.44403752552137	0.612991854906448	0.785715246336695	1.63951059600857	1.30505540617426	0.517074835932373	1.15552517918188	1.62774073566182	-0.0448344124794647	0.634276111425881	0.297523740423009	-0.090375467930214	0.786195688194816	-0.0330824840634425	0.281445103567684	0.582663625475477	0.498943342347084	-0.090105375430992	0.388207169166181	-0.590495671051308	0.748420194707887	-0.0481032557323164	1.04257800593257	0.61482653217991	0.347292151694345	0.460233092222948	0.680100489788873	0.374181743518133	-0.0711893261509693	0.877340556044257	-0.228428648836294	0.399376278778938	-0.107231975568375	0.0115802198537309	0.742387579048362	-0.207131848957487	0.206865279444974	0.121330124613476	0.101748253883556	0.271437706916588	-0.198130448161117	-0.439214066967731
ST3GAL1	1.51696079621636	1.1798460760919	0.74277637549982	0.872852417951319	1.52001519328707	2.1367250672523	0.608450453019805	0.576140358193301	0.81462644153425	1.26990845355296	0.0849674482693684	-0.00602748041142514	-0.256825508732421	0.0799677403813695	0.322443184142302	0.370533112761503	0.0047383882632892	0.289016712059619	0.678440686948686	-0.497914138531082	0.552679052655828	0.528268710535489	0.54079215351676	0.229481316461131	0.377423017247702	0.319170522161307	0.539422262533296	0.556454287752026	0.503731368266736	-0.0666979615531807	0.0983619017860556	0.354996114885882	1.79720913473982	0.431893320408674	0.314775686358567	0.344460925392906	0.301138808168806	0.510384907114839	0.206959881260069	0.819041265501668	-0.368746278786811	0.666901578166381	0.11762757513539	0.0701727002255139
TGFBR2	1.66576527445825	1.3689156254978	1.22619194196405	0.917614303105268	1.36946021347042	0.999800945401569	0.980909389994073	1.00722689870961	0.558292543389063	1.31434090627398	0.0825019629204817	0.331631156954393	-0.656428463977726	-0.17565900626448	0.257888293968577	0.122605634837527	0.12897227459353	0.232498203411492	0.554725982919601	-0.243836359138677	0.628555341528178	0.943473457223417	0.462142248203775	0.423110406140631	0.814712274866302	0.516341970084011	0.892025848625675	0.562994586286174	0.707163454026123	0.341926141515864	0.204956040913224	0.553230967129919	0.893458574901071	0.396972682481341	0.599063132405305	0.316855483460672	0.224641882277417	0.503381133390253	0.128862840394518	0.259957466785306	0.385332325680073	0.453946178956374	0.0129361013550896	0.264520673323302
ADAMTS4	1.49291869070153	1.29893699523464	0.585514213512851	0.835521670737026	1.35994469678181	2.2878399174599	0.709705463903571	1.270828267421	0.924382874812621	1.23630850907042	-0.323096126445165	0.529796507511374	1.18010126723789	1.13896761099778	0.160177266786818	0.262026204954192	1.09629757351486	0.225749191459665	-0.407100343934065	-0.21119797102626	0.775425335127205	0.976508840687253	0.878199510623791	0.969073217187117	1.30461766368437	0.607780455286729	0.933709806195236	0.777824691040181	0.44550677922607	-0.603935142913771	-1.31052776894242	-0.180184189432923	0.768384758861327	-0.918951305409794	0.63734880227392	0.471699989767217	0.486283532700176	1.45634289461857	0.48712846190626	0.0349140580300377	1.12356644991862	0.65813865799195	0.429904566920181	0.262090723453694
HLX	1.4514848643309	1.2194647467606	0.467264256958866	0.699971058253524	1.26797133345435	2.41406868291819	0.275099344967992	0.257622511834781	0.386062892553457	2.10401750704068	0.302424601691374	-0.111546648276961	0.600590454202215	1.04888214402354	0.00801340329472179	0.163526255759822	0.31582075107777	0.929987729917608	-0.0547209886430181	0.111213978443318	0.658319669281177	0.764617558443264	1.22033815484689	0.290486243568477	0.856407033068141	0.529180815832213	1.23778162197359	0.427768769302494	0.987513040504385	-0.176754452671761	0.739563957713415	0.284338654128781	0.0571001574066569	0.461183447389928	0.406423301722351	0.762414429109751	-0.13014986621452	1.03166743274836	0.191163114840418	0.390509610497325	0.802110000506357	0.622998834620413	0.528390102354867	-0.41681729718164
LTBR	1.17373607657128	1.39952329987981	0.713049948240646	0.361258979877751	1.54178237380293	0.303512823007962	0.360333858543512	1.11796192085083	0.661615082190373	-0.105941015506222	0.462414493905053	0.0706148019233321	0.334544862949196	0.914909470103349	0.143005158157475	0.0568934948920748	0.187910662585899	0.527134372902877	-0.520329783132599	0.614666135468261	1.17072634982092	0.321679033368516	0.553728206749188	0.240425379609584	0.444640795452209	0.156472440342061	1.07401478007607	1.17815709486349	0.903038460589021	0.395831208279536	0.214964099744964	0.231200837669092	0.250158185170887	0.0182293816944225	0.0877296706350529	0.0801433248946083	-0.0357076915210172	0.1375238356625	0.764325864247178	0.497975684243148	0.349315057705581	0.670978977716015	1.51503956052084	0
PTGIR	1.06462173827821	0.703024405086373	0.596906340486633	0.912735867220239	2.04933787503211	1.48082998667512	0.564894971132934	0.419606438285267	0.35393909692822	2.53238611719177	-0.132509194168149	0.98333570326069	0.212299264143935	1.69640365600001	0.704714039108724	0.587567206415053	0.754735822189032	0.379918056963885	-0.323308513651418	-0.46839537180399	1.31157197572442	1.45221737583762	0.100574286946033	-0.49707380511096	0.317248064872586	1.12807005979296	1.21747313040664	0.449037597388436	0.372217260695982	-0.803344437815773	-0.160913624392456	0.369333106508881	0.375346022662768	-0.359825007955292	0.116523986543599	0.214300961903312	0.0056662700612555	0.136414416000967	-0.114435785943929	0.211351412264698	0.869392804437514	0.603268485757947	1.05268948346935	0.202534512643232
SEMA3F	0.691178570325967	0.633177643959176	0.238078045264389	-0.329316838663463	1.56026226804237	0.68812452546518	-0.447965457481359	0.502943478157169	0.25743090785459	3.00904424473735	0.706917573927146	0.922537760057976	0.60278559506816	1.36323024077692	0.515884443111851	0.876080562417764	1.0268205777683	0.413156197400122	-0.26709824279131	0.135440031992754	0.663244728274632	0.901126208539674	0.307224740715418	-0.708766721219299	0.571512050561129	0.545081461583121	1.04578077170953	-0.265312107040717	0.194807545913032	-0.385695895202774	-0.301267984373072	0.0623329667181262	0.197760293494706	-0.46579380650497	0.567473822255552	0.0828052718154592	0.147092804011132	0	-0.106054035101824	0.171831610313782	0.829118681087646	0.957110353661425	1.13574243740426	0.332942421086885
HIC1	0.382167975653569	0.580430334543705	0.129260356304429	0.739050011454201	1.09029270175367	2.84748407806794	1.56067997234942	0.841192040389075	0.39877845028727	2.9500655104209	0.224110697859736	0.475553026083573	0.371373819750958	1.57381010483421	0.697407687422156	1.00103721516036	0.594625710095724	0.355764748869957	0.637393860474748	-0.239845839064174	0.620588489170395	0.592416720470814	0.451513522847508	-0.595338490848601	0.416154058274671	0.531133328271101	0.97277760479104	-0.239275190694731	-0.186257803670822	-0.462521017214911	0.388064980643229	0.908191354132816	0.194222956183015	-0.789445836263262	0.734918462963382	-0.196626528833068	-0.293429689245174	-0.495363257236136	0.237462316648001	0.247824222066462	0.332217386149864	0.878245282708692	0.68218605607041	0.0299606862588728
CD248	0.263599883547917	0.650706677830549	0.277923781571288	0.615232291816006	1.36901519095235	2.29400532473907	1.23809388230684	1.45502140823034	0.813366679359218	0.835244328436456	0.639778322814784	0.911978780346425	0.674209041291888	1.92954355283483	0.845239680238036	0.863708696865637	1.08195481553793	0.929889400797251	-0.101944460303145	0.180932247999225	0.839271735407844	1.43753667128225	-0.0112520726723276	-0.687386186403868	0.637061577170395	0.589617369715109	0.82432666473351	0.186440364351186	0.326872031460675	-0.294381887987848	-0.22838202831186	0.102483976848621	0.26095649203747	0.0524038130996826	0.589917376978778	0.0862609193547677	0.794375985804101	-0.185173459007849	0.0453642414417411	-0.054550123929333	0.995267308505692	1.37118450319866	0.84851924945394	0.647657887686214
ADGRA2	0.764089822579285	0.285123578668264	0.147740446264304	1.02262097299084	2.25537975881243	2.89090942757012	1.33611472548742	1.21649794544836	1.44047392588625	2.77216737447382	1.0828448981325	0.439282942422298	-0.24023152892483	1.56123892890317	0.792939543799114	0.692724910086227	0.887489849210408	0.698763458300325	0.077147511329771	0.0684562250158408	0.955533769619053	0.741688347533582	-0.0416092515369783	-0.967805283389676	0.634618588648209	0.2507991516292	0.665415180530614	-0.121032143034793	0.360286704432422	-0.583650666846274	-0.189028320796123	0.67702137531165	-0.0391817380639874	0.00853393427418832	0.581038321245324	0.749205032690682	0.437086816916506	0.0729661048799889	-0.0124831783237883	0.107510557508363	0.797269450985455	1.22496765526948	0.633720207205606	0.286618033075342
FOXC2	0.734507017282431	0.791689680849804	0.958216739561824	2.03487405094174	0.396917163063467	1.07559500931804	-0.102710904009418	1.72862105595005	2.50479935225813	2.10453750900369	1.99935314529515	0.68565949084015	0.670949208265153	1.62809924089909	0.786268320819948	0.746323172030814	1.06626900358478	-0.555843472688771	0.416666576970715	0.892151583973956	1.4755288378423	0.911006577035518	0.724298054488915	-0.47630148794441	0.866868828544603	0.481441057163998	1.2970875679296	0.0178274739242861	0.435301602976784	-1.50646572605265	-0.545605649327956	0.071652824477201	0.117410984594242	0.250411932741852	0.569516801455392	0.457191078017404	0.00523549222692603	0.0105822321193334	0.307847276295632	0.627437592041658	1.07726075868397	1.38650430793414	0.541439263082999	0.275228348261594
EXOC3L2	0.539530481143274	0.967069614173167	0.757287407820721	-0.333231365173449	1.36455639786466	1.4107675253266	0.0503373509128751	0.899686213647966	-0.630559501353297	1.37376165315992	1.40731058264365	1.03718971474253	0.620116004767641	1.61107394193128	0.460592164700485	1.11534233745409	1.1008659477631	0.585457755577293	-0.711824613310433	0.529382889656886	1.08290412356978	0.576889834204334	0.633463108630474	-0.389158151372967	1.33077394283809	0.514469881113032	1.33560812798931	-0.94010854916853	0.350166115049741	-0.940544995566592	0.483588141536699	0.114349562866849	0.461887415915611	-0.429890885015335	1.06023696862123	0.87277115411951	0.445029982437135	0.244335883711398	-0.0141049001498273	-0.582629795502481	0.903732906778568	1.16213435643976	1.62884684453051	1.05687908865797
PLVAP	-0.0996692023135996	0.167292429037607	0.591778871815128	-0.307779752571504	1.5168121113874	1.44545882086308	0.0138917532192386	0.691521005646234	-0.471860391268423	0.259478412240891	1.80826693921086	0.560764085661274	0.854839839990439	0.885319836582729	0.65110240009689	1.29653558897914	1.26800950615895	0.988610673784274	0.331597025880083	0.341717940271595	0.749088227426295	0.913017399531837	-0.0262717265814389	-0.360568993084099	1.23733714909437	0.352155761250715	1.30787286049434	-0.306398346280641	0.701817519428745	-0.405419357423113	0.0909075358162985	-0.469243292501974	0.0868291760185204	-0.245950600400696	0.887369533203653	0.687978372067484	0.0092130181617707	0.43890717839699	0.0151241133010796	0.341668559753034	0.998562906391861	1.45937444442177	1.37033095276088	1.1771014531511
SNAI1	0.720341371784381	1.28250509386377	0.961045107897506	1.40129656411747	1.49513611082653	1.9753821466342	1.81018476199983	2.42663223533886	0.748630094888033	0.931009299865869	0.818794209377753	0.272353903544128	2.16769081738981	0.96237132026182	-0.814168556769551	0.601494226311386	0.702414222908137	-0.013182980914436	0.791170893816258	0.309774737397344	1.08643915770534	1.03395000121553	1.0297483091356	0.101319754241488	0.329381828992872	0.804299741524659	1.49132758610009	0.646224842053697	0.404344602418814	0.231419809670941	-0.0810030642316736	-0.42111365754022	-0.478866497762538	-0.164990298358945	0.985380565564666	-0.573453742571502	-0.685481763195093	1.62793385198977	1.477077006839	-0.820253992677088	0.57766818305414	0.338574813836491	1.05302887519154	1.02053959439155
MALL	1.51686370031031	0.875583498789065	2.64907533996189	0.726723594539461	1.82792068901893	1.22691250411617	0.567145638250222	2.48789805102331	0.724898957324755	0.279075690724413	1.45493993868338	0.538089534876911	0.621898164392412	0.645599312464861	0.31441578777267	0.503925059897087	1.10703191167053	1.00887877515174	-0.489585231001827	1.42280684602368	0.917356781689481	1.70244246666221	0.147722461660182	-0.498057967009857	0.374373118100396	-0.0975699751258678	0.945758895793141	0.0403243730886015	0.455131978291393	-0.373540259214411	0.619546342308461	0.64052845288681	0.284361491953929	-0.253913293493677	0.439795206916941	-0.504812702332594	0.317203217558941	0.629189381138923	-0.141851001527223	-0.0256768986145431	-0.0278394176601406	1.54305313252038	1.65392640793513	1.0919389993396
TNFRSF10D	0.918868769391707	0.833732149311935	1.03676609762374	0.0411487165329339	0.424213899305924	1.62321189338784	0.688055018939878	2.67833830939738	0.390622297970525	-1.27812563517511	0.59633276128953	1.64015230619582	0.180284772145071	0.530895695311716	0.142103823952802	0.295276176163714	0.892417399971198	-0.448013156109662	-0.954801170506337	-0.0885056835408504	0.766181682754074	1.93977167021661	0.532272196498797	0.939324045447672	0.60257210221421	1.19386689070266	0.947272639831008	0.817811692536004	0.740043145929211	0.520264261436716	-0.274631170630854	0.0847435958473346	0.786836890041318	-0.0187114463222599	0.544347227758233	0.574108141585739	-0.148951253115744	-0.0407985410676224	0.600299316910928	-0.18830623379865	0.157358015115866	1.00031928349138	0.817049310303658	0.740302837402074
MPZL2	1.21362389545872	0.222540731152662	0.91969505246064	0.364899468375166	1.03853573038511	0.75518397122228	-0.0589691371376448	0.486804692939045	0.116967185706538	0.563789241927209	1.04050743459036	0.844828566843684	0.521772360311347	0.0985997700043442	0.30503962920981	1.01939182672311	0.468001606317432	0.74048567345209	0.149409253808841	0.58642979410003	0.629323696481703	0.842462481402878	0.395195329515711	-0.366510525180456	-0.0435938222805439	0.625915767440029	1.19603845599034	0.23325589787565	0.18673947199369	0.0849108746190063	0.230510254772985	0.0706239041872972	0.923282748877543	-0.528777991878926	0.595871905118013	-0.264234072893207	-0.229532731128005	-0.253696866602255	-0.395748444009041	-0.688485382946662	0.970424250669776	0.845615055203028	1.02436803609794	1.04692460888604
PRSS23	0.955711293311206	0.719227894725687	1.56984345084414	1.04957956458476	0.704506399790195	-0.202061659976258	-0.0570428154326589	1.78314727869005	1.42088826061394	-0.273786512043392	0.465055518380819	1.12543774452438	1.03133332233365	0.0417827311614835	0.107759478092192	0.125734244614328	0.679149182247125	1.13869889941217	0.759977549799232	0.812107034816103	0.722724241828429	1.36726997717683	0.528822677152474	0.616565378165594	0.144142697204283	0.585069991477137	0.572710060472498	0.327971940613946	0.42005231760414	0.221145878717975	0.0485622653980938	0.929168451310883	0.747066055530203	-0.0438343361405828	0.976735394381977	0.537153657154746	0.70801427855508	-0.0829459636266481	-0.0992557314527607	-0.111736346449578	1.18862538967079	0.185280873456559	0.770336665451847	0.621244642134196
ITGA8	1.8635711357974	0.77106514231948	0.353078912982631	1.56430333778184	1.00351764022045	0.417811269929099	1.53619871214525	0.533940270498019	-2.00477627316119	4.17288018506986	1.83544651877418	1.14261001688378	-0.291461990174037	1.24285917337844	1.58589269475862	1.7053660218538	1.6225605621328	0.715331510520812	0.288129023060786	1.26083464224077	1.17809022569471	0.788108228275359	1.12000882052902	-0.686728908312024	1.42079947982971	0.258107571336672	1.28733337048022	0.492675924435208	-0.665092597394651	-0.235304892772362	-0.131870319371552	0.201662598779065	-0.316161328142076	-0.618469047409388	0.524361363782775	0.112496121877486	1.02152648146819	0.735221795085501	1.20095742947189	-0.229612003982894	-0.031107002768035	2.15377629322592	0.973514603163512	1.4207810658277
GJA5	1.86961160873868	0.69480551570311	0.962684999968724	1.00720700505317	1.20289752767832	2.7549096039185	0.918390391294464	1.0806916286327	-0.229251911332889	0.93186593701176	2.28822621887858	0.136436885060879	0.198851800655459	1.17039099498622	0.255855358234892	0.962341868089004	0.863069273164542	0.44282096429624	-0.931515815626746	0.199048726051338	1.09695773886786	0.840591434297865	-0.192482221650396	0.496736160655326	0.93091307382267	0.215377733623884	1.24347769619173	-0.360744721127702	1.07168632443606	0.478154937847714	0.194632145245232	0.264534809573195	-0.166170546361334	0.463896911515322	0.552543079846552	0.600331549343386	0.341221255053041	-0.405102153023135	-0.613394208395281	0.443025569936355	0.124275398593114	2.0940474758322	2.91911842910995	1.99249118074041
AOC3	2.21404806067711	0.975867386596068	1.61949601809807	0.969890861227206	1.20992546213243	1.71276070887155	0.0783588938968696	-0.305827468146128	-0.0614062801518722	-0.239870199356066	1.84394493379973	0.463278909221921	-0.300210794873601	-0.312401391425455	0.594426441855524	0.654092281953259	0.960478446316785	0.859960199456856	0.582227199973783	0.566657535550722	0.792372246878125	0.336171844726616	1.12850810916963	0.822994057909983	0.954907792143844	0.837152304274628	1.24857894651764	0.81688605140636	0.167676181525865	0.00907282094351539	0.342498616458155	0.714273373354129	0.811044024014795	-0.312721116831832	1.12548453634386	1.54263858314713	0.417110939947703	0.213672330083663	0.471666443706645	0.647922962783833	0.893683074010666	1.64055867638344	1.50485288517199	0.214549146169077
CXCL12	2.57802200004221	0.961102011969484	2.1512957570678	1.32452672277735	0.769911673024941	2.00927978160157	1.85354520984524	0.573816957499302	0.681427074123791	1.71922321776543	1.17280280284724	0.268658643381316	-0.739060388486155	0.453267122083832	0.0171457950492929	0.625625846514565	0.91344127840492	0.861089457311109	-0.381022090610409	0.168077204255922	0.520245071582637	0.422533880981608	-1.34669836653245	-0.456986034427457	1.23766447189549	0.413129966783771	1.17705133456952	1.49904475021775	0.528182063805693	-1.09204950769021	0.685228590846116	0.515183055125221	-0.379762578344735	1.38265425274861	0.961728333245335	0.70019952607784	0.530628940862729	-0.167164320906322	0.35344598615967	0.231999509159415	0.604101098255331	1.68982155586806	1.54315744749278	1.17659032543817
IL11	0.535616779586176	2.53657509687627	1.82763296378322	3.90101822807905	1.99786212861786	0.478675059625013	1.17661255521102	3.5333780240159	3.9405116000978	0.252388589373603	-1.06607240093871	2.56187940565316	2.22274007617787	0.873479917538836	0.379393833865229	0.878139336935559	-0.709848467780958	-0.736248478087044	-0.651859137779904	0.21667349424951	2.458799196405	1.52177243910501	1.0341022124411	0.885590864132224	1.20945745227424	1.33535162470737	0.223924626634222	0.133473650059644	0.347609140687959	-0.454744589556168	0.0541498199295883	1.52885781496264	2.34546754054203	-0.614767765792126	1.15991173153695	1.66855743796821	0.161309117483616	0.257951034454879	0.491496187332362	-0.4490517007667	-0.473690250866051	-1.43296968963501	0.00208484560100881	0.516037915231194
LIF	1.2207700582838	1.78646364473328	2.00583000728303	3.21066756223629	1.48871674273166	-0.64752533956672	2.19581683004639	1.84457557671316	1.00132354078879	-0.36711213226752	-0.69314308285654	2.4949702360636	3.05551904668506	1.14812195435114	1.53431198055381	0.489338078346289	0.0603456536383329	-0.522515666717594	0.332904596079269	0.115327978561642	2.60648860002243	2.19759868224597	1.91080541656032	2.32909277923079	1.76661789189661	1.94635627437657	2.45586926896151	0.767874580087627	0.989818363532399	1.09624187324291	0.541966218394943	0.897298017809039	0.984115938287041	-1.8837169400635	0.262846560578714	0.334289287655641	0	0.491107264224957	1.89785285279158	0.931208494033489	-0.233283540390892	-0.804787559420622	0.624831864959619	-0.782512226541526
SERPINE1	0.886146699473343	1.47165942916283	2.50706011175226	3.1914207603279	1.52068948804082	-0.81952569591566	2.28371187575023	3.17298154998983	2.32997805970435	-2.31554197933322	0.296784716871922	1.74968159707214	1.2743087558314	0.435764458370291	1.03936070882475	-0.223166557801472	0.647272559667818	-0.64679354458056	1.36714345106216	0.0921383866909357	2.03161630405403	1.90536747032769	1.33387430518397	1.40447672842109	0.142385731809236	0.60006359904725	1.5441794888024	0.496385453757547	0.66451967628569	1.80582652164791	0.41482767353798	1.53202884569082	1.99282945035324	-0.0808502688222189	0.91358508051088	0.983270028432192	-0.315053038714231	0.841235247105885	1.77369637674083	-0.414003731790261	-0.14224638466703	0.297180996168937	0.0101066693751468	-0.935028547144512
KCNN4	0.679449587872781	0.938930666920081	2.84572013575299	1.60742905337725	2.61580236901455	-0.379299978636499	2.19185961808256	2.69832670359478	1.70984425398267	-0.891416737510158	-1.69392982677749	2.11111428845032	2.02927995264342	0.788281293718992	0.462842890599153	0.254809657518568	-0.640027501708184	0.802483348113496	-0.134968918473169	0.479779927114042	1.54412699090092	2.90494840140495	1.43986570878574	0.693110495251345	0.577552449070302	0.236857946789788	-0.882352013560884	0.479696274206637	2.22569544147224	0.780823165222302	1.36262812594272	1.91494861040982	2.41308368128101	0.328064063479516	0.270083614334152	0.570908029169176	-0.194041002310085	0.454863616961602	0.325327466388778	1.88680814173714	0.744930336178802	0.737219012896512	0.798789066400711	-0.574360648018962
ADAMTS14	1.02950045928622	0.581657967703332	2.51464905894388	1.75755934429766	2.83532193073778	1.25669768463162	2.25211531023208	1.19982897710653	3.38868188539436	0.316427429632538	-0.862872777897431	3.05456987980637	0.469057805646536	1.18293650058167	1.03826480303415	0.54660240420327	0.841539261910366	-0.115885148255067	-0.681711963724719	-1.18487824935935	1.96898881916432	1.80695267007846	1.19935505134373	0.682784373665218	0	1.05036870629034	1.3816302566731	1.6347776590121	2.25945540251906	2.14177229772536	0.663495533131934	1.44874322249412	2.3447350000847	0.138473865228299	0.945705343753518	1.30800090799902	0.649217982292227	0.23499446961017	0.0947811646369559	-0.490740235483676	0.60966841924241	0.945721264116162	1.21192392897856	0.0939580040268921
LOXL1	-0.140190021241421	0.45878120912638	1.421512048131	2.87372641674486	3.16529359601059	1.87829740700484	2.79624655700581	2.36235635385839	4.2217530554513	-0.115544959913065	0.501052153755099	1.5382769737545	1.61238071530319	0.808968096915376	0.627906249405391	0.378265960131828	0.406070140425225	-0.110287419201053	0.507406009232096	-0.000408343557454031	2.10830079714774	1.76354098667823	1.46354748526372	1.40282433777857	0.858496575833906	0.465550469228649	0.291066483286077	0.0502545299827816	1.63643875272685	0.718858937611633	1.97050099512344	1.65543685094486	1.63566717039162	0.0814020441776319	0.385905004318494	0.771641311245595	0.313179297179939	-0.0274830792202102	-0.268833908296925	-0.16685820948418	1.41473269435046	0.587787611043494	0.948257622167807	-0.345870864495575
KRT80	0.225758169944422	-0.0698817625027593	2.77570661786316	4.12350747563114	2.55909400971319	-0.531775114906581	2.34295861184201	2.41487588582754	2.08136902187335	-2.09592308616948	-0.583476851210618	2.84871952266023	0.914765635934198	0.970018832426479	0.71887649617856	0.611484252974025	-1.56429832281757	0.247592470038154	-0.126975269047146	0.373835869190241	1.15049783139104	1.64212226861859	1.47267518007464	1.54015658701171	0.823003642632773	0.511682306529408	-0.289076727370461	0.87842214879174	0.545590365143763	0.395564965944508	0	1.84017224856646	1.61399151470505	1.39869195628491	0.763185852559231	0.972942486757116	1.82027762117491	1.57088458968162	2.38498616274881	-1.20817133774582	0.599762855948835	-0.582660134134337	1.24770951794165	0.0406724554987588
UCN2	0.705181121749118	0.501353870689128	1.92813258880054	1.65617400921811	2.31969306208328	-0.602376368766906	2.25673400589732	2.78338269210125	3.68222290946548	0.041683446241878	0.12420414719599	2.28402542294103	1.08218295000242	0.54272490035772	0.897720675717742	-0.308282952066625	1.05294796867779	1.37843887458004	-0.816621634834096	1.234394680182	1.8662684882347	0.927147104513636	0.333192305552289	1.92078427370251	0.54985875626149	1.06522153164066	-0.223878715792558	1.87824349014074	0.888406052552378	0.94909809444111	0.377086424404869	1.14094201569531	4.03714036949079	0.837864334340679	1.30667175765041	2.00605088796197	1.6197562746232	1.61667732792514	0.720351419220336	-0.942318089254632	1.39624435550219	0.781813178077148	1.53376442646489	-2.52661260723937
GJB2	-0.134656992973938	1.024205491232	1.30239107578829	2.58763475968018	3.32620451463068	2.10707377046784	1.50884500138094	3.06092099327531	2.15694913312866	-2.75590124992996	1.3253270014857	0.913245557724545	2.83014906705424	1.91743843870937	-0.469524540316217	0.255312175346496	-0.20193071402263	2.42941173485629	0	0.561200940775404	2.06139110054068	3.17523952666834	0.556025206680495	4.48340328945066	3.31770701161043	-0.094179088080903	0.00105494824201628	1.85652806078542	1.25965938560447	0.134905279069339	1.31088231300907	1.93245475390236	2.00040339502859	1.96810409367344	0.470981886398999	-0.322028144668404	0.924495306294182	-0.618125396598855	-0.327687483397575	1.07632687090495	0.545968444513452	-0.282804453852062	-0.342211892323658	0.311313691279093
BDKRB1	2.45476749809536	2.00906475899791	1.32829995289444	3.92554391576422	4.33648499498781	4.10993163749025	0.7647777966002	1.57605051066311	2.679135361888	-1.6264116835298	0.327847294103485	0.518255047608298	2.58198328190827	1.06483139925603	1.24244977513882	0.387841408340447	-1.09478692017789	0.717103872677828	-0.430629107404524	0.150191128809236	2.48021240178946	1.51379689970697	2.94170983548357	1.61762791203583	0.704723804800212	1.71516163491221	1.84298541146137	0.654780959747822	2.33952554306149	0.945116377861511	0.408903062032282	0.24597702276395	0.601892671409517	NA	0.652874422783638	-0.834781396124955	0.479684166687239	0.418543682078864	0.587550565266977	1.5639164379336	1.06927425858851	0.985479107217376	0.597982799158345	0.449554546583381
BDKRB2	0.85904429400001	1.56553519181196	0.555935313696802	2.24176518589075	2.62112478183198	2.61242326852516	0.232726777159095	0.808459494435527	2.49003644786681	-2.17270016891807	0.761178677137872	1.35332935653281	2.25781192220669	1.07076649661816	0.742141124886864	0.598185004023101	0.782531418958997	0.951579968136078	-0.466060057266522	0.390795270660869	1.19874704832234	1.84208166420254	2.17369305415078	0.746846817551922	1.34916415255813	1.16750005238556	1.66115590183796	-0.0092328590575901	1.23632856671842	0.315858442427035	0.414590447777736	0.46605227275736	0.653320543382028	-0.563316740272787	0.700648510337885	0.177095945151238	0.292892448031297	1.09397246617869	-0.0922272115122963	1.85058914932067	0.687342658663123	0.744620328370672	-0.155886544956819	1.40243311776619
HS3ST3A1	0.242493908025857	-0.030671943045824	1.74529118765864	2.50765180522672	2.09032888301784	0.601600769609236	1.41921407074274	2.69654381210121	2.55649866016753	0.965286050625394	0.842761440934576	1.50307501779931	1.60282460890248	-0.767645796261072	-0.697201103209276	-0.468116062170811	0.591985103420844	0.460750625245142	0.588839682315239	0.0563687659847932	1.54717131040388	1.94881054661508	1.01065799920518	1.3557723283563	1.08920231953068	1.15399509905899	-0.121495859281361	-0.733402513910502	-1.05440571778508	0.754437933783532	-0.223934042693169	0.0651491430548041	1.75126148340839	0.800925626336352	0.0794784822719275	-1.07174131051766	0.190104481289306	0.485974520311761	0.137036167155671	-0.650177599954457	2.09603685378513	1.13676702941968	1.25793099823726	-0.371313638236095
KLF5	1.00446379611763	-0.256006264725656	1.86994467554237	2.04017692660076	3.0548818415849	1.03612874962051	0.405123838244509	2.23891111346664	1.14059584243639	1.00961720921999	1.22618560067045	0.751363178171612	1.3271761602972	-0.448248739579941	0.386799270624568	0.116890895352765	-0.481894384964956	-0.189850719006157	0.979171080240783	1.18915981300567	2.30017448515736	1.17936600157923	1.87364073656234	1.45125288834432	0.573165179031479	1.32360340314639	0.197544009965391	-0.657626745380804	-0.20459859556257	0.709092368135485	-0.76220630559582	0.889638486671488	1.17003852297504	0.712488486230078	0.80993866250518	0.0735285340516709	0.717863001367527	0.483448075196489	1.39052052752092	0.656966411060248	-0.0971857180559576	-0.0756255370903734	0.131595185805256	-0.00539944715315959
CEMIP	1.14745648886497	0.687513449572912	1.94982835534971	1.79785431998689	2.80683947237234	1.53325012920458	1.73854589123978	1.49425861331457	2.13328658503771	-2.1577656361642	2.27576255710734	0.295545726839213	0.923212002535898	-0.0480328398109443	1.68971999499207	0.300510984243791	0.423061956611516	-0.260608178543879	0.913287728153376	1.44127521925916	0.986657883303066	-1.06621861583661	0.881775514636569	1.28492888141739	0.63028387497348	1.15785503004477	0.543201249591409	-0.0169430353843548	0.696502775753861	1.7587330196181	-0.30175209698514	0.920522996978929	1.86855319875445	0.0271986347920775	-0.137380721386417	0.219150799024069	0.103237097641966	1.69411321301763	0.154256985419805	0.160124037563252	-0.00830036537188449	1.33604514954864	1.03814237990604	0.485893101731409
PHLDA2	0.623935625337754	0.346987450468348	1.15439316974259	2.1470255507742	2.89542162662386	1.7042619487732	0.139238883633876	2.95478765657007	1.72137132532681	-2.01743590935606	1.20256107732559	0.747093185385977	1.48578939981671	1.45780775985319	1.05433206799545	0.894827027778487	0.834865797991729	-0.0568602456885313	-0.292773163442848	0.684572358629174	1.01822098603582	1.05884181914254	0.306997857295933	1.72798569458506	0.936292499352497	1.28715788043428	0.774426033331986	0.341527951392183	-0.205140885050914	0.361991438385613	-0.993678131611993	-0.402807032354987	2.42914579918162	-1.05419204670427	0.523280117127798	-0.11213062775966	-0.481053658983389	0.818090670854376	0.6834788280584	-1.04262226769483	1.36232382455723	1.12335207300755	1.76037052934685	0.326192892122101
PLA2R1	1.17829345641437	1.98362147234757	2.35188748753026	1.63658872232479	1.74552174085008	2.78686025429312	1.21300546470151	3.58904481638691	1.50068281393688	-0.747450038406865	1.31080359707456	-0.140725652734341	1.58667289309568	1.14196588495164	-0.535289435831659	-0.693973639331731	1.71091866204286	0.392137630431033	1.17966070189563	0.284768024689412	0.26946122830413	-0.270793646385671	1.45112413400088	-0.865339900021352	-1.07552220931909	-0.0746543210423366	0.419413598693759	0.965813096338086	2.50097889754911	1.03976499806116	1.26258545348002	2.69013846994974	3.9327753116793	1.58849905294259	-0.0540168676569057	0.801883887457563	0.620080895926048	1.21507060319822	1.07597477349513	-0.00275975886616761	-1.27059048490655	0.478190644149513	0.365808029530661	-0.163080390444496
MICAL2	1.12129484609703	0.570252950549099	1.67984541150699	2.22785132960523	2.43095796619518	0.86089364604569	1.99400831493046	1.16960117709591	3.00704120076193	-1.192568868564	0.861493178098454	0.926493679257144	-0.101708213483315	0.802892029841694	0.784625236843842	0.64922005644776	0.695435454343309	0.524161833220457	0.657676060814402	0.231026279482462	1.15679835126105	1.12139357967762	0.139644675134838	-0.366320787085886	0.274731729374567	0.578516322411972	0.647159775863115	0.510132011483715	0.264248414534272	0.372427456449525	-0.367890691919826	1.30989670487082	0.571676461023489	-0.00542303230215895	0.440146847726789	0.48277722103058	0.814080866985984	0.89020793584602	0.621647841414308	0.988735981652884	0.245753073209984	1.26286947472191	0.479229732792034	0.186081140650815
PLAU	0.794083487696395	0.760778462439202	1.86673442445254	2.18679068394664	1.97390786621033	0.754557653723336	1.89246856228938	1.40920188354941	3.00959712369195	-0.986383299864653	0.119101543629683	1.25418281390059	0.845974669797686	1.36087275133657	1.30711236677667	0.779855750549476	0.78818216578768	-0.222592920425248	1.08455965585444	-0.611934763946368	1.31604691958412	1.02553969582886	1.08763653890258	0.435033938228829	0.69762754586686	1.19430956595162	1.1226157509747	0.651739638301424	0.214999819786814	0.753082313578496	-0.231250304716411	0.667263282927904	0.480889899542792	-0.284834467717922	1.14862236172793	-0.0209732388368206	0.159369384570423	0.500704387856016	0.628338770089479	1.28791396969793	0.809518583847072	0.322173561361972	1.00949008680095	1.15554386360205
FAM83H	1.29763879130809	1.02902715413337	2.03366655661089	2.37371848217617	1.27179394740152	0.820233257430709	1.74848793517146	0.944415884859977	1.58463957212665	-1.07610762183282	0.0309185007562581	0.316508527235817	0.384037286522159	0.731422826208654	0.286338301971868	0.0807566958629751	0.554197141187318	0.286625935302171	0.352899697389247	-0.311048383802184	1.44360212336954	1.35433678100644	0.419370865559952	-0.357746810731924	0.687100806748081	-0.145798296506058	0.688594942160555	1.55641438035239	-0.050057005174239	-0.438849165125514	1.79675763193622	0.586372145252399	1.45795335970971	-0.0364939577040947	0.695293246066191	0.582132684149834	-0.0387235268846375	1.29830408298351	0.87613684724052	0.721897604090314	-0.119019961241285	0.811910832712237	0.0267417441280855	-0.88714904832206
SUSD2	1.30071012638353	0.592037910725257	2.76141805476621	2.14453848638149	1.50718335121304	1.4301585896567	0.549970854953266	0.67808405179888	1.60031290481082	-1.04947166687337	-0.127803203504876	-0.318366837722803	0.238123721898761	1.13076954969146	0.085773819620317	0.346282884585473	0.730643389254367	-0.183357947279328	3.10516226926759	1.5021246487429	0.905264458881779	1.37323843098964	0.837740389339605	-0.584051493276326	0.338555116323413	-0.053780305855145	1.05845221227407	1.46029204736639	0.327749686459589	0.5121074799504	0.865254202796981	1.11349848526272	0.451838434493852	-0.245023709382484	0.34919390875365	0.427719081628386	0.853938673890123	0.883408259402432	1.48792998542414	0.202542350548543	0.795932282620277	0.920988676970566	1.66048615628109	-0.151864884995797
AQP3	0.605483727793232	0.924825728010865	0.866683609359078	2.01720634907304	1.2574656513876	2.24243080217899	0.468162711231211	0.980692823902504	2.13673703403774	-0.997123207346642	0.172032687184576	1.29068168196502	0.811245180688569	0.16531481772576	1.65319299694937	-0.486886116658606	-0.632486658276226	0.891700154587546	-0.396821313368739	0.779535392181512	1.67786135163237	0.589784989617983	1.07970928154625	0.979477671241185	0.0500502375354381	0.577060624271735	0.421643771323187	0.210829800462985	-0.0450383381544356	1.80584791991919	-0.348066704387723	1.59691229433761	1.19998184374799	0.235779064510984	0.769559552522462	0.534627550043198	0.465880373285745	1.22376375927137	0	1.06338835206917	0.0499530021657098	-0.176947777449243	0.233594056027427	0.0720969671658197
RAB38	0.447034112985305	1.8622647757329	2.23643084414843	1.72461847968083	1.20863822798263	-0.520209867726265	0.715615014706193	1.97038325317552	1.77242809876678	-0.301026446688258	-0.417777903084521	0.163144549461672	1.55242842019453	-1.23140278026386	1.10103666999961	-0.45494762163753	-0.65663724080533	0.197931335212426	0.532493188286043	0.300647778438123	0.860642477741836	0.455933787524319	1.12755700114739	0.832553954422363	0.43532485323347	0.585823203718266	-0.198874747942458	1.19827862545804	0.478107003967941	2.54571292224139	0.882114822414642	0.753114817862712	1.48288160164628	-0.076786731836286	0.83677931141196	-0.173536122197128	0.412262743400177	1.05814962652613	0.440738178319392	0.844594353683853	0.517007448092503	0.884610374518267	0.411966492800546	-0.463510186498953
PLIN2	0.813041024604896	1.23831619012728	-0.0303715200634181	0.944825264462742	2.7098731378119	1.00625482946958	-0.106543722022737	0.157014412168036	0.302315939947704	0.610320985315034	-0.25302725962281	0.480849228847256	0.0745000005711128	1.09036078422507	-0.653411692147189	-0.319282737046156	0.121702196476752	0.775004259521874	0.478711240743939	1.00715471387281	1.26532514252796	0.911745134939913	1.66298051684841	1.6720650634106	0	0.808266351345915	1.72637154356027	0.471144592784643	0.532993453220027	1.52131096361924	0.962030220917719	0.219889844305466	1.2940044755906	0.513266733305201	1.06775778978841	0.239131676880734	0.182720533909899	1.21228670766314	1.28111409718193	-0.0274509936336131	0.395022144412803	1.17806348753999	-0.401086133324419	-0.154532018112159
SLC17A9	0.332844165814565	0.71344060417963	0.69671430787884	1.633209345255	1.99852623392263	-0.1492692428908	1.26207290935296	2.47465089918256	2.22821862470654	-1.47928010895159	-0.524271522768729	0.996999680122175	0.192121995083734	0.940518874421196	0.374486443640332	0.367978070076129	-0.198353959824732	0.190180750084325	-0.107578645215848	0.423672613192736	1.12847928363305	0.202186194368877	0.108003079580122	0.817263005425229	0.643085946731039	0.503367232676116	0.874164411485702	1.14573788561481	0.879718344379566	1.05614952323535	0.874526808887841	1.10063738421697	0.928189483102444	0.513708108515564	0.0733914249096718	0.281104746346545	0.0618870244774641	0.67921699392104	0.917041905060826	-0.44838734386014	-0.760707966411271	1.15170278202411	0.463876537325923	-0.0494456747994559
SPHK1	0.197464000597478	0.85606962037097	1.24703192719982	1.62143599690539	2.81717118934812	1.26671700244495	0.928329400003385	1.38016143444547	1.80976297011195	-1.17141773298961	-0.548920406285724	0.342157715703155	1.49451708987234	1.15438867437047	-0.0584672250865321	-0.166978132946721	0.77305472404224	0.695686456157175	-0.398927434814828	0.798856501581069	1.14689214163492	1.15433367897994	0.56467808578206	0.161125780652602	-0.116251531704009	0.365529336133159	0.893884229763139	0.592089823963897	0.633233390632618	0.916004233485634	0.101475220730534	1.37773673325087	0.43056962082267	0.635082560218831	0.997015539177223	0.570835971255118	0.843131918370347	1.20099056812028	0.404663917946695	-0.0846895737394577	0.233287833807492	0.937421655836727	0.528682476554164	0.0562605497479371
CLDN23	0.89217265460622	1.69236382353588	1.44783794473778	1.54994325560629	0.824162464734737	2.09003730133264	1.59825802883132	1.84372763570504	0.650642370791531	-1.56309545361786	0.214610130062946	1.34622185757016	0.39782938208385	-0.36682071586631	-0.376367501837822	0.045760335632717	-0.273712927169358	-0.871524462328997	-0.0308055030033374	-0.990400980197857	1.25956916632761	1.8230811147865	0.552964673357962	-0.354108122894945	-0.00842718310223853	0.294262680709864	0.675201948408702	1.25962122630744	1.35812728859717	1.21612941576237	2.60643164130052	1.01903905043166	1.22678908396502	0.349537236284617	0.156638230696323	0.0614684560052517	-0.624555632379815	1.25509870787353	0.574751440594132	0.400842317348144	0.727183309163865	0.0147741808816378	1.0386552572496	0.529466597342908
SMAGP	-0.0118894318901066	0.144766911943419	0.506601392495693	2.23976295686099	1.65488071513572	1.85733642640748	1.30281876930324	2.00435467658027	1.41686801137988	-0.60914197647288	0.795133563987825	0.644589093618437	1.12450278859627	0.364502606122645	-0.498078763279677	0.164442748306537	0.0544746106712635	-0.1373847883926	-0.253530774816397	-0.497949938802848	1.29660069952772	0.292849220254276	1.25789778499013	0.285106223865589	-0.166560957652698	0.213144826403645	0.048956229228702	1.00981527048394	1.521597969702	0.901563616858824	0.595862777241472	0.788163355476353	2.3282618612416	0.248599437891672	0.235115170082292	-0.356491999604258	-0.236653230814787	-0.0876412629841684	-0.390997016814697	0.0490743781724611	0.294834489399294	0.0132071493974196	0.966054315239815	0.392023802338426
TIMP1	1.22185626105073	2.18340401700464	1.66849658181546	2.01321260974583	1.60713894161657	1.11688290939293	0.589493837588832	1.45246845455904	1.65310974756717	-0.665622417864852	0.311013198776738	0.756257979340413	1.3074870896397	0.392560612239446	-0.14590020314519	0.0525184255470861	0.203717632418864	-0.077921720283404	-0.00860434951900559	0.335633782286733	1.00236487080315	1.68580407331033	1.8412613947113	0.856873875870444	0.138677154550783	0.662311633624937	0.65692136048585	2.0384717333854	2.06419150182022	1.44204810943299	0.866994035227351	1.5422470881901	2.6479573184403	-0.214015040034242	0.0301498550803184	-0.245872665151509	-0.669426225929347	0.704480871524894	0.506639818633374	0.27424849803956	0.680272455487394	0.220114433286665	0.711304532133219	0.028607214601852
SYNPO	0.670225062791974	0.35827166063441	1.1002215098011	0.45067553435852	1.38598665417519	0.242086561407514	0.452009853885369	0.507991418036306	0.858908456928042	-0.839743096437354	0.542145759710193	0.724715740918357	0.825001450971088	-0.0358072388732405	0.288998530689343	0.0822456016458057	0.300858459690548	0.529436858726912	1.2520019057835	1.51357644894365	1.0819748384516	1.33825796849094	0.844825590133573	1.52365704040482	1.32311817296319	0.592821520793837	0.995211796950785	-0.0369457720324792	-0.478213226221101	0.517872869231515	0.0574722489584499	-0.0396860277594411	0.341078626324897	-0.264618785311108	0.343894333089353	0.334467236340306	-0.151052275687315	0.435757164393321	0.95906653771597	0.891805563464291	0.423525930035124	0.0361080085045877	0.815845057253506	-0.353219685428177
SLC16A3	0.929886817982991	1.39967434021956	1.42853051256942	1.13572798685716	0.804070025009521	0.532214704341117	0.642641551287732	1.00754278426342	1.77169611217224	-1.75833515452121	-0.595611124996122	0.229031851955709	1.34331292170857	0.870287272795894	-0.1215441262309	0.334734910192892	0.206847851360021	0.363721531368255	0.835633974258249	0.747509271808999	0.311135121419174	1.19834163248953	1.24882783149398	1.10387354256469	0.774675818366349	0.531216930993736	0.931815782809841	0.163696225388946	0.890176393835851	0.693439326985671	0.340867372795738	0.757100040954417	0.465239323220953	-0.0283525459312765	0.938559910104636	-0.16991088503034	-0.163284872932407	0.691729542669848	0.549022155321524	0.502538014354349	0.844427850137114	0.176239206998371	0.456221494888558	-0.374264158370308
METRNL	1.05128905690952	1.45178737526796	1.07164649102707	1.67554836172245	1.90636469538327	0.652398250860697	0.373256312982814	0.530854488230039	0.903284905106337	-1.28691643904202	0.0792876905733578	0.480350713869353	0.873048645933141	0.573969897714232	0.101211463759712	0.357468434785369	0.150153117655247	-0.188877526986329	0.143855642036703	-0.0311454086959549	0.933313419275672	0.700984604063563	0.799572362282368	-0.00672913395105276	-0.03933457850394	0.519214515982292	0.882492411535264	0.364591581893312	0.804293889432176	0.825925019111378	0.0416319210862125	0.596137549719136	0.133415315011924	-0.043219545043965	0.587791477162913	0.101308390555365	0.0757358741474689	0.755655612150748	0.695671304505342	0.816409407312551	0.333197800860166	0.120185050132846	0.775356915956656	0.483173742764505
MVP	1.06417289490994	0.94525794810142	0.498406524474025	0.814643545188305	1.25336935776051	0.403655114645963	0.750601645351097	1.1474766960396	0.907318796731891	-1.52744894753289	-0.231441166532335	0.444578542506615	0.421810765765004	0.271421225590608	0.514581836853459	0.596850590127693	0.223140185208766	0.369393742707332	0.730102276582543	-0.0206690354370289	0.964325357153979	1.00447725708771	0.632381402425022	0.235455159774374	0.519395967996767	0.066543233939979	0.565082062856001	0.289404432014173	0.766637668155788	0.727036830734965	0.783293819986279	0.484818751690781	0.38441246415569	-0.125258554915859	0.230087901608601	0.359045060420157	0.22768979391223	0.668471462448802	0.0125199061493398	0.16035341777931	0.573862722733138	0.165477261805286	0.0500749668006191	-0.611071663960636
PDIA5	0.268001063056802	0.17246423168314	1.30315874374549	0.987730340156583	2.19628169227134	1.09495643237873	1.17886141297581	1.59897730220718	1.6456582965149	0.0330950354131634	-0.423629732380166	0.0810460424586737	0.973499305744245	-0.524874693842779	-0.217458618014092	0.212735567649802	0.602676705857636	0.225604497383155	0.55322181733873	0.0771842080813914	0.65700281871284	0.169829454876285	-0.4271416387244	0.665550802318875	0.473918226691593	0	0.504847847946934	0.430384556030579	0.967960366890613	0.807270140508132	0.819616400252635	-0.13796331862891	1.38744769720805	0.763269037612079	0.693078628076761	0.306437059658072	-0.00456319272491406	0.783034913509963	0.0757537280618029	1.16812828931832	0.489259896988048	0.184221867886741	0.737719411475855	0.26414036722272
ANXA2	0.0561783481801365	0.762376375470713	1.31984115028103	1.41972691396447	1.05645076586975	0.693090420741702	1.34307957095152	1.11445441955861	1.45763676460692	-0.878299905119761	0.0490264303260813	0.83552035680407	0.604670236221898	-0.301019257565767	-0.00300906831398299	-0.0981841868099935	0.388131166594546	0.025879013984814	0.601906191982607	0.450674171934554	0.767111192339694	1.02901954061158	0.149026800130186	0.670225981127724	0.150614933855898	0.238098025902971	0.111844574972843	0.663899132374215	0.216493437263013	0.919986562717578	0.595320321256004	0.87574629026598	0.460191038975696	-0.112860157420112	0.188100135082486	-0.220124409191386	-0.132485895711231	0.283215568183103	0.480108082495347	0.35622874566735	0.716812041749217	0.214571937516054	0.681671177896963	0.10774444431906
S100A11	0.666678264839565	1.15989157565605	1.52273085034615	1.25596775325127	1.02444285706197	1.13248636133953	1.02082358280309	1.11254246946297	0.719453733083148	-1.12298067484712	-0.263786607559636	0.275004250479308	1.33647573443382	0.148008328106167	-0.438743146641123	-0.255654747964001	0.220128691866466	-0.290421600013726	0.448155721726023	0.0829182529937325	0.560287955001525	1.01600342704979	0.541169032461133	0.688929881668432	0.437906621834702	-0.00334762403798772	0.673698845695876	0.782798506653151	0.746782531413758	0.950431276839942	0.665845473764962	0.129314237440038	0.703229772825935	0.143074014132539	0.174532028802019	-0.0795838335211297	-0.299435811389926	0	0.340675196724454	0.778320222904409	0.576667052030733	0.481781824830244	0.548381660960594	-0.0145198818869727
BACE2	0.356236244177356	0.70436802097191	0.696566677618448	0.833031643202424	1.74771813830162	0.97549775655103	1.13586675545062	1.39460758051756	-0.020695066384738	0.571294720646598	0.27685488962523	1.08368599982962	1.55385900377766	-0.139073827494641	-0.56910970335371	-0.37768487850537	-0.0947176432556872	0.183157454645839	0.155379392198197	0.541508055947011	0.881120205171264	0.685262646872446	1.26348837263496	1.5085574316926	0.292392987295351	0.166500325081339	0.231297894980331	0.572507813920116	0.61298078693055	0.872869825613611	0.20006823578652	0.388592685593358	1.43742441792013	0.0765473222259824	0.8367141306714	0.370805517795925	-0.17865323786043	0.263736844419716	0.559714722622785	0.720916040849424	0.343527064749662	-0.183684174048551	0.755546163286215	-0.096525941953854
OAF	0.0350792305473546	0.93425248785593	0.112501153158941	0.45997584696075	1.3274269720927	2.20371602936253	0.993083860844171	1.8529493662055	0.530431572673476	1.88005939935079	0.32336120347579	0.892156267006109	1.85957499401284	0.113928323780628	0.691619455812094	0.473947033817455	0.601304624886056	0.394300218683014	0.0188227716003684	0.0757504757210151	0.80302625458467	0.700635629574488	1.17367326644268	0.118923379656463	0.142119843143189	-0.0259123646239726	0.400941589398587	0.454644406493073	0.370209430097758	0.475510563941676	-0.115699970337617	0.317884918903218	1.10980950148699	-0.114891225504244	0.133731292287579	-0.206135153167935	-0.00310269026808023	-0.24958983001527	0.221007169531015	0.59303604373563	0.378323122996729	0.311712295948151	0.747829984011881	0.365760276309189
FAM20C	0.551278318379496	0.774176361001367	1.30162130002045	0.757931159624972	1.51097566953778	1.64647074270218	1.16702679441528	1.08295254680001	0.58421895227074	-0.409834378208903	-0.0441861580356493	1.08344181352585	0.692134685338294	0.636230399443979	0.593708657983295	0.38333574372074	0.965624667345612	-0.294090307161582	0.96867297981292	-0.596728116377916	0.830663477057385	1.01053863405632	1.6942502276449	0.860875263520373	0.49573390292574	0.638136114880191	0.652905748395734	0.409699321143683	1.01342709494204	0.812027293141604	0.503743232215718	-0.144301658114784	1.07865256505703	-0.000770126767347006	0.461977969461925	0.315060695296813	-0.589479585843369	-0.0278128752372704	0.597125551806951	0.828740978918407	0.0879602731214396	0.0999832482971234	0.75538062432804	-0.603585994729754
RUNX1	1.03155345558835	0.745861735764171	1.40874581203073	1.25729724212297	1.5430180924808	1.6412171518186	2.04922849886845	1.09225759481293	0.891638804482983	-0.40956960738768	-0.0281853547000284	0.998011715427421	0.30213253066986	0.301653748236842	0.377940589670281	0.618571600577259	0.361823186260677	0.375096916093704	0.295540736992889	-0.148936550088789	0.829860615736602	0.835235093461512	1.05028976639808	1.15080834394146	0.585216158875617	0.667804475913938	0.668851381626715	0.270690660835469	0.718999058483267	0.776670989963425	0.759509654395604	0.583319441079307	0.782826799296445	-0.179162120409156	0.461674703477848	0.529993286382909	0.165945858639656	-0.176742871041039	0.368992325769022	-0.345668631487576	0.463747285462749	0.627692984823847	0.52663777392904	-0.205235178428262
SHC1	0.419495572777364	0.905500117077297	1.49629420917452	1.29680988740804	1.82246400549812	2.05866380260162	1.67460773208765	1.55431589846995	0.803529109102298	1.91401458965095	-0.0456457811771452	0.678294919194017	0.766674208266703	0.290226096172969	-0.126034279604789	0.187534741267101	0.00110275063077087	0.152114088866457	0.106671453330776	-0.257785452970652	1.01234578033571	1.18003581001545	0.602665781812924	0.698684738356189	0.253858757514308	0.272686901125608	0.406844840182128	0.916576139240639	1.08216174232688	0.469717099170389	1.02574302604278	1.12442531703293	1.92442961483245	0.191488850059284	0.128315919855518	0.0840940701689252	-0.23815922951477	1.6672702118997	-0.0475554999136178	0.118759256862568	0.473648949243477	0.158067001346419	0.550237872149428	-0.375586741995081
BCL3	1.07930604009853	0.954890577720916	1.65462943598938	1.44834172661411	1.65147772165215	1.45665521600703	0.886446034058016	1.29098240264089	0.276907077313731	-0.344034976080983	-0.45295142845379	0.669469494502063	1.77384563252926	0.399204338631186	0.283522241035616	-0.256656121818667	0.470334434978744	-0.55100885541989	0.386481180250485	0.0607451810849177	1.10554993483941	0.594616141952396	1.46496724994622	0.674630294431969	0.596131728705631	1.07187579017466	1.03824551848791	0.5503132333183	1.10450896843254	0.44010303336409	0.950787265523601	0.327162213857211	0.610191023382454	0.0921730400059815	0.572332812260758	0.18679049584137	-0.351591748355814	1.29492996785352	0.150316866208664	0.62226296133238	0.282731738931167	-0.186619275458235	1.26954203264487	0.121871777113943
ITGA5	0.97387097448765	1.09969464927653	0.755468227187754	1.49329896798252	1.7935974276725	1.78443384807531	1.24178166657895	1.61237018993923	2.09421528797246	-0.022395803044382	0.316665914908638	0.630412886018822	1.25690015419842	0.904875053106851	0.221071521117918	0.408443528189535	0.230980444333392	-0.0215410427736747	0.14373489272645	0.25092333539084	0.764431176537449	1.20740561013493	1.44692804673379	0.862623526562092	0.582833899642067	0.571366847983957	0.871650461095816	0.602948128851743	0.653899833508827	0.420154001820669	-0.225558619453952	0.753690232065375	1.09862555221149	-0.183949937328532	0.343696543107421	0.117436056867396	-0.0284607799901401	0.341046609560124	0.13528926788947	0.129460218863114	0.69334756130975	0.517825350442538	0.18427733571247	0.0828631284099398
NRP1	0.863668866804836	0.994017283785694	1.68651313105115	1.22652338557699	1.62551967845546	0.584700722321644	1.26248108396181	1.50026812306389	1.22820216016032	0.657431008706097	0.244223310985304	0.729858963210168	1.11799405492961	0.173666403600819	-0.127548949614327	0.631805113314191	0.228039271770074	0.358456144894971	0.755698674680278	0.148605427635771	0.982201611440671	0.597070967250255	1.19106736797876	0.893624907390631	0.542337073759697	0.271338636500612	0.745288767478087	0.485418960472796	0.997022897488516	0.966739544891079	1.05213005948546	0.604068077272516	1.22386935518003	0.214646219904102	0.294659286116211	0.140853319396004	0.207183824001403	0.692406961898514	0.196039359154621	0.563986827045	0.36473496887345	0.370719171118648	0.08644501983202	0.0989295708131076
TCIM	1.3265246180354	1.10152233086381	2.03666431917026	2.03399024139789	0.854054514340809	1.47196802493996	0.0852820100998258	0.383006073418392	-0.244335140021361	-0.726505279850939	0	0.719857578430729	0.674231006593644	-0.495916691831733	0.139334824589837	0.599542253537628	-0.60547444397243	0.00988172401243208	0.670448427808235	0.347244856706427	1.93190934246239	0.867954474471313	1.30855121788114	-0.12917283075998	-0.970157145451372	0.936783338897453	1.47035482316773	1.11702698295451	1.73253250327366	1.20660182025854	1.23615965321193	0.552573870649066	-0.0363484388911969	1.0623051396335	0.226862868544279	1.40470140019306	0.57161578391183	0.197447415523569	0.315393717509074	-0.269097566943366	0.040530073495278	-0.254527701180399	0.693229199815671	-0.281356956351599
CCDC71L	1.21563040360669	1.8802705442026	1.92247837452788	1.96843562775715	0.690631706090932	1.49081579315297	0.565226212499908	1.13286878649602	0.439276810146044	-0.483889542907583	-0.838094920332629	-0.763015831085571	1.34321557820701	0.438427387103081	-0.235527056967458	-0.53326946939773	-0.334884081838934	0.269629229578127	1.06320641632027	0.102527513513808	1.49950258306988	0.64845735467673	-0.827350090025832	0.811703995874266	0.667608926466783	1.30648119779006	1.55624269452983	0.906097017947409	1.22465717480876	0.0289465776283658	1.19955083103372	0.527731695068329	0.760254969220131	0.880930042455568	0.014823245774097	1.77001067344013	0.48766945085293	0.883960821313969	-0.232058416446629	-0.569275677188783	0.946096964086545	-0.116356828111207	1.58976437522529	0.285529440883466
EGR2	1.81803970250361	0.361137240869811	0.140810170536339	1.52631038501874	0.35108862717634	1.53455744377883	0.799188840618001	0.905842325321347	0.499460847733079	-0.479945045610086	0.772057630036659	0.438782465965599	1.21225649067324	-1.07237515334539	0.511019164061901	0.697326581626039	-0.285964765343553	0.0393753113612168	0.617734849936686	0.407126100760051	2.03263591296532	0.534252418254753	0.4775365914387	0.897481699679196	0.395369251369778	0.463539033822491	1.17218079933732	0.143761339380944	1.10808108632831	1.33548001203199	0.281153670569152	0.865222813593716	1.17520095071442	0.134094879882257	0.567043401300662	1.86473422950035	1.53987151775915	1.11948959553622	0.680988969879818	-0.58334522578006	-0.679955239451317	0.449501434089768	0.406509853001759	-0.921307172489758
NIPAL2	1.2260858162512	0.704772996561564	0.845657296054795	1.60340349927773	0.779071638425761	1.41077567706001	0.732056594205789	-0.249668693361007	0.682630512953041	0.572634061235668	-0.195482543667823	1.07399878680641	-0.941752449046794	-0.743405168592946	-0.50619263335998	-0.226464705130607	-0.815267602499911	1.18270388802553	0.0659174192137562	0.157056765017194	1.09732510391221	0.815219710605178	-0.019363926487472	0.550055101803141	0.39462571921132	0.877705879415689	0.0708708072508379	0.594780764922656	0.0966777104851552	0.122504651045835	0.452384587806448	1.25216212253344	0.925851735139054	0.862216609942846	0.829905270367773	0.907523046064828	1.52535410105905	1.18703660199502	0.136853096755965	-0.554476494587045	1.0303237614982	0.0197599556997015	0.574541939004675	1.13073632128755
DPYD	1.5355632399893	1.19485957259589	1.44043241698731	1.18994353965065	1.09209530579239	0.385887990585	0.905839214442963	0.752917701845452	-0.126215296283761	-0.66758865004924	-0.473149843422499	-0.11470898910193	0.156436709178518	-1.2859337462096	0.454974122262914	0.565952365136108	0.104902634841825	0.135105161116746	1.03702275125234	0.132954179813485	0.889951029359143	0.578794667710111	1.36480808782005	0.0364990226845111	0.174642860846118	-0.0187444549474822	0.236457606748802	0.750529465174534	0.803447800334544	1.21084308090481	1.2532822065303	0.796863985548821	0.433408746107622	0.935060855919782	0.589797507378254	0.632351655701209	0.108666397237867	0.918677323720776	0.619949247281234	0.863547820442744	0.28921935024993	-0.393956017390494	0.393710738604028	0.132702020031846
C1R	1.18003538098026	0.941995318521968	2.24655560011207	1.27024942202272	1.53010394959018	1.66201938033243	0.501236676900009	0.459453895051926	0	-1.4104618721243	-0.174135461515303	0.0996134760856194	1.05775463582823	-1.00459880222476	0.151785215881594	0.747194736432415	0.265765727708429	-0.0947885857197338	0.804764860995287	-0.143889539059959	0.557378130753771	0.715060005965862	1.56760006267123	0.293242497649172	0.323452264391417	0.661276339279013	0.7100812510267	0.217165504954187	1.07370285156463	0.690852695930388	1.40033897776391	0.52324839678145	0.381110855977531	0.398603799123484	0.933704869867029	0.839774595345982	0.0822981633597343	0.564847655346129	0.377250804209822	1.46684966744205	0.894683424288825	-0.17893121585915	1.03137583874552	-0.247506102650527
C1S	1.22927826414839	1.09489381896459	1.72350246490657	1.18254732150713	1.21805456477582	1.67123921426636	1.0853279852896	0.281224450576212	0.0591593617844868	-2.84936096708315	-0.399006422639688	0.251236179365072	0.668142105201676	-1.3387279886801	-0.00108149379422976	0.788937306629463	0.089339671785607	-0.0229811941672031	0.666743101953702	-0.236316135869242	0.597637725098105	1.06376904874997	0.418699313064016	0.186627640986694	0.511449432361698	0.788392803256688	0.842849615962845	0.627197903071881	0.654445669626123	0.716481347394837	1.67621164405106	0.558941469129837	0.0476170128008487	0.70749828830485	0.649555395630266	1.06453331368418	0.293026611967069	0.551241348811367	0.429705473405159	0.899869110454561	0.826691782593712	0.0670555363791106	1.20709568001902	0.210160044192789
CFI	0.755514281148853	1.03043377738067	1.37427256099248	1.66816156212343	0.413916434682669	1.36035124845473	1.39150676343223	1.26038683320773	0.597306254121639	-2.66449037416813	-0.378628737995828	0.634758268106988	0.266466110306657	-0.967219943366887	0.635805942308373	0.092172494633145	0.909355564113125	0.905657440185209	0.75600880968461	0.684398481339414	1.28427429671637	1.40180986130996	0.863604040700803	0.738962007794038	0.481248709253579	0.783347372038725	0.275869911665919	0.21707310333293	0.397650818941867	1.20637116603463	1.41764059940789	0.763114539581091	1.41927940815541	0.0298267234375373	0.605134893142579	0.38068643626964	0.305361206497785	0.160221751686291	-0.565350792778087	0.586427629710279	0.491450174895584	0.200858682669302	0.703922499060749	0.295390224211695
PROS1	0.241032674495993	0.975157283549038	1.9021189063175	0.88601134305054	0.420606305458842	0.112441937687571	0.0736346323391354	0.922911029215729	-0.341957705849486	-2.20613191235126	0.438107153061081	1.18114586032595	0.444760912173156	-0.784455116571191	-0.0131931912168327	-0.245567446049504	0.428512012676675	0.0338587286116984	0.99261215778491	1.32727280944435	1.08843190657715	0.947669699059723	1.36991523149459	0.406358735180598	0.108798415181073	0.169268216804903	0.243703406820865	0.6187310739971	0.931703231535398	0.993625392033518	0.426595259954966	0.913768684641534	1.02853546285457	0.67592527823431	0.703845017555861	0.934892610152875	0.184460124889233	0.53442897528933	0.225060069537933	0.0918599973887027	-0.256534816248585	-0.222804811195614	0.401768625165729	0.00649483906032178
RAB27A	1.29265382286826	1.13645199782103	1.63641707093469	2.08534826984765	1.49121856134374	1.8696669846123	1.95938309211148	1.33726427326545	1.45672421902585	-0.0485433633095104	-0.391107300016551	0.0357960942776962	-0.116916460641167	-0.265967564189969	0.149517276466864	0.106920159708324	-0.25082214782639	-0.0553583960797154	0.603307333956843	-0.100307443104175	1.23008259027427	0.578033452551069	0.642184388468222	0.86428516501652	0.453393505744519	0.436997135005882	0.570815105961209	0.574698034263483	1.07671106315986	0.786928897781832	1.06299136616184	1.04302157968292	1.23786503923316	-0.00988372198592304	0.395833934937157	0.0917388331295391	0.272040714592755	0.497364010293604	0.0562444740597068	0.568314437011489	0.198425577103297	-0.151346948086564	0.0749007366526005	0
SPINT1	1.36692977326784	1.63090582969152	1.57556319167403	3.23594050646587	1.66988087284132	0.932178581973662	1.33339008443038	0.907031678289091	1.92996058231273	0.0338115046727841	-1.38360010327786	0.892919823462444	0.157083086844738	0	0.173649853325148	0.0724919616177499	-0.656724322897597	0.290147566557462	-0.133682850994149	-0.30850185273223	0.834759679478696	0.298386827600488	0.612997788953881	0.340873428127124	0.942397174927781	0.420713325586547	0.51789899084444	0.896376037300521	0.55252610584875	1.13387137775297	0.816886611939242	1.02144742389085	1.41693709921616	1.09641202908991	0.382628771010123	-0.227690849995612	0.371181987429257	0.432859306932162	0.128839443481747	0.53912702617422	0.479805158648636	0.685522297637329	0.17103730460562	-0.0336269496009444
GLIPR1	0.965794662586606	0.776153691350501	2.23214251817417	1.63572466543218	1.1450562119459	0.770432501915324	1.22332910140577	0.753216899426721	0.216503147377447	-0.624050369609966	-0.341876195690264	0.988449458560048	0	-0.132040304909551	-0.286096934346995	0.307065006478251	-0.367329281469948	0.199776754813026	0.546758392099343	0.711962414601902	1.04311749640813	1.44127395713256	0.970694340551643	0.950622309661741	0.240633307474601	0.424119016938379	0.409452444584668	0.786213791472169	0.979286876087264	0.630477726586796	0.983418420548549	0.921388299036948	0.574674094417237	0.826851545528042	0.955832828809951	0.429706999303505	0.69753979898003	0.325779589592849	-0.406065989121341	0.037947810967836	1.11106711183009	0.0881339563172509	0.266202188422416	0.253776602163687
SGMS2	0.857641364333813	0.387507719964631	2.00978872720746	1.94008854209486	1.88127958424584	0.887859507307974	1.5768791800931	1.40812021565834	1.0188219636061	-0.770451256434151	0.498061434202719	0.731368690330031	-0.151182221094324	-1.87370497108128	0.0473756464288514	0.17236982753729	-0.347563374271631	-0.970168119769747	1.05098715729372	-0.0569562555978751	0.908341906493733	0.478604367897776	0.689345575278189	0.922273060796905	0.0816069686307115	0.0193362390238975	0.146063557343969	0.707568720964435	0.500775532977523	1.05505851599004	0.70722788746378	0.943113516652171	0.952223987471524	0.54739860984437	0.481332363681948	-0.110862076907731	0.293853950991796	0.740691051499987	0.904619038884486	0.147800344672429	0.0452020913196944	0.201162236419844	0.0931515240884847	0.196599270327218
CDCP1	1.43874118239022	1.07662570209589	1.9655211848199	1.47968141992965	1.87252846203195	0.0221985088741718	1.42456485395974	1.89929160882175	1.02901804082158	-2.86747904346013	-1.93412138945838	-0.0128640589794666	-0.0122521602343855	0.104554699721964	0.21491971473455	0.077509590804315	0.212293421806458	0.260078732975911	0.766255671623779	0.617869755011184	1.71096935034841	1.42399672561601	1.07298445596069	1.13700410338746	0.9658512247156	0.318252543922978	1.23486378510501	0.637824232689961	0.224328125530944	0.68073598387407	1.48876577273885	0.891708493207501	1.37693793581502	0.196956928304798	0.326907372342545	-0.26256902255386	0.159768321372245	1.95518527132157	1.12954445969786	0.943938167501736	-0.0491436207085764	0.105465968043685	1.06664385793686	-0.151321528779962
TNFRSF11A	1.95627106326089	1.22611372172772	1.54970191754371	1.25123303344035	0.90129671871897	0.897760740062248	1.48325245374148	1.22981897263192	1.2761335677213	-1.64727187927808	-1.27113387245985	0.119363729827309	-0.635932099414863	0.0042501904632997	0.207112630224757	0.0585649540106415	0.0370947657012715	0.203808727510264	0.347044648277594	0.516157754373337	0.711533905464759	-0.069591474311457	1.53151049425601	0.550160627221733	1.34603148518877	0.0510135375157563	1.2716174072851	0.421574451710439	0.406505008425828	1.74750436278425	0.583051551525833	0.904337694247367	0.74941990797853	0.97192215113935	0.678587731922862	-0.2344537835631	0.969691519481701	0.895969082161186	1.0775522720946	0.706853958534142	1.344443202013	-0.498593762687223	-0.315099180855761	0.0439059166521332
AHNAK2	1.66641675787031	0.488236988016732	1.29466160151387	0.861000508855597	2.03059239658579	0.755945162819228	1.28457220144502	1.4084452117163	1.76329264127531	0.37588530202937	-0.0544079281127903	0.585643037460611	0.528152928056993	0.085999325339865	0.809609071278292	0.375859026319781	1.31566819076691	0.683033747044882	3.02133169488494	0.22062893302486	1.07453027176109	2.48977720579716	1.69797503818127	1.57147936053495	0.296245203162817	0.412751729533905	0.042823327857828	0	-1.03343202480248	-0.134341581953706	2.05472541692869	1.48514914587715	0.651092693538093	-0.7723381748761	1.44224928653656	0.862795881040037	0.592021080910464	0.436033439393905	2.48865167396779	0.544257889490958	0.227298964799456	-0.450120063633324	0.467640672160107	-1.11705813630917
GPRC5A	1.3463946353718	0.373068336403153	0.837682195048152	1.09109142962452	0.958666557931069	0.364308882779859	0.247412242407043	0.202741380002463	-0.0878407447590966	-0.429984870644651	-0.550190275195112	1.55287633078978	0.915362810027837	0.377683775678823	-0.0387423722074775	-0.693659416289901	-0.282437371827407	0.750424141096738	1.3122191090149	1.80801983678658	1.45496134159737	1.88672321724924	2.07677915617751	2.03231225799245	0.252201867121542	0.555946251251647	0.858749218127752	-0.247522682672167	-0.322805530155434	0.479045503408609	1.15415270255641	1.51518735816627	0.692840583734742	-0.460244895684237	1.96330148205067	1.00170023245575	0.886548277540131	0.409601301894272	0.938440979791762	0.828180637747841	0.309442401632195	-0.752481976606027	-0.00161484839110786	-0.86950408692162
NDRG1	1.17736031336451	0.693198622657674	1.46880975603209	0.489753824515407	1.87597093755986	0.130689321992008	-0.966094045637165	1.02746417018284	0.440500156862476	-1.23267139801001	0.209778298558758	0.803932916550824	1.11059565386278	-0.499485407684327	-0.503843616362788	0.81652029593472	0.383351972243494	1.03388925793864	2.56921835958313	1.42514968644638	1.03643780045839	0.533942866270917	1.87406511429306	1.72526091314114	0.33153148577619	0.122126957726725	0.707051231731863	-0.114780293085157	0.942662326857731	0.882275689670157	0.0626641036901421	1.06624223698192	1.0913661421559	-0.165287927216531	1.04032690302497	0.698688937091575	0.39665278663183	-0.152334519534058	1.25592803790485	-0.200197847106362	0.0786213548090772	-0.455658664810761	1.08837717407595	-0.637079163641728
SLC2A3	1.23612677922542	1.02398411602075	1.0977432476103	1.59143763155471	1.79687467034526	0.421418079255943	-0.0373435836282912	1.15344610064775	0.701439861275474	-0.386957437615424	-0.28707711415372	0.950942142409342	0.756478912535594	0.151467296206652	0.364662049710728	-0.308469756524612	-0.287893251607559	0.448920477727926	1.29789399582417	1.00615892081031	0.785964433289608	0.922970657466198	1.49464292287828	1.79442213883931	0.191935917446982	0.478436651191418	0.937528495981628	-0.312673723705727	0.470980798073892	1.236041529878	-0.00600817376234002	0.681204939368526	1.18640019454248	-0.428487765013178	1.11037400317639	0.469532229826932	-0.29420023967814	0.270604662525236	0.753986352714393	-0.0218434203893539	-0.0452789006694139	-0.353074259077626	0.052693123358174	-0.382989102135432
SLC6A6	1.66302760151032	1.13464663933145	1.49120973362032	0.85511590774543	1.22260519707697	0.448044903922051	0.62633694920468	0.997822935578534	1.23023236616649	-0.589451883233677	0.811564728807124	0.801431211922751	0.530778064850761	0.0258497983672192	-0.332643694562587	0.271109908328786	0.103853520598023	0.446047492906334	1.65428206890738	1.44762315999828	0.588858200405473	-0.562175489494754	1.75143590207213	1.27403970291983	0.238565672861397	-0.0297883137195001	0.703935731358619	0.772587547201994	0.598118619243536	0.828914414183493	-0.0262532345320032	0.690409411081801	1.70975513416007	0.346199350219791	1.12710572798203	0.844335994238645	0.781899461739301	0.162422152307756	0.563557534331852	-0.426030727215783	-0.159028453042324	0.804958026024034	0.559401504247958	-0.22111718687596
CAV1	1.00932744431123	0.778085172488967	1.23475419650066	1.61521011019448	1.86688510921166	0.221622219533542	1.95433592678615	2.34125353694021	1.05885202114265	-1.78855152789578	-0.35485154120044	0.737965439354918	1.21080933363744	-0.61714665797814	-0.212880416371469	-0.641730034868281	0.891235017640436	0.273231673222106	2.03562510220359	0.841911315699713	0.897670026158923	1.34382991245508	1.39134857275555	1.36328717088413	0.206775975256744	0.225464714148376	-0.447508999088971	0.458074550368522	1.08259461801804	0.661086816366415	1.64570725737557	1.13914276960031	1.0324703330167	1.32725859738771	1.16280768187654	1.20323100585063	0.137408784984154	0.466131889696782	1.28678949397096	-0.00878926336359447	-0.154551934798617	-0.218492842293072	-0.740538141618097	0.0752685881164491
ITGB3	0.787665513431413	0.0826921078860626	1.02998215595012	1.21230488843992	1.16538138101546	0	1.47963775145275	1.81360388713715	1.28087662543726	-1.9669275357535	0.795675175629208	0.792711275334842	0.864610699870967	0.980301181359589	0.605495006831208	0.517098490040991	0.685025191115076	0.463860087569276	0.863013799937554	0.482436013383461	1.21702279164258	0.927679844625823	1.34398358082593	1.80631533156469	1.18860192337418	0.0114688372346413	0.89206498642429	0.779682070096066	-0.333220526807141	0.416542587328571	-0.261816353005064	1.12807150429514	0.843412999123266	-1.44398139172163	0.972274999474633	1.06054111116679	0.132243149470762	1.12135875825479	1.19302734302725	0.677283145196552	-0.107440376896774	0.290314098977097	-0.669240502568646	-0.0394278569369284
FAM83G	0.578635415862208	1.39760689669876	2.08443776694302	1.42393887822404	1.70456770985011	2.13893390327476	-0.172102216185945	1.90260369124775	1.55134865565892	0.170021853729457	-0.252350031028696	2.10537959746105	1.70290391862858	0.68657077890536	0.394607238136115	0.680262529710789	-0.68456987644568	0.328779281495457	1.98891999982964	0.560390442428066	1.63378621649613	0.268029805542107	0.173849467944063	1.3103799116003	0.840486688544464	-0.757053022279165	0.411940323069268	0.895902469266522	-0.918094306204322	-0.739643278128565	1.27856401970114	1.90894516498307	1.78025186722115	0.53542390025883	0.908920223762522	-0.93544687573514	0.0789370688032411	0.901046287331887	1.98354948333982	1.93328622372408	0.744662711539979	0.633528977394254	0.263736879378857	-0.190071637814713
LOX	2.46150232630991	0.477102070794486	2.43939864547185	2.33468344142095	1.91490025671045	0.364108059306438	1.92817433879675	1.20676750919756	0.399502561766	-0.182390391454468	-0.593464522317461	1.98786441287416	1.50044471217544	-0.519181045557449	-0.86151986217837	1.57480504700781	0.694773621690184	-0.489985050545834	2.53764192880666	0.196090473227854	1.59104812690336	1.11317779923312	2.75268212316732	1.35427909318998	0.0905671560377987	0.574859256643266	1.0359419091008	0.448265333453935	1.30572014468486	0.571586943795212	1.42719905824105	1.11722532818581	0.742090180182744	0.774964337366513	1.25386512486977	0.0412739685521158	-0.305195272735978	1.10340118546067	1.63346121574764	0.673680371635026	0.656204389079484	-0.0528327683511263	0.23048516647503	0.12254672523452
ITPR3	1.5417981948629	0.412418527978768	1.91350731034944	1.19275588950599	1.68111290391686	1.54555102185049	0.974653171281795	1.9971279321181	1.10652272537184	-0.229371180735255	0.839990598719992	1.66256665482939	0.473040803953686	-0.40257064107011	0.943026104752869	0.0248911652816729	0.406335434426659	1.00941722850511	0.583054977581527	-0.548935903866857	1.58692796477543	1.50070185186885	1.49854251234236	0.0459811472411015	-0.320480101954804	0.533441520240561	0.114481296322518	0.220415803265172	0.697092464181348	-0.0858408069854615	0.735921715490379	0.668691305132826	1.5664346197082	0.0992330336030346	1.00536143775718	-0.212699434964147	0.343736389564309	1.50306769487921	1.40969837528251	0.343203713637889	-0.0621909004439159	0.700227963691191	0.36959239514803	-0.328531714745163
PTPRU	1.61936035047088	0.430686442496234	3.05234617493779	1.10495854012161	1.94737617488038	1.82635626991137	0.520528161453804	1.86126392551758	1.47035573695961	-1.67305567716159	0.842656919677416	0.730850514010303	1.00270725626443	0.670840298652912	-0.559938916008154	0.704793675937229	0.320783448170376	0.454470022551793	1.15157139598311	0.861205612271663	1.29556805751572	0.612465969129513	2.73412293929913	0.988882281146078	0.295230451223901	-0.895942467319366	1.46947161395527	0.670237064935054	1.4412289443544	0.533211653800284	1.43475706343113	0.817808301728388	1.64700858898319	-0.132028806869388	0.492959121520996	0.551345891220725	0.336809240734414	-0.299698787774317	0.75710933413316	0.579052501331506	0.17972255401308	-0.176169962040442	0.519646619574673	-0.343187917630593
ADAMTS15	1.82948161264463	0.468339132508019	-0.268579295660252	-0.0189358823631133	0.857991492108357	1.13896811267367	-0.492588852694182	1.30856793493798	0.0455244251730725	0.298007132458368	-0.0395306433148268	0.890316435950932	0.361356898255145	-0.575521833046114	0.988391126963005	1.01233869885705	1.15669144971059	2.33643885611901	1.43887833439289	2.12525248437271	1.42835221203317	1.47984057851935	2.11433659617292	0.264949898302413	1.10559172894247	0.662593611189506	1.36434283035942	-1.10335739052996	-0.357775346857241	0.129833808935248	-0.266383727431705	1.06948471877915	1.58136549309619	0.370020718739486	2.24087759990528	1.04133649554157	2.06115583031813	-0.210220071852996	0.282183864499347	1.42019979484182	1.1028935657238	1.36001892425165	-0.754687421216291	0.358540627414686
BTBD11	1.34702220077931	0.051700681162718	2.85777835563999	0.478616656955234	1.44971174109754	-1.05272936303096	1.30150282173205	0.644841252674865	0.780800830758102	1.45579498313869	-1.67916079982004	0.368465992305203	1.6797291221653	-0.0308673448915433	0.180214118800643	1.78040975375453	1.28567365752796	1.69449587201625	2.14034573607768	-0.111583984501778	1.80265506241853	1.54120966731201	1.68917182051466	-1.00625491713357	-0.367983547187235	0.470477271474661	1.40484307065051	1.44270235014072	1.13267200526122	-1.12392905523869	1.70291276757185	1.2712950409318	0.119745757553823	0.245722830628892	1.7007177854963	0.708043336190889	0.159430834625855	0.178732558532711	2.41046314893435	1.92628763324476	0.0357831597398861	0.453145900725082	-1.13105793946667	-1.16572341662284
GCNT1	2.09162789697959	1.19031502609793	2.35304416489698	2.94555168694311	2.22163053767709	0.898223648034444	2.46432442737431	1.62709598620797	2.0568254812344	-0.312465079081622	-0.942390058228809	0.484323833059891	0.0938253051928741	-1.3913714669295	-0.0967900451800967	-0.0759238850293429	-0.329880695335341	0.258518159759486	1.14607297716222	0.240068155113621	1.09572831881922	1.32050961829254	1.57286374414232	-0.0669297249071639	0.245111303990942	0.167665314820837	0.614605796308563	0.731933505209941	0.0180301823630916	1.95284262811854	1.98944342586939	1.44242413921065	0.690568618567011	1.31741667326788	1.55434617158039	1.15814659807302	0.816492525203259	1.01442918644183	0.881449793325683	0.897615212646365	0.49083612507209	0.54231774080724	0.467703985132582	0.187877955215816
DCBLD2	0.0311153402518177	1.26036509124394	2.59836433030964	1.49772560348292	1.23404907003364	0.182917117145551	2.48651728267057	2.13741894275642	2.49643586578656	0.39955790923507	-0.344209910980396	1.40927827337038	0.953742764927454	-0.488415758108192	0.274495874789943	0.0342500318516519	0.0190709024519891	0.643237339582773	0.557095862388136	0.106099477404275	1.18511884341195	1.20472429255832	0.236451134386047	1.29858239414738	0.726003905461372	0.441172911487643	-0.194061826859674	1.17297444267898	0.618881375867367	1.43162329032691	2.04356094558085	2.46240046768924	0.955064008959431	0.328344992582447	0.799657714474632	0.745995707702635	0.599616232059254	0.903360608862787	0.392255800696886	-0.252970094057175	0.0389379911235304	0.0383592201790312	0.0569490208961072	0
B4GALT1	1.3904981286684	1.22089016058989	1.80697144814463	2.47772560236402	2.19877858811542	1.42233749245527	2.48436463078426	2.14847758321569	2.35982586709039	1.01852948073548	-0.166305246261252	0.439592115523576	0.801476792315109	-0.336221477535715	0.49882765393468	0.17702858380973	-0.0705332649356874	0.570474908950785	0.631732352789689	-0.0255146871205198	1.52538839739095	1.04843124739163	0.825123725469646	0.390031274799278	0.60689531632667	0.709306893226499	0.986629137211752	0.790093490259022	0.698486706632613	0.713852768389635	0.623576954301879	0.623632596512747	0.176117444449793	0.350460225565575	0.521216588549709	0.682888175907584	0.482827679513689	1.07696319168528	0.451411124694858	0.643948618598419	0.123123583158123	0.652851980092495	0.212181327704938	0.120388839047153
RUNX2	1.61002807677874	1.00431344500347	1.94319323654405	2.57049045893619	1.95982608905491	1.20054968123604	2.59019578841754	1.23801496738284	2.56346653511073	1.54983903848476	-1.14689556138739	0.715044340099236	0.504729222203421	-0.342423469969373	0.15183392314525	0.0186607006667675	-0.0537026782479869	0.575148148491418	-0.0243565175151634	0.304255322537921	1.25521992183982	0.964248860907747	0.804723162170204	1.58756922281594	1.04441965450635	0.209799963499894	0.508796647580566	1.01537641198175	0.824497667205991	0.9307627277983	0.976672710185433	0.810475022406887	0.338477580043082	1.11546112182283	0.644461388868492	1.10934384464805	0.661539205923114	0.940891839976762	0.153213917435759	0.0201660329279495	0.127700865388537	0.290574210400272	-0.4322211852599	-0.323927065299671
GXYLT2	0.693107365449516	0.212439826790685	1.18173331089703	2.66729075242768	2.72905180119133	0.873264725989333	3.06624831245506	1.8425786888407	1.59122808686626	1.23492901280668	0.77737850830925	0.540554434869993	0.627132572951085	-0.0107663263446617	-0.499833606705509	-0.0506518144493523	-0.0291975599362222	-0.22614962220354	0.626760748422768	-0.146424674995623	1.59799762310207	0.53692868933747	0.482952353507405	0.904044072473669	0.265005532886742	0.124957891660554	0.184403986067663	1.01904961332591	0.485768673296682	0.376560030024213	0.608706886610863	0.677605621321288	0.286042443546651	1.74259571799835	0.903159959330847	0.628063103633238	0.952576763896209	1.60729803804959	0.34648798187125	0.250919156201732	0.338198981253436	0.101064922830993	0.730361100101284	-0.167001000315074
P4HA2	0.766915102388196	1.01027156373467	2.07529632684782	2.2316254530798	2.57320737806231	1.24101530821793	1.54214689716559	2.14824946080194	2.62714515983212	-0.259122639470678	-0.0875946068494444	0.389141962846336	0.968552054741522	-0.152481875743442	-0.509160342129526	-0.190340991561154	-0.235988597608215	0.780673397858635	1.22734859628499	0.627309596927648	1.40999201457844	0.800918787775624	0.406116800054245	1.10037295009022	0.51409420825528	0.461210017585301	0.236499606265459	0.667319242485352	0.600516975609983	0.381891239665664	1.33907274547986	1.62223288327081	0.58260146430678	0.554592560899124	1.00715810579252	0.869241393846786	0.113174375534755	1.10962001977423	0.642449443386078	0.303378248537728	0.552470654461952	0.0693515263251767	0.461676213516664	-0.183938185418135
PRICKLE1	-0.332516083871489	0.360990706613642	1.89828830076761	-0.11258650098088	0.698607067631832	1.60850110041718	2.23410651958565	0.99264429474539	1.59087465973529	1.76889676645748	0.12125416111966	-0.734423763231477	0.566962729836965	-0.522338517460998	-0.312016639288588	-0.103619986622782	-0.517680405663596	0.498810133515605	0.439987245309786	1.09429874792439	0.256806602881508	0.671402428116363	1.48396400499305	0.892946061873402	0.103549623597323	-1.02818330623605	0.368057107228193	1.27014270636415	0.619486644974925	0.573860401100752	1.35127306631116	1.27562490834967	1.49038625544985	0.494321629102694	0.830276977651507	1.14190091204116	1.85659876862367	-1.2060330543869	-0.920466876213986	0.634331011865549	0.440063407032149	0.347556482356307	0.200514758246918	-0.31623789814833
DOCK5	2.82456048744199	2.08971382582677	1.4243021562826	1.58713708555245	0.637805023039909	0.539958564818767	1.74582281291315	1.28259684044457	1.09369298510696	2.24341821904535	-0.68579212426232	0.419444554226802	-0.869615326433382	0.438465183013936	0.401454488714939	0.242771427694013	1.00866748580075	1.65938457765956	0.726897834393179	-0.51895363659576	0.581112618350395	-0.0716461671923447	0.954960765308891	1.023894956798	1.37687563995411	-0.0351506349687213	0.908433993517028	1.80659415861457	0.162031331315446	0.956730057017041	1.41683846423636	2.24128578841754	0.00970743709372242	0.636934221500097	0.941437224676705	0.967519948669967	1.11102347870207	0.708734999757415	0.965006522932675	-0.244668346643889	-0.30105559505782	0.643226606830172	-0.581987216813441	-0.650371102779004
SEMA3C	1.37240622296063	1.97808662849991	2.72508274401164	3.03332716930419	0.953767094093455	0.788997305880563	2.70649470202533	1.6244623973024	1.94566221095906	2.10738220727817	0.145742871330807	-0.318027100283346	0.10863421726333	0.00398852488798916	-0.414531769288738	-0.0668591073783228	1.09360008541603	0.445214076054764	0.263065854307438	-0.401841069050682	0.0361679870828015	0.543482845988296	0.602345197932477	0.805779646259041	0.743435666778515	0.0693024108002761	0.3105793906061	0.691356496692778	1.30140968569123	0.446011250511041	2.1313820212998	1.47228720104582	0.0418263947241903	0.0589479542782255	1.49661526650565	1.76303063135866	0.0773366068933044	2.40415403290074	-0.544317843578147	-0.963806100831765	-0.51184979010451	0.558598420933673	-0.246186786120553	-0.276828028372059
CELSR1	0.764746305541449	0.644667058324145	0.928066232417608	1.14944030169594	1.60758308333744	-0.31834386617523	0.283855258647223	1.37772518213478	1.20072109456779	0.99116772144246	0.27226856655642	-2.3073100680793	0.920552193685977	-1.10572109690757	-0.623782135244613	0.663980374730606	1.07370459199266	1.24299799246853	2.28897593320331	0.715496199497189	1.4024816103164	1.08735367441716	1.49876807018677	1.4439896144252	0.842325598132566	-0.702571611226946	0.247040719572595	-0.630320886944613	-0.549315975308164	0.715697534422991	1.09246856971728	-1.58958476159312	-0.844740491219464	0.391488741713908	0.993761037603523	0.786084817245551	0.423032905382166	0.928072778707197	1.39802500550651	0.727043314025602	0.207952069586544	0.604823602400457	0.331713797206972	-2.06289793053736
COLEC12	1.12939514798684	1.66622833619594	1.2916293576305	1.12113963526306	2.17523165688201	2.24508097442165	0.52187204619007	0.862001820800071	1.11892731759249	2.27512733466178	1.0226487568742	-1.06443613605031	-0.0361654992865167	-0.0452616290933685	0	-0.0742370492120879	0.938124739086746	1.54687751119664	2.01623438145679	0.513753271388714	1.0171781877102	1.36235617022253	0.414892340383734	0.0611456074200787	0.952155274911808	-0.727252782567392	0.897531516455407	-0.302117369810508	-0.162836990812469	0.503492955167531	1.39421684312254	0.528446587094934	-0.701086347742806	1.12924425516505	1.56576532544085	0.214068762336942	0.783150616679609	1.00815119049476	0.713238245364615	0.34965977132505	0.485889670680099	0.843275714936341	1.43658570993164	0.576989821036254
PTGDR	1.82179623901367	0.778953404561017	NA	0.177753849015399	2.32592562785933	2.16288209774511	2.49216598504531	-0.010710562938182	1.42084674262655	0.986442023042955	2.94076897542168	0.646255071897504	-0.161683716887626	-0.106465924376783	0.777387795447722	0.803548238359531	-0.561321787780523	1.94371618563514	0.390486055918807	1.86231677291821	2.82363385018318	0.565644655657261	0.807958633717967	0.318505382677132	0.881516934699185	0.821511661006507	0.395472162710646	2.42501639958994	-0.283995693684778	0.523079779423717	1.63550153597881	1.47260562329466	-0.474102928996676	1.78857020331572	0.84987165572212	0.61495526857664	0.202186849238932	0.664326742024453	1.52647308915748	NA	0.686448659111724	0.420316400902708	0.661435138465013	2.16168080805309
ITGBL1	0.984786972278813	1.0231533905197	2.41178756458382	2.49536633824283	2.22183150110033	1.23683301079738	0.88902841612203	1.07795876973711	0.953580517478058	-2.29570261842961	1.8637473256923	-0.325942295316501	-1.09777824939385	0.077137007251013	-0.879571565691044	-0.281393022198425	-0.000426766315173947	0.237097344372089	2.07661601530693	1.21310156524835	1.28832070232824	-0.9779789405165	1.44930767048782	1.0871774488108	1.19689869225795	0.124059522858928	0.0518752404563368	0.181149884097331	1.03455403058879	0.85123768185232	2.33251654527666	0.5730789713743	-0.532914761002967	1.94507744706046	0.909406865229307	1.13698211566142	0.877697309538519	0.557130705576904	0.605872113663375	-0.83255054296953	0.204286794866946	0.901957216768923	1.54510305268465	1.02110675650429
MRGPRF	1.24121966746441	1.07313593892581	1.34799304370511	1.44988136729186	2.40360004075525	0.696735676936939	2.35603841025462	1.83397643263481	0.171276822021143	1.47405279681028	0.62187873247784	-0.128862284848534	0.623445174024124	-0.768225757819638	-0.508538923490125	-0.792552215631901	-0.100939839331328	0.79026954722514	0.385500400801587	-0.277770989798252	0.250235348921632	-0.94341988183811	0.753602968462088	0.467662935933528	0.482891365457355	0.96269919420074	0.277866398929859	1.15825263280147	-0.0959419480813264	-0.762859710786173	2.20652242730836	0.517173208139351	-0.150568703430418	1.16717026408963	1.48673074254331	0.837523391253993	0.713582674873378	-0.137814888088274	1.47212728693706	0.131548086325265	1.52875042863341	0.00986443373072147	1.3751955936617	1.2285742201363
