# Supplementary material for: A prognostic matrix gene expression signature defines functional glioblastoma phenotypes and niches
Source: Commun Biol. 2026 Jan 5;9:18. doi: 10.1038/s42003-025-09245-8 (PMC12769572; doi:10.1038/s42003-025-09245-8)
Supplement: Supplementary file 5 — supplementary data 2 [file 42003_2025_9245_MOESM5_ESM.zip › Vishnoi-et-al-SourceData-COMMSBIO-24-8619B/Figure2/Figure2B/Figure2B-MLRNAHeatMap.txt]

TCGA.06.0646.01	TCGA.06.0878.01	TCGA.12.5299.01	TCGA.26.5139.01	TCGA.06.5408.01	TCGA.06.5414.01	TCGA.06.0187.01	TCGA.06.5418.01	TCGA.19.2625.01	TCGA.14.1823.01	TCGA.14.2554.01	TCGA.02.2486.01	TCGA.14.1034.01	TCGA.28.2509.01	TCGA.16.1045.01	TCGA.28.2513.01	TCGA.06.0156.01	TCGA.28.5213.01	TCGA.06.5411.01	TCGA.28.2510.01	TCGA.14.0736.02	TCGA.06.0132.01	TCGA.32.1980.01	TCGA.14.0817.01	TCGA.06.0138.01	TCGA.06.0745.01	TCGA.06.2557.01	TCGA.32.2632.01	TCGA.06.0238.01	TCGA.27.2519.01	TCGA.06.0184.01	TCGA.06.0882.01	TCGA.06.2561.01	TCGA.06.2567.01	TCGA.19.0957.02	TCGA.14.1402.02	TCGA.14.1829.01	TCGA.27.1831.01	TCGA.06.0178.01	TCGA.06.0219.01	TCGA.32.5222.01	TCGA.06.1804.01	TCGA.28.5207.01	TCGA.06.0749.01	TCGA.28.1747.01	TCGA.32.1970.01	TCGA.12.0616.01	TCGA.19.2620.01	TCGA.76.4926.01	TCGA.19.1787.01
ALDH1A3	-2.06431408060532	2.54073886725413	0.868588589704185	0.928410468281451	-0.758718084521199	-0.9143746999826	-2.19702361960039	-1.31825405569493	-1.3987067097262	-1.12879573909342	-1.6606015728504	-1.31079906343862	0.285700968949021	-1.74730461633329	-0.527790404622339	0.266821643935544	0.303615535630785	1.44929545299461	0.356926624865992	1.46442935355756	-0.386442764061206	1.76945357043089	1.37744414672153	-1.31138105094231	-1.38829879509698	-1.31726537961634	0.602008140182865	0.757426403490296	2.84170190772661	-3.78589940714596	0.230899088141241	2.52438805665745	0.133813518483014	-1.95494830920715	-0.813849265208273	0.983298292227067	-0.0262178373596576	0	-0.805318608761147	-0.0337768990391061	-1.77383069004048	-2.18618780399234	1.41006804303204	0.418477144894231	0.0811745944470596	-0.0301531382094826	1.3843279923731	1.0819972814802	0.068775039975087
GATA6	1.53797835081513	1.09629675607093	0.0346502594505064	-1.47574012919967	2.03636087324648	-1.1503961585998	-0.207046845701805	-0.915242429221908	NA	1.2896651868499	-0.94416774285891	-1.40243915782109	-0.314046176813445	-0.500351802622274	1.10396322980163	0.185349227701272	3.36279121424307	1.88633958676123	-0.29718015440763	1.71807756719413	0.598393544392117	0.889164242869104	0.856230717267428	-1.4752108886475	2.41157208807148	1.66878173487954	-0.68787649302785	0.290884008430116	-1.45824799175388	0.669905267988854	-1.62034880775325	-0.971180789014931	-0.788433156373031	NA	NA	2.04514033080482	0.974044214724715	0.509566208258877	1.22714411320558	1.43771471992625	-1.59537771565916	1.84347356067597	0.77863959418952	-1.47204131388622	NA	-1.62177723366698	-1.07198225960702	NA	-1.66113681698913
ISLR	-0.0537230008313529	-0.219160341132979	-0.0101387158957646	0.943991833907545	-1.15008984951798	-0.223644635825389	-0.26239681613281	-0.186367115065033	-0.610696190539137	-0.272192300866244	-0.612930992909517	0.158908426429922	-1.00166984439971	-0.438162974468509	0.834018874596139	0.127587505555588	-0.796989878648918	1.35855978961738	0.581726469936399	1.5263065244601	1.16134975408078	1.63531767431483	1.8458730170312	0.634339869113181	0.670628612258226	0.514291681391994	0.604861792297411	0.952074524954829	-0.16464223201847	-0.721125009105601	-0.156692672549704	0.346287426335682	0.195211173628811	-0.35937236649194	1.11682524083585	1.23590746917214	0.714152865462666	0.769880086099467	1.25882411639356	0.172689656243212	-0.912217826820413	-0.344611398565081	1.6410691099248	0.589320219695764	-1.06506860220427	-0.783030993345898	-0.589988753099888	0.0644300970210997	-0.643419992785798
STRA6	0.375407132230099	1.27453153959934	-0.0832770154081642	0.366538570908559	-0.981152312167588	-0.0327162772991665	-0.0465289437116691	-0.406418795128264	-1.12869941593238	-0.549198983617812	-0.965927914500589	-0.893664168968361	0.24264324838809	-0.353794588388235	0.528801731941957	0.24054301132012	-1.06418491990448	0.494792412454989	-0.235069596018122	1.75102356782089	0.0232235378327348	0.496313402100684	1.12780139090144	-0.449719219631211	0.517364333306	0.668320973293771	0	-0.227920116201394	-0.468424839206237	-0.673628903291623	-0.56024851598663	-0.312355541634643	0.871509831974449	-0.72047006570718	-1.16453365645011	0.0222512217534319	-0.982590566280494	-0.28875297632253	-0.722532876570784	-0.768872506900629	-0.741760331521895	-0.657349777597934	0.495493677708129	0.154885422224889	0.162439885053292	0.628600370410584	-1.45048020241652	-1.12296821823423	-1.50057847184373
PTGFR	-0.888170422529021	-0.140263905125628	-0.459977959138572	0.619894160433454	-0.227021435828111	-1.3573293157842	-0.41400481339594	-0.562588583318545	0.162052243602944	-0.149419586138844	-0.340159161430324	0	-2.3127388032259	-1.80589724847479	-0.201582216050883	-2.32423605559156	2.52198772769403	1.14040992884414	0.674550038654438	1.5317670944069	1.64422018785296	1.27001130282772	1.47028290994806	0.397253403165111	-1.07875371035414	-1.97218044544531	0.257852963410375	1.51107565126784	1.1074075733015	1.0065908871495	-1.42174888741569	0.431366581989818	0.257358619831527	0.555399165968034	0.070515808142445	1.65588561682646	0.872482234609238	-1.30681697882635	0.494109673591521	-0.289038716934597	-2.4954580534035	0.851020726613747	1.31364113637532	0.266985907786046	-1.13786317808356	-0.575918250401925	-0.362671822488281	0.183534413219164	0.211398117706099
TFAP2C	-0.0851061490079659	3.06067828304625	-0.467860585817037	-1.16731101655203	0.318197428826887	0.892663998040283	-0.304107651672062	-0.606846898977092	-0.757678379740064	-1.29226635018799	-2.42739440264865	0.85182982075798	2.62545751650248	2.74665469210024	1.00693392185051	1.18693669265774	0	-1.38875023904724	0.745226821379776	0.388903060080099	1.55740636666639	0.686765889538109	2.36863606123993	-1.16684056667567	-0.275733484504459	-0.945968981117413	-1.19039766100328	1.1746848056115	0.524157554465431	-0.931182318928435	-0.801012508597431	0.184591843687975	0.367255781555405	-1.16731101655203	0.180412969866323	0.0385657443465244	1.35393964406397	-0.280616967761592	-1.26777533017969	0.17752025091454	-0.593867720061566	-1.77996765228083	-0.368221171128862	-1.16355360004896	-0.111665050694577	-0.802481656755903	0.535686984925413	-1.78595536817272	0.593222673501415
MEDAG	0.710641789576328	2.25882823915433	1.18913106354543	1.95065432040711	1.5774507447979	-0.788119369187451	-0.457933111074091	1.93880596659503	-1.30169246656447	-0.273388682964285	1.15269958929761	0.11241191283728	1.38464622553206	-0.502742005660017	0.985035734946088	0.42355352047607	-0.801850296155259	2.59688976836513	-0.222605233580298	2.11109627248845	0.0338717707865587	1.00720585913863	0.0968758293673865	-0.462424405756341	-0.691916476514376	-0.276949691184925	-1.51126982439138	-1.42631260669962	-0.636470735825339	-2.55138938865223	-1.9511830923493	0.104869742283831	0.384705829597808	-0.995692560495596	0.757474097293122	0.290204591966692	1.96737124590186	0.388377280268586	-1.34750949090879	-1.66578902926518	-1.41551401355421	-1.09749252717612	-1.85484158033683	-0.459162959102271	-1.95496239920888	1.33699838500842	-0.709786434741611	1.23822171273579	1.27246755833111
PAPPA	-0.608232140357332	0.960642320564318	0.823258760551375	0.581362561656939	0.873880844974708	0.115164948742884	-0.29392807359767	0.822424958833083	0.569812191079544	0.416564364035475	0.726852366690795	2.4644351695521	2.42836546796271	1.93049089103053	0.10081888483278	0.258352806264963	2.14788492005295	0.595505992478165	-0.489390697002536	1.18319659833834	-0.491766635910933	0.173693367024242	0.417022680785873	-0.868968811790958	-0.74001009483783	-0.688915265653365	-1.11568121584445	-1.52318747146945	-0.301912545713929	-0.227878890770869	0.931924245571332	-0.00484930324107388	-0.287537432670329	0.309224789301388	0.335167420141321	1.2222554494903	0.363945234062258	-0.636690895580438	-1.66308852917314	-2.3380100328483	-0.924624670521208	-0.788917059279446	-1.54627430789397	-1.37651922734191	-1.6463967517608	-0.678986715970998	-0.340578531536132	0.591291571416082	-0.207531641553999
CYP1B1	0.144224868323816	0.424310171583658	0.754429469494001	1.23714438547068	-0.337684351537748	-0.642346436537486	0.339507402264367	0.674455190757292	-0.0219127250758532	0.580697127522815	0.152709871915522	0.560169411056887	0.260856232819957	-0.691781473166502	1.52039453350588	1.63476677028378	0.673125036013463	2.08191590894324	0.471038457607454	1.40628799192568	1.65700268894217	1.62308764652331	0.91943424533741	-0.39778439974286	-0.225060940833862	-0.530028643975688	0	1.84000032447319	-0.202016501492244	-0.508467322165596	-1.14420379110698	0.240974123845119	0.325690103175816	-0.843642464860079	-0.103933984998062	1.56242498482246	0.810358780519127	2.17955074200432	0.0613758838679413	-0.748265715148616	-1.39415521245701	-1.61879588464562	0.816909377725688	-1.2966752508829	-1.85421751584512	-1.35431255782298	-0.765374867687556	-0.145061497850477	-0.669038384445553
INHBA	0.762181853774041	0.550299357440446	0.62363878389791	0.644705689250886	1.01881592346637	-1.1367434564616	-0.375767179408518	0.729776868035665	-0.987939710431107	-2.68568337195989	-0.419696999330682	-0.328018507314623	-1.80449919404588	-0.78683201552877	-0.163340886105493	-0.0241531864925764	1.2166500790605	1.00202237309911	-0.229477121951871	0.515310241163673	1.24800408183894	-0.505984623631189	0.631450224381607	-0.567816734286502	-1.38148049225976	-2.5625531249334	-0.281229589781147	0.266777339527877	-0.646115915992268	0.0267560095610797	-0.545774041687494	-0.210308363472801	1.4467730373759	-1.05663103505007	-0.00903736090854006	0.0920656334552033	-1.61500586062334	-0.980886808973555	-0.715300784903328	-1.21589677085737	0.00513939558332	-0.465283821170651	0.835748691683879	-0.659856496899413	-1.50508207246649	0.839044883597324	2.46795720150832	0.221774033150468	-0.443525472925071
P4HA3	-0.462896616423891	1.50139735622782	0.715796708485574	0.287472299172794	-0.184748990167758	-0.223384696342546	-0.398121439849302	-0.3560075471421	-0.219158387186333	0	-0.710308942087443	0.597106328962008	-0.160272422938089	0.346593084503807	0.618679656322196	1.29466529563239	-0.0593267707284316	0.596678973916275	0.703921503871369	0.945109602174562	0.0590311342811589	-0.0556641736677489	0.457957904449237	-0.915992811824284	0.722310344201678	1.05117655295542	0.00951299300364603	0.387526626852305	-0.457157969251794	0.166923792132122	0.073961219503929	-0.594202459830786	-0.175146032691078	-0.223316071919087	-0.379692909600775	-1.09691220090391	0.183383471200003	0.788512959837087	-0.323821671086123	-1.87421624797994	-0.142374894297419	-1.24140315258766	-0.676999983652156	-1.16404824214272	-1.31611243009316	0.036122577604668	NA	-0.84203462860144	-1.5073092547645
ADAMTS2	0.477699908629468	-0.846002287028648	0.746914303546781	-0.133860761542559	0.224686416175115	-0.295002282696531	0.743606863843206	0.165907346693108	-0.268361314761391	NA	-0.717388975865603	-0.45791333530399	0.225072392118046	0.332545656821793	1.02057088794305	0.402069444514462	0.894770466280658	0.822112320100525	0.351582964456456	1.18715191877325	-0.512356849585824	1.14547511598194	0.371495756618867	-1.53618196658851	-1.40722324963538	0.227995713064576	-1.12149394666226	0.0608947437234235	0.283639173480771	-1.25176521998557	0.355683544424826	-0.425930289450939	0.616944367355888	-0.525040804878299	0.331832285805047	-0.306095660532155	-0.814091259920148	-3.17571088786108	-0.720853365492757	-1.70596342687085	-0.753503931183819	-1.08456890325182	-0.0302406509717407	0.312911296375825	-1.68499101334502	-0.75313307808308	-1.89509686195618	0.260552603239794	-1.25203953320874
VGLL3	0.237949773477585	-0.072764417235873	0.791699806188887	0.0232281538492281	-0.690153528880035	-0.721817257305769	-0.391630999192409	0.597907952430464	0.104385258659184	-0.9490182029572	-1.05460239067421	0.32532004915031	-0.984125233197649	-0.764951944750435	0.811196796432324	-0.772386923237954	0.094795424209186	0.677275214364404	0.387310767901256	0.578010135213719	-0.359361169961887	0.555564123557946	-0.101510893762328	-1.4521730510067	-0.114792599531528	-0.988345028193201	-0.287518676147442	-0.7240075359001	-0.218770737105769	-0.811087617901884	-0.786257364013015	-0.137127210466383	0.175597484881192	-0.728712623611582	0.118207810527793	-0.128998402321113	0.154456565399694	-0.323026524965904	-2.12848665740727	-1.78180336498115	0.442537622600851	-1.25434843828396	0.71015458465186	-1.91892785168247	-1.73450473433621	-2.06865809209165	-0.730489450410334	0.879640301240517	0.111168055313981
ANPEP	-0.0762155394128508	0.678897994527206	1.59211897984843	0.177708191808641	-0.182034399378737	0.493530247919825	0.196409371011786	0.240518080602866	-0.0165449824601499	-1.10469592087214	-0.52146190002027	-0.819483449208591	-0.150484451107179	-0.0385818534335013	1.3377877419933	1.47441607568944	1.55629958827659	1.40935003923986	0.0104461995033914	0.761689702757565	-0.916716401071369	0.438111247894305	-0.279472840039775	-0.241642255915246	0.682711746423136	0.208735999937315	-0.392550314939896	-0.326969845481509	-0.336994442811618	-0.328102583969775	0.236458895352592	-0.329671036734525	-0.0592583591912895	0.170582296959072	-0.335304050158499	-1.73887981142672	-0.543153468921678	-1.53542166566382	-0.441546397612111	-0.956646563843005	0.0580213176847728	-0.493724922354876	-0.134112382492285	-0.580663843957483	-1.46049354755713	-0.300313857162697	-0.66027222836962	-0.460201423122235	-0.783486717499089
IL1R1	0.515743846588475	0.671633920371279	0.110472727449693	0.143443146618775	0.727362971054543	0.229330591323018	0.271049287187983	0.524451591306781	0.185651621254226	0.965147961407209	0.23344911365261	1.14467899753532	0.092796099375771	-1.18983328489603	1.11102520421607	2.22306229957064	1.97029606271644	1.75257339927061	0.293428524549521	0.649561985513408	1.35462193225811	0.649056941210936	0.699231031655528	-0.77335956853939	0.142801514789584	-0.544391684714043	-0.776826821038738	-0.204435395575346	0.233325451121611	0.499379139646856	-0.474732524289319	0.328085328677951	0.0812644010249287	0.170007030305331	0.729839845220439	-0.256052040585725	-0.578732418763098	-0.569198237292346	-0.120850190492777	-1.46183701558064	-0.383739088620625	-1.1704426953333	-0.202618424018887	-1.35281725708909	-0.932374312580943	-1.26857683444224	0.58694224811844	0.162661145415136	-0.658925600950621
FAM20A	1.0158454663834	0.295766368126226	-0.0949599579337625	0	-0.362283982745725	-0.077782803870032	-0.248082406995249	-0.263130637301854	0.596560872129101	0.387706958598778	-0.131411450986846	0.98032293837225	-0.135885778297991	-0.375825970182659	1.34452156714808	1.3247722874493	1.01927437802643	1.64826197053411	-0.0444199731128041	0.326144333938625	0.79229803284975	1.37651706442684	0.864359658445188	0.36114554968555	0.504316990976729	0.537998470120153	0.177813745283743	0.181386455554564	0.314329024653619	0.900185015047213	-0.070843558985487	0.556752192967637	-0.559373382053849	0.118844492367927	0.838442363482486	-0.630421550821593	0.0938387138083318	0.154263844571967	-0.303172666785811	-0.721824279608796	-1.07336533850903	-0.86718870185415	-0.978334174321052	-0.851718129398254	-1.37392055687754	-1.43613587341389	-0.842932684061347	-0.735315324378607	-0.833652219533388
OLFML2B	-0.168434815921186	-0.172777412760116	-0.172712397834861	-0.433370189520387	-0.45298943910789	-0.462716432782967	0.0389882390813173	-0.373198736418487	0.357019773411279	-0.0900168211392153	-0.53917126656596	0.0794464529868147	0.38711999788351	-0.211729651840715	0.933632284338628	1.00611570912214	0.817266491385369	1.05937367778117	-0.161500379700752	-0.270569809374732	-0.0916869195355899	0.730085891870847	0.106453702611232	0.860640139692532	-0.029732071008829	0.100275323120514	-0.0654030698506351	0.11121635333693	0.0618481014356476	0.597467324763797	0.553371649257976	-0.287799705471925	-0.939548218287596	0.682851747657452	0.166191447226642	-0.933639330305049	0.274214160738359	0.00393224407942042	-0.335425503948327	-1.19084138968962	-0.612080210353879	0.865755917590355	0.0247343662140367	-1.79647775511745	-0.272730726965976	-1.25012968706683	-0.786619906460941	-0.885690426161445	-1.70832917979793
PTGER2	-0.509738780937114	0.643627596232202	0.195665427446361	0.0174895243964055	-0.637046830562055	-0.350277738417223	-0.387806487822959	-0.0351335424877933	-0.371357813203048	0.210990508950378	0.261417588071415	0.00371928104491884	0.303718399651154	-0.511184840676996	1.34097222761336	0.579998055331234	0.268524514199757	1.5008130992651	-0.47791222925775	0.767236981147358	1.11080372233075	0.890748812238345	0.602171839328026	0.30567144984301	0.439082955657074	0.378630752727325	0.517667958233583	0.0724208851339157	0.115039074641207	0.0459756972169595	-0.82018366017785	0.234417010510166	0.0916657685183665	0.882523337325566	0.202068236127203	0.155543562678594	-0.0176180763417329	-0.482096082807571	-1.0637893371175	-0.717106044691384	-0.795346835107545	-1.06509091220689	-0.318377040057215	-0.266420426426825	0.642368853706962	-0.0484587513565829	0.932040585309509	-0.601194720662882	-0.0137266068112623
ROR2	0.840107052463303	-0.699080627779395	-0.201232380725103	-0.176600990662554	0.524190926538991	-1.86003630166801	-0.963251443609835	0.00252548585885771	0.0159993107049543	-0.970603476232601	-0.719499599995595	0.208427912821429	0.490404985758403	0.0470709522451401	1.02493191465116	1.06678709835416	0.948379805845019	1.03007150869166	0.0452591453854579	0.507640410623666	1.47981489552409	1.32545339402818	-0.42971241548964	-0.0184690532984763	1.38968572535761	-0.15426491572451	0.535279249925184	2.53834819835546	0.691690597568247	0.749620384266375	0.241979536187835	0.666231660499638	-0.677151419850465	0.865614655145262	-0.373376034137301	-0.168597535666529	0	0.174587253454387	0.422165887253033	0.142530977332145	-1.17664597760728	0.517821512368707	0.0128846747431343	-0.890667707505086	0.120404067684602	-1.14578285030516	0.12447965510176	-0.925331549326374	-0.897476694827713
HAS1	0.532027466379883	0.506719486260539	1.06556897255249	0.0347294526809695	-1.06166688020526	-0.333012133743349	0.456133544439126	0.153397221155373	-0.402910561975347	-1.63064571298321	-2.07262658488393	1.25311339441556	-1.15492664317736	-2.03437944954614	0.668547871545876	-0.473192924292171	-0.156057806001274	1.04545912039731	1.70976096624526	2.16505313612134	1.17457909781484	1.6476653240136	1.73649842180918	-0.812072748910955	-0.614088730865542	-0.814309359613781	-1.1232918512836	NA	0.504231922788737	-1.26960813177825	0.14152838074101	0.465238811142139	-0.307593282142267	-1.1002056647415	1.18576503131547	0.105639747953508	-0.965410464361024	NA	NA	-0.160859111880688	0.454047278263096	1.10057656725371	0.343224235933768	1.35068719787629	-0.960897327597746	-1.36404541136278	0.101993157000314	0.178206683413321	0.100696002303743
KCNJ15	0.415310345939539	0.207691619724332	-0.112009445335717	-0.775127182517611	-0.485210289384924	0.407723126188286	0.74488368442405	0.835192664181362	-0.424302736780903	-0.361077468864182	-0.243514772772325	-0.701871285343993	0.175273139623966	-0.541650991750671	1.36277457757858	1.06832170779903	2.26620299759066	2.40465408842656	-0.156144211682172	0.662052315186262	1.05786561136522	0.708599556077482	0.614263117344135	0.0520617474551257	0.911406211277335	0.544872553544595	-0.392714910861022	-0.666698372942254	0.474533845139731	0	0.269944339222469	0.457732604785108	-0.780967537908859	1.43397851317975	-2.0664506001879	0.499767658786816	0.364770843080242	-0.147924505815975	0.417186713078478	0.555343222073051	0.491483767739954	1.34850769366759	-0.371327269697723	-1.61864241748282	-2.86929802700594	-0.382108543469612	-0.931018814252416	-1.14246829564997	-1.52011444932357
NECTIN4	0.911940286861385	0.879676837957015	0.282329381389415	-1.04573165711532	-0.601670428531142	0.126928381345931	0.44608202124016	0.981079862420192	0.587685599581679	-0.477539810191326	-0.0033129067901688	0.973409180194695	-0.9826499933972	0.728164365679853	0.658508314543185	0.472267168532967	0.458051596057927	0.52458858961753	0.592372078696806	-1.02997502860913	-0.0702102721916379	0.220560426285349	NA	-0.197954947972164	0	0.785067146937288	0.589406908660277	1.38588084748872	0.581198392764574	0.799816373179458	-0.497125185695156	-0.946584155628687	0.247678847163134	0.207056519663491	0.301992329303038	-0.127548710374495	-1.19859892268903	-0.669855153861293	0.868689706603459	1.46225329406838	0.826988596231997	-1.25288700463139	NA	-0.348827060052296	-1.59948266957542	-1.19176876158262	0.0511341118824054	-1.66437600873601	-0.132492456024259
SDC1	-0.349801065706756	0.1617036641234	-0.328833748694125	-0.427784143231451	-0.481345816113261	-0.895488043516995	-0.351989168121292	-0.615933613620955	0.856061143724121	-0.906843911058929	-1.42893335483405	0.000853459674694852	1.29683097331475	0.667028401851743	-0.576230042128997	1.59876642977998	0.387631062331434	-0.899051397591203	-0.86572538990673	-0.576485295951362	1.0033543267083	-0.877991629503629	0.124761314905058	0.195311146921268	-1.05124750365105	-0.292246695289323	0.173121086905534	1.47299027946215	-0.282539153769237	-0.548515948866496	1.28215015705238	-1.10762130106678	-1.27922499669565	0.453494314718714	-0.270822358410684	-0.373284988306152	-0.342718556509674	-0.0622405805175635	-0.915874996859909	-1.43020077899533	-0.377652100747888	-0.612038869928518	-2.08284101967186	-1.96875538713885	-1.27181347257676	0.135949864124079	-0.141192180837584	0.414720358916261	-1.29351600069729
TMEM200B	0.0242333152598017	0.271007162550386	-0.6483330873631	0.744133203978845	-0.779722379486654	-1.12307408506115	-0.258030278599314	-0.983806343307082	2.1867641168424	0.794975313027701	0.0593609275788797	0.0882839871242282	1.29226568512187	1.53076879384534	-0.0308284298870997	0.321464249033471	1.07365261075062	-0.400926568228674	0.029392414333977	0.495762973901644	1.25034806216029	-0.657871635580786	0.264033778754948	-0.413663734277959	-0.270054192699614	0.645670051668263	-0.604952134503424	-0.200338296009924	-1.49693843313441	-2.04478512787307	0.115550508354283	0.352082530692034	-0.429225312455651	1.81909884134531	0.36480689887952	0.00076230433228138	0.0648114030377092	0.613841497777215	-0.583586169460555	-0.361622170732684	-1.25959863156371	1.24521127353389	-0.315785782254646	-0.918861111684534	-0.983468623948656	0.451640638202302	-0.797387907889606	-1.16678288109881	0.316521312121205
BAIAP2L1	0.312729965906041	0.0249903128580195	-0.427273269340836	-2.96669283527264	0.280718484511379	-0.390030234114779	-0.519363640385977	-0.902140126661841	0.760765761244488	-1.07677180827915	0.678415600496893	-1.66088610756596	0.354472622337225	0.54767461500183	0.0344596965184628	1.055262537641	-0.0589156438801031	-0.703225407979846	0.226784640119009	0.899218786472915	0.360197471104237	-0.0218174445167259	0.225480594495472	-0.0775079862072243	-0.527550228903308	-0.311717595832803	0.248902513247403	2.47201386136835	0.186293518102301	-0.821047438084114	0.626440928652297	0.0228086679554284	0.282835931621148	-0.872950475002053	-0.520356560186175	-1.16886394511679	-0.350442717827228	-0.393605218434609	-1.96854486023219	-1.43953234726661	-0.14196471912716	-1.09438855154745	0.540447211252741	0.647971407426498	-0.917799644743507	1.32995495022241	0.00196906723512337	-0.13064975535428	-1.89074592303282
KDELR3	-0.641443585068862	0.224233405600093	0.714663962362521	-0.16367442479625	-0.51453429103629	-0.146136387390487	0.781364251998611	-0.0815127700192115	-0.9812953947307	0.708203503287467	-0.382095523475363	0.480319900861848	-0.182166500619609	0.598529976186487	0.0401876293302623	0.385848545336319	-0.450317770870391	0.402524434875747	-0.413736268638373	-0.244582274068559	0.375392686068315	0.418659278857463	0	0.974602692582701	-0.135632176794738	0.62060926354959	-1.11812066109008	0.926588707069649	-0.327560363876888	-0.25758907522756	1.14170811927584	-0.21464702850903	0.187145714326033	-0.840778126764109	-1.01777745267286	0.398521443249024	1.00796490016294	1.34256644523231	-0.784219995241191	-0.0274111716718196	0.289985074077059	-1.94403465855192	-0.928319121653144	-1.09715173793203	-1.26106197555915	-0.685609355328312	-0.6072397028366	-1.13181140681658	-0.892646000663372
BICC1	0.641022415489898	0.325090847104252	0.339005251473346	-0.409264456977068	0.990317189417486	0.403829719003731	0.471661002582339	0.122242168103289	-0.215626104690504	0.227924432655768	-0.275999686226636	-0.28044438368701	1.01845572658745	1.88853864862491	1.32870626618004	1.41979100099902	0.509601344284395	0.696768680528439	-0.0614421915069224	0.162046683961515	-0.568708751136422	-0.40577153991316	-0.159311126080668	-0.562912761431995	-0.721636116930648	-1.48146659354088	-0.197822604145712	-0.276145318258879	-0.902577776212971	-1.71358850299016	-0.707928882172519	-0.0100048788912931	0.107068783707195	1.18582687843854	0.300899475685767	-0.305561047878379	-1.0729665519775	-1.97928601392364	-1.58016627445912	-1.74428468281621	-0.906242405103718	1.34168863325168	-0.299227009221924	-1.56295031658706	-0.502004596262303	-0.676609315349136	-2.1745990429806	0.07067060859092	0.180763864488145
BNC2	-0.241997152171887	-0.238022781401205	-0.280517876529074	-0.18148873431245	-1.2708728820304	-0.212772443256437	-0.44625001891309	-0.790481136147675	0.466776830148753	1.45050972129304	0.19069683171253	0.898565503824059	1.62483145009132	2.00104972753525	0.495254673393468	0.144633394383215	0.251869926775056	0.432285302893974	-0.784186315125586	-0.0100489744205359	-0.358630861876757	0.414564484806832	-0.216297420267496	-0.657323349044904	0.688834165605103	-0.999458571596398	0.232001977302509	-0.0419708828899251	0.0183469134254968	0.354742442541408	-0.0435975226213507	0.869119552434969	0.92866063445905	-0.0531910921355738	0.839208633722857	-0.24762128142605	-0.165289393428888	0.151373949593968	-1.33931968299366	-0.905603444334946	-0.118854118614247	0.992401694479381	-0.0213767865458634	0.591413340748949	-0.121499146755101	-0.317002199687928	-0.0411730830953473	0.233205128229448	1.75762107285687
CLMP	-1.06840273417638	-0.0793473076310447	0.780823631434237	-0.946645403607718	-1.39639858540241	-1.76638128072823	0.56320116816309	-0.912255756661976	-0.960797954925449	-1.11812375363513	-2.81295224809954	-0.632236616570346	1.03603188891582	-0.0665445615310459	-0.541672374113691	0.63896427165756	1.2339304698758	0.171705761347858	0.231940485939222	0.334802547929226	0.115897856527076	-0.10415567000085	-0.771383163681021	0.417159603688248	-0.74820120258625	-2.02457031033757	0.439051210878764	2.02397717619688	-0.282510059271089	-0.0638934059953381	-0.716468125488406	-1.23048476606641	-1.0478152485672	-0.859588575050068	0.305782916643379	0.346254373122677	0.0860984816183001	-0.0242261588948683	-1.09363227291153	-0.901081078305622	-1.06633927298482	-0.0859395567356143	-1.60096436233956	-1.14354264060101	-0.853797067223112	0.891498078797496	0.194681338263917	-0.379704646168955	-0.197694054697289
SSC5D	0.459913419984714	0.689462595689405	-0.982867788615898	-0.0497555735269045	-0.812009428067655	0.090492849466659	0.1079217054474	0.63941638944189	0.45777469663398	-2.16012412371855	-1.64075871747813	0.0164260027833051	0.5381433425097	0.372475573841267	-0.266370509916494	1.19670447072767	-0.564891881612813	-0.236570881764513	-1.17023443494179	0.934458966642027	-0.385901281318113	1.020329651794	0.9899736987351	-1.34151708469831	0.0291518071772817	-0.679906216624119	-0.464299320018315	0.564023614337444	-1.27449431467138	-1.59140344487618	1.02160366727197	1.59823281981747	0.141853754893757	0.700738755722556	0.608352035554285	-1.31478374052715	-0.801752819196944	-0.845514052631543	-0.788554557044193	-1.15112922750825	-1.98977529883495	1.37208119226369	-0.622951759744384	1.05262493584957	0.098382984211117	0.320703425006773	-0.490975447220366	0.349549163976514	-0.293099029742223
FAP	-0.0779530036894439	0.123396772043876	0.126115777480597	0.258721520783075	-0.793064560397105	-1.59442042365853	-0.211522527578936	-0.219881799459196	0.350048805145109	0.460763334329435	-0.190493846201281	-1.15341454218374	0.222717589645397	-0.930606563750599	0.390584585333008	0.627142949075876	0.676631139819053	1.61120925965077	-0.294932285230999	0.520039645796967	0.281338348838834	0.540417576086808	-0.367973984619141	0.395699455225252	0.485082849755789	-0.396876858294729	0.243877164747274	1.3555395400497	-0.344152670166946	-1.03854637026071	0.577703897979329	-0.775533304939436	-0.709270891238829	0.308228064477257	-0.340628521724438	0.395058347880983	0.771493508654513	0.803467607630936	-0.921659230910935	0.43208835542085	0.224866466277533	1.54407406148827	0.137153488073668	0.579226844797343	-0.527673840708032	0.236789374010656	-0.909942804122922	0.365675931075305	0.466172490699806
GLT8D2	0	-1.37735650195351	-0.0738315835624183	0.927693884729003	-0.570820407897523	0.4909451133925	-0.79934826276014	-0.431404153978095	-1.41152079378273	-1.16337334897855	1.21084618280806	0.56501784109899	1.08609167010451	-0.709631762477153	0.122753109775209	-0.0800127123079421	0.62534574676919	0.968637796495267	0.273703707359029	0.808041823084445	0.4335554421028	0.456728654137078	0.875038291538298	-1.0379201238643	-0.0343408915402406	0.272005391227142	-0.92795422444698	0.967126874800039	-0.401867626768235	-0.202670100244256	-1.04939979328361	1.20916873713461	-0.399917663350679	-0.458559302366515	-0.825660013479026	0.70647135359743	0.263991295299171	1.14496800117811	-0.482098202501141	-0.278496584915361	-0.736891463484563	-0.552396802644066	0.974818132815844	0.110482757316729	-0.765516183671762	-0.221591914501992	0.447925227324547	1.29483254301644	-0.190759054011405
EVA1A	0.210361809453266	0	-0.805707640450002	-1.87890502345867	0.8360037040119	-1.9282092714395	-1.13150488719333	0.40881329423564	-0.968467940936156	1.79022853495816	-0.90100273650179	0.103887624276241	0.840941071950889	1.28909327216408	0.230822114077299	-0.145458138173259	1.19239644282244	1.06198212011705	0.439122152353702	-1.16996830033337	0.699803371492123	0.916173465633152	0.685285589950912	-0.196640269240653	-0.581840325533631	0.539703288931969	0.274202838716608	-0.93892878452848	0.321849949373814	1.48726826055203	0.901087019434667	0.571626475874253	-0.135558046261833	-0.461795557015322	-1.69430673242626	0.393853976694547	0.976374101648425	0.201724188089387	0.107861277941556	0.242980666064392	-1.99859513726915	-1.60052493136999	-1.44157909509124	-2.5682873797217	-3.4134632311612	-2.71801620035543	0.470738757149408	-1.53249321985316	-1.05265943249422
MSC	0.570031951284236	-0.141472964917771	-0.134746697002067	-0.339792056554056	-0.814414916373536	-0.862495746439574	-0.456743280455449	-0.456885868779435	-0.578759682196654	-0.308853502705068	-0.339027455617344	-1.47146633797929	-1.80080572257127	-0.993835615374653	-0.229625816477411	0.108824525051514	0.967419336758105	-0.0704099568416182	0.759734610976468	0.662468896838299	0.798601276372937	0.94808198014612	0.650198804246485	-0.204398212136514	1.48545852404733	1.05649955772038	-0.745762737022219	0.174696799829733	0.267345747783577	-1.08602509209777	-1.44879379817806	-0.299746326380397	0.247232841567791	-0.423778142283875	-1.13743871105459	-0.972536895433637	-0.0729322264564336	-0.957382696293124	0.671879786068637	0.836386019941758	-1.72122063851349	-0.0850647146090505	0.85775773820472	1.06180169042055	-0.685919195916939	0.170203755786827	-0.511592106605558	-1.0474852437845	0.507127953129106
DKK2	0	-0.190373156702198	-0.65603579765086	0.993595454827844	-1.87651007087068	-0.6734375018557	-0.49228349413508	-0.507339415829384	-3.11483336942495	-0.16827985564322	-0.0842319661138994	NA	-0.385700202964884	0.389423953105133	0.515068022402266	0.439141517863077	0.350811012201285	-0.75025105272201	0.748851341611214	1.51290719900559	2.47813824195166	0.786263311647251	1.62084088644527	0.31897117802975	-1.02352865929912	-1.10596177749869	-0.434108750841359	-0.266257549743107	0.139267873360137	0.0257494851216247	-1.07880915162285	1.03184032953334	1.31113962025597	-0.903478543630442	-0.279703953302735	1.73311454188063	1.246181394813	1.59624696638457	-0.310834237609548	-0.307905943254602	-1.52399771169964	-1.14141419628962	0.0291219705493134	-0.119599072242023	0.271943206483389	-0.387128574227109	-0.212108189869249	-0.135904905104077	-0.801200585699766
PTGES	0.921744085386571	1.02403168492292	1.05821938000512	1.04349674852573	1.42974655539876	0.416368098843981	0.819282606575091	0.778916302851561	-0.838253902065903	1.26221416770687	0.394581049915456	-0.481519951042832	-0.548837780262089	0.153328740188583	0.520882384445597	1.3543710198536	0.482197686933307	1.06082750308316	0.304790403910818	0.399287041886045	0.897693597621344	0.123750750393141	0.58884440365302	-0.252789305740188	-0.631726723436648	-0.0710219936449493	-0.884205478847402	0.851677726775977	0.0789319747479171	0.279889527378129	-0.838119405700356	0.51474340051637	0.531796795672224	-0.880147813710913	-0.238501600680792	0.235189721275964	0.151485570188625	-0.124821318474732	-0.655230415587178	-0.0721366490587506	0	-0.799633971049186	-0.0921277819628647	-0.109166238730156	-0.564926516837226	-1.02617612511063	-0.451138950389416	0.447041362312341	-0.618234014284822
TWIST2	-0.0199736971299948	-1.46933720148418	-0.430901479537813	-0.149552041205417	1.69851840585441	0.427159889188636	1.47581658464037	0.410942082843609	-0.810306319882233	1.44315395051969	0.0455940576514477	0.922233919159161	NA	NA	-0.0547186587987421	1.669801243814	1.16373131725058	0.168030445950983	0.469430929630022	1.01136999601792	1.88823591195632	0.531829104437583	0.477704489417471	0.207624440751715	-0.51072432716947	0.254163697238786	-0.20898780913367	0.875172023994918	1.47740321759339	NA	-0.160527652949859	-0.0867528936539528	-1.0027240667532	-0.0805221968548623	-0.747728278315758	2.4863166436224	-0.744249695533044	-0.110130643883261	-0.691823898193194	-0.568276493335782	-1.11652857674318	0	-0.197734847250531	-0.145777787171691	0.241149652446828	-2.24147408580912	-0.593106104235924	-0.229229281738572	0.0217726640790067
HMGA2	0.00407660339000399	2.22955866482928	1.5808107450941	2.31649843512212	1.13788552218776	0.638435064570544	0.888586224621189	-1.35050203433568	-0.100491538546322	1.47510451723339	1.96339026571359	2.50210654443341	-0.393005746427142	2.51890371453843	-0.309971942162121	1.47946963791749	0.605877318723554	-0.731576414534374	0.550649928408694	-1.30531077974931	-2.01952245690349	-1.54644125495932	1.35385219671505	-0.915117152277982	0.840973938687354	0.357979032236847	-0.725599985275911	-2.732466942794	0.172331248999873	-0.967171158087311	-1.24245097275268	1.12944203330812	1.98451211731183	-2.07871781853412	-0.800024178349065	1.40950387999254	0.0709345614372815	-1.23289317314955	-1.99689586678671	-1.8733484619293	-2.13390189807035	-0.31404084563524	0	NA	-1.93939787596971	-1.75475255131088	2.26589392492429	1.8243379412595	0.844931389906116
TFPI2	-1.93670514691775	-0.159177864523485	3.39595009482263	1.15033577601897	1.07148015849088	0.45636233112756	-1.14409257327562	-0.224821750297785	-2.42692287293778	0.439658710620645	1.3839049184089	1.92187301299628	-2.26266123894652	1.67817181277082	0.13618243631653	3.15087150275213	2.31353115556971	1.5303540746793	0.00550801370743504	1.3535842797049	-0.338620606062474	1.00740648351866	2.71630031643753	0.159648894992716	0.437638661415498	-0.279833327253529	-0.844745462159299	-0.616262986676954	0.50516341954281	2.02123757658849	-2.18261853127298	1.80763062352488	-0.172132995047839	-0.821645899390768	-0.897984438062649	3.20094730430795	0.00626792472586002	-0.0527605514693107	0.0161228529102764	-0.0646147723228063	-1.346834498066	-1.06655561533353	0.265106411986592	-2.03431806368524	-2.87949391512473	-1.37314502909266	0.807997961931422	0	1.1087678531035
INSRR	0	0.565574994941166	-0.159591178227047	0.632585879940302	1.37675677082878	0.313614756884739	0.697299194779018	1.82168570630061	3.43284211033204	2.85900726335347	-0.126779986848639	1.23646039820821	-0.354160602462517	-0.540442560472569	1.95118038755175	2.95122573632922	0.932407437456815	-0.792808500704323	-1.47225084509691	-0.961077757811093	2.69415504915445	-1.20220823302111	-2.42913885255871	0.633088673986169	0.779741852517404	1.3176982560806	-1.06447159074339	1.44038780735844	-0.73619869755728	-1.31611628365183	0.200380744525255	0.338690683339116	0.926835041073702	0.34494498141602	0.431515120933312	0.164496808436677	-1.0119414616284	-0.0413536354757753	0.50680139309837	-2.22230093986589	-0.87340797912201	-0.96081723937794	-1.71814990218832	-1.66619485106708	-0.902017673471552	-0.717372348812723	-1.26628261959553	0.681738148503093	-1.85537825466668
GALNT5	-0.598173779934292	0.71503317458728	-1.14343112617597	-0.3280001064894	-0.389025274011914	1.47033580010194	-0.517062109347103	0.391556837680517	0.507603923120916	-0.15668674994346	-0.721335716399672	1.3195942576318	2.72736351894038	1.3799997984278	0.442574518938247	1.5096787244977	-0.51306364471066	-0.253155258170518	-1.60040525513137	-2.07008314086467	-1.06152822027775	0.899635385495434	0	-0.559300235123727	-3.49682321388318	-1.4197901555711	-1.44110167155134	1.46138036381134	-0.84457220030295	0.659866665264317	1.76598992230821	1.55425269685235	0.642652955005742	0.447879451981014	-0.15033421248853	0.0561282786422961	0.508532247088232	1.21318137630398	-2.00401504494349	-0.463372585073905	-2.42867062993998	0.741965523136266	NA	-3.6915788664915	-1.76417321238456	-3.84131478627226	-1.49979962413912	0.568825290596652	-0.073992999609612
HOXB6	-1.25234290063755	-0.792115841867582	-0.71879664000351	NA	0.124413870191222	-1.2751736768403	0.831250655261355	-1.2632144788689	-0.0530999850346295	2.97856951031236	0.36611297478504	0.957567929558892	0.637249696408137	1.70372728477924	1.38460518958811	-0.162606064369206	0.442211126373472	1.79429854351048	-1.33829938461457	-1.80795555034048	2.540424437185	-1.76137632001085	-2.58286946452815	1.39564703014313	3.23453282041639	0.0268953529560729	0.00558172692711583	2.5879143741652	-1.11307286084093	0.897299943807336	-0.263498616939488	-1.31909956925187	-0.730969680647381	-1.01276235613275	0.663441811433751	2.62084096216053	0.300661480473286	0.950044909467049	-0.42012077473984	0.514374267746549	-1.53795095480798	-2.72394235064032	-0.773299087305873	-2.51316054409316	-1.055748285441	-1.96974928331397	-0.0337041395418548	-2.0368914223592	-0.756315555112823
ARHGEF5	-0.522378542369343	1.0905164399755	-1.66283794097295	-0.400622697787815	-0.649686591994284	0.042554688832097	-0.518226528150271	-2.61269166228053	-0.183332795825248	-1.50638522666619	-0.695692012376615	1.25674895122213	0.35561784966651	0.574787686558884	0.750252232585021	0.749672868403536	1.71739988222864	1.39286315802854	0.570328323900107	0.580245156000894	0.692696388895652	0.0671726938376056	1.78477033962368	-1.09326267270911	-0.335698235914923	0.52632680948587	-0.225866171444729	NA	-0.383108502572723	0.358750396050121	0.419949256424425	0.509459321529718	0.347299631700878	-0.465127397211402	2.64043905374134	-0.175553132131684	-0.841184246330422	-1.00555338977622	-0.229149820169573	0.225770355061851	-0.653826445356265	-1.07773067363912	0.649804735919404	0.742581683713356	-1.01893110773273	0.369683617917788	-1.38319605385671	-0.208369373986947	-0.100473173358359
OR2A7	-0.226539320481715	0.115856644392157	-1.48479836396813	0.182904045094467	-0.353901708775257	0.0382953665408948	0.0653029674724458	0.0502545645122882	-0.205957997630458	NA	-0.266318254784808	-0.031531720203745	0.245985708812587	NA	0.27770075430777	1.0454931536241	0.705858045255988	0.772395038815591	0.891482110648161	-0.494486506959288	NA	0.650677378950589	-0.576158994321453	0.588839603078994	-0.311788667543704	1.14621036255517	-0.127864671808565	0.380924328191417	-1.18589817857963	0.354484931742185	0.0383463440343423	1.31611466045664	-0.51608334319878	NA	1.53062421068665	-0.285230853110115	-0.950861011238157	NA	-0.898389521544915	-0.369415327894193	NA	0.668913967699763	0.945635064183485	0.59212656970571	-0.658529039817412	0.0369179909883573	NA	1.35596456413776	0.913819329395396
SULF1	1.84884229798947	-0.380093000300161	-0.637837216359106	0.140125642940832	-0.138841908917378	-0.860080736286381	-2.05569297656451	-0.441886252389547	1.07077101536089	0.0382191920875146	0.135018776660516	1.0151286818023	-2.37283964616924	-0.337123466388544	-0.651129688173656	-0.371493552553473	1.54351911644195	1.67930927855437	-0.17498493104114	0.492383778355413	-0.310686352659522	-0.331118288587359	1.18624438146996	-1.33681288319402	1.10561458552256	-0.320172485880101	-1.91798314564895	0.64384260971465	1.04277567557299	0.800557336431926	-0.971004387615015	-0.30745996058189	1.79395828684675	0.9383384604665	0.176030090070727	-0.769652742534215	-0.94449922191516	-1.62283404839747	0.463367549273821	-1.21269487042767	-0.836310125813689	0.824191353915412	1.96891974781873	1.17175924861601	-1.1701064301037	-0.654607496508534	0.0492602734750329	0.162978827957787	1.38193535291943
ADAMTS12	0.607768359931264	-0.314399353578786	-0.187820631113528	-0.577640243413526	-0.324623149185175	-0.748682831226818	-1.34582241063434	-0.901343153752046	0.604546058460448	-1.8231904155354	-0.440675615918651	-0.381783315155759	-1.25214956727408	-1.06374668237982	0.0705687333093564	1.07475079804764	1.22003625573247	0.382934512512601	-0.0290122327264082	0.0403230757302998	1.50732354804972	-0.0132112394989109	0.298505350552192	-0.940037572419759	-0.295804301504529	-0.110757415832738	-0.805006742319586	0.643789662054876	-0.476743480214898	1.26575094186015	-0.722154980652416	0.0873242227549151	0.953842348363587	0.982834861859156	0.291365428681429	-0.492331661088069	0.00519231811889744	-1.72780510507034	0.025859772703557	0.834469258612939	-1.26787616915927	0.545648813985071	-0.870949169243771	-1.22446202621328	-2.47515415366843	0.166235962127466	-1.22995622266413	-1.28728015501285	-1.41358378031883
ADAMTSL1	-0.815294657589776	-1.2044799265183	0.531277428071616	-1.367997990716	-1.38655399330908	-2.39254292270895	-1.83699562966244	-2.31157487169293	-2.56777064277524	-0.451495524857358	-2.05277539661193	-1.7573684612334	1.53481696090794	0.633500203280381	-1.47796879180411	-0.762004794217098	0	-0.742119745941986	-0.97971604003583	-0.604998211350906	-1.26793164959255	-1.26929856628442	0.388257624808847	-1.05241576449234	0.646605214506767	-1.95754299444139	-2.77736607763017	-1.28774113639342	1.58612694816827	-0.10027064273077	0.459508856635111	-1.16348634721459	0.62361458133318	-0.260126236082601	0.888597706226914	-0.632109166067827	-1.77218945043363	0.632025079264682	0.275898115776583	-2.73120242666592	-2.70408587973826	1.90554415067372	0.99840603003449	0.475731641402585	1.02266769121256	0.207459938669829	1.04816481310188	0.159904219590087	1.24888334610309
C7	-1.9988878575936	-1.48738270645049	0.521095039913137	0.491634428876414	-1.10035627336022	-0.885262116563513	0.829144791265133	0.655247139390262	-0.249905125759817	-1.4965383874637	0.193043887285705	-0.528815230731667	-1.09492099121896	-0.901720749430889	1.58316809960502	-0.32723505560229	-0.76387183332022	3.14569675467995	0.986882341374282	2.46800054424052	1.56337737258444	2.07594624679839	1.75631789975942	-0.0936813218243788	-0.0381517580684871	0.398372085713555	1.02677651450731	1.31030193689532	-0.0333733255318548	-1.34676899808561	0.38577230975806	1.37677902243316	0.96253366677825	0.716788860599455	1.15846737836364	1.40490838757754	2.00469582174328	2.08226603422099	0.992820722487379	-0.0557163734972325	-0.678579299172564	1.13039613294198	1.45817919584821	-0.154363891564377	-2.07951118584791	-0.294727383420354	0.71205970303231	1.53609863391473	0.291390362037819
LILRB5	-1.10277257312549	-0.131732470076159	-0.346065226187625	-1.67414185133461	0.156199589995462	-1.63647995318651	0	-0.197373568789047	-1.36985671349959	-2.08677925742234	-1.43021697065394	0.539157756710361	-1.20559507950832	-1.79736581342532	2.36224211944291	-0.706199674993607	2.34963621540523	0.812469127272397	1.97886490501978	0.906570815440829	0.266460429632661	2.02575835169537	1.32798864991041	0.272247146476657	0.966640778274776	-0.354163957057574	1.57043921307384	-0.446496981080618	1.58203213827727	1.16465588753104	0.746269411103112	0.811455695544562	-0.0705796460214483	1.00861014828091	1.50615931950576	0.802191893315191	NA	-1.99137213847149	0.933424525023488	0.338523504865651	-0.695233446735975	-0.494984748169366	0.842603560943354	2.12509553640361	NA	-2.51332613636186	-1.9635311623019	-0.0956162241831482	-0.943247807249905
CLEC10A	-1.04124672827123	-0.475688342556491	-1.89404066364949	-0.765359964238489	0.536166415409135	-0.0345014000529732	0.636865110293087	-1.05216849813183	-2.11931023610797	0.277297298003295	0.0175751039626521	0.00104311349507422	2.26447702679913	-0.195411536850336	2.65141492783053	2.03176733644159	1.48619715955211	2.35558179170439	0.718618300665295	1.31185438395057	2.19609820004504	2.88049701445217	0.113210994665305	1.18105784198992	0.482920132336322	0.610207256877763	1.88326160304059	1.42251321436337	1.74890052956363	-0.364932565280701	-0.909856045475355	0.711125480141291	1.08954187827449	0.872298542143153	0.617474753788748	-0.183619348501035	2.25085288464912	0.372665643456942	-0.00836066196962787	-1.47175371604198	-1.22152413605972	-0.838940620649699	-0.120395589723658	-2.01431100800479	-1.25013383040926	-0.911342687832789	0.582838894949896	-1.13270107737084	-0.18857723086785
STEAP4	0.0721909620440661	-0.448427943584464	0.968645382473614	-0.0529186174780558	-0.024361947113051	-0.343711288258458	0.371803845639357	1.02637006404856	0.123554324296265	-1.19952623974146	0.973391420512529	-0.559485249027111	0.723121035529119	-0.68694702788557	1.26567941940606	0.805243633477661	1.2662721496066	2.60261058520338	0.370649191099137	1.58027491860185	0.674159172064995	1.60272470610529	0.188665855211013	0.0245471138769457	0.0177039227983424	-0.342362174176354	-0.0271922024886217	1.09754949202886	0.529912445376979	0.00885796154789605	0.846372601964087	0.759184200134904	0.79988786819231	1.08495818264024	-0.419976978140587	0.942256982926849	1.80107518929311	1.09306933121133	0.467197948335378	-0.422864602654223	-0.133383162940922	0.679962383169918	1.69065665759433	-1.65860137802365	-1.1175150123715	-0.645183361109374	-0.034850577251999	0.969341457047746	-0.0559513328081418
MCEMP1	0.619800360868888	1.61281547500911	0.403047524513076	-0.0693795472053736	0	1.64230872234368	1.49477808142052	1.84566312410057	-0.458219532161	0.839743171262269	0.522857818936153	0.121653631301481	-0.0062965350112507	-1.57887581264667	3.16635827480862	2.94629050390236	3.40552274651062	3.91575820067556	0.687999363199162	1.42231558463504	1.63007870290332	1.49703273865583	-0.605295826080322	-0.762019522126668	1.94145506372283	1.14525857974358	-0.380126206339106	-1.07532207404606	2.69700961803444	0.197513307978274	0.651106393317147	0.840702472112159	0.617916202751578	1.49536874889191	-0.577928436732913	-0.537457162109188	1.2818240849427	-0.674310239193775	0.235627045807155	1.17011453966767	1.77454486317951	0.862933023593227	NA	1.98208237369759	NA	-0.348896814573814	-0.646468154010021	-0.975738512072615	NA
IL7R	0.857694705853902	0.933492971602544	-0.754150559719332	-0.231648173655905	-0.0287340826763904	1.22745098368001	1.27437404400539	-0.438411416573917	NA	0.0488677670128771	0.263600981353575	0.636533819585096	0.930055209178964	1.06654219549062	2.14410261259814	1.77610352614097	2.7762339494993	2.57083943412311	0.872841568732401	0.0354577420913625	0.650367144535027	0.92930149730981	-0.739382047240662	0.220843298353303	0.372275940099293	-0.675241519384353	1.13603990486503	-0.187753361467296	1.24115929531783	0.543479008861706	-0.0707748699191891	0.308064433086869	1.07468908249261	0.968792889660786	-0.136665767640176	1.09203515443983	-0.0531594544723435	-2.49476340092918	-0.77394170968547	-1.63118910601934	0.187669651926222	-1.691523191187	-0.353934882074285	-1.25750840547883	0.276825184844998	-0.937250331633349	0.751906262537595	-2.39071235730483	-1.4466390697076
CD300E	2.43366046649385	1.69994794748837	-0.817016662272731	-0.53560861433002	1.51786788919377	1.66155714120682	1.74465400372711	0.941139518503177	NA	NA	NA	0.923904720710326	0.913767410507991	1.13292689280733	2.89139833721214	2.08100249998638	2.98307242938306	1.44017674051099	-0.0501958200979211	1.67737259151239	0.845377878701826	-0.473355657048653	0.0916227073739507	0.1579796194722	1.04910403984232	-0.824997925297315	1.23306421044678	NA	NA	0.105938741347157	-0.680217292883592	1.35527172203434	1.06795359098314	1.37395349705201	0.11895290813609	NA	NA	NA	NA	-0.394780806758735	0.443299790268613	NA	NA	-0.531909799016563	NA	NA	-0.131850744737369	-0.0556406772825989	-0.721005302119472
F13A1	-0.398605803403049	0.399342769913153	0.750945712701122	0	1.10991930499972	0.410286822368155	0.964660100967039	1.40982533051071	0.760427447941635	1.72337711906051	0.789316133335229	1.22002258863827	2.07914803104302	0.805933699007891	2.67167393437954	3.85392056139231	2.61973369728176	2.62369874343667	0.210879261045967	0.728544879019097	1.44362845514707	2.36297067570318	0.66173897412417	-0.668612649805644	-0.1167053206487	0.0731892221892431	0.0907719842350952	-0.136739737335916	1.52136017236502	2.07530213698978	1.09897332629596	0.963748387291652	0.164933877339205	0.211723868854397	0.459965446638607	-0.168312195350315	1.28141217659713	0.573830200710635	-0.29593313131697	-1.2530860879395	-1.54206575704119	-0.623422291304266	0.0376667158196846	-2.80202614342313	-3.2303581732137	-3.14102338356086	-1.21197923999616	-0.2364123558949	-1.48835208099478
MARCO	-0.634602259859805	2.17015706424306	1.49761061089227	-0.900615581722691	1.14230798373965	0.856092260134077	1.54267147726677	1.66773793540629	3.13968262160493	-0.345666382479848	-0.674384048355728	1.80792302531955	3.00812856357326	-0.230585577376529	4.1111072503696	1.75180573303327	1.73506999575461	3.94388277210147	-0.651558510566208	2.29977993500322	0.831784087900219	3.03510776953505	0.833976186070391	-1.27959808881311	0.997787119802112	0.0398858265590287	-0.936931285748552	0.572489873493831	0.52916720125687	2.2236861095069	-1.15635935298448	0.109551486533036	0.39758354897056	1.40463890270887	2.57158845394575	0.251209597423302	0.121102162469901	-0.76112543812603	-0.706837150225372	-1.0651180035544	0.466074560962899	0.00826041000506795	0.595393557736591	NA	-3.99332189030979	-2.89246080175705	-3.44127811636521	0.190226974015249	-0.419491798726938
CR1	0.0945394282492857	1.81968272812627	0.229741501045579	-1.39315290902658	0.323885621854205	0.0773775410755719	0.586390577477679	0.588731362622207	0.24865838052348	-0.573632533113398	-1.70881860736242	0.168176264774365	0.461697654368233	0.201304952832053	3.96584329255612	1.88311053940308	2.40194928597771	2.42848268959386	0.61212102918105	1.10754384965616	1.49193196589806	2.50710049041407	1.57864904073019	-1.14132322467442	0.620596543988988	-0.162764910761724	2.04392699144534	-0.228668474927314	1.71540914264692	2.39321209135089	0.345070225887733	0.949749866610573	-0.45454574284195	0.804119284622996	1.9694953768601	0.777826362449342	0.627100299264781	-0.398227523562211	0.22404447482168	0.20302310481001	-0.463012774674344	0.479164954651318	-0.679199190181258	-0.69623147443291	-1.69559839593428	-1.2878276869229	-1.83670697205709	0.0853173421697681	0.13914889400844
IL2RA	-0.620376544461789	0.609354305771902	0.519305612865481	0.388676674376275	0.908253868047851	0.483546069198662	0.850106783507837	-0.0122418650780515	0.855499332514013	0.797808499117184	0.827917687065887	1.37428754736031	1.28211324025364	1.10433584732555	3.14197440958793	3.50338622663403	3.13680124187764	3.70051367627866	0.376282310349086	0.479971090217389	1.70905561000556	0.80964552542083	-0.390172001775921	-0.834595788717815	2.14424247058599	0.471471143704532	0.256979909509842	0.964345691991356	2.57468522409563	2.64362091601823	1.47139225118262	0.00599416627466798	-0.181709299381821	-0.739741081163753	1.20579011331268	0.972376338259111	1.63669253784353	0.821714400000338	0.0199541258765955	-2.70915320997683	-1.87107261294948	-2.65167125695602	-1.64542606401678	-2.84619430173796	-3.69141410246	-2.59055301390725	-0.942185032334062	-1.11729691059202	-1.78258439381427
CD209	-1.45998493589591	-0.594303251912311	-0.20251363676128	-0.932756630562391	1.28908137113635	-0.694386158735263	1.22690010761569	-0.98537969744659	-0.953889200852931	-0.739255646008418	-1.9697647167916	-0.299895449246795	-0.0223742351609633	-1.14297726451726	3.51448577057367	0.462657380380012	3.42401252347093	0.167574692050196	1.2799030791706	1.76860093074717	-0.427224169758973	1.09901144523823	0.523763610675209	0.220420411649446	0.518454839786565	0.184705451471235	0.962932246810576	0.407372678269543	1.29119303527794	3.19135125374287	0.17548518870002	0.200463954931038	0.33767831009006	0.713533346139099	1.63752778166451	-0.148080306992788	-0.600127735345016	-1.6554979065473	-0.116935018306878	-0.878897626117019	-1.92792780690976	-1.42757934540477	0.0306541777726066	-0.641306098955804	-1.62005356900523	-0.791058669437222	-0.305887642101068	-0.991817287708876	0.0345632548218608
LYVE1	-1.43516663019428	1.45688832787699	1.28521702731038	-0.262430367215574	0.551238695531597	-0.129164243399677	0.850413899257396	1.41413819158754	1.17859260334085	0.229778995471728	-0.130203217584743	-0.15717889201617	1.69777702156364	0.747606189144024	2.26443428770054	1.09736711640166	1.57584875898115	3.81889472838118	1.38336576154866	1.72109297830804	0.993138349733192	1.84101764203893	0.899739727220902	0.013485212517534	0.672913957202106	0.263561710144935	-1.15125423267095	-1.46213269834231	1.51518222531503	1.2623913004508	1.33480444745067	0.238114869670966	0.313158008565142	0.13491369316991	1.6226112629106	1.26191778867756	1.2805312879132	1.37661090464437	0.220821931497497	-0.197534768005584	-0.131706425864616	-1.7553809476089	0.547080277356797	-1.81275195215282	-1.48525478159923	-1.96250378801505	-1.89829223705983	0.0687588253000578	-0.262758959401911
MRC1	-2.58064591261866	0.254011906915553	0.752688502404864	-0.770320751070607	0.064614315254375	0.622400547400391	1.38599112719213	0.627326309863178	0.205148948665839	-0.04875252162938	-0.790204324725673	-1.72235118780186	1.37897783232643	0.620171143059441	2.32942883351904	1.39025768193636	2.78885531726973	1.86172475239845	0.732634577502589	1.23393386846746	-0.712434157296716	1.38360734113567	0.0669394443522683	-0.909580569620227	0.33568837156319	0.192996695198153	0.17479439063385	-0.457403255672807	2.33823524784764	1.68009330377926	0.514018067865353	0	0.422346503975522	-0.111689494128804	0.569232853555931	0.663054398580092	1.39502352095496	0.463666584881122	-0.304974987309885	-0.459880708479395	-0.80662716055555	-2.72665225033354	0.383289100751749	-1.31804966266561	-4.3418319876206	-1.7492171673022	-1.71032263894541	-0.9203553965981	-0.587116945927404
CXCL5	2.18867876974058	2.39194925431647	0.439090378197832	0.48799459059841	0.361877979309364	1.37699859708596	1.5640293316313	0	-0.85201141843658	1.48930650767909	1.86823959068363	-0.261439154653824	0.84109793754521	-1.66898108621323	2.21990520280423	2.22987809586194	3.90029764386696	3.1769922792167	-0.0884720062583406	0.484912450681285	-0.278102864390489	2.5782297760351	0.69802489910133	-0.965458772252816	0.218311036795473	-1.76623212745568	-1.78752895662504	1.30751328507406	0.354468145542033	3.01920140186301	-1.284823015615	0.87366102946687	-0.694184750910781	1.21788518412931	-0.331566713656142	1.15822454635939	-0.148058130224187	-0.813219813874344	-2.49355181687631	-0.54744657124757	-0.838784506878667	2.17611583383113	-1.28857792036629	-1.09002523838271	-0.669580695691377	0.274351300314399	0.170141809889877	1.53154200927813	-0.96899251964885
CCL20	-2.52550141371008	2.7866962544174	1.45002257928809	2.40839093205801	1.38137032978016	2.11879941200222	1.96723909480014	2.36882882522198	1.46533553511139	3.42384847099037	1.72513261715576	-0.315645877041841	1.2428134578154	0.564049689428146	1.90315513000305	2.42701483646797	3.61047343006248	3.79640809588213	0.854238359573128	0.214679409110803	1.32858418818198	2.07738015638991	0.500722852042814	-0.323846648661766	2.14493759469263	0.564856835891954	-0.768623306977913	-1.73573133106962	0.35455882316004	0.91194829477589	0.0166379242267657	1.22539095335172	-0.0117505452643907	-1.18735840738887	0	0.978272342424886	1.18099719398598	1.33938297778664	-0.394036276365641	0.681525717521112	0.826423375524521	-3.3040035100046	-2.0465074272301	-0.895938524931601	-1.1658160493505	-1.85661221175712	-0.901442461105064	0.848728722512177	-0.449078874061288
CXCL8	1.24895710817488	2.64468897675932	0.778207530147545	2.10411129588207	0.143376617180367	1.68067951127488	2.1500078894037	1.16419628247559	-0.105216592745336	1.64183583058637	2.72527933594013	0.577469763161917	0	-0.419617606503617	0.956100296206028	1.91402867081483	4.64885906123333	3.61525075856488	0.156065685647346	0.619834579807579	0.976566390205325	2.23548895956607	0.993217924320838	0.345579798840857	2.21328555852351	0.845069449277989	-2.82160315491329	-2.4463481325358	1.43017906629739	1.66988341009552	-0.45988168853225	1.26261967741003	-0.849592702231243	0.326071096192685	-0.590194670343094	1.40426119779442	1.37106119104885	1.15970395750352	-0.495436348575498	1.09135895976583	0.590831489599736	-3.38035872935932	-1.50298733464288	-1.34784872862927	-4.25310130008199	-3.44842358842621	-1.70165687928415	0.48475817407986	-0.415743140718366
EGFL6	1.4044985564969	1.57904703242001	2.01669151907885	0.609957134112004	-0.245259422932048	0.242201160288524	-0.652773450881352	-1.00431312336793	-0.972816330721052	-0.121126602411306	0.448425257699774	1.89623389205399	0.800882978486886	0.951068546061266	0.791795970869521	0.866440708612838	1.70178196929147	1.22932515402799	1.42208890367413	0.530436330900368	0.60467332906914	0.982449877887641	1.28166018395296	0.35263982946548	-0.673197815636024	-1.67191684235313	-0.48923284141776	NA	1.17401704097105	1.07828193996587	-1.23932459614137	0.220758174575157	0.508795310231918	-0.68927237737084	2.36316612350897	0.0465642996727186	-0.031276912276742	1.29599647219064	-2.17606046172062	-0.953900768195101	-0.654845519859044	NA	0.0356841560768294	-1.09102412855362	-2.62934716055307	-1.93395118010849	-0.691067947799541	-0.614853556597891	-1.56784565532247
MMP1	-0.341148358723402	2.04648220927056	0.695498816356436	-0.838446372422315	-0.548529479289628	1.15195812781477	1.56395348459712	-1.12525490631566	-0.688286705495636	1.86560944110054	-0.999981143236974	-0.0720432946887519	0.574574945041703	-0.828113732969585	-0.386949510351363	4.17608790213631	4.42537145706986	2.49955921063581	1.13507919589844	-0.203611965020198	1.48702201059811	1.75531875192204	1.04156735677167	-0.0112574424495786	1.7181667393432	0.66387604281302	-3.09516022509758	-2.11628930541738	0.565365335062285	0.496299915886256	-1.83025973303038	-0.670291444184817	0.428668805188548	0.734673939591857	1.72038951806654	0.213304917567902	0.835531636725407	1.54277104387391	-0.282120393384288	-0.158558535884571	0.529947730440859	-1.89287437140667	NA	NA	NA	-1.8317561283579	-2.38057344296606	0.691314299478629	-1.36029008791406
SELE	0.213468651327881	-0.137251115344902	-1.04479039215854	3.58040321611848	-0.501665309920087	0.814748871437976	0.32295960980254	-0.202918226640884	-0.864562314488971	-0.482872569743614	-0.414110774450621	-0.17932134649986	-0.412618608045926	-0.375780682540545	-0.668558885233239	0.269115110839265	0.180785121021997	0.624616345723068	-0.277969549983728	1.14950295421756	1.39078721397523	1.56761704584755	0.84467823049987	-0.0697647137795192	0.128195187831748	-0.542040308781206	0.466302578909049	-0.277679988667096	0.640404154349857	-0.121804021595859	NA	0.347351541209778	1.42796915562694	0.683560858455778	-0.108820821749717	1.49854249636787	0	0.711092983954096	0.388897728644842	-0.334834144877906	0.215526060382806	0.495804943115283	-1.21701578763508	-0.471957505236429	NA	NA	-1.45823676329129	0.00421306671930378	-0.437953408239288
TNFSF11	NA	1.43125514743423	0.118250762512432	-0.293488370104803	0.150572858479374	1.1305103727539	-0.411139069361867	0.672474437981128	NA	-0.0129785956325898	0.238084016235962	NA	0.462740474173262	NA	1.88074988078834	1.8376213736184	-0.330150157878705	2.78090927340432	-0.501222756432649	0.820880547069497	0.394350942367098	1.15510039993276	1.25001483493079	-0.292959129552625	0.598113278376917	1.20880322430315	NA	-0.318684020791061	0.417150947900935	NA	0.255152084289893	0.21107097007994	0.393818602721841	0.112035556342936	-0.331982331348361	NA	1.05769891570397	0.0824285233182618	NA	0.540486618026427	NA	NA	-0.341749293722057	NA	NA	NA	NA	NA	NA
CCL7	1.57042273700821	4.085976696074	1.54435583313201	0.439401142122806	0.883472916631023	0.582478456766931	2.21892464934412	0.999911461507321	0.155916008842018	3.24565297550806	1.319327933414	3.6625430227987	1.41879190327922	1.16350445088649	1.3815251221905	2.46053745255789	2.90146622920443	2.61588660289316	0.637161274370312	1.65916867046344	0.72180475695373	2.14397007919767	1.14669733257011	-0.658740682835841	1.41105264744207	-0.948688895139354	NA	NA	0.862387798143952	2.97812344095008	-0.803688462243365	0.761710951735834	-0.665021943811417	1.19322657470165	1.38168561007401	1.58076174734395	0.509665716245876	1.73158163119377	1.032097160285	2.42611731965395	NA	NA	NA	-1.3486301013246	NA	NA	-0.94857104704541	-0.179268397594766	0.408214887655733
CXCL6	1.277812387613	2.15923596547519	2.88180093385103	2.00569834982862	1.07638054089266	0.589975532045393	0.588813647394669	0.707292716476158	-1.74615177832631	2.11679419175854	3.81932761315243	-0.878573111552874	1.19071558799486	-0.158725315689884	2.80014003922803	2.50106930886439	1.65060018761971	4.06851425074317	1.84863904773991	3.04365512548088	0.914695400265944	4.37837928474531	1.93979944463835	0.0602899655523837	1.73154793038837	1.15663888372306	-2.64891535913209	NA	-0.711156396713327	1.58063018199645	NA	1.11095112417733	-0.398041861848072	-0.140842262759408	-1.68352492412711	1.93000923921891	0.6870658498946	0.870986768996767	0.364797795812037	0	-0.511870710251133	NA	-1.28767335505242	-1.64115255022312	-2.48637235094515	-0.69233004796877	-0.548093138191629	NA	0.30975519811639
MME	0.214289455099515	-0.102529884774826	-0.0937284415282786	-1.08534868701677	-1.67090430418932	-1.20178393718266	0.316876387514807	1.02574721083724	1.75038536683838	0.65045575578496	0.0653120476321818	-0.067633784175829	-0.329106467649155	0.212845123505065	1.89985008426093	0.870576828468049	3.18400494126523	1.45685536788139	-0.147915687333584	0.242626220182216	0.221548219705999	0.744652057181082	-0.00611560012611808	-0.728172205059638	0.534496712368319	0.416973728218566	-0.569413621816416	1.96752148264906	0.244355048314109	0.0526849989734953	-0.403177118201266	-0.27534884419386	-0.472165438368677	1.8684927796368	1.05732693212223	0.561108496067297	1.74312150404153	-0.170470669807437	1.22499337594998	0	-0.059901085137739	0.0197131294059992	0.41706912584436	-0.724896977620472	-3.1795195315051	-0.404643721365469	-0.430290461379167	0.156733552429409	-0.651664618813173
SFRP2	-1.42680656432745	-0.363836663388487	1.01765170275695	-0.158244259112694	-0.573307164645292	-2.26059377720392	0	-0.606412600146541	1.31409941801707	-0.177247181345677	-0.405719450879399	0.489634373303103	0.0871651033592102	-0.580960822800575	-0.229407468789091	0.4480023236611	2.80436664408955	1.62815470495073	0.763556452526738	1.41382748649602	1.52504000951755	1.53678445642832	1.38529389803972	0.20362926869683	-0.125776275134277	-0.471497289449596	-1.12745383834779	0.883388261794798	1.29994218561523	1.77726917196199	0.231324840237307	-0.599769112041252	0.0279795597262384	4.77167066678716	1.3163883591829	0.860612466952654	0.989230193664906	1.3162481861331	-0.13700713676012	0.51672062141035	-0.403093177892013	-2.32312345309109	1.37194250525558	-0.377619113055216	-1.31521306886483	-1.48878390589354	1.7377317934485	0.0686949796924946	-0.537754960886888
MLPH	0.385228246635728	0.121524074202015	-1.76683659346275	-0.504621350277608	-1.04136731693586	0.876825059235191	-0.504444901744982	0.227727454588701	0.61061606154304	0.5868258872053	-1.35932126728744	2.10430921107886	-0.575072689213489	-0.915505327050799	0.842966117354018	-0.0474659823567794	0.269669135934118	-0.0974298555811401	0.427109292411775	1.70839156337535	2.11112843806874	-0.324508031103968	0.294477326013992	0.882180216480933	0.558829765766432	0.790058980713827	1.80567190913381	-1.91599882704681	0.141501504359858	-1.24929984789644	0.797782979345178	0	-0.105003974868964	-1.48542854552004	1.70811891385979	-0.972698965181422	-0.385562215343406	-1.10955204226601	NA	0.264867830054703	1.90142215273459	-2.79112382542185	-0.329661110798951	1.15737782921003	-1.63378267433046	NA	NA	-0.717833134584905	-0.284513171978079
ALPK2	2.18938405837493	1.01546556706694	-1.27832746225311	-0.660495157577862	-0.427739532896721	-1.58787610757705	-2.2131738787439	0.716203290779512	1.63623441511893	-0.785452728060827	-0.228967592121824	-0.859182843215745	-0.274640434416245	1.03159229471327	1.60473603882059	1.09159589805314	1.44011788798175	-0.342921073465046	0.112628150758263	-0.98118237977922	0.384032948048303	0.400364521712195	-1.57370254231437	-1.50728616493739	0.9932424479501	0.323022591962876	-1.93632796464915	-2.34381160172467	0.956883914471185	1.06370492578746	0.494270102096491	-1.69631670173809	1.85746827820667	0.67077953802799	2.23783934208365	0.563094896386179	0.397714032150352	-0.556555759628441	2.4230293526724	-0.473095692694897	-0.298348048875561	-3.21904513648664	-1.18825537714799	-0.993204891783862	-0.808803240889366	-1.14296046560742	1.05542058230987	-1.83879308982271	-1.69314929966678
LRRC15	1.21109187620968	1.45750542212955	1.25472127970173	2.59959236567849	0.153294058740789	-0.812691732849116	1.24301951743528	1.09639514975483	0.227097649855619	-2.6493066402258	-1.9927443534574	1.93090386872106	-0.15869559478074	0.0380020765695904	-0.0624309832449325	0.489144728114527	1.40296501581711	-0.260883879297057	-0.304324680437581	-0.0808362244477708	-0.0447525248898965	0.267988429886609	0	-2.2362281808958	-1.34510376052567	-2.52617639319931	-1.44880559796625	-2.26177440755668	0.1321981604712	0.0143439042648706	-1.12842755579849	-0.0273230600443569	0.777880810739067	-0.914901630211066	0.497345292573999	-2.70480413234265	-0.112295574818114	NA	-1.5262033315494	-0.486372858563333	0.446987262698987	-1.19105127622646	-1.18625614259727	-1.3166445258246	-1.97955825484034	-2.38270633860537	-1.13982310629643	1.57545056452053	-0.0241513398230322
CCL13	NA	1.64360193101822	3.07147528039839	NA	0.768347020729356	3.13460246456958	3.32759742833357	1.73209029710467	NA	0.199368187951403	NA	1.09071700930087	1.08055236586542	0.488781631948426	2.49856177248049	1.91642479490901	5.56916825899533	2.18232584077198	1.5028834963794	-0.0653849580146204	1.7053100146192	1.59061560498802	1.23923691574311	0.61244664728141	1.7267218540443	-0.370530897488105	0.301297069148642	0.992335370549035	5.98608605097067	4.54011173363638	NA	0.828953887021603	NA	1.57709489291448	0.5734199359453	NA	0.864603436573592	NA	0.223859207959698	0.0596862210504744	NA	NA	0.563837258728044	NA	-0.229427490872744	NA	1.01570454132084	NA	NA
EREG	-1.09538503053128	1.35721664814834	-1.25506500297487	-0.280509774472213	1.17514207608375	-0.0886607818800261	1.21130721198132	1.63450758912984	-1.07486946732519	0	-0.0365848937915426	0.485856380008188	0.961214141457818	0.849029231932446	1.56349027869127	2.87349572902735	3.22378378244401	2.61156386557721	2.07671772749254	1.29340061422719	-0.285817642560258	0.341430029640588	0.346721547231758	NA	1.23968124033109	-0.0103506375714506	-1.97763304813097	-0.0824894913752635	-0.26301763702642	0.846573981890979	-1.81141281414568	-0.75670866204969	0.892264053192386	-1.95454502984326	NA	1.04315002208273	2.05149962505569	0.318502201866448	NA	-1.52597632802082	0.410716557674639	-0.264492627532871	-1.71506505920936	-1.66310532027865	NA	-1.81284124005941	-0.164473258486214	-0.493743616548808	-1.15905364282161
MCTP2	1.21390296264596	2.24492434228654	-0.755814342246614	0.100909814418419	2.19723948837493	-0.331375871892958	-0.709841196503982	0.373722313017315	1.47565656220869	1.27239748094386	0.750310338845419	1.16277177449557	-0.306006660740225	0.296161641215543	0.919649852454495	1.45754453552283	2.18202636144877	1.38356698813567	0.339493276547856	0.67631049223797	3.09758297088978	1.10422883428218	1.11256887734832	-0.879426930947646	1.71643043588913	0.257754242668654	0.0620940043916431	-1.08734220583522	-0.16925806281827	-0.643791907958002	-0.251237745307451	-0.0269937441399793	2.02294780861941	0.778355904062967	0.18013943870442	0.0382973076227688	1.19182741539366	0.189106107293665	-0.757244158043997	-0.451349181486087	-0.393471488596582	0.417032708281671	1.58420237307443	-0.721997655881941	-2.12679557384405	-0.738226887333166	-0.322039336029493	-0.399984042340659	-0.372129187841998
CD14	0.727099388811888	0.328405227298566	0.426036192239396	-0.289035521283911	-0.320403954504307	0.242202712525623	0.176867936042657	0.226017117015384	0.254597338623879	0.528436017168702	0.25373262339367	0.601981448727732	0.411124571348514	0.111259494894291	0.871430760826601	0.877710418626579	0.221610886741486	1.36100411144794	-0.0250981906058334	-0.920381878203208	0.983071185707898	1.31367928336004	0.508072214593265	0.979846968893746	0.508297748811842	0.42952020507991	0.463333358978991	0.564949389029126	-0.0590069236565108	1.08938233964766	0.833203882839753	0.429801816990434	0.0270705001125161	0.260031869766534	0.254678129826047	-0.529276138056155	0.209099023728246	0.31856918066749	0.471119153606004	-0.273909394292742	-0.442838285997092	-1.21177288300227	-1.3046651435294	-0.00103381126298116	-0.55132977889428	-1.25897333221121	-0.583795409742747	-0.811031013956801	-0.805811909600756
GNA15	0.485604298635126	0.287793205657952	0.247652585454417	-0.259454186506259	-0.27851510145825	0.263939827827364	0.284562256851479	0.029322122929392	0.0742953273169607	0.650127329635487	0.454480696198604	0.547488188932441	0.346358453638231	0.530874095752517	0.559077264948446	0.859316254432006	0.602097495011137	1.08989386393647	-0.390835122180023	-0.304077697905601	0.856594778123905	0.970330873633153	0.367792665738374	0.573957982907005	0.335225706424711	0.356296552494118	0.470440462983709	0.528666951128782	0.0895941321185208	0.799031545374901	0.619474246425118	0.343604260183001	-0.224763483977089	0.0502258807275136	0.174148353282956	-0.186817029895403	0.0694551294937808	0.0777563174466072	0.021116116287969	0.0286576957726996	0.0170862539702115	-0.889437926322162	-0.934095879354607	0.0683947541705731	-0.809784974765913	-1.01272479011285	-0.780670119439741	-0.645379751031377	-0.826424304390945
LRRC25	0.707734864827535	0.274056467855237	0.0691605922946865	0.00364036233310078	-0.487607571858545	0.522013011690442	-0.0330688482743821	0.250243488194605	-0.279400791959333	0.395262357691183	0.130896644432485	0.809171866371367	0.436837562643369	0.339855891492187	0.982760546335961	0.826294783442919	0.172692241917629	1.09013275376193	-0.00743188965014921	-0.628209756713616	0.814439189432807	1.03621471228869	0.624213114033499	0.477467325260311	0.276834334793872	0.1609262487704	0.41768489563837	0.39502561636172	-0.325121607962447	0.776960264852085	0.768742725923923	0.706709531296212	0	0.290394395893898	0.0561543455769202	-0.807588341241335	-0.417160265453777	-0.333784449438651	0.023177380319767	-0.478007286328127	-0.105021150330546	-0.648527920242603	-0.667075125049762	0.22566221187556	-0.0256533803480654	-0.842165256713927	-0.301417422242521	-0.945761445770994	-0.791924692987965
STAB1	0.497758824095788	0.464972799819635	-0.281544262810473	-0.499998190221207	-0.217920909666517	0.189706631890431	0.173489338818856	0.113176230212682	0.687263451902316	0	-0.366538157794487	0.288743908048796	0.482287537090735	-0.0285283650827851	1.38272707266418	0.902977408409072	0.712556031601429	0.77248573996532	-0.441479467424881	-0.221402994063646	0.174296352114392	0.875424371482739	0.366392532625469	0.108488289507931	0.267557132237694	0.488334488409263	0.556708134468641	-0.0553201108814116	-0.219557408618316	0.760344600799576	0.825477240291279	0.230286329169739	-0.00432762350391042	0.136021807098933	0.0369207833027357	-0.703597099864137	0.0755646488179806	0.460677618197766	-0.273138972846045	-0.6293513352065	-1.17895332763246	-0.79119528242601	-1.10246212697877	-1.46251287025701	-0.79675886558617	-0.62828883969909	-0.401305195045609	-0.373154757961316	-1.28987833675158
TNFSF12-TNFSF13	0.347646278347044	0.0291776822574464	0.434966426792051	-0.326036030492177	-0.536700053699025	0.201468451506662	-0.632014763931916	-0.101707385359427	0.0740566940468984	1.09730902851428	0.744084302381627	0.968943759784841	-0.0878201858596962	0.204585927291354	0.686132895998903	1.16826594955537	0.489714309478401	1.01791520569406	-0.61239700134775	-0.703540833558032	1.41532170646265	1.25448347705442	0.239605000252948	0.713196639659241	0.314677162626848	0.613145326731783	0.573780080744739	0.810675627728954	0.651507515057177	0.845831211929531	0.817534747842194	0.0368902326446428	-0.546829444249513	-0.749738252966127	-0.0023930843943074	0.402353670771502	1.20949982112841	0.976248553126252	0.144584129730917	-0.23054695453094	0.112754165714772	NA	-1.30596502107382	0.44959813516662	-0.947242885744806	NA	0.434233844342312	0.149269898017506	-0.764409772035934
FCGR2A	0.357639059303166	0.448035380612051	0.230160250145716	0.204485749944647	-0.248171223699936	0.549809346793592	0.156515095821858	0.106385351290809	-0.545738256378263	0.634847893342684	0.139954316318569	1.02839091649788	0.448992933829104	-0.11203342507349	0.965964890898551	0.827563906093072	1.01715389446583	1.02861118727133	-0.154417613539105	-0.754964341181574	0.807730943081266	0.884308391605028	0.423258212111097	0.600792050420132	0.589607660184972	0.169888623910039	0.563476668381411	0.142968352967834	0.366402273051121	0.937885147489717	0.977823592645088	0.247240433758139	0.0750087702171029	0.148606369703557	0.329141499521802	-0.123625415946393	0.701620476260176	0.503248173409091	-0.350711253685746	-0.0478530956300721	0.0465154322192491	-0.874990204800171	-0.755643316470059	-0.193911010971203	-0.229103216098737	-0.719256267595477	0.0248091014672515	-0.329813356103569	-0.69037630639107
TNFRSF1B	0.840228171984555	0.530694445042242	0.255746605712714	0.453699700744931	-0.163808831072176	0.394164138800939	0.116717537522077	0.175529693184407	-0.38361897807199	0.131381116948783	0.0293248928966778	1.14378597277873	0.580257717349195	0.413897287000465	0.755813025583826	0.922169616234152	0.412277370619841	1.00020049822984	-0.0526000760821156	-0.32382872879194	0.397072993713427	0.967548567820546	0.515156026696382	0.287798311324367	0.115988703789691	0.0662808110031557	0.762999075100034	0.744083226798084	-0.360583650998733	0.871949359576269	0.857504288639808	0.612870051201272	0.356853871734829	0.640818102668358	0.452562271588467	-0.724350137314719	-0.739738856972636	-1.29121393604656	-1.0860643389177	-1.23275153455487	0	-0.421475636845822	0.0226274703496139	-0.100659404940198	-0.282315388087479	-0.387817549322996	-0.258404638429667	-0.165375449805257	-0.67125053948807
EMB	0.188681759172321	0.148955862950154	-0.112567375680536	0.0804536096043864	-0.222837803711013	0.264366264032865	0.165197372685528	-0.0816526612059622	-0.70597150219579	0.846677500917212	0.447528160020654	-0.215489081727569	0.475100938993501	0.455867989893742	1.47335801655927	1.12215975495069	0.748758859011762	1.67297191073672	-0.394904803528145	-0.0422043435363692	0.570565942215012	1.43363899559244	0.733743487514405	0.10956727717291	0.29461342875766	-0.108656341949242	0.701184285323513	0.610051798745738	0.400707773974543	0.966594064618089	0.741283683746827	0.47205988560329	0.636849292643327	0.362555363910001	0.14461783185673	-0.0751895892101002	0.522373924772334	0.0521863347561178	-0.122732695780763	-0.58040206805961	-0.840970751741322	-0.661532717816883	-0.221688932808661	-0.123214317416939	-0.0290396467515508	-0.564987520173826	-0.294294782563902	-0.713709111941701	-0.447727353329594
IL10RA	0.103862717037708	-0.0684314375346076	-0.168131433182307	-0.159742680997656	-0.327117170987307	0.283008228609348	-0.0219466419868895	0.127785169959968	-0.767926281523427	0.425148660742384	-0.0737811079827027	0.815721451767559	0.418228275157259	-0.0245937608117485	1.14954291863612	0.919926283356311	0.422260366315078	1.21161822083361	0.0409798698635253	-0.475359166815124	0.880075466447306	1.26314357453979	0.741915747970114	0.93257291685399	0.47380412376401	0.126812370652203	1.16701288322301	0.601064985827592	-0.0465715009669384	0.243340508205674	1.27787391852141	0.537835300204305	0.495267722193073	0.845062238767789	0.595115473513437	-0.192730908839447	0.259801021999433	-0.478281592585529	-0.182607168632284	-0.970061458962595	0.0778808522552436	-0.48687901201801	-0.489277485593398	0.0561818357480622	-0.182812510904731	-0.702966996642888	-0.00261602510540358	-0.133428220611965	-0.769159915068188
SIRPB2	-0.42078449808962	-0.081467064658676	-0.136334690187328	-0.0238505431948015	-0.92903477488402	0.225616802463286	-0.00910356767947963	0.463261063065244	-0.591250129822917	0.00602144201602767	0.030183294855691	1.36104027969608	0.247170630390436	-0.132999061506647	1.49316960460703	0.913470714209052	0.259671412154091	1.06509904797932	-0.070686991081324	-0.374218172652439	0.159449270515	0.86191284416986	0.586749227901671	0.1613296040735	0.655746559122857	0	0.710732936494348	0.641829845346794	0.138335630218311	0.50025316373278	1.01607892204675	0.814540826020896	-0.221506574237359	0.195554987784061	0.304593990466432	-0.996488451352793	0.214484756381561	-1.29098403354133	-0.0782204714751022	-0.37974217136197	0.450518719670001	-0.0116148628412006	-0.219136968499995	0.333758473010959	0.242696295911945	-0.289979397039511	-1.26313289259069	-0.0253049289732829	-0.389643396039312
JAK3	1.10288513837419	0.319089564841715	0.141463741378788	0.137028132803634	-0.668513428717937	0.35312301956496	-0.127179871190908	-0.310612523531606	-0.0933463217569091	0.39970664394597	0.00289351315423195	0.752425248292846	-0.201568915486447	-0.418510019872421	0.814290850494412	1.20489432966873	0.339558717208622	0.132671677801055	0	0.100988985345775	0.746102742331448	1.19709241491277	0.555858295877386	-0.20909316464466	0.345531284311791	0.165118956688917	0.690746413126452	0.460229547040466	-0.174382274552361	0.89752465266932	0.00506096347263015	1.19329419536992	-0.26674462354069	0.555082951779618	0.292927215438565	-0.874388533830645	-0.438507093581157	0.0805699027404105	-0.483135996050507	-0.859317338435533	-1.95673913569542	0.12850292053467	-1.29745285474198	-0.77802210676272	-0.383222118851692	-0.86640633262894	-0.46391992604072	-1.14494337641128	-0.640670616586842
GPR132	0.293561827043091	-0.110265459036105	-0.390363465005305	-0.25510418189175	-0.292338658281732	0.588946919633185	0.1358676728806	0.431874550069823	-0.750559386643023	0.131892742731082	0	0.587003871560562	0.555788802212649	0.47059723164249	0.582189322229761	0.928344700395342	0.189426973823715	0.41011642186361	-0.397566787523309	-0.153244163778429	0.454974195657223	0.773913576509243	0.421467497847897	0.449719314602001	-0.00199302507426485	0.154200717948416	0.861714081493233	0.914733558971646	-0.260318475231421	0.462199015713366	0.898642410897909	0.695351638937845	0.538671137014862	0.478007686321067	0.0134955308999731	-0.458233849967348	-0.316766189806699	-0.841500328287711	-0.701065796655658	-0.991941863107265	-0.614931260739777	-0.0382126734421126	-0.373085263143636	0.135225068742198	0.070796494836776	-0.730842838764124	-0.135315965901191	-0.152932626698521	-0.534647279560573
NFAM1	0.396939220861257	0.0294537276478862	-0.108198567170454	0.443486587084765	-0.464751294736126	-0.132795369489018	-0.39979870226838	0.558013971395898	-0.773073776102828	-0.239481743326751	-0.481468298266921	0.92858236645353	0.259457772503597	-0.00878665919846142	0.924380352492933	0.771910087537288	0.308710232517276	0.53783874936489	-0.0345508756553496	-0.343369737597107	0.0947845222961753	0.691124527182248	0.339747499735977	0.129051043635397	0.316418458260151	-0.138345773166576	0.611030975819861	0.448648532388982	-0.0858918347206545	0.667698833571255	0.722623639984575	0.761420548631673	0.553563317227226	0.95230397676261	0.548971997842619	-1.21289952482838	-1.14421999758082	-1.14986148473567	-0.347563698094404	-0.855850851492726	-0.393976094993068	-0.430254434382082	-0.472261005372685	0.612140027692374	0.458977265440093	-0.582329269075095	-0.214934016875402	-0.4539505550771	-0.767655056746364
ARHGAP30	0.571351617364486	0.240835602624281	-0.487673547069846	0.0971204181840888	-0.325428900983943	0.368615897161992	0.0324129713922136	0.225881758724046	-0.623434499273925	-0.295952880091327	-0.310977353214898	0.799142676512148	0.445108247891458	-0.0485523248325749	0.873915758766862	0.442947525294898	0.0812455788883975	0.497867844217414	-0.0368275405280735	-0.183870479808525	-0.317347051683899	0.486178364166106	0.646071988676301	0.0482776185050044	-0.0951856839720737	-0.058483948401734	1.06764968357235	0.722924647447225	-0.079609523763574	0.485809195422119	0.483960416839367	0.578002581086798	0.535476134280394	0.571209242050443	0.422008491814179	-0.95431408525623	-0.953698927871537	-0.67885672146584	-0.773448724006991	-0.728932355832983	0.00663286953544696	0.0712850839355747	-0.134869650008699	0.570120553596641	0.388261508568995	-0.314567255266768	-0.519427315393368	-0.273540726525141	-0.275011273223219
ITGAM	0.443762890438028	0.434995812502225	-0.350713873050859	-0.0421605181356608	-0.200818883759591	0.307647849067645	0.315697154958684	0.659078026493502	-0.218083346999991	-0.179905605632921	-0.295338845178552	0.802320961922735	0.785606263516763	0.260608847457956	0.951857382362069	0.525421543281676	0.21731536260807	0.587945051548359	-0.165917011681951	-0.183590149364984	-0.206321911739364	0.829846798116437	0.649360153911554	0.0370807068124261	0.0170953972703372	-0.215706625805355	0.705353126824161	0.587733722168965	0.0369752446555122	0.406031743703071	0.587818153082093	0.748019210652314	0.920556677446979	0.442737752064643	0.046440593242455	-0.932801973135453	-0.990724983036015	-0.971229588191491	-0.556597117235718	-0.717519635637876	0.212051528970434	0.0879911411979568	-0.126295448543454	0.617340852533293	0.389915006723396	-0.30169949994264	-1.15101587108567	-0.0493241751882176	-0.157958625258542
LAIR1	0.439433129112941	0.0860110801945603	0.0404590365244084	-0.254480305813036	-0.702583059112516	0.246013880816669	-0.0931592391540808	-0.056156222869616	0.0224230586111925	0.355756735775887	0.15092310731555	0.975523747369921	0.337746950767802	-0.146720778616202	1.10928831365609	0.794033662515975	0.162838975830569	1.10290680580379	-0.156572477401374	-0.591516000474188	0.61830887549082	1.06049124756952	0.594339513688095	0.462862550939565	0.477724220449806	0	0.740060720205817	0.655190542217504	0.25449287247955	0.849896434117836	0.693788470163042	0.576722210012624	0.497785992172148	-0.041106879036585	0.188777986139953	-0.619121788612722	0.164758450648415	-0.281019075256709	-0.193098232985693	-0.143689385978466	0.0350688535275486	-0.569198821064266	-0.188279434873714	0.720040589845788	0.209589390234833	-0.546655435889613	-0.161061293326799	-0.40599205314361	-0.388019984289426
LCP1	0.324978898813422	0.400479317087221	-0.321133315709734	-0.184862543539281	-0.487197101270396	0.378579632805313	-0.0393963387821522	0.107035344776731	-1.0216616637202	0.526892758463408	0.158251426997942	0.746049576475674	0.566226534664606	0.328402946996903	0.960240258701331	0.273546870390984	0.522203131761893	0.817110746185042	0.0280905361144295	-0.356272399443761	0.358519878914058	0.738793409353803	0.308775809649521	0.304177497829982	0.10983321485821	-0.189058798561344	0.600116909325559	0.38921892026981	0.22488381101245	0.328048363039645	0.364850375815135	0.165560226812122	0.601367530768514	0.240701919098431	0.161489290407421	-0.389043871717645	-0.0315912868571263	-0.583704547376547	0.0502223458163153	-0.0215438552639801	0.448872956216944	-0.409429113028839	-0.149645094564065	0.465044261664982	0.445118076967653	-0.824355405577281	-0.354754836339623	-0.541300841313812	-0.428616889893108
MAFB	0.586827222538462	0.539478648539079	-0.351341986197637	-0.254318971460051	-0.207764035746293	0.102209092823777	-0.0598425409267157	0.537478358680062	0.817783448789974	0.403144252227294	0.373425726758269	0.822171976537178	0.322241228947983	-0.0936089529113129	1.41599739450494	1.43530892043698	0.570603175918847	0.942858543447223	-0.138106857846177	-0.566368048850061	0.790452496689762	1.408374965021	0.933403922766396	0.118163068525467	0.486037804606679	0.0917292209158614	1.16199393332446	0.424507967249765	0.0592758745608358	0.924787344778379	0.616266577050446	0.761064852105048	0.238042232695778	-0.0547838936821935	0.588102587653988	-0.688057915223169	0.208802556629726	0.0497670685305448	-0.0620652022275423	-0.414053921406809	-0.082415569807521	-1.07029662275238	-0.545420820498189	-0.197181015340816	-0.364217338529359	-1.1555822215507	-0.724129295907109	-0.166089363828873	-0.970784971014158
ADGRE2	1.07429541497713	0.710014337963868	-0.438858705030123	0.088681000395524	-0.523602070385183	0.711597650501992	0.0179235074914214	-0.00171240526427298	-1.03493261190455	0.0823110234799238	-0.111977752216456	0.944483701815179	0.139705204308519	0.233180528799343	1.10410026319151	0.766572922213839	0.699804113506091	0.85436457915022	-0.0929853586023935	-0.169717614838236	0.236511773208852	0.468813529092509	0.279410008496285	-0.0169761574796369	0.114833509930277	0.0257315617533516	0.911113086867823	0.344037216562739	-0.167989233066933	0.995216173001365	0.434642552290567	0.0112513277184693	0.876284646069778	0.313304566289515	0.459580565525883	-0.421023275967031	-0.100831197322482	-0.221418031981516	-1.20858477257449	-1.00773277680294	-0.397665740122639	0.00119971250869766	-0.862692754083734	-0.865463256877652	-0.505464738989513	-0.525869169248181	-0.272814861932493	-0.810511123763787	-0.792223517200004
SLA	0.117018362277792	0.549602331005891	0.274610940482714	0.0359839268248095	-0.376946849753173	0.558748818660963	-0.331406613318832	0.257988950171742	-0.782546482027648	0.196902128568398	0.072598761942949	1.23721659202478	0.405314422036963	0.161786869748638	0.933303946129855	1.35737944765734	0.480769298186272	1.58532286458786	0.443874911490225	-0.10542922528039	0.296731366244942	1.00575272854296	0.47535232013021	0.274630897753148	0.224946059743863	-0.175357138172765	0.256383260733215	-0.186160153574566	-0.166815450583812	0.579743532922768	1.04202584960725	0.536816879318575	0.249233999003154	0.10211839717601	0.525981602118715	-0.813915562191922	0.0314826530764605	-0.338293694878572	-0.642363130483801	-0.725666270960398	0.473391004242511	-0.921300928127171	-0.118402399144535	0.0804737266516885	0.510052091500902	-0.758805283812595	-0.187633538623947	-0.326354387871003	-0.441260935519976
ATP2A3	0.701079560053769	0.175558103387044	-0.566609091645914	-0.0265638248696658	-0.745645927870873	-0.606494284415755	-0.303234089373678	-0.528577525221492	-0.36755281671618	-0.633354445048215	-0.280472405321692	0.417233860906378	-0.0970080132304399	-0.919285315330908	1.19823506045304	0.440341055592459	0.09930934738056	0.172078195341719	0.131192106704683	0.286053025298864	0.0793699035562634	0.276405683732551	0.50426903286551	-0.544266578451228	-0.521258353971884	0.132628362720272	1.03042900138834	0.512139067329329	0.768654687122152	-0.436898711404646	-0.689283250488777	0.22883838492437	0.184824600145532	0.625343470241261	-0.0874240566467035	-1.15880669779976	-1.64210834038051	-0.979820635901809	-0.722191056847412	-1.21481844018024	-1.50355696475543	-0.233691196897823	-0.0601514690799784	0.471721005581192	0.778940579013973	0.151238196107067	-0.706846094629187	-0.903936287920248	-0.820510750370673
IL2RB	0.509412262712508	0.34452935678984	-1.17202634183592	0.0820566707377402	-0.311060442953804	-0.0576902077828143	-0.151807276621834	-0.873796139024438	-1.09362331764822	0.299654676019981	-0.104170628082033	0.72531912142893	-0.150701260679746	-0.104056564569271	0.614345010156339	0.579051329676052	0.565944709280986	0.190114085566439	-0.405232700297982	-0.645316026385598	0.457536230945891	0.401108282185957	1.19668500222536	0.5586411893543	0.0784822817781226	-0.0602300568811898	1.59310014646187	1.55012889359856	-0.212803619085053	0.551034886599587	-0.310295524619343	-0.118742435363158	0.112132340614247	1.62014526930099	-0.220083951503277	-0.039156334284833	-0.776241499286026	-1.2407326609233	-0.841604843163954	-1.13925646884155	-1.61113764876468	0.0220867136932089	-0.481027146526133	-1.37645914989278	-0.0909434125497264	-0.376301717136633	0.206203428913093	-1.76528832859194	-0.821139202214419
P2RY8	0.265698675334718	0.225133411901459	-1.03903003560155	-0.72951079826997	-0.313613775418856	0.795677942207053	-0.847114322766006	-0.00303205904437771	-0.77660565310231	-0.854463187386128	-0.117854825360441	0.947604270078807	-0.0014474246886311	0.00642186103388981	1.49221837986797	1.46550227178885	0.562978930250969	1.12850959863129	0.299547559173029	-1.1617517331946	0.651491605817774	0.873267009843132	0.562712394965773	-0.483885502602886	0.664545944029707	0.185017666457112	1.77481718950475	0.236576088072916	-0.0614089747551617	0.101321656179047	1.53141722128509	0.454268101875885	0.296235031361518	0.0814608098019725	0.212763866096062	-0.792129669839568	0	-0.604944984427588	-1.81079921066964	-1.227711074112	-0.0259988093286619	-0.806584586438642	-0.171560196286592	1.34673028702984	0.0159989158253597	-0.470029153883393	0.185047128509499	-0.222177403040426	-0.371251877533421
CMKLR1	-0.0210313880017824	-0.0362689838244699	-0.125013066837896	0.0849996869341135	-0.447075930498662	0.167466857699996	-0.0361318576006183	-0.0780396134537662	-1.02074593183993	-0.00790090859313963	-0.628695548027115	0.436200701094075	0.330995451002447	-0.450732109957736	1.33878208380884	0.804874750260092	0.199986913929999	0.919019155839078	0.145871228858366	0.0722122622947666	0.160833813548123	1.25703389596934	0.792560212374326	0.623765562070353	0.240280365542692	-0.129833664198703	1.29501300716437	0.679069181422616	0.202932974760207	0.549888068141283	0.984215320000706	0.871562080274323	0.454827964944346	0.710830094859303	0.737830770902635	-0.633894038281031	0.00427867375824445	-0.529383938444085	0.170375521432077	-0.750264051704741	0.194074754486618	-0.249641117153278	-0.040006328619101	0.0251681773076824	-0.132552528532829	-0.712746764036619	-0.02150646257583	-0.388115223197739	-0.64338497482239
TMEM26	0.119162279163822	0.773965862871096	-0.373891569958081	-0.408746196083798	-0.981613768725846	-0.609365580774743	-0.528906804372932	0.613538167300778	0.657221393175816	0.889152793656633	-1.47599446641544	-0.548061259980223	-0.237666114588026	-0.2043273082381	0.986091634827089	0.891679222900734	0.664643010121343	1.05208486771833	-0.495363082558265	-0.478889155188424	0.012478297901741	0.446096579301985	0.206188973476247	-1.12289757857384	0	-0.606758041266883	0.0591470319381671	-0.683130874759375	1.39190753671445	1.36537815812948	-0.163522207303314	-0.950916562493252	-0.503548139940097	-0.558848298762459	-0.290115827141239	-0.814953101497478	0.350401769118235	0.887668987494116	-0.427529008962645	-0.652277785403266	-0.50738204216323	0.241071882486322	-0.540083054444531	-1.57204719888776	-0.248319419972749	-1.51450633796252	-0.910721592599025	0.0711870766409471	-1.30875902733655
TNFRSF10A	-0.149483830557716	1.29155937611245	0.293098227132973	-1.37147225181165	-0.704245607220634	0.182591414834098	0.0864701979151993	0.53276770389525	-0.961790679574719	-1.09095528341692	-0.491545460520458	0.465376439171593	-0.702240435317713	0.00941798593593635	0.938931961157191	-0.626627458741156	-0.560806768731165	0.709703029154374	-0.038724429525513	-0.102914972873275	0.46907131265161	0.683300573348286	0.662696358757861	0.500843352819301	-1.35533887000741	-0.361624160816187	0.653165299303915	1.59079548138267	-0.747814900328358	-0.912198462180495	0.563466487047488	0.938707235824593	0.659564150534851	0.420341135945517	-0.0237188549261092	-0.740934139236135	-0.608046789579207	0.208392329290913	-0.293272170036978	-0.624451361464621	0.742444312167312	-0.279311915694767	0.222577732291029	-0.594500044269805	-0.74658608928458	-1.11199214833244	-1.15005366611678	-0.118335414632255	-1.26913090648235
MAN1A1	0.238002848328358	0.58618081930812	0.0172647184948948	0.118742809548221	-0.311399026765882	0.581066329667378	-0.27473387298062	-0.0721788860104475	-0.356922844338205	-0.0220573486282698	0.634507853218213	0.612025223675951	1.08588697814514	0.520110038193558	1.39205797785044	0.459680338607988	-0.0309795835749733	1.13103672421904	0.419346360616886	0.363941553750495	0.468027312340789	1.08513285852011	0.669783021705657	0.0587520724007981	-0.146538466699821	-0.891480821166777	0.522916346063102	0.287423442202172	0.0348485346396326	0.163069152921873	0.496311195720764	0.699040120861618	0.76101104554554	0.639934755796638	0.277422915997709	-0.270749069259743	0.313060955533442	-0.119934524334608	-0.491495826350972	-0.15214972945764	0.769823937339514	-0.261939685124315	0.743586960050427	0	0.296672120221572	-0.185945011212943	-0.841020189037976	0.148188413008409	0.321227346950469
RAB11FIP1	0.484497748767303	0.0804337402987187	-0.426171152834313	0.0910857737534473	-0.384765385883977	0.194239721338339	-0.141587976229917	0.246115828463224	-0.894279579904392	0.334694412445895	-0.0209677636201	0.361045263238559	0.55479590411373	0.152619981462784	1.11658699738243	0.498720650893402	0.177043247244811	0.48367514356578	0.165614996503485	0.405365188930556	0.39498286824115	0.969168744222016	0.818243830856978	-0.0234797412247233	0.35271794711375	-0.380680465737383	1.1372193397499	0.396222955366472	-0.183924642867028	-0.0594097569228624	0.261065326916537	0.584775528256638	0.626037281552465	0.485664462634405	0.716265504025338	-0.0261346221120184	-0.279516006034222	-0.169829213431361	-0.453626850804556	-0.536403031628133	-0.168362908323201	-0.0194141859707008	-0.130763907607451	0.303399439201009	-0.0146626965569204	-0.49351606489546	-0.371991271267112	-0.0657739244624745	-0.311992889652067
SH2D2A	0.401379456073764	0.0906652653603066	0.0388364189081968	-0.0364844544141182	-0.398893767502474	-0.0728854778284054	0.405523845675818	-0.0673583332377713	1.54078266254078	0.495343843993679	-0.485697723768054	0.782096088729986	-1.1083822251449	-0.090689985050452	0.36371703467533	1.17162980665974	0.401326576259401	0.452941987379634	-0.209101124590074	-0.580313850923877	1.83002486213516	-0.310626795314615	0.1489277859698	0.949300263864635	0.263748275971631	0.40231049616151	0.494951273205533	0.910270299867011	0.114557982285808	-0.16215190606616	0.475780831336701	-0.26138157323585	-0.0787062694488365	0.31396086935829	-0.516873769203227	-2.04499851983668	-0.918885714035322	0.408387670432061	-0.665785815554454	-1.03058361136649	-0.780323740926979	-1.2732330766179	-1.01898520500343	-0.725863683229644	-0.472472509423127	-1.11677476183477	-0.256909124835861	-0.490856483048983	-0.989101049619718
PTGER4	1.01465866786222	-0.177918195757206	-1.08540904634187	-0.529116786841895	0.157145016783251	0	-0.32826702133581	-0.096673774912695	-1.4460287284656	0.0837396444616304	-0.475229617722925	0.125488021625616	0.141853888350146	-0.120557043757274	0.869349192613101	0.403630144237529	0.612893533319812	0.586485995596008	-0.20506093460624	-0.72690562616359	0.350630374606562	0.47607452696791	0.474324956222927	0.620009280358459	0.882878799372214	0.0783120426164767	1.24795588424103	0.999865990144076	-0.0440053100213507	0.55568102486646	0.450299545962778	0.183141399121405	0.209709346114773	-0.00156160700154343	0.139796884588825	-0.448632495095791	0.260863264943104	0.372856420090222	-0.325208353413585	0.067240556719049	0.0539134802408962	-0.337209619473605	-0.265866419415769	0.103260634739982	-0.209827361479592	-0.675100150931415	-0.89857263588991	-0.299124157752418	-0.989414651228327
TRPV4	0.839128469483812	0.073726727049774	-0.54608215209898	-1.24555459424249	-0.00925125532824578	0.0289134155838248	0.310810656322902	-0.867383895239564	-0.305269812979963	0.133567363048374	-0.395491774470213	0.91749271253765	0.475756702496694	-0.00351865246918616	1.57929028934152	0.149859416699915	-0.103551374139939	0.547921462264299	-0.441660200069226	-0.28069149942288	-0.963165684753279	-0.0572174131151708	0.346767840914543	-0.0923775520306513	0.105571241609507	0.00544008296819847	1.5534976901746	0.626454565678752	0.276032856218072	-0.144435756395294	0.543859091900762	-1.14640570471687	0.374552200114689	0.0927674306295415	0.903807778650611	-0.509666757464193	-1.53196792006028	-0.219093381173751	-0.247408173313841	-0.881537874662168	-1.90423080256293	-0.536397268895093	-0.411354162922838	-0.359403395823849	-1.23971897168782	-0.0922615225590355	0.434464856934247	-1.05330255643112	-0.696950409617195
IL4R	0.667440475920118	0.157547899756807	-0.48288114467457	0.0822375428279572	-0.535040359670837	0.268428176841997	0.153174079354014	-0.016763303668062	-0.513835330930446	0.101455342973981	-0.240243745081395	0.677585253089887	0.082424935420988	0.303120143984324	0.773129769535447	0.786692644279475	0.295122558399136	0.661354459079548	0.26455095268886	0.211160982913857	0.00259098225368943	0.768534051666972	0.60114855396017	0.349619510180047	0.282826994756464	0.164541088941314	0.262003908017497	0.19199964874895	-0.471698261128003	0.308961815476633	0.508733045139118	0.376332855450978	0.0763824105404759	0.50995643568868	-0.0754374482626937	-0.752500566723023	-0.526836084980952	-0.607877741159607	-0.575569165112341	-0.357845712950584	-0.207229569460572	-0.16861276816856	-0.277076188309758	-0.183657712346987	-0.0355256290594376	-0.499064887547056	-0.531530540616862	-0.067774469252069	-0.68408349260843
KCNK6	0.441045032114584	-0.077336525895601	-0.179204344181124	0.173972910499615	-0.5958810961553	0.0814443624947283	0.0159584931229449	-0.0412022077041612	-0.224822847777903	0.143430267933476	-0.183841334163644	0.304929383330736	0.55641290635491	0	1.21819334089779	0.653961147299819	0.442186741942199	0.47909465857094	0.203179368060813	0.189757356680182	-0.169775064561631	1.0193472909923	0.398225645238944	0.213314170727112	0.114012645589741	-0.241955478943176	0.816448777623189	0.42409583965653	0.0307130622623256	0.918941894015734	0.590487547600585	0.557708860491807	0.289195599168988	0.389206246023452	0.620163565004819	-1.44349215759183	-0.930465639385202	-1.29268335792094	-0.609782371426017	-0.716747580005337	-0.0282349173404314	-0.0331553377520163	-0.482002255500406	0.54622641902659	-0.2327474491121	-0.509596898597149	-0.705212303759779	-0.0293883459220396	-0.499370135407806
CMTM7	0.035201984215454	0	-0.281239029571642	-0.256608410506007	-0.481588403807819	-0.135734310199304	-0.20279024782877	0.173832925333596	-0.203620563862368	0.29622572875779	0.199019076108522	1.02547959400132	-0.0220985797497015	0.121213269189031	0.428706109646216	0.605102554376388	-0.0178415231297606	0.798831474218761	-0.117440533342809	-0.664750236747067	0.00108938575302843	1.12910528087209	0.410484487253335	0.524561164041433	0.442866025783638	0.41008387749637	0.626812948008231	0.285999486647153	0.871639550402735	0.416986266776587	0.908088668371995	0.339247006184858	0.0343234504258526	0.111627972574509	-0.0197506825826581	-0.951907031407045	-0.206047457721596	-0.182053537711389	0.246846931772898	0.095969429220491	0.149058486736067	-0.912822029374436	-0.354804273851221	0.551746777071541	0.192310704307437	-0.474201968703564	0.19862057040862	-0.117219612927554	-0.433867247904383
DAB2	-0.0360282268117263	0.212089540590534	-0.288938832481796	-0.583469928718853	-0.456301827499707	0.00565026525238456	-0.223701488864272	-0.48755012390953	-0.317363274943741	-0.194288015507862	-0.40768664178026	0.783127352002898	0.0474831362059873	-0.604390942220505	1.22584225337651	0.0826001619615824	0.414142628856451	0.4233994062282	-0.230712374318241	-0.0479047060784051	-0.516853709918861	0.711302760536808	0.428515901693314	-0.258399624414109	0.311084295989161	-0.200090632251653	0.8130021398187	0.165251714240041	0.441440709997184	0.627997588710975	0.303324469216946	0.216640225078556	0.276232760385936	0.0339945653811485	0.512237107649752	-0.63783713694143	-0.464921442494508	-0.232756288540211	-0.388439127739332	-0.616659836939299	0.017996976093504	-0.543367638948423	0.181769642793055	0.128713172882082	-0.10403737299502	-0.600816692780525	-0.1797374753847	-0.323724915528862	-0.680533250669176
RAC2	0.784021327571913	0.582338074596637	0.0437536587526331	-0.138536683738403	-0.652306581126506	0.168720766486321	0.308596057617221	0.180411315422115	-0.402342722286216	0.743296011882424	0.434490458275264	1.16703229204565	0.372105594905403	0.650741542217774	0.50649382057933	0.324935482743616	0.550209377979673	0.848655755234098	-0.074004038525643	-0.449963651718462	0.653621931653833	0.46666168954056	0.276343490394329	0.99452726794537	0.697644595386538	0.380832951559037	0.508826177908854	0.336556637119398	0.319752833461825	0.519827035167029	0.398400290567816	0	0.3285145647589	0.285819749576526	-0.129610195267311	-0.211780904724043	-0.248986955832912	-0.279845110374554	0.268863920747702	0.425274987333202	-0.0371960829520722	-0.420259784432101	-0.525734970145649	0.756258963687224	0.613677773165699	-0.890656995091235	-0.29178046018678	-0.942500014397878	-0.765959952105132
TGM2	1.07802637360697	1.59782846997573	1.16058280772073	0.131266588306843	-0.43851593320631	0.553511624108115	0.119322555534198	-0.042187347913034	-1.24873329115352	-0.102884537316228	-0.342741772477072	1.29139859314873	-0.324499734385283	-0.917512352873747	0.409575105440087	1.3068936633107	0.427015904475403	0.843673091390624	0.408263740764683	0.942707467557601	-0.465115483037096	0.800416907611445	0.93845843378634	-0.00684351122424154	-0.275916746703987	0.132498341859486	-0.00728869900594404	0.575352561807618	-0.145418977793322	-0.14580888397418	0.252072370913276	0.253392433626352	0.252424933056005	-0.339594505531689	-0.0413187027743719	-0.652026203316699	-1.00494232989113	-0.743370337528501	-1.03608135486557	-1.24475455130192	-0.300894682282008	-0.048745512370111	1.09726796361607	-0.0273956222591732	-0.0500643520775814	0.0547746455242224	-0.237691101462154	0.538130463591392	-0.14123682818321
CTSZ	0.411382098002499	0.504633964248251	-0.0845498028427045	0.260914424656971	-0.256903415391118	-0.166112460865608	-0.392906518133512	-0.243010588256797	-0.0812613596136549	-0.075480435714858	-0.0369906271905193	1.09999972421121	0.639255168820746	0.395825057441694	0.804852799154195	0.919942559446136	0.0102353798462024	0.910902113880155	0.0387196428858968	-0.176794976860723	0.518225228567061	1.25231384485354	0.575710746416355	0.145294897659042	-0.0486092331818482	0.308410513792094	0.760307751486278	0.785778438934843	0.055330834592497	0.545519068691273	0.620574755327968	0.77025672402104	0.272570351524991	0.360669581437483	0.338462453804226	-0.912591674672122	-0.638025055610676	-0.671575078139813	-0.205815319683701	-0.445623087455731	-0.0986272607092886	-0.113316757524632	-0.215857362230335	0.749532108740787	0.0477158914102855	-0.474351146910662	-0.533454644021578	0.102793962866178	0.173827937975104
CTSB	0.180518156129733	0.390792624583247	0.231447300890321	-0.137629152165995	-0.0802504996613885	0.287279480944899	-0.28524182664614	0.148175303869984	-0.00166388570204782	0.260900247736531	-0.0240230392783042	0.719566187692808	0.0403537951167326	0.30674232548469	0.844328379912389	0.669324348235478	-0.000104819899436886	1.05988089763733	0.168972117879059	-0.386377358308209	0.369523791971344	0.507843568037645	0.245650744665276	0.199182972323144	0.282771271801655	0.24176945790978	0.0414269545396825	0.0296341402723568	0	0.239203713463467	0.713561814590904	0.208846477263541	-0.0654643145622371	0.0556416379031437	0.0701637433059411	-0.0194338351072097	0.382423370340232	-0.0257645342415089	0.128845812326361	0.426592041211345	-0.0725139210414785	-1.14226432330461	-0.455031559442015	0.199883441049887	-0.198210976615233	-0.639692978585546	-0.514159004152937	0.179390954914218	-0.220910146450212
CTSC	0.525799161229404	0.396543712596044	-0.112984973441551	-0.217119721782911	-0.363586224041593	-0.0261458803441919	-0.373094794172808	-0.430923033893345	-0.521909997441604	0.299735703812043	-0.315999002333503	1.09346325577065	0.325393162863727	0.825512505402643	1.03952314878186	1.00946534598283	0.59397569955494	1.09663957827821	0.114727127336733	-0.455626294748955	0.438787138694325	0.981915997841884	0.988172610597236	0.765816737121351	0.381172765087636	0.30956864661872	0.418953682907023	0.18224931569206	0.716153859818049	0.68191867014166	0.529180020703322	0.342428017109992	-0.197181074423707	0.0285746171173765	-0.349877445043951	-0.101458349853541	0.452089534891762	0.00954251468258646	0.37998554640452	-0.146401896099342	0.011239704133461	-1.2619951528594	-0.638309462892004	0.265251287410518	0.0444564334291238	-1.22467527950158	-0.0110606938590402	-0.854122162105239	-0.98030310190468
LY96	-0.120488675459342	0.390135643376366	-0.320496023985037	-0.476026753770199	-1.25201597280111	0.194537168376236	-0.819437945407543	0.36948623918178	-0.0328884730114952	1.64554217431523	0.877098652083906	2.01759002409185	-0.478897466595087	-0.278841052526507	0.866987717678932	0.936361126359991	0.276751643429516	1.54144938585852	0.0935429164307365	-0.791408591772491	1.24826346435483	1.17097163464885	0.751049433853673	1.07700570061322	0.732090635384138	0.188402228551002	0.292141476538915	0.0854713733516055	0.854696106874871	0.849359829174666	0.440125988999244	0.435827729868602	0.496283740876187	-0.0573090086502833	-0.198063704887868	1.09738736487818	2.17542206406825	1.85031162232274	0.172264926311403	0.896111325486564	0.541163958448337	-1.14891175676412	-0.61316054417573	0.185702043730338	-0.480879999477077	-1.35864467458673	0.146584654978752	-0.334695052065061	-0.688338648353612
MAPK13	0.261026772652422	0.469371894597242	0.490020930030175	-0.464519431300152	0.149027494371276	0.245092572455649	0.335967866125345	0.531028502922997	0.323210130256065	0.495536104291845	-0.260409204655016	0.74852494941253	0.226576440374008	0.145169102897295	1.045455875478	0.571367707498935	0.880615815295201	1.17120269289805	-0.0204599695423504	0.0620928769270095	-0.104166344985168	0.823178280359375	0.0683182072094315	0.887911148041568	0.697726890402834	0.0458946767624881	0	-0.624442747971079	0.460236160863043	0.545836642937244	0.145268465894165	-0.0793741392003284	-0.0800373793310839	0.140430572343965	0.300825954507224	0.215802301782571	0.102418736449603	-0.1634407289545	0.329452331128649	0.605187330274861	-0.373755311716565	-0.82729904343972	-1.33041290365906	0.431837973380195	0.357815826691859	-0.583835379324274	-1.0814358335892	-0.909925993486447	-0.53109152575897
PLAUR	0.594432372346613	0.990105310643906	0.317831900808185	0.0395667215098678	-0.163456495216183	0.325778327194038	0.241905313815479	0.237955711583476	-0.0383039192638371	0.551386845787795	0.0263115553656467	1.10712952037637	0.374587813834601	0.58671506921843	0.231931427211367	0.751591503367272	0.478926558969739	0.967692907786955	-0.190935354811145	-0.395169859087524	0.1860811873438	0.350934969576687	0.148962040847541	0.7610035696108	0.443800104112998	0.197065042065963	0.157242856688054	0.323180870510941	-0.26535078526934	-0.0119886669280241	0.499883437808555	0.0133519184308027	-0.247163032881634	0.0968530352638384	0.0470668016982992	-0.0340394256657866	-0.117417929258935	-0.152658090477634	-0.46815379557701	0.196708957390054	0.195709389226596	-0.783822905982127	-1.40314389852873	0.487653111032854	-0.684105385932942	-1.60080853538536	-0.306765384902495	-0.232735018436941	-0.471053892644901
PSTPIP1	0.55987799050364	0.371854415496741	-0.691291054968316	-0.475180272569006	-0.0424103479799895	-0.334360194181477	-0.154167939358835	0.0853134828983795	0.987109473940057	0.7634336686614	0.334234645028473	0.726203096522114	0.451128848769194	0.165256830953716	0.683964455775462	0.830870815049701	0.203545066882236	1.20667960040688	-0.694182045993379	-0.256682742870378	1.05191479091108	0.483011290253881	0.307820874863231	0.63510800541255	-0.383337417283802	-0.432980589915793	0.206074394553958	0.0862514700288133	-0.602497003864953	0.252485462662209	0.368132284043392	0.00670983069280563	0.142315479976208	1.05664216030781	0.00157552609142095	-0.216963793219463	0.459254648353889	-0.145285687090812	0.416361535362156	0.0368778545630623	0.0102462476387976	0.346508579948757	-0.581185826769148	0.478030992960565	-0.00617942013673012	-0.119369382612422	-1.34121025822506	0.18894586811111	-0.858713694416444
KYNU	0.44186584408462	0.492773423663387	-0.0948669423393702	-0.213411423603151	-0.287135773612737	0.262553401687107	-0.184033641674998	0.308862099613263	-0.602255048526913	0.896381812400295	0.475918331415293	1.40384816642334	0.180179008165891	0.291998296528184	0.619371865024112	0.421420143645541	0.593664134434198	1.42536485830173	0.27203281792782	-0.667628573065095	0.482743613637609	0.703337421095325	0.142683079981889	1.00101526382493	0.475665138544826	-0.184402123092994	0.164813515163722	0.491445159662854	0.304879216266396	0.51206220742002	0.355841025405848	0.113873712057556	0.291559967778158	0.171043138832196	-0.395064993804912	-0.419128954184778	0.339281137976807	0.309450712713949	-0.365165559376081	-0.235047395709229	0.330449144857877	-1.33682787093555	-0.404697405718102	0.311133541726488	-0.0493444874146712	-1.1395530833073	-0.725967890056171	-0.393833094330014	-0.551529657133274
CACNA2D4	0.339070579107273	0.936261520343652	0.0407458616678691	-0.794533710649411	-0.306012295668439	0.829312904633951	-0.408612663876163	-0.243173275174557	-0.0588430916319755	0.844621325915459	0.339903621302529	0.655876171083974	0.840949464974899	0.436224306491431	0.765224457992233	1.05495148752323	0.255237398523963	1.20522239832708	-0.075097160497033	-0.691737769722451	0.991933377857337	0.926892240468156	0.711961698443655	0.57391346041096	0.606071626326187	0.54347773060117	0.474633423229692	-0.163534209500799	-0.179183588055865	0.507869120045426	0.69197308720178	0.0334842863983778	0.548863256964782	0.0164382142765041	0.101220909089491	0.210689256846656	0.487672536614343	0.198985039325981	-0.436419539034657	0.229362711740142	-0.230206688612603	-0.639545981228606	-1.16117356098298	0.534619222287842	0.155769749486109	-0.383504651710376	-0.303790387138498	-0.314600129048467	-0.112025932001482
NABP1	0.609341706829012	0.215972782458778	-0.443842910995399	-0.142289428135756	-0.646258290172837	-0.475643827054755	-0.630957625797878	-0.0884624586661268	-0.429781820004658	0.341164617070128	0.520352435889495	1.38257365215356	-0.772349562495674	-0.290806810713935	0.643176250500347	0.895212109888386	0.834482865470533	1.03870376040769	0.104262783387503	-0.231864337116223	0.210093719506761	0.33875415236677	0.252394954065093	0.388842188927937	0.403293389334825	-0.212597693558002	0.483056687531762	0.0517412372578989	0.366867927892438	0.879449976819324	0.246761445398332	0.508591830359185	-0.0946039069523016	0.38100122942687	0.100569085649849	-0.225109042769546	0.0642542685155412	0.0769365513277138	0.554757048570833	0.151313967453751	-0.272026368561049	-0.405986794164895	-1.04614170393317	-0.446406065578728	-0.87041556519992	-0.589378218212357	-0.354743233001106	-0.670212973976528	-1.40645361924565
ACAP1	0.499940631407233	-0.308019870856574	-0.637430440450598	-0.177835686476847	-0.852998574531635	-0.203305222552499	-0.786061229398061	-0.2704819299479	0.211209033264807	0.785569885410124	0.422771919175143	1.08499863899191	0.755607061380105	0.560735293421215	0.83735125468856	0.979242702042526	0.689491355223337	0.814870539879571	-0.0877041484939035	-0.292669553671191	1.35439949354114	0.737611263518531	0.643569297525594	-0.0801668156476331	0	0.461181848217512	0.99949509182817	0.810514452500816	0.025398143355115	0.753987233084813	-0.0870330274004472	0.0322751694155193	0.606622129132802	0.760700256760305	-0.707010426680747	0.445870159385577	0.52673773446742	0.134865961309615	-0.768920820063555	0.734665783059188	-0.182007486723607	0.223027181696437	-0.652101529103177	0.182609910182573	-0.0435739455544371	-1.08014175194912	-0.264726263297799	-0.18852365683609	-0.517341217700091
HTR7	0.29979231108297	0.354539725531446	-0.147489011837209	0.133862221820733	-0.21052761222051	0.294951841561172	-0.435723856312959	-0.0295627147796887	-1.51788447399322	0.383605064608868	0.387845001126513	-1.09217128788346	0.414013616807453	0.0976765705158046	1.16299337919519	0.272558535344429	-0.180409913206549	1.1254650447337	0.994001167401856	0.796275676066508	1.55931801025379	1.04349472155538	0.81995004763092	0.399060287827705	0.301543811280681	0.132101380015431	1.05399674957331	0.672695168063897	0.318429833274591	0.805308521466627	-0.0731730699906515	0.162401852396256	0.582745426544004	-0.24908903459288	0	0.120517385995252	1.24665284407246	-0.153550734710861	-0.0619103933828075	-0.513715286058	-0.843275240466832	-0.57403978839909	0.439317887815138	0.735469238464808	-0.419913917465821	-0.250533100831363	-0.879468730436086	-2.18956343125755	-0.180702835474398
EMBP1	-0.942599627620948	0.498448822000149	-0.409053366986904	-0.597713466620335	-0.0583170552741008	-0.628972732677934	-0.0221618437035347	-0.730367953556814	-0.698871160909932	0.471276842826489	0.270381263491671	0.574158555339046	0.253845788864797	-0.384429899425407	1.55124844204013	0.935586951966246	-0.2978677251086	1.56042873767906	-0.0169354544387334	0.111243005117433	0.0901611385159898	1.07407238557152	0.291910162818157	0.191260325755593	0.293909004735114	0.0683714398438512	1.41394200970165	1.82820303197473	-0.110182407264382	1.07351514205496	0.133249854258207	1.13069420008202	0.731445317231756	-0.00987190255619843	0.239220188696456	-1.2889566234747	0.530354137646029	0.471325314161763	-0.292703394381945	0.236327469744672	-0.940509034525028	0.76379144126348	-0.175889173102773	-0.593944197516591	-1.25685792653233	-0.74367443792577	0.14250142763256	0.218715201126032	0.00540180792502765
PSTPIP2	-0.189120421349888	-0.343464477036011	0.344429409791532	0.129005571658721	-1.08806351740677	0.00130488120224508	-0.129911558500556	0.011738456996842	-0.90014447983036	0.409519331774751	0.385774714631439	0.353077794203122	0.302094843282665	0.350000797943621	0.753086888876138	0.881559652087198	0.800892908804416	0.540834094637345	-0.126325749634517	-0.654577690286811	0.456858726723576	0.5890224651743	-0.114576181265956	0.319552580039682	0.36548635722962	0.322083070623554	0.757538718126484	0.941181961339472	0.888826564021493	-0.137970227769014	0.248643024872908	0.233956853737183	0.499780508334915	-0.282248267603779	-0.76202711574974	0.369455559403073	1.23551379814043	0.86542942127792	-0.191695980952445	0.292877090921701	0.380615582562099	-0.894882776847772	-0.246391991202399	-0.345010320146562	-0.0428325449037832	-0.85143890920722	0.555727947743666	-0.422231578891132	-0.438824464231653
PLBD1	-0.483797963860322	-0.0403939642077414	-0.464553156425079	0.0350507177239713	-0.02333669013341	0.0866685391220633	-0.134289041911303	-0.0836934445545229	-0.625727645853142	0.32393234544803	0.0336523648020808	0.648929144420979	0.712642392433265	-0.0659875786671421	0.790276496457562	0.585726646947683	0.134384989717975	1.06037264623521	-0.142305032077876	-0.606542955297048	0.936480583548776	0.529566730116948	0.117280764101715	0.563046548441224	0.244645983502634	0.150137745309336	0.674196828149073	1.01362108226399	0.301698795066001	-0.0506959708832441	0.725757052417107	0.398506018619755	0.112465108874853	0.4558470951027	-0.253618127341315	-0.0492752064991719	1.20448900263063	0.0783722673095683	0.189167219907698	0.842108818692103	0.622419779821588	0.148666512663092	-0.125679471272105	0.867946000266482	-0.116061940601541	-0.329186957368553	-0.333007163746005	-0.510720342583659	-0.372048880459798
RNF149	0.33757390959197	0.516054007885164	0.15188391352949	0.0405274299490243	0.158916741628652	0.215304074729116	-0.745913290834096	0.486170781421749	-1.0512063498687	0.894935652156584	0.346617467770036	0.623930762440138	0.0957540519930514	-0.154545654874045	0.550461692225525	0.928422726005083	0.603284061216254	1.08614887096233	-0.0969904255493996	-0.18261409815297	0.713734900557692	0.667894835679216	0.254730252319301	0.36334092495187	0.45268349042361	-0.192379946528029	0.199504057179697	0.00530412018213779	-0.143250479896215	0.76422495618869	0.472425600599246	0.417668364425105	-0.174861774588895	-0.254972954722267	0.0164100046960471	-0.459375660669724	0.906545397046987	0.872046430606438	-0.575243128572227	-0.170165275549707	-0.266864423378691	-0.0605684181404133	-0.959819969659992	0.279447665297157	-0.173662104812939	-0.204128547506614	-0.299356647315064	-0.845898286644899	0.109588437023294
TNFAIP8	-0.114734096313928	0.16124976460457	-0.128378025198869	0.0489826410013378	-0.00943660298690824	-0.23138087270177	0.0991344741447307	0.144029225827269	0.496284370762758	1.14700009408203	0.336107569345225	0.230328336477981	0.636501396057099	0.356794169510821	0.811516476178073	0.56379788477337	0.909263953231268	1.23083477739571	-0.360406604506905	-0.464490486262276	1.35165371162289	0.966411118111106	0.246500077900659	0.266216324102265	0.343160841957222	-0.17421268241451	0.54356895789339	0.705543341962909	0.198886191357566	0.877451795050103	0.113819101793001	0.000811197787678804	0.105094258773542	0.431394716654409	-0.0267847351813344	0.336014446638456	1.17398997613186	0.147778801016212	0.0338196904503841	-0.069308864435448	-0.341781795443327	-0.819829429794682	0.410817778966578	-0.468785642369205	-0.945101436429694	-0.239049734423112	-0.200158110349276	-0.834801965534338	-0.627605226404974
SLC16A10	0.283210796272013	1.03646622287349	0.249723891447953	-0.343447106737645	-0.114033922357141	0.790345789886415	0.298053789647732	0.5995228061566	0.366320233381294	0.0240774348594142	0.852492693056832	0.765893770771862	0.311207409586293	1.28846410716394	0.587243958710445	0.795421209380929	1.33493346396572	1.98066342481683	0.584640949214746	-0.630611953352689	0.210877409770178	0.101361902488637	-1.0800235206121	0	0.446572960149592	0.251063741895215	-2.93431469651027	-1.31952980555326	0.961921545809316	0.797541575883919	-0.301858430580971	-0.355352801746134	-0.262291014579733	0.0390704219412074	0.2220667991078	-0.347224138064869	0.366276843657749	0.545528735062236	-1.11458303577158	-0.728656970838317	0.269015139401934	-0.0374792459217629	-0.898676975384602	-1.10344153181371	-0.96175752195442	-0.823633833564395	-0.610388028114213	-0.939653148572906	-0.371410946702698
TREM1	0.257302515062268	0.942440405900189	1.60905446861967	0.0905614777772483	-0.174882979337715	0.569175442834345	1.19271376523319	1.07475206647544	0.491746980557683	2.120839028189	0.958183156446632	2.64029433668373	0.51711896976706	0.44383773613688	0.901003116387462	1.71396850608004	1.97920705082723	2.98611322244833	-0.237769705317516	-0.689278943538648	0.859458334792859	0.493532551256182	-0.694803843701879	0.0411372468306367	0.535265456482151	0.000606359139313738	-2.18908545405296	-1.17600637106985	0.174033743721381	0.787415824525203	-0.591095314261164	0.0663354828613077	-0.362189870675633	0.529591768594979	0.633642381729403	0.0236058073751712	0.835625125291704	1.15307370334887	-0.0213281388910309	0.330288983718984	0.372001470110286	-1.15531708806248	-3.2028108000382	0.762825225501355	-2.12428449465248	-2.5666468597666	-1.57224406152301	0.168272314768717	-0.260373374328697
ADAM8	1.19909889242946	1.45426264594023	0.10965495664761	-0.630645258523074	0.388788070259111	0.596552968543543	0.619907083388437	1.16090235497294	0.592123667791892	0.54635552061357	-0.0764143039701508	1.89428429746205	0.390965390007545	1.49641364676992	0.471608844299385	1.20294594400045	0.978094398344666	1.45638376443232	-0.512200414815288	-0.274660029381513	-0.0174009508404367	-0.285544195489407	0.116560341331061	0.384424590147882	0.700684070316257	0.960222708376221	-0.503771386854543	-1.22028038650214	-0.872885341628356	-0.0496784022048595	-0.222101585526272	-0.336184003679864	0.0792642506414226	0.169374095676595	0.152564842966141	-0.288524045888162	-0.540961857842603	-1.43505579647314	-0.214415956707876	0.302844141320275	0.245095634117854	-0.488314231110649	-2.30807156097619	-1.43780793072569	-2.14582981498709	-1.07086998646971	-1.82336411592522	0.175437070311048	-0.573440006658265
THBD	1.25018990250119	1.29382175683395	0.590950047713465	-0.0761410091879259	-0.217385734365657	0.520712596348954	0.399253304015243	0.562871584881663	-0.0453204046022336	1.00535215454654	0.326175413203934	-0.277459190649519	0.40877857790569	-0.292673022117991	0.998271428237192	0.702757211669285	0.962452676858118	1.03796031931724	0.131473458166611	0.283866336538131	0.35969283115105	0.61149508452499	0.414741737683796	0.0649845775345275	0.700148180223995	0.888591100047092	-0.607559509787867	-0.5497017225779	-0.400559025010773	-0.0110138664209905	0.0084112317706541	0.498954418261574	-0.27227008393774	-0.168751098323053	0.303885124361767	-0.0904393412228147	0.224764790734214	0.482472776469745	-1.12816036055872	-0.456035215226263	-0.241405057730303	-1.59333463030692	-1.22790164097774	-1.11796039967173	-1.72605296308154	-1.45285539475259	-0.768548538607665	-0.861423050170241	-0.702230428424072
TREML2	1.26024160754191	1.0467269640349	0.464658731534861	0.746008205230719	0.379144676106585	0.321096176917052	0.135918672273698	0.431029908904566	-1.14691162738846	0.438737591815262	0.179005193330592	1.73554662906806	0.751941316494544	0.440482293228072	0.783670828085606	1.16541434909291	1.40250812017456	1.37188645000473	0.13284641771564	0.510482419516813	-1.45650463331153	-0.136109780550737	0.274646845148596	0.495192232587781	0	0.657234203972905	0.378097140550303	-0.783154758082148	-0.740557447217746	0.00130145140509874	-0.0916600775869921	0.55747548499286	0.845512620649621	1.06450114972886	0.382026807486667	-1.22618448286812	0.30544039814096	-1.07534045766576	-1.14619597074297	-0.617183457777398	0.220858819935094	0.867388108925708	-0.806264213056137	-0.194684751613307	-0.683232871817808	-0.904035638769649	-1.74058607619078	-0.0549817749146819	-1.63659345301294
IL1RN	2.16098146539245	1.87672074967542	0.191374952749933	-0.793946618456749	0.0490311635225217	0.92749587115112	0.268611903910148	0.526070984228945	-0.819600642638407	0.538348471130653	0.0253499507940928	1.67719847411356	-0.0377116322188542	0.310083287569889	0.706587927792501	0.886594475009689	2.39063477543348	1.83159268117849	-1.34995487208381	-0.392497484857193	0.344111129961804	0	-0.586978950198185	0.861980168444136	1.65476605934598	0.89286720185214	-0.0258841111638619	-0.69043237257634	0.409736535570582	0.574531473874035	-0.844935654564366	0.779431549156958	0.188354246014398	0.666761328746934	0.959259340565278	0.0318936162847869	-0.22468973731598	-0.738972358234926	0.133109764751412	0.432389651205091	-0.0171437593043594	-1.06169678272765	-0.748604508472086	-0.547616721425368	-0.146691235209953	-2.47385619481615	-0.738520511056359	-1.25010587890374	-1.32760564006202
OSM	2.43879734716515	0.792831333353135	0.799095269886249	-0.407268433886437	-0.426484184278462	0.41991845852973	0.428908671860361	0.999720757957599	1.16413949156224	0.86524705901965	1.26512650737568	-0.322847221020894	-0.278940372590434	-0.612384822958481	0.671187127051962	-0.16208865049847	0.939567415833809	1.7015981817591	-0.759802657726893	-0.100996096790072	0.501480541863609	0.953325377524752	0.436357175448899	1.98086264462397	2.194173624956	1.95351770290544	-0.196017596655107	-0.76212685769408	0.559688731678206	-0.458823379600094	0.826048917746366	0.879145417868029	-0.507311090609105	0.719088462330281	-0.77557608860037	0.878236286294524	-0.132458506443929	0.449787996679105	0.392705512325746	0.104789693245631	0.924579600643875	-1.77082547684089	-0.4007959577564	1.60765058061672	-1.33063874978348	-1.35301199625625	-0.540928712804675	-0.181864342046896	-1.99021990155735
ADAMTSL4	0.040048271069559	0.997233316366444	-0.360711681220765	0.115784358306308	0.190435016942411	-0.219271013461619	0.0037048228299548	1.23944973652721	0.783754676362677	-0.316430619816424	-0.237533986939399	0.793909303594977	-0.246174130046959	0.0279620125220029	1.07165904285224	0.926279213392291	1.0350766238514	0.185502048917476	-1.21011227637034	-0.70745201514924	-0.210040985553844	-0.161684516984633	-0.409647921962095	0.0504551365281449	0.297477095895374	0.545462690763704	0.336154025102125	-0.355780996331986	-0.492889435394453	-0.19343696125904	-0.533112345947345	1.23730885841114	-0.137041943048346	-0.635783588715469	-0.262571357063019	0.21716251230266	-0.178171961217169	-1.35416279442512	-1.53626498472821	-0.374716849558797	-0.446043214572137	0.254189481064895	0.880680937286205	0.420990377692483	-1.20290262228464	0.542390058154143	-0.696532009689145	0.216229221736317	-0.0835186333372923
LILRB3	0.710155964303415	0.705139573082596	0.229950698825057	0.696092402026421	-0.181409947535973	0.458779483141552	-0.0491632114018402	-0.259393216834442	-0.696887075233728	NA	0.64109883940804	1.13893925243691	0.266097268317766	0.69087917079804	0.617978918491662	0.79097324718962	1.36537743389304	0.879251233808276	0.0502021757448568	-0.473290727896387	0.0446300319354069	0.752921739984214	0.304029861119403	0.414660624596147	0	0.24612346043516	0.392987021145866	-0.875276156961957	-0.174750361785401	0.577228469285717	0.253633925082617	-0.0560723938474869	-0.33276001239057	0.443704616267374	1.32806492246546	-0.183729229573421	-0.0296940275356448	-0.13663407758445	-0.730264720638481	-0.0831609337629322	-0.209363249282119	-0.0405248019866943	-1.37871736125325	1.13174672482269	0.478833327063304	-0.799170569478276	-0.691638026724969	0.420357030634477	-1.42232852911886
C5AR1	0.677959302618698	0.424557653466414	0.172675079637063	0.04504142449344	-0.232643480742042	0.419726385079697	-0.0221514018171185	0.245160898193882	0.0706304439236486	0.311353367279957	0.0518264131675191	1.57216664064621	0.346433127163391	0.403092005007326	0.764311083273218	0.959184417289075	0.805787000899678	1.034385891531	0.0446104365807703	-0.547857903795391	-0.130192595477643	0.36493674164819	-0.111830586521231	0.0145158594576324	0.439238913491472	0.245524271431835	0.0310418179012581	-0.0406150349717578	0.0193317879795309	0.191161160540654	1.12278082363322	0.0258241247274854	0.283030726076418	-0.0449230498456745	0.280266014658999	-0.448027193461252	-0.124424491696285	-0.428337086133432	-0.567420628750186	-0.564036759534568	0.503432576752776	-0.447029847255869	-0.780849015607594	0.604894286207368	-0.938882005028793	-1.20900032385146	0.104279136423152	-0.109968822751666	-0.372013819017504
IER3	1.73093738727291	1.41145060041151	0.169190570196371	-0.228619794144146	0.146914662162636	-0.552481720302677	0.120033135839803	-0.111146120616575	0.337389130522944	0.202374252845347	1.00782428883058	-0.382260819744926	-0.163397803917923	-0.195839251887347	0.136098382841184	0.118727489613794	1.33601996337223	1.27546945898086	0.0783412993905269	0.0570625258999254	1.15131394099482	1.17856229203546	0.786125333979397	0.960351773736703	1.2961368763687	0.834549572478042	0.590102913890342	0.293605395479296	0	0.0726460110058829	0.396103322087376	0.690680390286661	-0.219628635522558	0.894831784671674	-0.0630128653897046	-0.17313724111426	0.428007021582597	0.140828864422457	0.373635990422959	0.00601696232483611	-0.151138420936215	-0.825313690638274	-0.27894465422877	0.191945201585111	-0.904995413708273	-1.55325929520272	-0.631021656099644	0.448482551086596	-1.02118042500588
ICAM1	1.62367500854888	1.58783035636925	0.855462152967196	1.15305967198973	0.224379271823378	0.913500780683026	1.12586999468174	0.197263941368459	1.16912884004913	0.793143637210009	0.238347882088574	1.2792226272443	0.177478609369916	0.398406219632535	0.0188025053074095	0.604650688303078	0.940189975391805	0.596570684356852	-0.402034965193283	-0.188933732642958	0.855115025909046	0.391308394844715	0.837850048899337	0.492938732913908	0.0872163664097176	-0.607139106093771	-0.0906454757404435	0.146574068806178	-0.612135605092179	1.57820040199868	-0.451475507761659	1.57198067999658	-0.358320208060015	0.000964873621355639	0.105174880251156	-0.0616401627202579	-0.848541709106237	-0.164509200834211	-1.0104487817645	-0.869960228408941	-0.893099141293662	-1.64158376714751	-1.37344281364389	-0.791150142020485	-1.01066802973848	-0.386684875823985	-0.809780595512554	0.0480471977304691	-0.407086639735506
SOCS3	0.988083269602755	0.879310341255529	0.889831365840157	1.07573854449969	0.395464718337934	1.0557145074128	0.0706739390076217	0.65800570727898	0.777589321177614	0.549130860173744	1.14192983792114	0.905112779877151	0.38162869053361	0.695958794096097	0.468580637762046	0.759413220405528	0.708150451459292	0.914281255373956	-0.506119904505169	-0.415059871046599	-0.339075560667425	0.103555204804198	0.158788011097184	0.227762458090215	0.718445728099323	0.460101135489412	-1.25979195657366	-1.15628643729249	0	0.327120209511316	-0.515999996897696	0.598713196744338	0.303003957519755	-0.23718206902643	0.067206406831768	-0.164231612556437	-0.540062610368762	0.49412630269306	-1.73527919247888	-0.770936564834007	-0.93797903782192	-2.67375330102459	-2.11075470058757	-1.47886893266302	-1.34959250296276	-1.93863354003316	0.0951288987921567	-0.286942846994002	-0.100100523981665
CCL2	1.4704865265768	2.29498097912153	-0.475349462902174	0.948426473520656	0.451241974991408	0.396238633851405	1.10399326343311	0.837095437993146	0.144465978106568	2.51859367968885	1.62237519353101	2.67989246158866	0.845502766264553	-0.158652506169006	0.0217008799633525	1.24746136065882	1.30317104931753	2.04815235612394	-0.0290756811257696	-0.0215483353609351	1.68764563179979	0.82520034452559	0.316565654299702	0.700522261643751	1.4493842486136	-0.420833895730426	-0.00321483110438176	0.321665116435611	-0.564481863063116	1.54240455040656	-0.769634937138776	0.968839280840595	0.729855816506665	1.45838063405519	-0.323175209472735	1.05711300813501	0.793790238609656	1.91453643716621	0.0667204763066886	1.65775288856829	-0.732454755012835	-1.24281083933645	-2.32309634592035	-0.289734386874893	-0.253156257040721	-2.45682662704207	-0.620096566520147	-0.837204106317005	-0.16535715497292
PTX3	1.25018927351794	2.58580151946579	0.978861875174142	1.60475396391454	0.221583862488953	1.22040023023538	1.51625472467112	1.26373528562276	0.289643863432214	1.46332728744162	1.57587364965047	1.23630474086504	1.00544386397906	-0.268251247826273	0.475800007791616	2.34119905091287	1.07938828675386	0.7569008425371	-0.21870091219884	-0.116808561402962	-0.420537212518133	1.01589426303937	0.465341273915005	-0.871692979107788	0.472698146246447	-0.183335897064759	-0.26953863450933	-0.528025985894526	-1.12051034484481	0.98226268053649	-1.61376126670428	1.05132061970687	0.118503987918806	-0.585913320924301	-1.13967424264756	0.615056406750691	0.677838622751266	0.983452636564523	-2.0990291818928	0	0.327372303927193	-2.55919908245033	-1.31438515923009	-2.78592803862325	-1.07377120306372	-0.725467948718261	-1.04478864310381	0.481043372185077	-0.448538510189788
PTGS2	1.75874793183278	2.2764056533482	1.37688891864147	1.79957366184722	0.817484209408757	1.29400798954683	1.73784975487816	2.0802729933628	1.10647772883029	1.54861524638912	0.307625717666705	0.251824084070825	0.612958640469949	0.830352096996898	0.87741581003949	2.18389156171639	3.66737775863329	1.94375332252776	-0.482222008683029	-0.283425516582534	-0.481836685135589	1.39358768104981	0.286562638707344	0.587123569257362	0.913113042457878	0.144313508841513	-0.567137747641468	-1.63828863951408	0.192205601104061	0.233542346507511	-0.508263263720102	-0.151267432787716	0.157094473588967	0.754707862252172	0.370886447245847	-0.0194211321661782	0.0931384113637813	-0.824118271558998	-0.95850704558877	-0.902769211734342	0.0313817682683456	-1.36200377492828	-0.0612786316887472	-0.400802475077728	-1.73850278025439	-1.44283315624257	-1.50491506437922	-0.417113251492752	-0.850210082976047
STC1	1.13674509895956	1.43566136812169	0.419556492379264	0.228066555297745	-0.0142157985824925	-0.112782079845785	-0.156229383578059	0.231215080849865	-0.119229459136837	-0.25031899998942	-0.29665680005441	-0.43360129603083	-0.778340881892431	0.342450815948502	0.997686188772625	1.44715413702793	0.946262049395632	1.42701216612315	0.677647937466199	0.468812460688649	-0.526461319035167	0.731582872218767	1.77023959035423	0.303002303904265	0.462237580484296	0.287997773957436	-1.8927907170041	-2.24622617997489	-0.0573686651853285	0.670375674858745	-0.368432913876493	0.680194808605056	-0.19123982710771	-0.0393249026702778	0.713433745500248	-0.998914016929515	-0.36967893642093	-0.877657990315869	-1.23621655429613	-0.0794718229542036	-0.394898934626318	-1.11707587852932	-1.74801098403402	-2.96456871134434	-2.7881391327174	-4.05878590257503	-0.229229192780792	-1.23563918757508	-1.13878957491855
TNFAIP3	0.520280331477118	1.4881535839512	-0.551875277778605	0.678756314071721	0.114924233883275	0.577424469250664	0.472390779331685	0.495147497055232	0.0750136914307594	0.652169454984085	0.726163101233739	0.735849942312564	0.118330203844051	-0.359133028312142	0.60557639066322	1.03658125893775	1.09555200278962	0.546947715286697	-0.553451159608909	0.0437541859939408	0.429676836099914	0.693500578127242	0.39231333885702	-0.21955664437076	0.0376271371455714	-0.201845682999549	0.0576353100754423	0.346550955198211	-0.0228518556583002	0.534930960514592	-0.125805226494326	0.439271569190315	0.339309467329484	0.331693306749608	-0.206828583858094	-0.0290320319141307	-0.273698303130954	-0.454260471052439	-1.14159064283284	-1.24075540650563	-0.46098055195255	-0.33690027129231	-0.312518588189171	-0.228172492129473	-0.281684490610467	-0.573078035180982	-0.728688928819086	0.221755676215073	-0.29553756271924
NFKBIZ	0.777002192646489	1.56991534451092	-0.306211535446834	1.10752113733162	0.903916977756101	1.06034786224393	0.618880788216584	0.457044208646483	0.328208939606044	0.671706051012319	0.509697848408423	0.489225243283894	0.322439463153985	-0.253407075138167	0.316804418493726	1.26148629300646	1.04175500538923	1.19094407374642	-0.224516771270788	0.198114983375907	0.400648199251957	0.269538340992477	-0.00678989931300629	-0.132187015633469	0.344843779369699	-0.909429973585757	-0.363069535811249	-0.591924675012358	-0.233315770457501	0.892218758597225	-0.37384093611259	0.401098858970399	0.376841395627388	0.0979707535082107	-0.338817481716417	0.397756666088315	0.248416145529203	1.47616635842351	-0.802817085188714	0.0524002392678235	-1.58852123993496	-0.464409393308679	-0.908200703663218	-1.09966898829446	-0.72889347335992	-0.934580936102516	-1.19863337714434	0.0305749039204812	-0.443835970905054
ZC3H12A	0.648285704022337	1.1565061087147	-0.376992935274133	0.476876312388393	0.438409778075333	0.0369827081106426	1.09192148339121	0.536870317636444	0.182342383618906	0.485455746821558	-0.0846431194824363	0.258773169883684	-0.0927748923696538	0.265665502789788	0.430286484483836	1.13369716883307	0.736121123875437	1.00209146404555	-0.53627810455454	0.225524577627919	0.0325966501493693	0.233042638083184	-0.228681931020121	0.200626579027702	0.0562899541638894	-0.28624118549871	-0.0228075645556448	0.0127828143332306	-0.217240919530999	0.129055421782177	0.416622163481708	0.379319483185209	0.246044399210634	0.266740369721903	-0.728497979468387	-0.253570606228042	-0.549274923212034	-0.645842293540164	-0.767147338532345	-0.221029239920563	-0.763645939098166	0.0121348854716619	-0.401658410747768	0.0186679309253047	-0.205729747442543	-0.812671570500995	-0.585727741879952	0.207151567623178	-0.473764976813216
ADAMTS1	0.40721970640761	0.834178663313335	-0.0863763423142699	0.346253812039355	0.468965480281146	-0.594291552640661	-0.120996619265944	0.626376206381269	1.16150075973598	-1.56926827498024	-0.840507059741832	-0.738545074186972	0.509991121004998	-1.07722112695541	0.271638809101628	-0.15915239869911	-0.00683952233713624	-0.0681339027462923	-0.055138104460883	0.338565744866288	-0.820880636486677	-0.163148238527899	0.620473318128706	-0.986817443563729	0	-0.214157954092933	-0.723409439496312	-1.55303619889221	-0.572652494299324	0.0229505732671376	0.325782280000533	1.02187678786912	0.581348212003635	-0.180117216741838	-0.045327543824641	-0.671676269182709	-1.56561313449071	-0.46084365130738	-2.01371221812364	0.212260240649866	-0.476744503564197	-1.04385084998866	-0.869494849517295	-0.758153610156812	-0.707105515525924	-0.829945047977394	-0.32105015994379	-0.150485561814437	-0.823706161152381
CLCF1	0.790055974510457	0.772481585776079	0.2584782932429	0.349281020580901	0.61858094903946	0.932766440716898	0.588351659606345	1.5089962752015	1.64456502963262	0.0803306121013559	0.816161372351888	1.78969211286476	0.512174080980014	0.515219781907152	0	1.31082162948371	-0.11344836706224	0.918171334941328	-0.423153051634906	-1.0538237549668	-0.929392734841391	-0.58983396619145	0.0291468360107425	-0.283939950180144	-0.190130524340542	-0.322573100056687	-1.01170433005726	-0.669368108797356	-1.23682820730616	0.896145597414921	0.579642425907373	0.866933579563212	0.248698345857668	0.93321528548011	-0.243799654628957	0.346087231064514	-0.630691489902558	0.359701182810183	-1.23220235929192	-0.427587064552479	-0.804114375497834	-0.382370532603919	-1.24617503718731	-1.00734378819152	-1.34629788122138	-0.707180227550582	-1.09573327440217	0.936905442286974	-0.128627863301132
CPA4	1.19104623565321	0.530666200059352	0.516993541043196	-0.81109864537422	-0.973158589542269	-1.43667691298687	0.870608256423039	1.43748045229349	2.00551314120565	1.54316195513185	0.447189328476791	1.90121183813978	-1.53646684637552	1.43849503606908	1.47588788323965	1.72549646098687	0.121661031052484	0.866874830638266	-0.218017825884873	-0.10216287776768	0.312080192583687	0.554644438572017	-0.534048730121661	-0.569427377642801	-0.177323322325832	0.085084482125694	-2.60345987899358	-0.189574132286685	-0.706571067893618	0.336768032930192	0.689547857973756	-0.999623681033697	0.755446686209542	0.154029994241325	-0.608485083541142	0.38336983878294	2.67838699394816	0.791231424578572	-1.80537845102058	-0.87088340853419	-1.31377071865462	-1.06473960854769	-2.34090301051933	-1.59578038615466	-4.05040294003929	-1.05239123607122	-1.88896839123162	0.215382462522379	-1.52254802734736
TACSTD2	0.192375758083883	1.21790206964508	-0.190368847478821	0.966454485680479	-0.95660209474889	1.09694231174994	-0.314302176763195	-0.957961269385515	-0.233327527225839	-1.23792400819468	-0.501329649561381	2.48170690774762	-1.23220856763456	-0.388894776262234	-0.864009821243713	1.55365521833294	0.103132506162737	1.06348737574444	0.525135061253397	0.289089552607023	1.30946908448426	0.0479610509714692	0.961176086429465	0.273810834430514	0.238142456167794	0.0246829489339336	-0.325118414613337	-0.364904838386745	-0.40232935655299	-0.471390351938761	0.31803635178892	0.372459870961307	0.180441829719724	-0.302018851844806	1.21558074404518	-0.377102587912933	0.292276213250996	-0.331640526948751	-0.653835782258005	0.670121479327884	0.559081385600609	-3.11181113502049	-2.25974929853793	-0.0677642773068542	-1.66677085492633	-1.664419836773	-0.303784978012785	0.140138752153483	0.37563098393942
HSPA7	0.489395890610899	0.502870755601127	-1.50886871517154	-1.04237378223593	-0.612488624288865	-0.610214526850306	-0.578470819667015	0.689162610372953	1.42681511083629	0.798505329948467	-0.29610336383825	-0.419620446896343	0.363835944594014	-0.0437590131475729	1.36205030190315	0.43021020326913	0.590546224630057	0.17730800792305	-1.10603832011832	-0.36928734668104	0.635075249103284	-0.0442233284214009	-1.05346529123897	-0.307338738049397	0.469347870821866	-0.281292575788279	1.62053801968575	0.83315585484347	-0.181594063072246	0.82753980805132	0.0227027565204433	0.556151037138453	0.954392134320638	-0.361584270254754	0.915973426547512	-1.25134640338233	-0.457347236509296	0.21248927664244	-2.69746089613334	-1.52658753994721	-0.819570789316484	-0.947834148663569	-1.68967607529315	0.0786118122779837	-1.27897334481206	0	-0.494602647230033	0.507599146814328	-0.143301693094974
VENTX	0.375160901369509	0.271682886369136	-0.664799660400936	-0.577600916576578	0	0.422918443355428	0.536937850779899	-0.0721668977180835	0.725228532573271	0.955674410709374	-0.010896848404265	0.453902004585711	0.981594301600454	0.310800124063686	1.2219680025549	1.11169149035858	1.11614324949941	1.06172988494071	-1.71960588817089	-0.310501303118618	0.669869470059396	0.195578791015974	1.21167868843562	-0.102641822063815	0.522753481617546	0.354626631751768	1.30887480594329	0.801286120407999	0.0966928750009159	1.19769351427738	1.06367309495194	0.356012578377904	1.02598019536619	-0.613930047620249	0.646759713398703	-0.158380559674916	0.886075482014076	0.670765119704964	-1.9953738281141	-0.633431175395113	-1.32144020308944	0.026199750053371	-0.34707447755562	0.10129662347087	-1.86089332959304	-0.0668055441615017	-0.61570272079739	0.461948230758013	0.222324729840533
CATSPER1	-0.37727226601964	-0.476668113458768	0.775312829010112	-2.2014116309978	-0.371056041293735	0.763016980304272	-0.709584720315749	1.06711612077581	0	1.21457497258451	1.30059383394897	1.36832732867862	1.5752259361105	1.2307181712646	0.532442407830759	0.894775018895286	1.12921609913945	1.97159558266157	-0.211921439989429	NA	1.70529995834949	0.568946795852365	-1.1687466156206	1.60573306706055	0.830230645914157	1.19800191246757	0.432261799356594	-0.617096986780962	0.381029863909527	0.519600491656205	-0.266502302605849	-0.192727543309943	0.883758342508706	0.149988834449118	0.532602895714268	0.50854252667703	1.98298093566241	1.54174259577528	-0.104673046331026	1.9998935424358	0.814375818257379	-0.616807509285816	-0.30370949690652	1.23632542873956	-0.963454342137345	-2.3474487354651	0.148205883024769	NA	-0.595013449449456
FCGR2B	0.685601651089574	0.767779737244578	-0.251630008438885	-0.203340412800728	0.0409807681134061	0.91847992017344	0.00263005855317654	0.652695279420075	0.356573568604508	1.39203880507748	1.11718309597923	1.63586728748857	1.66961381919015	1.65113327435651	0.945943562921121	1.09587248436757	1.70734713683317	1.91275468747322	-0.424422022734109	-1.25993669615278	2.57797740829908	0.890034821043062	0	0.839983428146538	0.522412885769697	1.43878464634985	1.22538683132854	0.838667805173891	0.246948186947221	1.24437111850608	0.265803318999797	-0.471358381593137	1.44887412329866	-0.951065836653188	1.14688829009788	1.14872303712274	1.23984144159384	1.17351297543117	-2.05009675457671	-0.871728821573391	-0.439150369791714	-0.902642863060673	-1.35346592858539	-0.850436854286986	-4.96017258511095	-2.50108478170373	-0.59406304756536	-0.712017560189682	0.204979017534322
FCGR2C	0.802611205271031	0.554461398187407	-0.343640904471016	-0.624245223047774	-0.451596249868854	0.56355198325558	-0.410072593449878	1.29554315515559	0	0.823509273907521	0.25663894278182	1.08113331147546	1.05155385132797	1.22618070553582	1.08655058594017	0.634685251180445	1.21217196676546	1.7910469161472	-0.399526888287664	-0.658890213907203	1.72105759016392	0.139399135518388	-0.290160367958727	0.45276989922427	0.440067418611031	0.57385873855216	1.28207051920902	0.586883701685006	-0.335577897861875	0.38380961365091	0.575687668327238	0.066785045905544	1.29450756734579	-0.818066342998541	0.747788159950539	0.011734184411468	0.296591973527051	0.245931291317285	-1.21123782699797	-1.37535841847403	-0.811754943188549	-0.288285565288119	-1.41600646150179	-0.860147735033903	-2.17537547485024	-0.661595203890925	-0.667824646308095	-0.212133273270833	-0.124683914997582
TMEM236	NA	0.526635937439503	0.366358461839379	-0.350824445736709	-1.15950097672898	0.108107989268853	1.22325219155318	0.0555309922722769	0	-0.0703085050679266	-0.0603606252845703	-2.22340841449452	0.857399669941649	0.413279996092402	0.842613582503042	1.15615061200478	2.83141166227833	1.14541303776134	0.631059887267637	0.937930015540376	-0.222575712281313	0.473649040977063	-0.416728558882183	-0.0989947613845436	0.299614045980951	-1.4875649720251	-0.815698569141335	-0.124620140135149	2.58831986972289	1.72925342666756	0.331347123078795	-0.40582904950874	0.8754672581854	-0.97491825447189	0.303775385713164	0.761549394014205	0.440760838162935	1.41135575954337	-1.29856141083265	-1.46273439774187	-1.72329923983597	-0.894397877813872	0.833137531744652	-1.19433968070192	-1.05875209701265	-1.3441342016723	-1.89295151628045	-0.430501686269864	-0.53616558157931
TCHH	1.19236361888083	-0.863123609633622	-1.3651663293258	-0.236485629914807	-0.0335715389352923	-1.45156149134316	-0.69054365936915	0.0828569046305286	0.281388804320785	-1.90186079557899	-1.65079818371044	0.193449896892819	1.21290377001275	-0.00300943914786622	0.956952398324944	-0.184804188621383	0.725406621341336	0.997387589115748	0.828779556548717	0.723767466392406	-0.395918968911192	0.518998932942744	0.696147590150934	-1.48878233624898	0.655120556292172	0.236211756230901	0.83906522322097	0.431555736332856	0.233016840192961	1.55024457564517	0.0709901724159258	0.720122784602457	0.702121536269825	-0.0721306336668392	0.957112885595209	-1.95735828769584	0.468091392342499	-0.420219901373584	-0.778757486902584	-2.04154276247992	-1.20346216545257	-1.29091362889916	-0.284668435959921	0.593971906217912	-0.2512661006308	-1.63526049395856	-1.77861270045855	0.0893022376602022	0.340297103455833
RNASE1	-1.14604064409642	-0.00432169656242012	-0.784871515206654	-1.13332490386093	-0.0280090719908882	-0.439990945798019	-0.454264689087119	0.52955170358902	0.715326816379305	-0.615230858289707	-1.69608360572524	0.256820780078951	-0.0975861286323865	-1.08910767857107	1.22449826288429	0.340819116008663	1.22129311287737	2.34694087778052	1.26894449369931	1.18192489957236	0.696266300428354	1.25159962325196	0.858017006045861	0.907625506805333	1.05317034597114	1.37136328637562	0.219760686932063	-0.941918641443083	1.03282841343583	1.34058387703159	1.15646971704873	0.00836481656678132	-0.902344193658662	-0.900553339089843	1.91002224358981	1.56397629693093	0.250694839178375	-0.229208391346606	0.679631223637672	1.55551066150971	0.342352212965175	-1.85506229171136	-0.346018545007669	0.753441584745317	-0.41034344766214	-1.15765181266163	-1.71578696677372	0.858941417438373	0.107415225459174
FOLR2	-0.568058510629341	-0.469659667584674	0.615050231738449	-0.309172602095858	-0.203636486080897	-0.629992361544986	0.0400753038620427	0.0943066304156223	-0.635196265885178	-0.165792901127794	-0.656236712498404	0.868014036476933	-1.78272326094211	-0.528369266261726	1.43589062217473	1.54300510630963	1.5474045063166	2.03188873352519	0.971570493547207	0	1.95414057044327	2.38120637742734	1.22655437583536	1.01384891074283	0.739841985727414	0.0356203852392875	1.22023009999133	0.819966163391185	1.6437360162462	1.7599017443095	1.63344826722328	1.06632748446844	-1.15851878483396	0.729358071711228	0.892867167298611	0.870347254847958	1.05340370439889	0.697297130857124	2.67021712470085	0.644417765077416	-0.121913185371451	-1.40884706394714	-0.0254732258361226	0.644635749713085	0.0418376294264564	-1.241785050063	-0.480041710304179	-0.946326492834162	-1.069130036722
GIPC2	-0.0353524524662678	-0.29905662489998	0.297528324588095	-0.114269382275992	-0.951145029766346	-0.482024662759691	0.0558146791643578	-0.498242469104719	0.420555192634913	1.2271165791313	-0.0751255921416608	0.246664937688206	1.08379998733376	0.609824122902519	0.961382874340458	1.67201455336767	1.01915337740706	2.43689819518521	0.738896152868264	0.748812984969051	2.16055056184898	1.87797449785912	1.08833980108218	-0.701542473734643	-1.41987270424848	-0.203054097226441	0.468804855875945	0.0612910718429533	1.61804425814536	1.48709714354348	0.762866200351755	1.11089603178598	0.0805484402163676	1.31288775524696	0.868826818110173	0.803940999166136	2.05196701817711	1.19987880500107	-1.31332637768974	0.227276596377705	-0.485258616388108	0.477109809171563	0.205271059547766	-0.361815158560073	-1.07351706386974	0.0274292264542004	-1.21462822488855	-0.445266653126955	-0.41740294864002
CCL8	0.6398998144054	1.08631829012359	0.394536454804722	-0.695593918600846	0.134136968600111	-0.85204299809516	0.496722729665129	0.0762096479686088	-0.796756957051964	1.38643543615069	-0.00146110230392087	2.18279735441024	-0.900768225367151	-1.25411519170941	0	0.892326370296586	1.33238741162602	2.20819726114203	-0.335309027025422	-1.72127040468283	3.27051641275763	1.03333692033981	1.01046405503496	1.3079784527037	0.946311977811672	-0.727208352660738	1.05079526665616	0.159660530706236	1.33289545219825	0.838478904890803	-0.628795064294294	-0.316141447874792	-0.644294396096044	1.9916963477393	0.261281196913772	1.86674259880655	1.01423979903033	1.75972825485275	1.34054622429399	2.19557161159699	-2.03906573410191	-0.902719993101376	-1.01204109013911	-1.12714446762195	-1.59768203299667	-3.67482360688437	-1.33330844475124	-1.43942433154832	-3.71418319020652
TEC	-0.148717551871557	0.242502177186872	0.279467969234556	-1.23092241941563	0.887101094366225	-0.299419472154024	-0.0492720900266074	0.673283745478701	0.970482703305276	0.253546829514956	-0.188503669090474	0.57691208052118	-0.880158683245724	0.725295160173501	2.09599956511125	1.01796725673024	0.811857334490309	1.54337063164316	0.295957026176701	-0.116553502241325	0.92324713877543	0.990872181334958	0.695583318943313	0.235903189061011	0.0661282596161184	-0.134095933115841	1.23089758592112	0.0432307164894137	-0.114817993301722	1.17424007167544	0.616973214943339	1.60904964097594	0.149502151235446	0.0908530270642878	0.676415171610698	-0.3127394726748	0.320927254309967	1.09084692232186	-0.0786423465549557	0.00855173850948573	0.383970851906709	-0.927223200024502	0.757754943348491	0.0721073267113904	-0.53193970186405	-1.08922640106995	-0.1340566504179	-0.240172537214987	-0.723136526535388
DOK2	-0.364785481669429	-0.15588937877307	-0.593377566772556	-0.64850138891974	0.403976299860539	-0.205324002299827	-0.360638457120897	0.325758966466275	-0.855025240677852	-0.272674524464451	-0.355777454461042	-0.10524647793428	0.702441767355719	0.563301712972873	1.26683113406996	0.396437540669484	1.3163351708139	1.47428662986784	-0.227593473993266	-0.0874855825547747	0.62714295039746	0.836941889896433	0.0275376670069629	0.75687412878979	0.32698217970834	0.748455021216783	0.754551506563659	0.291476573344653	0.921882202164047	1.04914493385633	0.423381325536369	-0.00411867527475578	0.500953153128515	0.250178466642974	0.572826503114352	0.257133453889955	0.30965690515931	-0.560301056872604	0.187132498721004	-0.325294840690501	0.279132289590989	-1.65413031514031	-0.802044187664215	1.26110107928253	-0.848101618480073	-1.84430938816233	-0.714772228374535	-1.1493916056818	-0.651532336930493
TMEM150B	-1.18599869013906	NA	0.702101718011085	-2.45051514890812	0.558486730469593	-0.738844954326106	0.650733795395135	0.250025009457466	-0.942270223428039	-0.560594121914629	-1.91894276256735	1.31159147917465	-0.08486495959628	-1.18744474987894	2.07510218058792	0.309197668409819	1.06816589480496	0.824553190063156	-0.0932834700345676	-1.04846415928204	1.00990734205926	1.73893370168119	0.779402367796199	0.951164441042073	1.00601359573196	0.694006715171098	1.52917804905298	0.414731330217391	0.562709262091665	0.931896205185402	0.838935731402078	0	0.10855303987637	0.0950403424315955	0.601949982781119	-0.616036773594214	-0.000730804983729028	-0.6883644802305	0.687683686824367	-2.30968734133683	-0.267627310024755	-2.65759814014182	NA	0.118187117394598	-1.50025698905044	-2.59655225337542	0.15042801686588	-1.9705472118607	-1.24961747557768
LILRA6	0.727053680434031	-0.226500441336498	-0.0247278260582148	-0.704276766670145	0.062535944246455	0.356578276546985	-0.307618241306893	0.0650557917979215	0.00287158894735949	-0.127217493284333	-0.669737518849597	1.53682152277644	0.373983978274144	-0.634168600471066	1.18283223328776	0.5839028424875	1.36857810062336	1.23595308336781	0.180148890057513	0.359747717466394	0.0787993942416095	1.04632225391869	0.475695033953824	0	1.40523452119811	0.0298034121246044	0.47477423148137	-0.153647354851915	0.516022905503632	1.13408102183604	0.566793802732875	0.810269085551413	0.294738095806418	0.144356210394204	0.127348559513516	-0.379147642870804	-0.99706270340631	-1.23582214235615	-0.538046599681168	0.279911171954481	-0.0485394766651933	-1.04541741092053	-0.490781617005424	1.72744961366447	-0.30003071724348	-1.99814380320292	-1.466669689891	-0.668837503114414	-0.243260079639883
CD300LB	0.514219668595604	0.243544005869189	-1.43713651529896	-0.750321933494937	-0.200891901054102	-0.137244420699018	-0.0206268099612502	0.58335942908087	-1.10278742764151	0.424007146745196	-0.336487050722756	1.07694525014106	0.549525931290352	0.455615529170798	-0.0195121300801049	0.767700795832319	0.106853761635274	0.327541435022135	-0.382658992977305	0.53397648364664	0.573520534938133	-0.582622531880362	0.0310751872023092	0.663872581396835	0.861822011985879	0.318357772249463	0.868840705927297	0.493081206882504	-0.290977436888088	-0.360042856064118	0.98547789467797	-0.363486069760995	0.684186351285358	0.696640876058684	0.309734492915509	0.221954021260604	-0.0559011045444558	-0.086763946603411	0.247831195785229	-0.40877595484124	0.300062755764977	-0.0636365090713856	0	0.693808961793677	-0.530910682661198	-1.99495171974833	0.451916101626492	-0.521695616433097	-0.83031725852832
FPR3	-0.506567313918055	-0.177235699519156	-1.58804860041058	-0.832032575449451	-1.58421246960477	0.252588153616852	-0.685484597500564	0.257721507262558	-1.69866312317713	-0.715406571351791	-1.52593924919712	0.962736949424689	0.267709674220914	0.166369946533343	1.04676668354894	0.369267130941332	0.89756557225695	0.894116978086092	-0.0560030980316112	-0.966528241922673	0.388501452577768	0.685394608768353	0.851267460702488	0.431151465781082	0.530660946971895	0.194058603181218	1.55514205896147	1.06098149131007	1.03466931324422	0.15512673338159	0.66041635535143	0.69679232781984	0.6571051162336	0.899871782168119	0.465026657559475	-0.205385270696675	-0.0365798001152026	-1.23419853874153	0.0906686458761463	-0.281816931242196	0.760401494664871	-0.727068669069733	-0.141608385953074	0.57102738197239	0.0163510324273846	-1.10163087440797	-0.422502708276615	-1.34070840533026	-1.12792993027135
LILRB2	0.368632975660581	0.485769300132534	-0.720214700237809	-0.189968165863214	-0.00024490038366443	0.309945323660964	-0.249943317088389	0.189897373936736	-0.249632139293812	0.718022237831426	-0.0723308645649269	0.967667649716246	0.758425642951286	0.00374271983743087	1.54269677794082	1.2113284042777	0.93494665126078	1.76874050898384	-0.112110863009397	-0.0395929359558071	1.37264909938312	0.805462324807833	1.11333087538943	0.102445156843831	0.35579326928883	0.314422795160627	1.10362408639867	0.905885694527025	0.524921123911559	2.28012841273592	1.02823032389307	0.597020804113455	0.475908807472077	0.404195841288846	0.740585403899943	-0.418101015849121	-0.719081921150809	0.168816282897276	-0.630297123630116	-0.489037915978966	-0.0831271997747339	0.0251753896294832	-0.531502746439573	0.695603994572123	-0.11174846748807	-1.04619575679151	-0.795721953769232	-0.568697005696998	-0.635149524071388
IL18R1	-0.657345565298224	-0.0148173981977939	0.138561738497513	0.157551905867074	0.863981985064828	0.578252668728148	-0.122576725046859	1.03649900205827	0.279527926432636	1.78613516326471	1.21979153966483	0.326106160360585	-0.983349201050595	-0.322329353985852	1.67547942984813	0.647489982202181	2.39817129440867	2.54986823799382	1.23078107790682	1.39711182985973	0.152261683955545	0.402206242929054	0.0916536931876149	-1.73907998296593	-0.0747811574302678	-0.488562042929803	-0.204489291156005	0.394807764449582	0.511533926110595	0.154786434482785	0.654889883482601	0.305491998157762	1.33034884126429	-0.235453429568424	-0.168692065117076	-0.0481685657742465	1.22106562709692	-0.85285638405185	0.239410535972609	-1.31100223350437	0.826321521523435	-0.647409640150978	-0.0531558363237338	-0.0618202452412868	-0.588590565827947	-0.786952559270319	1.30321987349123	1.0429479986351	-0.0278058955296366
TNFRSF8	0.0271065483403513	0.529880572198099	0.197752455131582	0.539727832701718	-0.191191615513424	0.0795967309617481	-0.907015999231291	-0.34669787671324	-0.197420144051434	0.877401970278936	0.859167199557232	0.870807858031747	0.572962232248464	0.257466818983776	0.979389132207032	1.35551226820258	0.532069112038626	1.67474910023617	-0.486281636842749	-0.891413761488428	2.07067186491716	1.67082116846268	1.07460355445119	0.540231147063288	-0.080126555751257	0.48512213633545	0.286138289878624	0.701835101448854	-0.484213144440661	1.34384042591369	0.675514380086079	1.10150481960274	-0.427543742889965	0.786171317232106	0.501173723149038	-0.458986375800604	0.792314183003808	-1.0013055942159	0.955957907538507	-0.899830181665029	-1.0268825615744	-0.249324491668168	-0.837586551465546	0.384431211406713	-1.34317247844576	-0.567668262764914	0.0561611805227629	-0.897249760805707	-0.607042923334461
CD163	0.234788009856623	0.329641901893797	0.384132477256819	-0.32732796796679	0.0158587976030375	1.18859304401791	0.611365334552454	0.319929875534912	0.334775797916246	-0.259524519496448	0.373396494983054	0.799274818029283	1.00678209592775	0.511656513363505	2.20736003469667	1.31992279556505	0.800370517604858	1.87524462397835	-0.209034879234074	-0.296625802623293	0.31308281858073	1.21171652552779	0.483335650922916	-0.602267454265525	0.241759511894852	0.102486818527145	0.132027024135312	0.338049127451694	0.326819586173048	0.975924883054579	1.06063218404935	-0.159588896166481	0.709080767312884	-0.371861750317144	0.86973865903901	-0.588553755875628	1.27146841712346	-0.0028404593222951	-1.4527853429613	-1.58979174147349	-0.199254915149054	-1.80331470492696	-1.29070934544886	-0.681935480720491	-2.96871590739548	-0.539647596098267	0.422978568726726	-0.116669600371751	-0.229866391516122
DSC2	0.0718368291347591	-0.289750913503487	-0.366475095693701	0.735285194893821	-0.423814278931926	0.305921433011355	-0.0384249712375146	-0.0414248036172364	-1.21590447756494	0.0412386438325614	-0.106895384796344	0.535420654356911	1.11396325654569	0.580133498143073	1.19054788333738	0.951844218594903	0.571378335587559	1.13869240298096	0.0487341567940839	-0.098325756334663	0.406021373261156	1.3473017386751	0.669384571126466	-0.461914708959596	0	-0.145726519623304	0.443230074095981	0.797453319087269	0.323467232697537	0.584638959769159	0.4046683617556	1.02498083748004	0.472709762060953	-0.0312021615965563	0.608003057534468	-0.382861066156088	0.249701491278187	-0.699643854626853	-0.578627207509975	-1.03573818950221	-0.502061745983435	0.221426978180276	-0.531657192383543	-1.58900915132211	-2.4024817688568	-1.77155190000092	-0.0797386908684794	-0.116014773732356	0.0189861631417064
ASGR2	0.0704603043424498	-0.62856620268696	0.296521255107711	-0.243104699684588	-0.325129231699409	0.487751318325117	0.1858356896587	0.17078435825967	0.148207857105845	0.63524478764146	0.693970833917627	-0.0828446400987749	0.680181527092691	-0.125150562992626	1.30396550275782	0.87641493761342	1.03592188377872	1.23192140920972	0.552493544874475	-0.227316238284503	1.37905672427981	1.35315642992683	0.819455191590908	1.20964788089892	1.02318383106435	0.365385060667047	0.513983255379519	0.666096018942621	-0.138585143283382	1.0916312151792	0.952149833407763	1.26481185584122	-0.449639004756093	-0.443739746683363	0.0284867258761496	-0.0180379475724587	0.656106976995673	-0.0678963136791434	-0.390091568988397	-0.197540374382492	-1.15126316220201	-0.545546949175363	-2.68924485413443	-0.152334514201559	-1.17987285655155	-0.0789436066986462	-0.445505872851341	-0.0816290503539901	-1.03458574896883
VDR	0.954662499335849	0.974316727172318	0.260981675383962	0.321025471531603	0.424025227684183	0.613779725499667	0.699458735913402	0.325337093806846	0.0393729765524326	0.00453580146795289	0.159490083430106	1.03564468692054	1.0206403724567	0.867768968286569	0.866162444310937	1.01408036868428	1.18774320571618	1.10198844978356	-0.273960536217485	-0.120429780987321	-0.350262328899941	0.654854896565531	0.0296838598902068	-0.656248995493463	-0.458297624445293	-0.599322429575701	0.0102778383385721	1.41870211931603	-0.193925053514168	1.16537020592349	-0.454394823074355	0.764158652656935	0.427842935882727	0.534994015409735	0.101981949407515	-1.00976585444511	-1.40968692375771	-0.858949825965658	-1.76273010359104	-1.01056256468698	-0.46465636095709	-0.88857164123522	0.317689770224427	0.197793468064479	-0.511296636932931	-0.421961492078427	-0.565394870013127	-1.32543608775666	-0.412544716307254
IL21R	1.83330773117758	0.786223948641888	0.0511149683721859	0.214195642290812	-0.782141930551973	0.206544667687368	0.780167471119148	-0.682338784985352	-0.560119438845997	1.30626393329015	0.370264163859108	1.42552082944297	0.49160117764078	-0.0485322337902035	1.18373098937948	1.57544446068991	0.601104166134265	1.47751202081502	0.21769820218754	-1.04026433129742	1.83727472510724	2.31476789316383	1.96941021359068	0.590510894564503	0.484441640945578	-0.345659445640448	1.42989817156396	1.73252040375265	0.592177678153293	1.5292493143686	1.13645755150989	1.59708112719529	-0.0151666761064428	1.88002233006582	-0.0291670746423023	-1.1854898153074	0.0987112847489796	-0.393602511072228	0.15981536486676	-0.513544363654399	-2.58642765959921	0.761537841789636	-1.64402534744223	-1.44668630790919	-1.81464319410802	-2.28849062922217	-1.14428898281448	-1.06264234098462	-1.38553680169885
AQP9	1.23969716673568	1.6854968805462	0.333061286249605	0.310945681782067	-0.207795911810821	1.16025846854873	-0.0763225393345472	1.15285239189221	1.39123133511264	0.56846925066479	0.185129944810638	2.45220754491077	0.615195254202468	-0.16245679401052	1.87070465253133	1.86771711962815	1.82957010903224	2.4976977462379	0.805439615445594	0.474367216927254	0.952281229695163	2.14977088862408	0.510900276028235	-0.538884696426072	0.965095751881365	0.646466968485194	-0.927521718438506	-1.13749384956699	-0.0347294865655418	0.685845552448123	0.236635619709368	0.527881743683015	-0.221003068738213	0.799289243642044	1.05463142931912	0.0550385094942912	0.045102486098467	-1.04323919780398	-0.095546651904456	0.667671478071172	0.524479027996294	-0.136517199935364	-1.08781623871145	0.692527964983888	-1.5421091964274	-1.40002644560779	-1.12359965151875	-0.00762807193936404	-0.205443302062257
FPR2	1.04971701386964	1.33579204409223	0.962757138745789	0.544570617030498	0.113171279904887	1.28816597107473	1.04699120339315	0.975190064510965	-0.735243988583752	1.00097421910451	0.169463482144781	1.76236904197904	0.44060349582431	0.699391053216521	1.406647616755	2.10601437523328	2.78453518402022	3.04646776058829	0.643597104470951	0.330781569772601	0.589289203695468	1.35006219679558	0.452694672663474	0.607205250759596	0.743023184649635	0.18887802269822	-0.272737683132685	-0.70174847442289	0.03401945484274	1.15358677284279	0.855532428489065	1.2976510971507	0.259543286430828	0.744409859448231	0.292441408593299	0.150597600133523	1.17664718002101	-0.0350601202667808	-0.0413974106155979	-0.5802127519275	0.0935287740812797	0.243414833948966	-1.78089093537132	-2.01660096292742	-1.5625456929761	-1.56022255253361	-0.412674843082922	-0.559615787935423	-0.739393490524767
HRH2	1.32211651050854	0.342786625746654	0.54770318657312	-0.0941090648925769	-0.491610349750899	0.390344095085875	0.409972437143129	-0.0105395704774454	-1.36534203314506	-1.10145198641831	-1.05798814598273	0.325414400466628	0.821188110405931	-0.0880969923416146	1.31554575447396	1.94686388427393	1.28107198866079	0.816981360961179	1.04938948053602	1.24572743203639	0.116819502388735	1.49876674719435	1.30897492017137	-1.26367201571958	-0.318516040253559	-0.418647198894867	0.490525367730128	0.297677257994953	-0.352852049404027	0.150599001849079	0.155280669466033	0.719511132770961	0.382886765018894	0.4704597523252	0.470331726636843	-0.100849510956325	-2.51564161711373	NA	-0.959175721033713	-1.52877381703574	-0.445599190952954	0.374516896807669	0.460700253125673	-0.238762774796428	-0.175724953709942	0.399942855633547	-0.860443474434137	-1.03555535269209	0.245058643798367
HK3	1.08449083036617	0.622369133209872	0.213507507416281	-0.235793545921661	-0.0398584110677353	0.592109057280698	0.049941878566131	0.699991422411246	0.938299748700965	0.197960053940847	-0.11603489483502	0.755019272496833	0.373167303763535	0.258084300594053	1.67594624180144	1.19739684408839	0.755815169581138	1.7185503970213	0.131469174522284	-0.111467584344689	0.0686448821225128	1.26857616602089	0.820004442685994	0.261423220150516	0.391210666751467	0.0425341986588591	0.376099299543362	0.356178764805314	0.159197292659529	1.03143024768642	0.770022538036983	0.803566159240989	0.336895410018355	0.462953855730764	0.376516758855522	-0.660254942243394	-0.96191519766727	-0.206628790249888	-0.104233154837328	-0.651347580371375	-0.154230739808653	-0.399300539060943	-1.97292674397646	0.643974313210652	-0.636325920291609	-1.74914613978256	-1.55610303599997	-0.247756452506965	-0.594592966763589
MYO1G	1.41003892045155	0.48877503564576	0.194388002319376	0.331950570619323	0.149342992514467	0.51344768379774	0.358133767897754	0.714238373682363	0.166936278716859	0.267016433727204	0.153085361488502	1.24658906240545	1.03887931065451	0.615360658367525	1.21178708694944	1.07333986419922	0.877732055144647	1.01645777494901	0	-0.442784922902903	0.125606393299392	1.01252959251054	0.846555917686869	0.131401283464034	0.098827360779288	0.599664289857321	0.48776418774674	0.477066365444749	-0.487575888620008	0.966645789136621	0.148902519840131	0.605663568177907	0.0509344696298643	-0.16095203205102	0.856442911159043	-1.10897391364183	-0.634437830154149	-1.41014658527769	-1.4528510182994	-0.923824697127443	-0.214035288884238	-0.953379412044666	-1.4977366231715	-0.432329605974054	-0.946385177077307	-1.68069553512199	-1.0458202122484	-0.217047397775278	-0.489776082248317
BATF	0.669852577743812	0.277022139619866	0.654042250050493	-0.14551856420616	-0.203540546813884	-0.039986243597607	0.0311160280214307	-0.0239400041486597	0.320424557339116	0.940057631510589	0.289465099275446	1.24597027693656	-0.193658578947151	0.0639855685058488	0.833504370967887	1.04770202567765	0.414355914925719	1.39815002659322	-0.0589821260727269	-0.270811431715488	1.6232480749515	1.26283361947176	0.616900694585858	0.979570295580437	0.542481699362084	0.571840652569544	0.781342916791583	0.816761976851997	0.345282695242996	1.02515091604663	0.389866692748787	0.613332626280076	-0.493122360490397	0.544375007830345	0.221390722209048	-0.190744025780809	0.27614219960605	0.203692983704887	0.632771450773827	0.26979838507276	0.0861903301640898	-0.694396590667537	-1.75185923571403	0.66331356167968	0.475304762173099	-1.73187598676119	-0.160499592111431	-2.20454232199723	-0.710361790867485
ST14	0.556692863926682	0.32988827340365	-0.214591838752615	-0.087391804535439	-1.06187697541094	0.376725627938485	-0.268476989160598	0.178784713473673	-0.424678696991772	-0.203454748652214	-0.252901719389534	0.59738957135166	0.603245498610042	0.42434597266659	0.926889866513361	1.49791162839906	0.38321066795489	0.847619140097772	0	-0.864836715991106	0.133629480720785	1.03992570254623	0.144752572857879	0.523566674407531	0.617113329877962	0.984852263021464	0.166001341002259	-0.0472149089491145	-0.368197862553848	0.278352181224741	-0.220071702136377	-0.125177259449099	-0.0279647346763954	-0.0858625717032896	0.116065956855122	-1.0286577190799	-0.202309182447323	-0.343101662505687	-0.00851173441333946	-0.545069047564813	0.0640989314134261	-2.25441543299088	-0.907115746905656	0.559691454452175	-0.00780563128227503	-1.36835611146244	0.612911677277092	-0.383296464068936	-0.934642749079154
ITK	-0.65497644148363	0.572492951745671	1.27918885008919	2.08641660575891	-0.574663107627216	1.76250363509987	-1.51103629202005	0.101378113379406	-1.05926936471207	0.845902601478697	0.952421814360468	1.81531960005163	-0.396024570013221	0.710453854849872	0.49315740481019	1.6720116033151	0.420531929200484	0.0303131352621687	0.710508645510426	-1.29062115675603	0.330524745596327	0.365359404571541	0.269916576048464	-0.423522493644332	-0.225568570555692	-0.443176490077392	0.749964517994644	0.388268280501675	-0.0361330257760263	-0.259353990651582	-1.1026222771038	-0.088027315355773	0.0529744951498534	0.225107956364986	0.159109667347417	-0.0697449081459809	-0.104742604121591	1.05046899818084	0.342326314725791	-1.16552613340304	0.278648934247607	-2.05253377160562	-0.228586867510625	-0.791815079984537	-0.302041743292873	0.31119131660757	0.249998601916474	0.1543503312059	-0.757802780789355
CCR7	0.500897871923801	-1.74696170221862	-1.04498485692927	0.152645986782813	-1.01273215911241	0	-1.23792085731642	-0.71396828449082	-0.769499276763097	-0.146660601271079	-1.28185849331446	0.562370087107913	-1.61683263779819	-1.10999108304708	1.26270036640247	1.24813587613881	-0.058348012686681	0.701336161432867	0.487267169117213	0.281758679653831	1.28518774725434	0.291942569868266	0.50545667812588	0.67194400381646	0.351098478388161	0.1996760135624	1.52086331882656	0.309865450808693	1.02882385770051	0.347950640577751	0.156555832939502	-0.615693513728083	-0.507140473851713	0.805014405554453	-0.16034086255454	0.0492066892601292	-0.511053141642887	0.142864552953785	-0.458635782530322	-1.13359583946381	-0.477862345603469	-0.440142153320506	-0.0698942398768103	-2.3692747662661	0.117666085140937	-0.727305083451806	1.24952743174491	-0.506853782473016	-1.30566485834241
GRAP2	-0.0787949703137486	-0.835011294107986	-0.0377285198926518	0.484773866170775	-2.40345739909866	-0.219450881120574	0.0306959881609099	-0.900613373987855	NA	0.611147061524013	0.628622304314068	1.01001062734542	-0.0117557584209068	-0.19804067493644	0.425445104475736	0.98844478383069	0.517130158802741	0.514674280875393	-1.66884546029347	-0.752207264899486	0.730805635282553	0.10527454855861	0.177712591941536	0.485277923845644	-0.00991430874213735	0.446645628550492	1.75448073374751	1.15282169493423	0.348140532708227	-0.25992138720049	-1.20018667499724	0.222136044071999	0.884390166552522	1.08444441737409	-0.806549551499511	-0.137463019116632	-0.29226362164163	-0.168951917067015	-0.2398455625175	0.289185301609117	0.290977018844053	-0.415493116054013	-0.123031341238329	0.0467237393137309	0	0.338791142576475	0.55203757049012	-1.67429031747815	-0.54786007297722
ANO1	-0.139303946377828	0.608587935194209	0.516133190416653	0.99964439198682	1.68280078027332	1.50995782480944	0.179924359411846	-0.46711790813268	-1.01665437426128	-0.493903570592366	-0.884656565341466	-0.783403215710503	0.944390369949524	0.16527806734593	0.297939233383201	0.663563450040848	-0.14458113367074	-0.969859541820176	-0.044994177340072	0.455814426231265	0.0135227414982579	-0.794319362015557	0.117217266124563	-0.650297727326065	0.252358999518099	0.540300916060731	-1.03387122824371	-0.174426376065581	-0.334043827805125	-0.386019152913957	-0.727873890403907	-0.839330047514487	-0.340320830365236	-0.292923271336099	-0.761674414370934	-0.358294592597735	-1.16367926390136	0.673408364254136	0.0518856531482834	-1.87323101634672	-0.420814159117334	-0.176477543704822	0.55709213385824	-1.0760284101646	-1.3414329790549	-0.751324815176113	-2.21650390778878	-0.218495228559198	-1.4618659675361
KRT18	-0.928829283748456	-0.64046296659352	-0.539693486401637	-0.861140832077697	-0.0885695120746625	-0.592905679831419	-0.107915870555418	-0.888430339426394	-1.21362027254488	-0.212902051230346	-0.179673890410661	-0.633739857113722	-0.597383927277092	0.202823881781822	0.0068715453382955	0.562851555683165	-0.261799630076033	0.303730855095888	-0.270337055243093	1.00920483642769	1.56131566424012	-0.798803788333593	-0.38342467752615	0.343333787418292	-0.557327946380638	0.502337267626465	-0.730057189819673	0.457488679811928	0.514496873548545	-0.544974831198294	0.366652885769313	-0.384696234076401	0.113834539443753	0.251306140736257	-1.30515670800538	-0.435406224116466	0.471367030775716	-0.485264917637952	-0.268454617500671	-1.21274203398395	0	-0.321052650018938	0.0715011150858563	-0.703221500253614	-1.3348767618039	-0.852978477881639	-0.256735512386343	-0.873679408181117	-1.22882530958481
MMP11	0.299492068615817	0.387932580717449	0.369867861936183	0.513434537982394	-0.311006939413468	-0.315274856076676	-0.337902730660475	-0.126263552045821	-0.447413307040325	0.277424216399668	-0.307724179954404	0.0890283664908654	-0.516424337086506	0.0237717682561594	0.24588324791634	0.908063827276244	0.0727432465719316	0.122114848362221	-0.137364439367796	-0.466876153038195	0.30050363594244	-0.733987395477265	0.14458483740916	0.603549720986002	0.490163402913225	0.600635060871915	-1.05577270828314	0.95441898787561	1.73804186944579	-0.326578208219521	-0.859981047432005	-0.640884871982817	-0.504021196288268	-0.0102151163346582	-0.264786255409511	-0.966248195431124	-0.42478001290898	0.73610994975359	-0.714459565345357	-0.731978869028571	-0.76940251430033	-0.608564344530457	-1.09431736199177	-1.32107584926831	-0.615702431340676	-1.47082918046191	-0.615730341952293	-1.46906586497276	-0.454147799632443
NBL1	-0.494261395568429	-0.612996416613308	-0.284531570724847	-0.542626650633525	-0.41550956203393	-0.46063072500137	0.138607444386531	-0.262759727696147	-0.0648207358371617	0.496607205682198	-0.7106507801828	0.541687124496344	0.41898126492949	-0.239997764165762	-0.139541137244119	0.127209357101874	0.126875173731721	0.602241423574075	0.54837210012376	0.813392861356672	1.21841831304907	0.869564281299566	1.07336303926595	-0.215219636862782	-0.0892456346253363	-0.247014769620881	0.433057526412936	0.575525023884979	0.286348257774593	0.340491051107731	0.187934698995947	0.172496724373147	-0.529876676471882	0	0.648135634413313	0.0632483291021329	-0.00500020904933073	-0.90733192040027	0.150177691283551	-0.201263000603438	-1.36112620310874	-0.0854919844805868	0.299677361061624	0.646194743248078	-0.102293411692533	-0.222870431611	0.315196288289616	0.239097774322285	-0.244113177777791
HTRA3	-0.184387452955994	0.492992684604672	-0.286117958141929	0.230352106145096	-0.147280661272742	-0.0939187073970262	-0.712571489840178	-0.376758831583426	-0.408447407959222	-1.23437437120839	-0.734993940850144	-1.4599882339508	0.0702959220450548	-0.10808613152656	0.416145645442301	0.787131572038178	-0.699052586990894	0.586079747379052	-0.402046985013614	0.568911478177964	-0.259653732345708	-0.562046978193754	0.614414714175045	0.837856362344861	-0.158981421801247	0.263681041712803	-0.757793762420977	0.179521874003858	-0.637171110000249	-0.342666733754644	-0.165476761041407	-0.407444074389699	-0.836726887735944	0.744073253675942	-0.824576313825977	-0.560957499224167	-0.758773895607841	-0.751891163391545	-0.968721052857175	-0.468683861052527	-1.21108981867549	1.5938228854724	-0.339297217370521	-0.827103668658463	-1.28850056939084	0.593286949140025	-0.176845527442358	-1.13026402168475	-1.47346900074631
PRR16	0.253819705885817	-0.25105044755109	-0.331863387554315	0.634792679042679	-0.608325346342679	0.472705620305815	-0.199865657658326	-0.653170168084926	-1.17506353896311	-0.633043125418686	-0.310485283202389	-0.609785809274917	-0.968253267002108	-0.158208576338568	0.490596755292378	0.612973611214546	0.378932481375663	0	0.573335066001286	0.225230652507969	-0.577101331696164	-0.158076541855883	0.659178373351996	0.16055525467453	0.848870605195417	0.885656197427661	-1.22430457642059	-0.384353701425834	-0.580964904830278	-0.432309148233689	-0.770391061694681	-0.932186940172205	-0.883048687584801	-0.783463441361723	0.0147308880369643	-0.617032831699832	-0.460300703858484	-0.278168854797489	0.173145646315038	-0.136688454736695	0.052944480688228	-1.19764290021116	-1.2130605321609	-0.873421399630283	-1.46733458383122	-1.13650356198801	-1.24071305241253	-1.4268765234429	-0.993553020831366
FHL2	-1.02421212821522	-0.152128894084553	0.206607151635573	1.20348619761125	-0.63412263039726	-1.35647639999675	-1.09735619311537	0.293779593891498	0.771469309005286	-0.597455733263474	0.277942141196702	-0.0837384607220569	0.0484163946704294	1.42206205895785	-0.223532078109661	0.10917575505472	-1.51538772298579	0.700401567558033	0.782400469116067	0.884207149112951	0.897687445647921	0.588640521870621	0.700437092522324	-0.200579743858593	0.413705015857619	0.594329797779471	-0.998363568701166	-0.0569297826295124	-0.0897498894745772	-0.874609338411982	1.06598950420192	0.599380977986138	-0.574207100439504	-0.981945003114259	-0.453601240712283	0.307557465944697	0.681205551020241	0.326603010626308	-0.657048820597319	0.0109752945354797	-0.555247391825316	-1.38358906737522	0.211987848609484	0.240411827176826	-0.849346066357965	-0.347067188596509	1.63695338446199	0.138269694866151	0.0591923658468206
TPM2	0.181879277247061	-0.061133127122828	0.218446573493647	-0.316821323792485	0.813475083095114	-1.00207348778588	-0.758257881162754	-0.351034086651659	0.64076355406348	-0.848963954986392	-0.729669589193485	0.670416898838429	0.441327090941051	0.901411975581882	-0.4413193092835	-0.0663488519330362	-0.782188514938702	0.0634953248812207	0	0.414465258226176	0.471555429161405	-0.466203073742396	-0.236815053710587	-0.364189336540974	0.589233060139543	0.222135511251635	-0.669828634526268	-0.341926659346936	-0.406798304135128	-0.620676901220568	0.586722524878207	0.014628878194951	-0.613172169744089	0.594441568472037	-0.0956672592670079	0.280731658473017	0.971660031298568	-0.0552823638774998	-0.883156536922437	-0.0914857790581405	-0.447294000132352	-0.228252926171621	-0.23377733277572	-0.448227617281984	-1.02302227072417	-0.576287767051273	0.689907233745584	-0.659959527637448	-0.92620423298486
RPLP0P2	0.105657312688491	0.0173054213281372	0.282535049215302	0.193512086825367	-0.783810280437326	-0.10755682585399	0.942716206705928	-0.310702844824741	-0.877056102617087	0.364825443371308	-0.199823523084904	-0.70264378717915	-0.712803613235384	-0.038885235635102	-0.0344425201140448	0.82914320954554	1.18401735865476	0.922280466551301	0.402699631889335	0.307737899105588	0.605112245529036	0.948990512184156	0.965007052252709	-0.128764202010817	0.391964851031293	0.147686672762456	-0.594155759316745	-0.633942183090154	0.427245587411711	0.175856841920143	-1.23885616009824	-0.226822055654947	-0.235204084868425	-0.0941294201435774	0.3140201663333	0.517013519072791	0.0745372130630682	0.420969067440828	0.657580527802239	-0.0371747517955631	-0.0353753845340432	-0.741853169458693	-0.582916173838965	1.23670188507369	0.0791050547034845	-0.275250983279986	-0.69061026862543	0.250589702842554	-0.525923843780582
LOXL2	0.511219146889111	1.04489562773975	0.567129563521167	0.350441004069401	-0.0468411454453993	0.795560245883147	-0.0804594626477967	0.688623510681228	-0.0802691446342755	-0.819845232024811	-0.719667401744567	-0.392929093974119	-0.230994387511086	-0.0212615707891955	0.180595860065666	0.699121120287605	0.208334644249005	0.370281741102649	-0.270175477622604	0.1666132878435	-0.927341812278204	0.0286504255549599	0.149300171239583	-0.331271333706463	-0.0570808185141875	-0.00460095959093144	-0.779651203444643	0.596024612412208	-1.10128872033221	0.0329273263706333	-0.025104705237038	-0.478726730750423	-1.14109148969936	-0.721457612379846	-0.226186692013026	-0.572276928452879	-0.365631933986485	-0.45731420913847	-0.43282330958846	-0.756205603246118	-0.531861707817329	-1.23841541907512	-1.2490550274545	-1.80429407546672	-1.9165731790101	-0.532696472218951	0.337796625875067	0.485780783957788	-0.832946505287141
SVIL	0.131147247186432	0.00786041182868225	0.397522795404063	0.242273759858048	0.643347198524046	0.177912040110001	0.71896273736496	-0.0112690446089045	-0.295831648284702	-0.135659702697727	-0.469443333355241	-0.381977372956203	-0.781104647597632	1.08046528486753	1.01954456074719	-0.0653301224456012	0.180543542969011	0.0229704658565668	0	0.56883771658917	-0.428555226503655	-0.00237331390637766	0.88396348797289	-0.789210428239773	-0.275908500195196	0.0845795519008564	-0.192134812715049	0.639252317990356	-1.32191940055617	-0.502075304785899	-0.865702165306701	0.0522683311962291	-0.0652927113250663	-0.690333924164699	0.0788347124601875	-1.19802262664126	-0.997748247037756	0.0471833299417248	-0.74818878697673	-0.687726059821944	-0.712400477560721	-0.468473158136017	0.370827645583506	-1.57642208840086	-1.15972229616711	-0.336479900005023	-0.88582348724513	-0.374846940708482	-1.15645819434036
CNN2	-0.467114463609467	-0.490329507105612	-0.152378246006758	0.106244039444222	-0.947154224246658	0.556174224129056	-0.151608639019767	-0.923868349558851	0.204786951523019	0.258642589799076	-0.584857568604021	-0.371319712461401	0.950042550717366	1.02402986607925	0.301906721134371	1.08983502990087	-0.260527590393061	-0.215539272995373	-0.688185389352389	-0.14033428537405	0.336922329368435	-0.16277977523139	-0.244101580441539	-0.212370019745679	0.901383850982309	1.01438613813292	-0.393745263941645	-0.827225911237862	-0.285693211574422	-0.239201711522749	1.24839440068332	0	-0.850535253083544	-0.321643942947658	0.140976653682182	0.513483340091116	-0.376760066878406	0.0179387510232328	-0.755977968398068	-0.833089020914677	-0.593829599591385	-0.832791695662409	-1.15271635338932	-1.01548282712643	-1.45614979478228	-0.525248186930383	0.947061464081729	0.377518371030124	-1.64190924348799
RCN3	0.144440473304124	-0.435691582949591	-0.0168259054062474	-0.0623113538478348	-0.222835403645721	-0.121765877703635	-0.367808580989692	0.500495001443368	-0.0354556853537137	-0.624476961739279	-0.581844100706073	-0.193856993069693	0.406241115850914	-0.140254734643327	0.272183047775472	0.552949188998421	0.447343450447521	0.725340231941108	-0.267702549425962	0.317989010152491	-0.233395339004222	0.292898644652347	0.129512135628931	1.11256393609474	0.154490563340391	0.17559925435797	-0.253220408138659	-0.242339145522183	-0.370219378394514	-0.488560214531718	0.306773810200646	-0.387020581083157	-0.549343709532123	-0.380505478007803	-0.659902739221982	-0.441840001949105	-0.287162791646569	-0.595801837911173	-0.517465177036383	-0.605360307170298	-0.720994880425871	-0.59807121881454	-0.595426544469425	-0.155706490293067	-0.562016871718446	-0.696991840905264	-0.293282338543011	0.0156240445038266	-0.856507312072996
SNAI2	0.0541849870669356	-0.0208276768055724	-1.04987413167759	0.090368104405385	0.312734099520505	-0.911776588098059	-0.62428813363098	-0.16476220352847	-0.683970389650185	-0.618631197002957	-0.943757154221496	-1.29125960288767	-0.344011178757191	-0.905422932648256	0.344677981387057	0.783451206753274	-0.033550701407134	0.211984623112647	-0.600684049398579	-0.309449108356044	0.712723831244496	-0.116893994165386	-0.248907882079415	0.61657094666198	0.592228769156194	0.298987932072197	-0.899220196465644	1.09220233486307	-0.154194098478248	-0.883258747286569	0.336804652864584	-1.07228832241262	-1.5601188706698	-0.275155253685771	-0.284081922246004	-0.144820017606004	0.749380390988985	-0.798109346968802	-0.0115346672631458	-0.350216902107315	0.489543502868633	-1.12189769690964	-0.386607868460429	-1.1702203188559	-0.832091145094079	-0.466861788088815	-1.12111858126895	-0.131527757576577	-1.29035295148563
CHSY3	-0.94852711635361	0.589505882541365	-0.727660518365664	0.992383556170844	0.282270924063889	1.25743177215701	-0.358651916165125	-0.294450955243014	-1.62108190127533	-0.584000684585073	-1.06526984557916	-1.10492503173167	0.237760802061908	-1.25007831497578	0.635648729342887	0.724862976448677	-0.217675150918391	-0.327649801971966	0.0641338778865539	0.364812738607435	0.625686883303105	0.263854389630325	0.671300545708843	0.308708230566035	0.0555228682294251	-0.0813220158868432	0.693576666758852	1.1898212811454	-0.62385672197047	-0.523509069867824	0.709607979153756	0.347570880386583	-0.034122761345413	-0.412049783250805	0.0801606932043369	0.807468702785853	-0.300491001784876	0.659986893868636	-0.927237129905417	0.750072789633994	-0.875001956732456	-0.4481757063666	-0.398036260801518	-0.717645608240861	-0.281935166405775	0.14420174992776	-0.801107604307034	0.298904059803945	-0.0175084957481167
FBLIM1	0.284831619358661	0.348101703335802	0.651503128497144	0.347271458973427	-0.103302846305044	0.355086123233459	0.156892199059768	0.945445032105704	-0.93419891609951	-1.39001259519408	-0.581962084658101	-0.932477794019345	-1.28167085630904	-0.0313801457884501	0.155236306662637	1.23748600252359	-0.0635418373543948	-0.349285632627763	0.0843995174261844	0.107605475652089	-0.946080768850527	-0.637507969646811	0	0.004341789482509	-0.101428435364541	0.370785700290808	-1.94468327805992	-0.371807079602946	-0.349221300044662	-0.737377338105905	-0.196944183327589	-0.8027318438692	-1.39649321719372	-1.38357781456654	-0.6229680005737	-0.124947983063961	-0.564448960901596	-0.0199428415510004	-0.83015483849747	-1.30774390684109	0.221787647499572	-2.2769262563287	-1.08968889590952	-2.14299194925073	-1.50661039823875	-0.578946420386228	0.108572024836064	-0.295644819371108	-1.72779981871076
ATP8B1	0.227146356496736	0.00211575169701797	-0.7704568651554	-0.409132652304691	-0.531577436188999	-0.458264927549042	0.172207854212386	0.122520543015736	-0.476005955341897	0.20452542517321	-0.755035865673185	-0.676900201137751	0.0824103504377872	-0.211851285459279	0.601980159958997	0.0319200719358979	-0.333382892420377	0.254463584778936	0.0266083840193481	0.0156782488563763	-0.592106106562009	0.244727249088675	0.38505693901737	-0.237024104699378	-0.143238404077838	-0.0395513598399194	0.834979105002487	0.0599623398097541	-0.894720239074444	-0.270643343624262	0.370935189830661	0.318024688203573	-0.00696697280466128	0.143592013427192	-0.712379230568669	-0.974852985314561	-0.140053788031091	0.931606648758018	-1.61140792092943	-0.790772929535225	0.073079113220147	-0.635869896099775	-0.0760191558220121	-1.76867021436376	-1.7071012295486	-0.407599004013206	-0.949694515437942	-1.33902105351283	-1.22019163384895
EBF1	0.178231155897643	-0.0802374712205718	-0.726250044866425	-0.161651763740638	-0.739234359987422	0.032110901419606	-0.292678661495071	-0.910489772866296	-0.969385453887441	0.098658980126394	-0.350213922886657	-0.633129598372252	-0.504030119755047	-1.46684528527655	0.550155382806933	-0.20794766753399	0.440042168864457	-0.581523716178744	-0.0667847665293903	0.264033792015407	-0.74676235186044	-0.227151886224398	0.141709658624414	-0.384291637951495	0.778738458010797	0.232000379586018	-0.251925549402518	-0.461194418283146	0.211203524497844	-0.00348695453633459	-0.216934709213916	-0.119068425034141	-0.128286531120529	-0.391022363109328	0.155134439302257	-1.36370452635704	-0.344988619908522	-0.11427615815366	-0.27216349461611	-0.87252263840156	-0.379318494642643	-0.527384228186381	0.544718268026694	-0.42358719564585	-0.647766210529548	-0.230675054677351	-0.708110878040538	-0.159753640079521	-0.423168420450173
ANK1	-0.43720402217332	0.429749045490572	-0.457539846349332	-1.25499962871794	0.611470487459851	-0.929608657800098	0.0982490042241345	-0.803138131692187	0.546823696518855	-1.24274846123261	-0.694398205045536	-1.9355214468839	1.12816668089958	1.00352337973122	-0.774516468442565	0.326570878556421	0.418436887281876	-2.51787196580131	0.81907979890949	1.47470222272952	-0.104519319236032	0.574278378663519	1.07431887248071	-1.06728540489065	-0.200879995263012	-1.10051238957634	0.978630591115196	1.64242478590726	-0.0276472861990001	-0.584420087058536	-0.736219181398926	0.51904923435792	0.0330676105511934	-0.424607943556798	1.41449718204753	-0.381907324923854	-1.88971359368943	-0.5768390548029	-1.21825706910945	-0.728454859020077	-1.16337839459198	0.170568043979799	0.503173046544729	-0.0680612779410267	-0.666988660718544	0.0899357954140327	-1.33310397865242	-0.49476235150663	0.36116070948155
ADAM12	0.0215913721888684	0.789974206633592	0.342096829267169	0.883155619482981	-0.363094650406576	0.581907247458143	-0.0755601638932709	0.0798960501887599	-0.146530483372007	-0.722869139320635	-0.963562189707461	-0.172682599221646	0.410930573570264	0.503198808477773	0.134219162099255	0.741823238073692	-0.247931320575541	-0.398124549111009	-0.697256895245175	0.00258733403981189	-1.63165962447868	-0.783681054337102	0.123347944178302	-0.35589412190243	-0.220210615603985	-0.314820882426928	-1.06281520758715	-0.932949377759001	-1.33647435145051	-0.457727450083347	-0.202460640128813	-0.505049283788378	-0.647313121328911	-0.513791486605442	-0.448872714946796	-0.644785781085253	-0.385386376040549	0.0643906286298572	-1.68339311274105	-1.22024997548147	0.151999707274425	-1.16160045563465	-2.11327584774646	-2.455976168476	-0.791512761812243	-0.538457725976789	0.169483307099646	-0.166772969352651	-0.641007784367753
KIRREL1	0.495212572316014	0.306774625856988	0.261506486693579	-0.24525847410178	0.174071491452333	0.266518804708589	0.34890678854663	0.212378234598001	-0.582810109988369	-1.83466929594152	-1.20279719237694	-1.11111554650805	-0.268499250958567	0.43492450844497	0.692554960281356	0.199280402335039	0.072136155281168	-0.981271286337575	1.59059936401353	-0.287516317064481	-1.26969825360452	-1.03903394583027	-0.0985972859977513	-0.831039842968378	-1.31281352213145	-0.766340898957557	0.164946634925933	0.342583988339756	-1.82225548603511	-0.738647245147177	-0.780311942720475	-1.19700163319118	-0.366550147565844	-0.054937686047514	-0.584105173392091	-1.23424264200387	-2.24396190119357	-2.96797192381247	-1.673603090149	-2.16151048369259	-0.328040782115015	-0.172251447197976	-0.289692355255927	-3.6277528873189	-1.01421766188378	-0.228536174745648	-1.1623419483601	-0.871483487287079	-1.8244575176151
ITGA4	0.499171097071705	0.686168801068602	-0.769978466358188	-0.166814259950627	-0.139329166894031	0.509797042182193	0.153323838659493	-0.559278863713701	-2.08283999383557	0.280967999254	0.024853365417359	-0.295175938073002	0.53130423424149	0.101964230163967	0.775581639536783	0.575502454916676	0.406589514612116	0.33438184558404	-0.278423427288435	-0.464291717420959	-0.468187503493735	-0.235998250393307	-0.363393425397397	-0.00290574925185	0.205478083465277	0.112140160851637	1.0141323860601	0.395493942713415	-0.35192997841073	0.100743251807669	-0.271079276148578	-0.791842592283344	0.576340071628356	-0.657263904543642	-0.327953715518351	-0.0914297829978383	0.206991704179171	0.309180249324155	-1.63670625872626	-0.668107120807967	-0.209826574752381	-0.916079397682195	-0.396195161587819	-2.07733495465635	-2.24043977493114	-0.423953635901459	-0.349815386319011	-1.4300454740362	-1.05923498828566
MMP14	-0.0338873710149043	0.479702805774234	-0.0101705802339159	-0.173926072651735	-0.0677603045583295	0.0861116989666786	0.587224012678873	0.26383636150933	0.156074047822026	-0.594640242811449	-0.526703423339973	-0.576839685325211	0.865771587526918	-0.0963469020748384	0.41873095537341	0.496120986855875	-0.455370923311458	-0.064104341886371	-1.09982670705354	-0.781639086162022	-1.12346641101832	-0.843948835745105	-0.345518128534108	0.0243033734906956	-0.906779294732994	-0.298841574621931	0.499540483519091	1.25979159732831	-1.06343108113619	-0.0475160914464857	0.180119666297395	-0.335112239628796	-0.60793088124481	0.11514818000769	-0.956371754705204	-0.390826256088078	-1.8090643918366	-1.01804354902015	-2.10102485103677	-1.28954004283649	-0.111042877265509	-1.2348803309536	-0.676441732400023	-1.33850814622787	-0.0605577720741201	0.21369394125512	-0.622970870520723	0.0326298267837935	-0.844845616482891
MRC2	-0.0548785255391468	1.22708760686607	0.108985212892605	0.609194635740598	0.562807391387689	0.468689403336174	0.264851669048336	0.23670647581156	0.548362555621658	-1.63204599132833	-0.667348038904592	0.490886106449054	1.16432977286791	0.300848101253385	0.632394323828873	0.633371795802668	-0.443521329590273	-0.0527321546907354	-1.56835020240544	-0.960032060763903	-1.05852401697815	-1.50801458642527	-0.407350131161049	-0.795695908779188	-0.754946130375669	0.127489044062732	-0.134738424685618	0.162480715880342	-1.71323983125872	-0.35571020555116	0.0188755048293102	0.120291610226798	0.713459666625924	-0.089735124770225	-0.922749075456345	-0.916372468035352	-1.65276659557148	-1.08940116766486	-2.26418685967181	-1.31715982226519	-1.23100428694456	-0.335705252024768	-0.336133542339204	-0.263036786429118	-0.267903090558451	0.464868301340283	-0.578991675320617	-0.0711715320602906	0.335589624353484
TRAM2	-0.238926467446978	0.391328444982865	0.227073485938416	0.0167905731825328	0.000316213165865055	0.453540519456292	0.25596217706558	0.172072524632912	-0.167622077956897	-0.648748110182508	-0.341937284384345	0.0328216458843842	0.187157730363091	-0.183087450018064	0.351400931120763	0.129278051127757	-0.0600870463738876	-0.641420266001318	-0.797891307119474	-0.399529643577253	-1.20844148589826	-0.613012762308988	-0.173868503925642	-1.58609579647377	-0.888437315107161	-0.321342872145561	-0.0889752310053136	-0.302421311503003	-0.705410447609168	-0.0347648451934561	-0.786093354337412	0.100917441322164	-0.194916763588691	-0.0749697868258216	-0.358842765386367	-0.693833469377241	-1.13014860463579	-1.17614776915852	-0.825506564417379	-1.43571750593899	-0.734289345257217	0.176298354635867	-0.452656912830913	-1.28514812409448	-0.435167200712495	0.0146480546572614	-0.393952464333824	-0.0613753935288818	-0.124069660383047
NKX3-1	0.232073330176782	0.0475892413852231	-0.0400039156567177	-0.47589830365414	-0.0318265979170426	0.0479461648110921	-0.0729671553931913	-0.132468012598908	-0.794121259395975	0.601904317350599	0.469277991982352	1.08778672254585	-0.0488437831174986	-0.0931621722023625	-0.598142148082752	0.124895688185699	0.664234360911526	0.351283979663198	-0.0796835393182001	0.143805155494581	-0.100415113115057	0	0.0073111855391781	0.354328265057472	-0.695178953464837	-1.26003775786859	-0.022880753014136	0.167452253994457	0.71839502259937	-0.456833704892935	-0.549793747002292	0.504803973292404	-0.225030634725182	0.610487923322502	0.435416696815614	0.366330143639447	0.0143610783038805	-0.230070238597765	-0.940022768914074	0.0457567293617875	-0.753806567451389	0.312933825760158	-1.14660840002519	-0.548112984846495	0.139560195080112	-0.115945216996267	-0.489897760815215	1.06115003778393	-0.568164168393964
TBC1D8B	-0.0888951035098641	-0.425630128462766	-0.154466645741532	0.365296848835018	-0.508608110840786	0.555712985290254	-0.792077676663675	-0.673598607582187	-1.33525434529104	0.0209806880836744	-0.499538843370643	0.622549408798827	0.542793545039271	1.19605261166343	0.460117217971678	0.0985262717876666	0.222167074057919	0.741713010645325	-0.0308079382966604	0.48644307446784	0.428324484443773	0.660822989978074	0.594624914839894	0.14012681517727	-0.247182312797496	-0.0766163154864616	0.0745501934544433	-0.820941792986249	-0.498734960998801	0.437120536220909	0.595476275900259	0.263779451426196	1.29375026771906	-0.710798142266988	0.957369453525945	0.965054477631714	0.897960903753766	0.450121281349828	-0.0329982292398885	0.0541932012309779	-0.159855550092773	-0.940444602406948	0.0124509307901954	-0.375908350632479	-0.486310770182989	-1.19775263467321	-0.088420799415923	0.0787513405548889	-0.65398020815813
ITGA11	-0.211666006082548	-0.665924709133149	-0.210113020627175	0.487497378939117	0.158632681120874	-0.54319189400456	0.231970122733907	-0.954715537609164	0.48831494867084	0.612324859674439	-0.307642194268899	-0.715291581959475	-0.0268266431188228	0.775878836785478	0.644746371264991	0.285674073308667	0.3643981378391	-0.661008499643692	-0.496467482703633	0.154465025544797	-0.0265768037931756	-0.131121250631562	-0.38169308464152	-0.904447305092562	0.0407160489555512	0.00957760150143989	-0.626541245156791	1.85251350492482	-1.2214418368852	-0.453115040960062	-0.33796903096535	-0.853199520821712	-0.157760792051358	1.09004378637938	-0.184662906850815	-0.825840243881147	-1.07651996066713	-1.7454647876667	-1.38347884497536	-1.16953405871341	0.352354166399194	1.3025118907282	0.287203597690571	0.815835686167882	-0.0139858819810586	-0.315485739878887	-1.00384750138258	-0.515400067171107	4.14232499947173e-05
FLNB	0.488631114821486	-0.0148236864057933	-0.392444366491564	-0.347901965107576	-0.0712658118959903	-0.135411184054418	-0.960034788266864	-0.215750418507408	-0.451678121816992	-0.75700929307776	-0.121047059018564	-0.56404714839376	0.0229278301059517	0.97577582367899	0.410646719071028	0.157901658730176	0.175851729771658	-0.95126436716261	-0.283376751493205	0.540000964974589	-0.0124169624057499	0.00457751810105315	0.242225118445	-1.07084432363687	-0.550472901768306	-0.359777337733968	-0.00774243205104871	-0.0954916316420641	-0.201897784328127	0.107356490752919	-0.192469121918943	-0.271626369490497	0.17141610153087	0.15149521202539	1.04309480985304	-1.08444814604826	-0.753896719476934	-0.913155029744166	-0.424414603016219	-0.70873628164681	-1.18018694803647	-0.603721061435453	0.60545077608412	-0.0705607040080804	-0.249052924969864	-0.146860439598332	-0.235961001269339	0.19996671962894	0.0875260305449547
GPX8	-0.906333548935996	-0.492548195396794	0.171498502454348	0.0681960503970854	-0.109118259834773	-0.179677206629282	0.0782736298340363	0.399380382224387	0.28238695874112	1.24229784651106	0.494869119157013	0.62879419290428	0.600656413011684	0.475550183284933	0.1218276684596	0.602571208299965	0.218485534703394	0.927575366220298	-1.11823711090131	-1.07038056521762	1.08782900964333	-0.155053429278051	-0.421623659314772	0.277362534693295	-0.376088315222533	-0.746468564965308	-1.00217233809658	-0.190192320360344	-0.806287690095664	-1.16201437610623	0.0678748926775093	0.133360774426789	0.23770263983753	0.329486594643192	-1.0042740247341	1.2092995550643	0.934570577382176	0.721936672866178	-1.37536963055638	0.454912707835647	-0.232048276385334	-0.010140109901812	-0.809374166724729	-0.766128164282962	-0.673716193625719	-0.904287102022301	-1.02211140518248	0.131888598100662	0.200032160753858
KIAA1217	0.0910326718278615	0.427827145669955	0.0318387916992627	0.14539590484583	-0.440769203076972	-0.0245344754904499	0.538136231938287	0.0199284570651355	0	-0.171054521228467	0.153685785573213	-0.0594676534296025	-0.674707726373989	0.596808591679698	0.790171213963926	0.354658949416724	-0.0330567974923048	-0.245924299686014	0.177995712808841	1.00366021465037	0.299734483919775	0.548655472505002	0.628061484229211	-0.894354383573714	-0.316198459065953	-0.72799653526017	-0.766691450523779	0.888660996574854	-0.615502037405057	-0.219817094417074	0.862837861602033	0.0265008690239288	0.0277493965564366	-0.125556924482184	0.0575707129029633	-0.439868560908559	-0.570106907290358	-0.221143020374167	-1.0694262702189	-1.05305997960774	-1.0777225001234	-0.654337277531204	-0.12834015394848	0.129746123811694	-0.874542369411729	-0.123190845786665	-1.30716960366477	0.240091782184765	-0.170747803556185
SH3BP5	-0.0106247036550658	-0.085399251448613	-0.465044641311873	0.112024588188518	-0.0216247639240724	-0.0920824865149728	-0.836143798562862	-0.815603994683885	-0.418313030064447	-0.112908752794697	-0.449204097671193	-0.108120641858461	0.084494440219904	0.545234547642882	0.0113619128964445	0.729966351997267	-0.378540866590073	-0.193311219408761	0.967064950091341	1.08122663555684	-0.0646459752008083	0.769003051777652	1.1568651057362	-0.671169503227398	-0.576263703837565	-0.553870556347061	-0.140909074557338	0.205958921521168	-0.195301712297129	0.153866282404112	0.0727584513672079	0.274917289798539	-0.409460076174798	-0.220145620522829	1.5230618175138	-0.704857199204799	-1.40058374144917	-1.79387425681527	-1.09240662133197	-0.553038054553397	-0.602533465269451	-0.92172528452795	0.652786939747312	0.72379151883544	-0.424516632188142	-0.69711712981013	-1.19671925838316	0.654643879959464	-0.189896330391562
MXRA8	-0.136115774534184	0.437824382176898	-1.11085504526735	-0.0450827605461756	0.011981260723795	-1.441187991656	0.125861164482318	-0.0529803145660406	0.827627201242561	0.419579777460985	-0.697046904339635	0.0837830238590401	0.085031422380892	0.733929110873152	0.261377949928145	0.849433062584038	0.156210280795282	0.264226721380373	-1.06545057372281	-0.630342654209158	0.0738708496098152	-0.127317899520842	-0.512987991301788	0.508993261259101	0.407568840587116	-0.566228154348617	-0.0232443015864782	0.0360386774014358	-0.758989163694382	-0.351176372945694	-0.258961309704939	-0.00989036033096825	-0.390998306278806	0.465612041094736	-0.489968838773803	-0.422117749648074	-0.052263468620392	-0.312212997047725	-1.03111525353086	-0.561599729623063	-0.763709982700943	0.433980434700514	-0.406895713890327	0.514912126129497	-0.33064272502206	0.198677073761327	0.379233691916446	0.244525915123628	0.201441373908635
PHLDB2	0.549929085440933	-0.484634930979334	-0.365487713265484	-0.512244678342111	-0.536652362739564	-1.09175945956069	-0.375147941513988	-0.197084886887961	0.579821110204645	0.32241723741719	-0.607333427363258	0.199235843518497	-0.224487847315032	0.0577025548668977	-0.0776849677252397	1.0987890246456	0.185384858876766	0.234681483782999	-0.127085043633438	0.219330886967271	0.304360250640696	-0.397855079257353	-0.397096051353059	-0.262974768399225	0.186289642832533	-0.786536407476625	-0.0634000497941558	0.46238343020447	0.279047021891134	-0.130729088502285	-0.3445706240174	-0.405486899638282	-0.665908741902475	1.04030197623089	0.931846414068399	-0.792929556817445	0.148348812128576	-0.65485355466771	-1.68124096302494	-0.803908469865035	-0.509915646138017	0.888538174055071	1.01167802200039	-1.24053802446544	-1.03593896410999	-0.464522590769339	-1.11250710687896	0.198438009139926	-0.918837904816118
MYH11	0.588905599775342	-0.625080746708804	0.344833732514662	-0.392154366284537	-0.683164130902349	-0.532227274111981	0.356056329276632	-0.607036525891324	-0.86952614496759	-1.88552470198013	-1.55810244242976	0.117253253992342	-1.11428519546133	-0.507476964062342	-0.055496086339172	-0.481641676291888	-0.883385510544863	-1.56379857808777	2.16235956472596	3.21334379821632	0.348789345532872	0.240283880181243	1.12617941831594	-0.936290863960964	-1.82318073298941	-1.52958683041471	0.315938022428589	0.527965302283835	0.756771511338769	-1.61689533100022	-0.303585740635385	0.825154613251126	1.00990067862687	-0.701107966866824	0.514569833536601	0.303192518648712	-1.77046295442941	-1.17345107832754	-2.10004594316765	-1.35642738787944	-1.19066233452081	-1.03567341181586	1.1581056615911	0.209492792150045	-0.414817306922995	1.9066426129769	-0.767572512890479	1.13758845845253	-0.215425751506523
MYOCD	0.914043891435749	NA	0.194849290112615	-0.216948292982469	NA	-0.584751502942536	NA	0.055867334543517	-1.01121036295256	NA	-1.07156657097092	NA	NA	-1.03331943563312	0.283340274108283	-0.858511062189951	NA	NA	1.92670292077266	2.40150445433929	1.16403820004938	0.761661717966419	1.66304599721687	-0.909566232990236	-0.711641005620639	-1.19948478450971	0.388561683151366	-0.242053466401078	-0.892603336096621	NA	NA	0	0.182617441046195	-0.0991456508284914	-0.948589434785972	0.701246395464309	-0.657566168755147	NA	NA	-0.0761204854111835	-1.0297330600019	NA	0.651118551625616	0.192274231628774	-0.365234197334402	0.330212833471367	NA	0.668448353461628	0.290802199788025
ACTG2	0.410037012492921	-0.349228768581479	1.14243698419718	-0.158286001960032	-0.566639866830784	-0.857616586141882	-0.67829295661023	-0.711858877074784	-0.652717604711299	-0.226589958426837	-1.37051914745984	0.698948998926865	-0.782228865477123	0.315123904613373	-0.421016252270772	-1.19301881651838	0.0195866513021283	-0.613644158682926	0.392463694418184	1.65740651022539	1.42478131659707	0.180935504344873	-0.412661600616531	0.142094655536448	-0.170781167072785	0.0382501718119631	-1.04099577342791	-1.78063243698969	-0.0583718042298759	-1.14470914980003	-1.09248482020956	-0.0982304803137682	-1.56901188658093	-0.303233216614388	0.379291014827156	0.0356246779126404	0.313757464765508	-0.222196090734228	-0.492684180202129	0.0873430787659819	0.0619993011988468	-5.45909862480763	-1.02355642728806	-2.47567315730481	-2.22229034731901	0.319007877712128	-0.770766259206213	-0.108662170789327	-1.60874783770405
CNN1	0.724272499205833	0.508590622411544	0.678433546315735	0.956192903578243	0.056228183520228	0.0170622984581018	1.26775191219957	-0.112733527622184	-0.177469990291727	-1.3463947284664	-0.438511773070865	1.58802982338804	0.045619915323908	0.317359535562984	-0.0333112841047444	2.33298510380273	-0.53368523196971	-0.575361942898196	0.677696679425181	1.57680596110734	1.10402391705577	-0.239646223088288	0.204314626870148	-0.436818162590346	-0.688786816319628	0.42819918582981	-1.42682683353124	-1.17017383477454	-0.271886958317594	-2.42040404954766	1.0617934573539	0.529114910071319	0.0140655799206104	-0.754375403454261	0.142048170452218	1.52234473751881	0	0.215311245123893	-1.07058469009716	0.205651971539265	-0.421665608019698	-3.26909638988046	-0.485508641534963	-0.13506043985586	-1.29337541576198	0.306551795384779	-1.43448520829462	0.771351216258604	-0.474756710839033
ACTA2	1.07855923111503	-0.209997558948065	0.576447389795185	-0.128702623423116	-0.423693092808622	-1.10714622697491	-0.182832891137372	0.128925736113441	0.220991050665503	-0.0848514401321298	-0.147874362840909	0.762075291796442	-0.311815330553494	-0.141377766410642	-0.193778995250089	0.245513182219458	-0.0944000265868031	0.277862395128941	0.589218027886116	0.62664631197529	0.836746499910209	0.21237177850386	0.0752243531726081	-0.0752817776916776	0.307425369128543	0.181311638520438	-0.790004748151732	-0.775900191137933	-0.161225339493871	-0.611597811150477	0.0681443548319269	-0.183161500905977	-0.681371487426789	0.0814236010792068	0.307775281213657	0.0683969163790746	0.125985517472217	-0.237822574295532	-0.474415597782729	-0.054359837779214	0.187932685130022	-1.25392572849714	-0.637158747247683	-1.08299215069166	-1.35058293217312	-0.924176815584217	-1.10619218107365	0.486766176080293	-0.703768479170153
MYL9	0.772643900405253	0.599973174658714	0.466082896466033	-0.0353104923195385	-0.265655701076736	-0.2330659558982	0.145647872402424	-0.117399553321248	1.76121388603272	-0.604980630749105	-0.23764370532335	1.43002383925066	-0.51935618694619	0.589045196957509	0.592773551135881	1.18940294188283	-0.307192579663304	0.941552829930523	0.322066932888216	0.605439697103107	1.44609730695936	0.471860992605479	0.0984280402469622	0.0823151022643391	0.16906755474623	0.226724242577034	-0.494910145857037	-0.42382783103531	0.00411239707556422	-1.05073180158266	0.386483217372314	0.280482319219435	-0.932645198338212	-0.435479482422154	-0.0733244451262052	0.524913969544226	0.265783949661568	0.559923911659005	-0.445852480110832	-0.0234168596300116	-0.375982009198778	-1.36566177896135	-0.0927229313826434	-0.568456858158771	-1.16751363719507	-0.370446787191793	-0.97919187440965	0.195622229317703	-0.451129890831374
CACNA1C	0.836760115748288	-0.543512302573297	0.220907914998585	0.49174449955136	0.356202868517973	-0.134585433590599	-0.0933352151381986	-1.48462826514217	1.00356408062151	0.213169152624494	-0.442610360872837	0.267417214779488	0.90534020902328	0.183688281127151	0.416823352452613	0.777483304554078	-0.290007358669953	-1.2957643154819	0.854985189056677	1.50870494364644	-0.71892727724684	0.811235491647267	1.21150703663283	-1.7977602345807	-0.348117847359117	-0.349435345029235	-1.07641762975587	0.296896298137918	-0.209530618961893	0.092993140056206	-0.359339598888411	0.509955584891883	0.455821624920718	-0.892736238669382	0.791559659488463	-0.933538414088482	-1.54567527798863	-2.07470816294893	-0.910111265508156	-1.74439044158895	-1.58445596265916	0.290926160948575	-0.0686746327530467	0.47203289213862	-0.74886689984465	-0.254765205646562	-0.754870667316872	0.855476968711001	0.605085988769516
ZNF469	0.936127268170376	0.246657598080274	-0.173025622849134	-0.473596677519622	-0.129784252868749	-0.226878789220506	-0.21691941417716	-0.60625028329084	-0.561688211289262	-1.17391279022089	-0.830697779188448	-0.779838127839819	0.434906606201441	-0.73787496562281	0.488988335632206	-0.0845006350468444	-0.303014548916548	-0.493151195141742	0.0755630633335165	0.620866698255079	-1.22610413933315	0.342507877411281	0.49106160041484	0.0442889826234676	-0.408675625509492	-0.539898370582336	0.428144470975346	0.24885847582058	0.787237526725412	-0.286343030812705	0.141833702823216	0.894632844751319	0.249240032706914	0.243161237453172	0.968256584156696	-1.38059325087764	-1.7185313478117	-1.5106783297838	0.304695031499391	-1.6677157133553	-1.5567206222159	0.460813100961225	-0.277804863933462	-0.165832980069432	0.926497096701221	-0.146293702608083	0.755579679633357	0.324790911690731	-0.0409259897633195
DYSF	0.159000416366975	-0.366071610444264	-0.520992842642219	-0.327528251476783	-0.246528188622674	0.339197765777569	0.126780451791621	-0.289298638138672	-0.615748351062187	-0.637956228454972	-0.818733204400759	0.899642687874234	-0.40512218708352	-0.981882056890647	0.952187463674749	0.661740698223804	-0.0117068745875682	0.387607285215447	0.578144421369445	0.968024065180292	0.124638035382388	0.498867783525116	0.976992293667921	-0.452713502816099	-0.136980867013071	0.180747117105932	0.385892015622911	-1.01222890377605	0.683529353004219	-0.350621522784061	0.652477860214093	-0.0821294664391937	-0.297297203801204	0.29954660701883	1.28951749754064	-1.31787518987725	-0.656448270603179	-0.931603807303857	-1.06748361843164	0.0254120353750805	-0.376299194716799	-0.427721753005487	-0.334577312945451	0.441524774063434	-0.0906988621604745	-1.251526168961	-1.69220789600673	0.440088149916881	-1.03514872314325
MYOF	0.296938144865112	0.556413930754692	0.356263942435962	-0.0147952258664296	0.0295439577715207	0.547180710612014	0.582498493891843	-0.130674820921084	0.0910891352731519	0.300949270967748	-0.263955778073244	0.972848294619779	0.470752319644016	1.48100451380556	0.579693812446581	0.284890401845445	-0.369809692521465	0.0160001303410657	-0.506129180989605	-0.261305980925113	-0.616571476442449	-0.327278465485985	0.170994702859113	-0.435441141124867	-0.523113704812404	-0.0235167644171477	0.0857691197665338	0.401883893461566	-0.710934584091365	0.0266195397769873	0.529430212987369	-0.101759519468408	-0.00988315940565292	0.0276377138643921	-0.0200794352383107	-0.481525050632191	-0.626106601016908	-0.806134047892937	-1.42473979217799	-1.206211923078	-0.67483265222359	0.023435026501204	-0.814640786210399	-0.643788242385321	-0.230261229154797	-0.61121958288614	-1.06306892314645	0.14862870942128	-0.739340988447764
CD93	0.357485123913817	0.649741088788332	-0.563970223637984	-0.0318360722045696	-0.044720469340916	0.486252370712451	0.35317311758872	-0.473180507891439	-1.00722911622926	-0.0679195984678306	-0.15886270484547	-0.69090537922974	0.585008234553632	-0.0422680558675951	1.01266539325216	0.954555813696336	0.529851192160638	0.463766580519109	-0.143140709014118	-0.031870767867484	-0.330193949928909	0.281582063191243	0.492845915512072	-0.277879231538057	0.232161551177543	0.312299987497963	-0.452497997674106	-0.149034910936334	-0.874785840513151	0.708402312814171	-0.123653631100177	0.108882423242911	-0.208431990042505	-0.0803514396863644	0.0066932004266729	-1.16095536350158	-0.49961149740633	-0.269346912355858	-1.5124146905602	-1.32852028220214	-0.278643006878274	-0.618135542033704	-0.181671850347706	-1.69751062597531	-1.42960810155621	-0.691127592920046	-0.790676318169914	-0.750793065178432	-1.24293615830161
PLXND1	0.332035169332188	0.426112007031912	-0.573921456838553	-0.244081883763161	-0.216075340709902	0.173066689298291	0.0566994564884951	-0.449916268607079	0.427415536928355	-1.02335741267538	-0.797829885042186	-0.0629797212571343	0.300489241200611	0.01496697858798	0.778326093721644	0.686007365855099	0.185576347252976	-0.216198257236174	-0.345220362440006	-0.0128700874728302	-1.03691328254033	0.155460969762582	0.389883639447273	-0.567281482235832	-0.265479110759823	0.17513400407622	0.220476739442742	0.358464862135071	-0.942930955469936	0.184604987906056	0.160887440459824	-0.0136587167531933	-0.632432150857027	0.287904208777622	0.445464067184258	-1.23240466699173	-1.35903314601511	-1.45803995289638	-1.2887584057689	-1.16880043573332	-0.80649418301483	0.256885828656098	-0.43775456927832	-0.619869186466196	-0.271996495187718	-0.168415517283862	-0.846942724950651	0.0682245783009495	-0.979560504466579
B3GNT8	-0.825127044039326	-0.529212059032646	-1.30318622490015	0.23093665924234	-1.7409196213394	0.574025945522719	0	-0.289480655526407	0.461127725157578	-0.255810319931668	0.0330323314025683	1.04951720238644	-0.0424515744314692	0.745822773203868	0.982537755929336	0.282617783098796	1.02096949112833	0.548512844109432	-0.313240197014446	-0.377430534656523	-0.015514359032982	0.72226582350591	0.52170993885238	1.39904293431505	0.623544769058271	0.480489102206164	1.15233053026155	0.511212994838979	-0.886532229521241	-0.754936605209069	0.538406159283766	0.471402973636877	-0.804539558430149	-0.170029311391197	-0.431778287909928	-0.10361271417664	-0.651464600378864	-0.327491855989533	-0.311363179076531	0.084137795610327	0.213030098696317	-0.172903783831694	0.405891102222129	1.02963246051025	-0.851676788620799	-0.944660115279067	-0.751631430280682	-1.52270511729921	-0.108574101533242
LRRK1	0.040457641834165	0.406639813976804	0.00715311864982477	0.0176283055436858	-0.387452904141572	0.626526612206932	-0.137716505005545	-0.430242669458087	-0.344417786769846	-0.44046774736499	-0.299909377348117	0.0569757277533994	0.360029666252144	-0.950403722600508	0.736604361078349	0.976674986645646	-0.18809276322454	-0.249254737552375	0.230096533038005	0.796294713117268	-0.718550904474757	1.06908987182403	0.895778091602223	-0.297086978481263	-0.757367390973683	-0.385441074299119	1.1918469496744	0.794358740136917	0.288923217322797	-0.151709520913146	0.331476437179594	0.924001512604596	0.613860649983462	0.211500207537955	0.179745274338574	-0.602138123317282	-1.77285686172448	-0.672314334894375	-0.680669828806112	-0.730380862148878	-0.348621657336674	0.211015542074183	0.15484613483707	0.320129036781386	0.854307745085921	0.0783570701700311	-0.27178613666766	-0.00710884880473008	0.0145944129936443
ST3GAL1	-0.0996273464367678	0.292842020105142	-0.586478983641927	-0.0122515049627194	-0.342235426573979	0.0280450564220852	0.533713076704044	-0.301649093275326	-0.337529840044807	-0.728233355446882	-1.05444899835707	0.139444677234123	-0.184689713875457	0.00903025814993135	0.668483991660444	0.688216743644885	0.29421516635909	0.202407471509566	-0.134347561091469	0.40986267384255	-0.31738853852941	0.414112950257197	0.563838418002115	-0.468370376742676	-0.30157582477034	-0.438934866349653	0.353824153241759	0.0131589479172063	-0.171375364151488	0.0862645392411553	0.238282653241139	0.0285617486202463	-0.0976098285396138	0.338000904315738	0.308715025676661	-0.812153596560076	-1.04735649980464	-1.41782145366981	-1.14129564729784	-0.758303009444118	-0.552411566778006	-0.257667451980048	0.294552271947487	-0.419143054816985	-0.247099667826748	0.0343949385881991	-0.633486085272787	0.115807623240097	-0.57560331722595
TGFBR2	0.0989150067366408	0.0904508554700719	-0.128537817232187	0.0456404820921927	-0.490543556315776	0.445278523660391	0.113160290278389	0.00215558857329947	-1.01979388848277	0.0584209629312983	-0.196331941944715	0.471454082313148	0.567714675518773	0.494561094920472	0.850732851213173	0.785711203300577	-0.0342404865789869	0.588602490185456	-0.17685194259899	-0.0917893553624582	-0.237593856434816	0.588820718481538	0.554780386632256	0.074662142108776	0.283878501706077	-0.313537200240621	0.404226972297239	0.343219202362929	-0.249003910074355	0.0645161705564635	0.502303963516389	0.619280543843261	0.183145195737911	0.0712597911392757	0.0199565450449815	-0.59035972215812	-0.118308825340811	-0.376220244282819	-0.941753526153838	-0.894117786274607	0	-0.128780715784054	0.730594417580181	-0.249854084778784	-0.0242202867976942	-0.322840074256448	-0.561256922442491	0.150096044088181	-0.189283019285948
ADAMTS4	0.230270673931687	0.718284269020697	-0.339780414285842	0.00337051209988866	-0.719241980384532	-0.0451841390502855	-0.421295513655281	-0.241060925585392	0.0101501458440651	-0.782355497240418	-0.695985196771556	0.11579503039222	-1.06682624418088	-0.428489663376775	0.536409165713625	0.12318582570277	-0.316657260395264	-0.557582192600423	0.478776168291593	1.00511341006804	-0.464198850392132	1.10542809740662	0.704221656757531	-0.376068179981059	0.201823329507794	-0.056137785881661	0.567896017181177	-1.49003232740933	0.679968511554251	-0.886514154344013	0.340106654146749	0.184823888579366	-0.538296562525497	-0.472483496061162	1.90009451562361	-1.21467136499522	-0.370156819024197	-0.849709135479733	-0.944975858681661	0.148941656214313	0.280099131777197	-1.58887653143483	-2.0550287487891	-0.0672401161488487	-0.63752071042015	-1.59070856809833	-0.161364994071974	0.956534915142782	-1.10535155752246
HLX	0.290790977302209	-0.209556545264968	-0.121849729131614	0.638703469764714	-0.158013412933162	-0.479216305258813	-0.118107751144284	0.072483612977574	1.03282440316439	-0.249249419977872	-0.36372261858083	0.25962295089451	-0.581555679954331	-0.80324522999026	-0.0166387838958062	0.39220911088528	0.197797348647257	-0.155675054803746	-0.18117746567698	-0.545474972566501	0.14246784119548	0.328749995206199	0.146643375571777	0	0.224977938967645	0.215383140391003	-0.1396412254453	-0.53948294444695	-0.680713455113341	0.390752106143809	0.437172480276262	0.148743709458255	-0.283442770525092	-0.226176721884927	0.0399306381662874	-0.501070457482179	-0.512015318396045	-0.902821914166615	0.313591950429335	-0.0501963532762952	-0.166927869965502	-0.313499338340029	0.021824684933886	0.0609303769039727	-1.10706559256237	-0.309812560355095	-0.842707362506403	0.220257957021492	-0.445031672585943
LTBR	1.29613281612294	0.878898084929224	-0.624861554073569	-0.0962700441920089	-0.695242448421748	-0.0562957518656186	-0.527746737662636	0.0648629969482379	-0.0230792123201989	-0.549159160074713	-0.0891809802818926	0.0427922389991894	0.500242962347996	-0.372034363659201	0.893667339922937	0.516389959354784	0.0795595067071884	0.634676070478608	0.0039118107964556	-0.215766245017579	0.992960761415659	0.743951697125781	1.15221149680089	0.636077548132957	0.524288829271002	0.364288887108401	0.0275001625461981	0.300730776948641	-0.377840217053131	0.154041492471257	0.324065758838791	0.216182689423642	-0.143797777082999	-0.145374867548808	0.114371820183391	-1.06390346636504	-0.0268209358935523	-0.593412966161997	-0.622815251767869	-0.674725758519761	0.154902829588684	0.536291407849903	0.139136309248088	0.521396329637692	-0.058860726136412	-0.00157841000520969	-0.520966905825956	-0.113647343894278	-0.516745469176021
PTGIR	0.801756301883163	0.132581076992667	-0.315377160689695	0.562493856271268	-0.0705425803845063	0.0210739809619648	0.14260998806058	-0.307758531531666	-0.0115750706616728	-0.500725467568678	0.277728981209696	-0.164378075024781	0.0803565033454203	-1.02222742881305	0.466260011781083	0.11774164149091	-0.0446970241970461	-0.0863689216870084	0.0719296741225236	-0.100477573211169	-0.344701882585245	-0.0539295855230629	0.0691481591441838	-0.0335232020877586	0.653975659401233	0.527580719813148	-0.846864072816642	0.414157220438315	-0.70966107234989	-0.0596065469049077	0.446553679899035	-0.0759516537485183	-0.21172977453469	0.0480813821383322	-0.532108733315711	-1.04864620601741	-0.283532908835018	-0.351293713416686	-0.881706423735401	-0.640358561808957	-0.533202085005974	-0.215180324294794	-0.423961378395835	-1.02878581423206	-0.824186753876611	-0.485395611300136	-1.65844354450638	-1.11223730879894	-1.5543825435413
SEMA3F	0.550925213140938	-0.189869633174891	0.0323573087245196	-0.171417112998437	-0.170839602369093	-0.170874261152279	-0.0432501840249206	-0.474521563304272	-0.813710367559618	-1.10823254424898	-0.6289590738723	-0.728644057840343	-0.100894596115162	-0.456258149089463	0.186533920532195	0.690644660211254	0.0220222544763926	0.0659086002646404	0.508914371988365	-0.0999942204480545	-0.404839762361528	-0.315575542455711	0.686902077345085	0.0748571734542145	0.360304697920279	0.480970952744007	-1.10333820396851	0.658210543532877	-0.725404562889905	-0.361491260122526	-0.465944657576358	-0.287972295714904	-0.807748037997049	0.157875479959752	-0.0140607389430077	-1.17211986226339	-0.87185655976763	-0.710584950022915	-2.22527917023651	-0.656348953641074	-0.884878199480326	-0.814314655182181	-1.19877491013661	-2.12104957770296	-1.53705269879769	-1.17805524457043	-0.951951814230392	-0.472998726400133	-1.68039701209386
HIC1	0.717766403357928	0.567962167280937	-0.251422089352066	0.149048942095278	-0.411155624676786	0.289976891682726	-0.0997975030594734	0.811153273515051	0.396507295975793	-0.758495185906865	-0.399407152332414	-0.804117249889661	-0.454623809137863	-1.04637761814937	0.112628172165513	0.963585801199952	-0.493732421879983	-0.0152131620966627	-0.319950386531939	0.0396717188176185	-0.810686535019125	-0.191413473780312	-0.0180620209168258	-0.104823096547484	0.185296970692062	0.998396747669237	0.0321427682567071	0.418288082541481	-0.874890351428667	-0.656277531919621	-0.170328701224923	-0.220732080444129	-1.01037872308656	-0.319843300530466	-0.789880110128007	-1.81247158994381	-1.2741233268971	-1.81581179272205	-1.40976117495139	-1.27761503274763	-0.735837909793715	0.0953074912638256	-0.896140601771216	-0.600954283972398	-1.49270000229064	-0.376014791942476	-0.0435987649542872	-0.39743308537577	-1.60385311500452
CD248	0.609157403050274	0.267720278269557	-0.255973338759629	0.431848862382539	-0.0287448763541883	0.0615747056991219	-0.0653999142099124	-0.502222304773299	-0.422582878457026	-0.835150212502034	-0.568800451417439	-1.07119310061789	-0.469264621763417	-0.818536671052854	0.469216027281927	0.431392508940426	-0.153033479064601	0.0167749644652315	-0.134399249030528	0.342162374564004	-0.65213393026941	-0.149887546884258	0.365445413644449	-0.0134009000109786	0.475564017788326	1.06130751216033	-0.835215131400704	-0.556139005376367	-0.390917004253947	-0.431265679641147	-0.0547873533735505	-0.228697638809895	-1.05299841897327	-0.201460030405625	-0.436550616909831	-1.1419128822834	-1.1174345204241	-0.73978368330176	-0.915232023327839	-0.573264308651501	-0.445389379140289	-0.430909082983213	-1.05001398097414	-1.72992167140064	-1.66943639307339	-0.841321182781833	-0.625905053200393	-0.729857798768138	-0.804479524692648
ADGRA2	0.13441869712253	0.050527974387673	-0.652967929441312	0.143067308107463	-0.457297435098958	0.0298885909054579	-0.0509100209849496	-0.844263504547579	-0.99361486353451	-1.39155915635927	-0.736866722578992	-1.57965332114429	-0.273984205790041	-0.955375389560907	0.686526106342293	0.151826625601618	-0.444044721820177	-0.258576477614864	-0.0124500455735234	0.591262815980014	-1.3091434839357	-0.0159065253742558	0.515692968942756	-0.438351391398854	-0.0745047321802601	0.290114354058765	-0.116491821526683	0.42797680217741	-0.935932006528012	-0.267266184148538	-0.269710833554474	-0.216917884741655	-0.273635195929712	-0.0765602929957333	-0.424330854867649	-1.50682599096136	-1.40006276759254	-1.34200065240022	-1.59021213153614	-1.70708125717165	-0.6952997545982	-0.569995969405644	0.800554879033643	-0.690706044907999	-0.611901925155774	0.0969661913591992	-0.865027673954634	-0.053478560208661	-0.76745561927624
FOXC2	0.297210528708423	-0.480951389487988	0.0931689638864775	0.615677652239211	-0.768381902268489	0.247920659995692	-0.0615451171983556	-0.451280476624651	-0.738254515305383	-0.826586924312893	0.212978562594523	-1.95014179682598	-1.04398837515416	-0.642507336060872	0.37402905646683	0.7363520465715	-1.36687537796039	0.106575263921835	0.166809988513199	0.93684397907286	-1.33552145827454	0.290245071163653	0.978769730498577	0.616181706738173	0.572969238389031	0.577549659553107	-0.254687945969633	-0.0335810184214327	-0.301120541062219	-1.38176696501467	-0.29608884656177	0.0906790976274575	-0.419798565433278	-0.231571891916145	-0.45249017636344	-0.294239779969997	-0.854513318422446	-0.954357282628764	-1.71835997626593	-0.629726201296958	-1.0444523661478	-0.62107096996457	0.413338966311374	-0.63332364309893	-1.07306849807769	-0.0292956758978602	-0.703359306850641	-0.290676663790339	-1.80329235042773
EXOC3L2	0.745372549196399	0	-0.151822627172587	-0.108884931040251	0.168132284174608	-0.496060875290817	-0.152382486017743	-1.10174279227252	-0.550373864255208	-1.47702675102245	-0.854369373329654	-0.728780161248004	0.207651158022884	-0.251502704254035	0.145566231497746	0.240050367621236	0.233960855340937	-0.238496243281793	0.511291769485739	-0.517980917810947	-0.887369718027134	-0.70195705611667	0.627561169040241	-0.147601899071392	0.265459559742219	0.454448101243346	-1.37514473197018	-0.256591733825529	-0.608628946690199	-0.815843721280852	-0.678284475087814	-0.66513575853163	-1.12154688499937	0.456252861473365	0.177984908477554	-1.19600848326186	-0.281182173942875	-0.218512291539559	-1.35722404621588	-0.623409553359808	-1.78192292716566	-1.62819596958964	-2.16240615452986	-2.44693639974772	-2.41666883539244	1.35456922461225	-0.883805888196431	-1.01524139268087	-1.60643247516628
PLVAP	0.954221972732727	0.218446921819937	0.12943245851576	0.198234849824486	-0.00420987179265487	-0.602643479781002	-0.40549758836349	-0.9100943363997	-0.429164211337349	-0.295062061183213	-0.568092542025168	-0.598174211367313	-0.163232788846	-0.341025560833731	0.0819296038136852	0.82718023245027	0.130100821086962	-0.237380129971523	0.474464512571282	-0.0125386250921773	-0.812785448120919	0	0.654135020199461	0.00732367222709758	0.709772748284987	0.466012121849378	-0.0736019069255439	-0.441932086044798	-0.508247112741466	-0.72891336123585	-0.264810636963603	-0.606502929670513	-1.12273353135549	0.568086317952011	0.406715140597061	-1.15440885477536	-0.566841861940213	-0.627587636713227	-0.688206746331914	-0.292130358476113	-0.651862557654038	-1.22722732829777	-1.41275644924504	-0.4660431664502	-0.0810393936899592	-1.72779896414861	-0.881250403982921	-1.03780081700676	-1.93055403712574
SNAI1	0.167313961075677	-0.463706685761035	1.06344546253278	0.332550676683274	-0.645777423507409	-1.01367162907373	-0.841995286005469	-0.271524752715474	-0.639836128423636	-1.24465513894666	0.474530618750371	0.0109161706667128	-0.209317165330877	0.271226134372548	-0.244721903067068	1.09146672174343	-0.0989779394977101	0.37185653742773	-0.151082562005446	0.334050119519241	0.571455850946155	0	-0.00928061786833949	0.0571227322369721	0.156953880730712	0.834139384487265	-1.28936857872666	-1.50581981540534	0.767281393670161	-1.17125893154925	-0.932081114590288	-0.0340526789418284	-0.984475934406501	-0.560042159712318	0.165518550194338	-0.00911680832738851	1.23480015125079	0.292269868467944	0.119611370189556	-1.10803383944205	-0.56150988381133	-2.42543610828158	-1.95635053065928	0.437415218767501	-0.420712201125417	-0.978004173295018	1.33270055201053	-0.39860623287428	-0.186444330669924
MALL	0.261309809185138	-0.487438118388626	0.0401536764976658	-0.403903679885373	-0.345014911777519	-0.51308683878484	-1.02146325812321	-1.4285551292519	0.604416097881307	-0.208912491476429	-0.269592606911968	0.386785256951176	-1.08439693931186	-1.14146764645505	0.41632641709253	0.0477658105368111	-0.220688150359492	0	0.711241704626918	0.383810468176028	1.07835285437375	0.301145886912725	1.15911521356574	-0.339886911650416	-0.365081369121543	-0.0506315915350513	-0.250813171058286	-1.13868318087667	-0.759591410020418	1.00201149630479	-0.53215594474042	0.171891225907098	-0.101791110513563	0.321547020024351	0.402495729195637	-0.338468777465522	-0.478000970807976	-0.24707697920903	-1.11873178384561	-0.215012873909812	0.80361524792766	-0.893264953290063	-0.1203124967008	-0.822130678664841	-0.71184277584339	0.998720546421995	0.295673834687616	-0.538334739825998	-0.178344626584788
TNFRSF10D	0.0207286195962766	1.41297936817537	0.109071949518441	-0.37995626408662	0.131158873038802	0.00906107277129206	-0.224583964399326	0.10867377825688	-0.94675228235052	0.308452537916787	-0.119135787840273	-0.499300354899961	0.188100503174507	-0.269845487524315	0.721811075984064	0.606819941860174	0.280189400501552	0.819001946583757	0.215945491339072	0.704810606331805	0.437774758389521	-0.0785482918684583	0.48923489154902	-0.0899474490429004	0.470670461709587	0.60502446256265	-0.735487515418061	-0.201078239606129	-0.494929810980895	-0.367885604635633	0.200995851600613	0.93478162951896	0.231542537741921	-0.000327745221553884	-0.404017091000061	-1.03182089539879	0.903293115292811	0.246427163862033	-0.104583284498695	0	-0.470863396174618	-0.523456881702754	-0.0251124233235525	-0.347408001948781	-1.17157900628789	-0.850800832992115	-0.261475487989261	-0.195029358854562	0.142328473683556
MPZL2	0.113338041695903	0	0.282092664295503	-0.244773726814725	-0.232424656399806	-0.41909119673727	-0.168939652179858	-0.408387799797044	-1.420449152604	0.37395256527262	-0.400228290969446	-0.202486735936436	0.279129565312764	-0.392666115218157	0.24734982815673	0.320172928043904	0.453525491783071	0.714335256158825	0.0386442296451353	-0.228987122180468	0.685550033957465	0.26287092473503	0.293242506969503	0.250574357844935	-0.00452368737900137	-0.120655354706529	-1.42127930605565	-1.21086159213099	-0.316489967324779	-0.852901034035617	-0.65287204002098	-0.415174185222021	-0.571370731601458	-0.450496423578109	0.0763914614174032	0.433384924384254	0.95531968804328	0.836374850474919	-1.08839270776609	0.285180025292806	0.937590633135953	-1.99641665996359	-0.881966184424124	-2.08277702553753	-2.12565213090239	-1.39627821925075	-1.35738873098451	0.344780675537991	-1.13554626599217
PRSS23	-0.085627245734745	-0.18852512601227	0.569443421130839	0.162182077560711	-0.732224609917245	-0.247031659020514	-0.0332944366261676	0.599379528293376	0.815045284163377	1.1306960954025	-0.225220638111837	0.877911632258935	0.0037578350087262	0.249278483244615	0.195214819567416	1.18659376228681	0.0150377600938785	0.8302500466376	0.00931391902370132	-0.418938465177201	0.717269468470808	-0.0342844801177295	-0.053833368858822	-0.302037743295936	0.226098978790835	-0.175231530681849	-1.46485141929284	-0.933493476905176	-0.506839119444718	-0.124217769356676	0.193722371846557	-0.32500212566898	-0.213762577823759	-0.39319240496969	0.434706434022069	0.288557696721046	1.15118186457717	0.334591563459009	0.0566719984099535	-0.340470204187366	-0.705285770259549	-2.07829088306529	-0.609097029342014	-1.34970042605194	-1.30638536225597	-1.6979667758818	-0.519987171325194	1.0462233667526	-0.905518652803644
ITGA8	1.24630921513428	0.433555633406628	0.41336521213428	-0.292668643621107	-0.595815818258434	0.307156237982819	-0.410269427680398	-0.278723551507653	-2.64515437958936	-2.26343209282411	-1.31919637518984	-0.966636385438882	-1.22812090288162	-1.75087509751288	1.14817259909177	0.146777679545776	-0.440537491573959	0.684606456040054	1.30012002641576	1.66902585101834	-0.469808193704537	0.514105540349173	1.43318858157392	-0.145565455150724	-0.84142608015642	0.111033372143511	0.280786248849153	-1.47046491022648	-1.14015536873064	-0.986085199464247	-2.28301746832795	-0.481204264896968	-0.470373813988785	-0.433701930911965	0.929030231417096	0.389153493362553	0.011213653696987	0.134505592007161	-1.83347596470765	-0.611316271182133	-0.36106397336764	-2.34563210670423	0.0820033281259049	NA	NA	-3.38312615232358	-0.060786647431566	-0.359275472945545	-0.649870463206152
GJA5	0.047144957133723	-1.1020787414879	-0.623276827656208	-0.135592250256574	-1.16637042028022	-0.47000885258256	0	-1.21029030442379	-2.52252925903131	-0.565321539598251	-0.367329626754539	-1.65496946756782	-0.931164523298207	0.0456989046044573	0.573040987137146	-0.118393697969641	-0.560895667896823	-0.117062802944732	0.743953999957877	1.23637897629902	0.425970861535786	-0.161810344921812	0.355699796531121	0.131180093800727	0.112459090377131	-0.108124568251496	0.203511941887934	-0.0485783808420465	0.258732691994549	-0.738326199134847	0.185651099561643	0.503617639171737	0.601298245659078	-0.144059380900695	-0.850484807685377	0.0894744027075501	0.593334954381951	0.890139121497198	-0.506927925039392	-0.853368338976286	-0.343832278820863	-1.47582131797994	0.88034910404329	-0.258115511323376	-0.60023738471432	0.341367918415403	-0.919024958661443	-0.267459516703149	-0.373134790540176
AOC3	-0.521685986595841	-0.339103999864559	0.261914765967232	-0.292303557474911	-0.0893930678084349	-0.508827358153686	-0.51753624666683	-0.0127111413241912	0.627370274723739	-0.684732644501649	-0.79030824049103	0	-0.209010832731696	0.0234123828547576	1.0639911583438	0.389350888185218	0.0558995409036179	0.0942657531896561	0.483372295063155	1.17399777463801	0.598077191721361	0.512939258566533	0.586259312399845	-1.23918044166524	-0.459308534618134	-0.43051471987171	-0.246374003011264	-0.913394011677292	-0.159273772572156	-0.385530751705979	-0.339651358683246	0.398034262719511	-0.0628424248943008	0.26443579828014	-0.00316941259622118	-0.348137779473678	-0.348015927630138	-0.717197979105993	-0.701063882388484	-0.824361828969719	-0.971606357585697	-0.727690383312329	-0.361108149801957	-0.922259562647943	-0.325095901215667	0.537428084693785	-0.314652666995006	1.38956229621893	-0.585289992544729
CXCL12	-0.0715913628354227	0.117037553278316	-0.496648788195308	-0.572496225455614	0.722417582905552	-1.65992609781511	-0.457577200383635	-0.622291236153113	-1.1552478935478	-1.00096154108187	-1.13037510104943	0.0626097516333199	-0.546746775075493	-1.83709661576161	0.642517830929984	0.916513825354088	0.274149747416957	1.39718044801599	0.400467090767483	0.443882676822738	1.0190048621093	1.18646061723941	0.758314384404121	0.187000370834407	-0.0390683413282535	-0.915716943936551	1.0990205520602	0.359720497948189	-0.118586761881636	0.351199103394989	0.0673927246385698	0.397698326154524	-0.4835175437674	0.691095787024654	0.685611217801456	-0.00313644049170685	0.470450280884347	0	0.708745460223413	-0.969863711676956	-1.42266797960803	0.661426331513979	0.0526359758494451	-1.05031643965187	-1.031435667806	-1.88477797800608	-0.810879337037462	-0.801540507527129	-0.734565455675576
IL11	-0.442810264625274	0.501795762729127	2.13421853731032	1.54739742805882	0.032044141972155	0.653030929568137	0.089407649532419	0.436148278816503	-2.45909642624511	-0.285662023246634	0.556304471254773	0.172050005104036	-1.60171522418027	1.64060743403116	-2.26309299698938	0.121495053349622	0.696461436129713	0.465166759256248	0.766564010794884	-0.496323994820781	-0.689247890488343	-0.686170317789911	0.484883441260049	-0.123839086595524	0	-0.56794278911224	-1.82137871340704	-1.08376332006693	0.057470954272194	0.726002170154692	-1.40384487644364	2.01440497985073	-1.265183818879	-0.486091656222659	-1.19251096969714	0.92739964504706	-2.51078372154568	-0.515718419039313	-1.3597901599733	-1.70623236906534	-0.937180034806063	-0.197943666935388	-1.42530183135284	-0.233904879228371	-0.714488373550999	-0.829938838852382	0.038228726065423	-0.411661848699813	0.36542706210906
LIF	0.767788325081996	1.77410204578511	0.671152495456709	1.72324118107304	0.868279098027285	1.60700911991815	2.00100341439835	1.43781826955397	-0.265292749943021	1.29158805754289	0.490229222953063	1.27974407720329	0.206954276791943	0.698960178635533	0.164720941854962	1.2607031143363	1.30661347491527	0.805654323100603	-1.11078965585868	-0.431063347787143	-1.5607031842141	-0.840753175083455	-0.00192404914968808	-0.302145919444774	-0.0486259897853236	-0.859039037354981	-1.44089156936156	-0.128903243206167	0.141066608949919	0.357344137079544	0.907198271115377	1.34437088818947	1.19742562594997	-1.30655811181449	-0.866417744004537	-1.04516770165619	-1.65950020049623	-0.0643904929425114	-1.96375678894366	-1.6889665204918	-1.02799483998302	-2.02390436200417	-2.42457853151236	-2.49325190683272	-1.29825486299297	-2.16343191896732	-0.215585828367209	-0.0211654486583506	-0.421681831445728
SERPINE1	0.186220688439176	1.49102203097701	0.9264267391649	0.768501055203333	-0.670284134940934	0.354332342543541	1.33487089970929	1.83762892269697	-0.100729422337207	-0.533862449018989	-0.495373665079669	2.11729855208248	0.0515086124129326	0.703223803600397	-0.623975810770225	0.875982246440887	1.30958107931641	0.418900666085152	-0.0623298548967807	-0.0605329798962474	-1.09826022534405	-0.0194395407371777	0.251628992965839	-0.756152455443551	0.353463201961026	-0.0481155091180764	-2.50010371048438	-1.19141132222352	-1.41885470138493	0.731210784012596	0.665189586807456	-0.566322888401974	0.101858495577851	-1.51318562357535	-0.277723670857125	-0.0405293118555272	-0.761195697294934	-0.511470049512369	-1.88268678870279	-1.37298221288311	0.285589653443041	-2.64068080775951	-2.24423111446596	0.108965131814701	-1.32485180255959	-1.94894514875719	-0.62560278771249	0.781163086071946	0.379797517742602
KCNN4	0.498849451329109	0.254079113095775	0.592524688597844	-1.29632170985313	-0.129545410937008	0.626435599347254	0.279854097790941	0.522635258213324	0.851701340081187	1.27874549900283	0.538206020640282	0.951679851959715	2.30714635253209	2.1978630293916	-0.215683437373683	-0.0446705778890776	-0.491398292532306	-0.0826573287515282	-0.96170052751873	-0.607588797921224	-0.0896716523192705	-0.98712532238091	-0.224388224364285	0.448151877119739	-0.984538052368826	0.0857090292230063	-0.535483161311047	1.55100828952258	-1.23958768380487	-0.089414033015825	0.093878981910368	0.694437068242654	0.632240143711747	0.558456654219357	0.329051020437956	-1.65107655391287	-1.37223721948257	-2.34756058248636	-1.26575027759691	-0.545673833985142	0.506780986849288	0.60555254087506	-0.756721296607657	0.132962377566483	-0.552632017830218	-0.672195383311476	0.165201801172527	0.906380181820984	-0.589678290868689
ADAMTS14	0.370977075724465	1.01826598071241	-1.25385931943554	0.399397791473368	-0.633798078961026	0.678441170860562	-0.647260577277677	-0.117214351009563	0.544301882477624	0.763292554691476	-1.19288130924662	0.959268652014769	-0.76346675334116	0.733439147208434	1.04551891095362	1.43868184167822	-0.548118138899484	-1.34807791451447	-0.385281313264669	0.883827308936744	-1.39765358235484	-0.626070186940977	0.351451196284837	0.0265236450670946	-0.304051878181951	0.34462439505717	0.00163918302350555	0.39579875181494	0.238928845676687	-0.818212017456869	-0.431043184666303	-0.622040287323032	0.622466534722978	-1.04273489722665	1.15226094969369	-1.14579039304559	-1.83292397411427	1.13122734567815	-1.33248158714027	-0.426161521414188	-1.97339359452725	-1.04610473121972	-2.70423784196341	-1.22825155780048	-1.43748365733968	-1.53834788777631	-0.722925995887807	0.44631680516703	-2.07415267449835
LOXL1	-0.901713611676719	0.500573653364445	0.691694034091192	0.642229981509676	-1.09552884047446	-0.162512139561863	0.277934757111371	0.359180639025776	-0.170585680852832	-1.03594142045143	0.159064068506226	-0.18541568094296	1.02081776563888	0.439809850029929	-1.02278236879654	0.957688329632536	-0.074948353553705	-0.649984976548409	-0.831011544766477	-0.100704893308159	-0.257036000494471	-0.217385384805018	-0.887659413253845	-0.220678580906561	-0.189783161761432	-1.16121423081912	-0.698982947784455	1.93821844924028	-0.316862640886293	-2.36226218888233	-0.690861078613899	1.209048206073	-0.314352467533901	-0.931149990748673	-0.23007994646712	-0.151383184632899	-1.12574338291308	0.477701889597191	-0.925273415082639	0	-0.298309268805162	0.640854659722433	-0.993077650767941	-0.561270539116771	-0.802075330484799	-2.06027588920765	-0.21957551878064	-0.194666824931321	0.79877206060283
KRT80	0.26774514763272	1.70878127302462	1.41647577033483	0.794960546346236	0.235727022536452	0.284103550830896	-0.0847842032596783	-0.173950311361074	1.6233324681623	1.64456489336183	-0.202820694914001	1.67170341914688	-1.15684316430139	1.62727079341557	0.26116624231368	0.81274195367314	0.190332367142911	0.350395418713337	-0.868043426411937	-0.511021018953378	0.278844700668716	0.547136514221459	0.161072752408735	-1.91263095533718	-1.71461754065768	0.841988166232328	NA	-0.839595051509613	0.119323149408599	0.23257338860907	-0.959000429051131	0.606425865402876	1.27972467735986	-1.10212218586554	-0.69888159811308	0.0167267938053136	0.904443559193843	-0.284444077178006	NA	-0.385911520573427	0.911661341784201	-1.42706208597416	0.290017344232086	-0.656559994969281	-2.06135791293139	-1.14277754067516	1.19868892454439	0.512751478959205	-0.489009543718584
UCN2	0.533598396123905	-0.615622423109183	1.27008448164737	-0.143160970194015	-0.392239891610325	-0.223241258799318	-0.66622408931361	0.822799056630692	-0.138954309650415	-0.961243877507895	-1.11564637374751	1.16684817328912	NA	0.580932534984496	0.319386299113813	0.276245173668179	0.75846648750703	NA	0.587403332492524	0.61983880917108	-0.553914339508208	-2.27811298336685	-0.614522330276138	-0.5481360215438	-0.53250250008311	0.461212209108116	-1.26484029643136	-0.168276694910263	-0.125649225866206	-1.00562495435651	0	0.110149208259901	0.911856255636689	-2.62810683489938	-0.433028349621895	0.187259615225632	-0.701508005280288	1.03122869921522	0.362518301757039	-1.10087475231531	-2.4600035271077	-0.938054432588985	-2.38862686426547	-0.257181632440765	-1.79550466444021	0.221674383170312	2.54068321285086	0.218988939514968	-1.42715033976956
GJB2	1.0282370191826	-0.506520623952223	-0.781900660936101	-0.259388522072224	-0.950297506819899	0.211482021789717	-1.55564904554508	-0.171097389783733	-1.18253143790208	-0.145928917228766	-1.25548209980954	-0.420332324602053	-0.571994026425853	0.793527786329593	1.7429386904597	1.78796788253769	0.141867189450068	0.784434539176619	-0.357892555864553	0.896271372697678	1.61805136175953	-0.466588315636714	-0.616639979004597	-0.298105994031866	2.60903630562542	-0.932558622949372	-3.82822481691544	-2.54406485141426	0.316170853211987	-0.870558762053915	-0.24661669061921	0.829653597716381	1.47868705897488	-2.57298348375472	0.297143819193414	-0.370795599418278	-0.45721753774447	-0.882823208321343	-1.15105742329772	-1.51585048912116	-1.21363255822849	0.416252260464041	-0.00624928401593744	2.03090293997005	-2.14596962147657	-2.24208091520476	-1.96861737744298	0.865864371723147	-0.994790956992819
BDKRB1	-0.872141500878965	0.568857121890431	-1.03182147332255	0.753644364514419	-0.306352196795661	1.32415256560616	0.230581245394824	0.215515800303268	2.09284387080197	2.20422661244819	-0.218841039039074	-1.3702596345612	2.28306995977825	0.831110704767878	-0.250124858289087	2.0092993919381	0.717002183622534	1.04305037266722	-0.0418570798335297	-0.0415096163137032	-0.755721293467883	0.815972197144393	1.43495755426235	-0.344477867395312	0.546629214775901	-0.123606281837053	-1.06112195027033	0.833901218837002	-0.327456179825881	-1.49516043082255	1.87764308357206	-0.53346513239737	-1.44940081367309	-0.344948317271674	0.820457169003159	-0.119889067816755	NA	-0.37455711782211	-0.44541263089933	-0.20406941760688	NA	NA	-1.49182152955704	-0.0535234782922765	NA	NA	-1.03980273634713	NA	-1.62895729372924
BDKRB2	-0.0100506578846482	0.502617548661259	-0.388436074720245	0.886569154001947	0.102225401409769	0.759112976509993	0.0657068292258241	0.0865897254689869	0.860950521207451	1.73157289189601	0.065521235494809	-0.0726221986410007	1.83861562882344	0.371890722215008	-0.622028923786135	0.987331303635612	0.65260116341704	0.209131384237641	0.486433264312465	-0.343390872394281	0.271109514696509	-0.325214101487044	0.426209256537902	-0.246343875580806	-0.319546470288725	-0.840781221070728	-2.3369302554991	0.326197250765147	-0.63167804152811	0.217410786852329	0.815731755803029	-0.279441115848878	0	0.306541710704249	-0.343294916800999	-0.360757767626733	0.572473656805549	-0.0116673421358713	-1.75891831001415	-0.55616545055905	-2.60849507400836	-0.95443754335889	-2.37447373004967	-1.24071371931278	-2.33483681610572	-2.52356651666308	-0.947995320201322	-0.764548926185513	-1.8184966274581
HS3ST3A1	0.227908151003837	0.965648098743232	-0.0609026454416985	0.622073749613592	1.29235928478502	0.996255323045447	-3.66994385853857	-0.426869351077884	0.389574712853993	-3.27178338480929	-0.941259787293556	-1.68730104942305	-0.353731686053736	-1.59607557969238	1.21533688440495	1.01023086631894	0.342867096454509	-1.98197291254865	-0.176496540424229	-1.13863336248172	0.861235305735361	-1.04763549525682	-0.622481456685816	-0.353137593476641	1.07695657498092	1.84860173807755	-0.125392257901167	0.656688503622269	-0.969851664374175	-1.99443649144942	-1.49959796329857	-1.13815185511759	-0.695967985472977	-0.641279306660683	-1.45079647147096	0.0571428208523256	-0.773996828468835	-1.23052670266846	-1.45555457461473	-1.06005359992787	-0.931161296841879	-0.763708997379746	-0.797137586843924	-0.745186016378215	0.466043322098565	0.444836875872513	1.69166183725426	1.17611620125168	0
KLF5	-0.0237415170776896	0.578197050896773	-0.665767169969647	1.12851026982129	-0.00222274701691714	-0.0294665351821647	-0.224388426733487	-1.29360108259204	0.0797336101471094	-1.02019081799584	-0.00362532925090483	0.975306888971217	0.277507069347535	2.02290080007814	-1.06612512187111	1.13052319452939	0.898023377418937	-1.11666137698753	0.266541746113844	0.196683776189208	-0.775372097267206	0	0.505194705812999	-0.288602004755795	0.192472569041534	-0.8016942058382	-1.77397844982075	0.530485763143717	0.33619483496656	-0.113888621359709	-1.00696865584428	1.00396909129755	0.186340727580036	-0.0954421076536801	-0.346010958729886	0.471920505601251	0.273636263886245	0.342119208484979	-1.59353529374922	-0.517973299862469	-0.272991850971109	0.340619609577163	1.45446718756498	-0.0299913214428284	-1.50030954993012	-0.299289501000462	-0.596868446380383	1.38750168940615	-0.205129454711565
CEMIP	-0.30986445636763	2.36081692528612	-0.145569422857709	0.285011656498626	0.473606043088092	1.71703084631407	0.219011926996474	0.309176246872075	0.510481985170972	-0.47411323239937	-0.965831844442561	-1.18634650721896	0.19342920216505	-0.76544234813032	0.687180371008511	1.97499695057957	-0.0849954619025207	-0.629556053526555	-0.529346643695956	1.02914340966865	-0.0579991395290904	-0.0214189395031499	0.239158334269236	-0.361962374067505	-1.1853330940659	-1.14114523709192	0.281027247879225	0.116086360957785	-1.08065792573006	-0.828454753741644	-1.04597569671455	-0.376640988518237	-0.186495022659516	0.388192642846449	-0.914825926696005	0.312688867447695	-0.46315771796223	-0.428418500980402	-1.29986090083104	-1.1866649812283	-0.995958526862918	-1.1292086434649	0.0948025899762527	-1.4484201628733	-0.562693729434784	0.268852456787596	-1.55633606535668	-1.16704316346621	0.629000555725285
PHLDA2	0.178405162737317	-0.47080781556814	1.7869927479286	1.14283566214723	-0.233025967267955	0.430239046320801	0.429077159733236	0.43069543003749	-0.778256089992359	-0.693831389831663	-0.316440337891136	-0.081656175003464	-0.911256864083296	-0.196760081666588	-0.77032701524269	0.250058689319817	-0.377267547069669	0.141256081704884	0.713146185961451	0.368310647769875	-0.500064795300232	-0.481227733487716	-0.108689150164751	0.547184466611426	0.228689605195253	1.20496087800718	-1.83513682458043	-0.0234406587893888	-0.577344024520983	-0.916700688706318	-0.202568441429827	0.153740356887103	-0.711938548316656	-0.936565849191239	-1.56295166529984	0.514410700202275	0.0805878081509013	1.21234161757141	-0.631599113850629	0.1569335731444	-0.567938078659325	-1.49513488168688	-2.67120829652513	-1.66372005539045	-1.89583568790452	-1.67038199787463	2.20437627124078	0.00869240225165567	-1.32675724681818
PLA2R1	2.52452185199008	2.30228135676856	0.171722273601286	0.111769601500849	0.68299511625345	-0.96622791686466	-1.31078407212078	-0.360750755843121	-1.6690375203557	-1.38266536863011	-1.08277457203715	0.550133935996489	0.539972370258133	2.00234307801958	1.34941039969573	1.31166436577157	-0.824354863654759	0.243628048691493	0.499359721406751	2.37973960698587	1.14092873934801	-0.64534001681011	1.04973750242066	-1.32621072785759	-0.400016566707318	0.445269155961632	-0.665599337349044	0.868939985576674	0.506094543751971	-1.45236878874572	-1.27707027325542	1.28378347242851	1.24873417118806	-0.0945238380381473	0.461587148650941	0.0434870333065222	0.461207628402143	1.09224399443085	-2.27448426936733	0.394622417754968	-1.04092835257486	-1.5338345871973	0.220152350175923	-0.248424569324098	-0.28543145831827	-2.16584468968671	0.0214840736559249	-0.595461809849288	-0.783825791402352
MICAL2	0.152770191904726	0.00346518859316885	-0.129735292935882	0.224212335044201	-0.758117551793314	-0.181094748590651	-0.0216720665530903	-0.466215065543437	-0.00383472288243287	-0.54124306365908	-0.193562104683136	-0.345375737898855	-0.110211639154654	-0.182582988873485	0.160985418894108	0.454320539104472	0.0620763419876414	-0.317352565511092	1.50212631334077	2.12251579094234	0.705373246686567	1.55325099170707	1.79728500079661	-0.500893827333608	0.0628263627611415	-0.206161522926995	-0.379966506752963	-0.0763647889806758	0.22562737924265	-0.505855808229516	-0.63330051893878	0.228393404295917	0.318791777802228	0.0280786100147978	0.56203949463235	-0.296845365381484	-1.14998705370458	-1.38336944545069	-1.46321327999318	-0.0107165885880414	-0.920681130632082	0.30076649859036	0.380821038502951	1.36396944711632	-0.126268899007759	0.237978867419294	-1.71730649833211	-0.117280630099584	0.549927919585115
PLAU	0.124955313631815	0.399698760202979	0.464343911785368	0.841648834599873	-0.747580332916554	0.744110433686013	1.00677074209786	0.376169493671903	-0.695440424124879	-0.0993484059531257	-0.477721292428245	0.488609007305138	1.11287734148623	0	0.166466461913822	0.874564672639961	0.0786916567598571	0.568727973578006	-1.03228985224167	-0.790500974358784	-0.321468699988172	-0.175817917726873	-0.622507696682039	0.264767777434303	0.721124577862824	-0.652338619297643	-0.119531454299765	-0.142156418039739	-0.197607742773449	-0.0909667498480244	0.52851637863464	-0.488634682434517	-1.38703313859006	-0.747936699828606	-0.637518344921078	0.560791582895428	1.38221893261936	1.69133376979267	-0.387571150507909	-0.177036159154284	-0.348431606027808	-1.54197764206344	-1.8623204808222	-0.565478525395564	-1.57567121641313	-1.40305965908366	-0.368071544156936	-0.153773043168543	-1.61422981462817
FAM83H	0.485727014897701	0.20670031178948	-0.593547682254272	-0.329291029923997	-0.219970360777903	-0.162367780553077	-0.81845917733977	-0.444848686000014	-0.483561895019273	-0.813380913820342	-0.600023876434063	0.23739261698576	-0.588977239790741	0.622865253998428	0.7023005775045	0.353299497494522	-0.23672256255216	-0.334488905134218	0.322544894051261	1.01054771269358	0.268415135539377	0.656207025151078	0.986784620627868	-0.140733613222747	-0.0168932668077174	-0.309728787610087	0	1.39630303108036	-0.501015982466845	0.0473488535102855	0.619044427991218	2.11753731446894	0.104221219887372	2.56470990075432	1.42103774199776	-1.02917561407014	-0.959089627263346	0.416963248203533	-0.993687232845995	-0.990753026001803	-0.845860081259997	0.223421060751968	0.0729407831231654	1.02568156882665	0.38921351010639	1.21367565457395	-0.89495527261645	-0.172129786555233	0.506316042163869
SUSD2	0.808454037514863	0.711559280176098	-0.399531310341503	0	0.204065354457371	-0.741870414370559	0.357561309585803	-0.247256379449361	0.410936226955678	-0.853759620571573	-0.573388529473304	-0.146714931210313	-0.709572201976831	-0.67409527436417	0.0787701659914058	1.15453411941256	-0.240860673085282	-0.257080625046839	-0.283772677814271	0.0409445899919694	-0.476569583855413	0.543421705618312	0.50006478674011	0.714139717736372	-0.0415516255202349	0.161672050649245	-0.243028878351492	-0.403859677940253	-0.453764188530534	-0.948917638699931	0.501354715479001	0.62452262342376	-0.34360177593414	-0.620931681342752	1.38830761694602	-1.7401388150616	-1.38593138368962	-1.01680451329286	-1.0749405727015	-1.2017920534551	-0.281830960037233	-0.00848536697042713	-0.540083330845718	0.438524611853205	-1.04566996875465	-0.492700282966946	-0.251910231200763	-0.47366751679739	-0.752965606484844
AQP3	-0.387427436370529	0.217363423689755	-0.164034113348132	-0.358769227861513	-0.450214148091651	1.00232231271774	-1.99272384235352	-0.872786333761723	-1.08246320836363	-0.154241379934432	0.000231473480034913	-0.703254823711182	-0.425732978770332	1.34963760603766	-0.0856978541961802	1.17230155425527	-0.237784365203434	-0.0596556839989632	1.04296747271064	0.954081411847154	1.27895444783217	1.96887897299535	1.59185986559244	0.904896986831774	-0.506589435275199	-0.218649181949445	0.232033813075316	0.0769414430374552	0.221840890000897	-0.540374855371089	0.347494079427062	-0.133735425737012	-0.3646225493596	-0.408735505819318	-0.373222714542305	0.178076907757057	-0.728710631843037	0.537645671602691	1.10019846046941	0.622418806791865	-1.35881421480624	0.163184646953112	0.21020868318704	1.33860047867786	-0.819449231603007	-0.157882181979696	0.52104819902685	-1.28982134331929	0.285598656070296
RAB38	0.204034550225365	-0.938921133633011	0.278836915198622	0.0443713543214655	0.0953994762427768	-0.251059496384878	-0.717585948035282	-0.13957057268638	0.42871725248479	-0.0317860393835198	-1.72659336935673	1.07313329262697	0.825300726073628	0.867022859851903	1.12314475166319	0.213839063962875	0.688295388491958	0.729192361374874	-0.355699703187382	-0.537679064663441	-0.391704195164007	0.202016841897636	0.789403580916813	0.34498151931079	-0.113847735119852	-0.989510802583333	-0.659415663523466	-0.235624440591865	0.947718861557205	-0.0584752595134497	-0.205502148797557	1.17759976595915	-0.0668418245768848	0.287360350510164	-0.505002586376759	0.569544207800748	1.02692185591652	-1.07139842518514	-1.73007335001511	0.133960194268838	-0.20884375888525	-0.240715654341813	0.434441181400324	-0.0572194536904446	-0.959594720570048	-0.900117354730612	0.224963538961481	-0.0290761136980725	-0.738820967148188
PLIN2	0.381153733518134	1.05872875416269	0.275417876277026	0.62151956562502	-0.686071125288202	0.663294227989991	0.53529852793534	0.881318044722649	0.2505793732401	0.685113217805037	0.860301245968241	0.300662768208412	0.0769645615340486	0.211699757267281	0.381143299880348	0.897834252295552	0.913612175949466	1.61543087201107	-0.0606604902134191	-0.184375822380658	-0.155369117967919	0.218725643964762	0.315664111732799	0.100334086570387	0.744964802032376	1.09400272391204	-1.06180177951968	-0.0946097280157554	0.034314087028007	0.144236753446328	-0.126256468035114	-0.400848660069998	-0.619063448365663	0.208061287836472	0.11614487155106	-0.73766836706337	0.720487343319373	-0.420198250476158	-0.757062894711531	0.299387045462703	0.070804662098846	-2.09526031198015	-0.648689869857734	-0.0125621897838835	-0.450813465955447	-0.555041239011429	-0.224195468710711	-0.653273966523757	-0.1685561660089
SLC17A9	0.499900502585422	0.114695889143341	-0.33603868442632	-0.0658601338557343	-1.11469449294664	0.276243902735199	0.140082799408344	0.116871765560239	0.413245099580903	0.144857645763852	-0.467535488353055	0.666246309265893	-0.348273434999918	0.0496907129712567	0.670223971118698	0.018976459763248	0.162448570898157	0.330028240459537	-0.147079793350347	0.305476612620194	-0.105441373810394	-0.0378166559384762	0.262405103600296	0.557993603576466	0.62756260935433	0.498392708085503	1.07229224118154	0.216188507343652	-0.547997281278541	-0.211602114215854	0.652847190293423	0.254186629539309	0.649134351286186	0.017676909683927	-0.0932404374326707	-0.89544537289782	-0.718390356052107	-0.307416833451666	-0.298249673298482	0.295915854452812	-0.0690136894788951	-0.20774675395329	-0.889111334241365	1.38680797741435	0.544219480054158	0	-0.279561987308811	0.159543957983807	-0.679408381015232
SPHK1	0.309082167588738	0.111032808687478	0.00299249590872679	0.094849777532567	-0.380795337124721	-0.910185943274228	-0.229465627815432	0.107021197469296	0.453055119989732	-0.720836133378667	-0.838969097906914	0.491744046500238	-0.110610419767304	-0.671251035253586	-0.449777348428325	0.12620492215773	0.640735937438234	0.0704974120295442	0.226471697807281	0.160479394150641	0.0880376686624753	-0.299534739509725	-0.208865358297189	0.635970943988381	-0.322171034857033	0.149349835909706	-0.0928129356787447	0.623246654621831	0.479728621446813	0.292636393313072	0.433612700389903	1.13769001197104	-0.882094817080904	-0.223749218941084	-0.306650339807042	-0.457614386885314	2.79424718784149	0.925556377082995	0.844498750698773	-0.00553277091240993	-0.605659696076977	-1.30891435989939	-0.78561287937911	1.7396044140104e-05	-0.463428846551938	-0.380321639695394	0.784176125063804	-0.38213350674968	-1.26159368867585
CLDN23	0.0940558459978836	0.366523608326086	0.0730436391228023	-0.137014720777994	0.0446912856560483	-0.0251971783886967	-0.444660965822453	0.122894311735261	0.464538582491108	0.548963433196993	0.640557307741789	1.30800087474998	0.887483852815132	0.342419053264194	0.437379251137157	1.91666975827174	0.281814916496957	0.502505264275691	-0.685042811439388	-0.8535986769454	1.03041380915394	0.291562682270759	0.149906061823662	0.294271499499176	0.204539247020436	-0.250569033719719	0.100804212707994	1.67964994476746	0.00679444197782951	0.39278556440275	1.11908578833617	1.51927069145538	-0.0510612720313894	0.351490050509456	0.361823967053401	-0.149619362912282	0.115571850534311	0.764957797659658	-0.0455831505768942	-0.233804557776995	-0.357795771353501	-0.511195569388204	-0.670705230480463	-0.00695116367285096	-0.285323559880703	-0.545365098182795	-0.688795072783249	-0.900270898776306	-0.114731770072732
SMAGP	-0.614264515768559	0.119836032401413	0.228983540870029	-0.110141788254842	0.436011417025402	0.382662649315868	-0.446228847473687	-0.111602390629163	-0.540328761950274	-0.198392176939107	-0.411904947417083	0.0264766599493573	-0.0194023582058004	0.0354719050783833	0.148132878823067	1.27752664344642	-0.515550000807153	-0.216900147302937	-0.447378883394725	-0.348345225162766	1.06967090581157	-0.232001890282457	-0.00468479943317786	0.228167845626825	0.515348005463491	0.604338592694203	-1.3095299155758	0.676721030692788	0.0467284797416031	-0.791476571798956	-0.131694817325531	-0.143185729102453	-0.781493354479501	-0.793943911816937	-0.992883133260186	0.324896463036799	0.903338187057258	0.429190267042619	-0.07124665351364	1.08149613861835	0.375457236451747	-1.73200407603187	0.199280629931857	-0.502537063698358	-1.06007836577617	0.702256780778239	-0.37190477267185	-0.49637379100355	-0.89078847625876
TIMP1	-0.215087030770485	0.417496597683027	0.281981009653477	0.119651724174225	-0.189896068465637	-0.0462736044267551	0	0.156794355576122	0.219454553437053	1.02852440617428	0.545857548013662	0.60588391938717	-0.182465495634311	0.460690945345169	0.408201868064173	0.977183409932362	0.194918598137151	1.48253009513591	-0.182353547958774	0.327305026181157	0.273325253299239	0.752253804108313	0.177262042841213	0.207166168226166	0.128492233686292	0.49676827995377	-1.0851722118496	0.373818190148565	-0.84594609881837	-0.0156440730165978	1.00404638110099	0.767653078539674	0.449583471035979	-0.874125434995294	0.0391848225913092	-0.0304961391469512	-0.101707811387763	0.389614372980408	-1.39855417210235	0.294848725279628	-0.392432592498312	-1.76808007662333	-1.28721415765504	-0.806825965992743	-0.848637007518029	-0.815255665550345	-0.223884982881455	0.576975424137082	-0.270520949127995
SYNPO	0.700627571815678	1.13633428144001	0.468255260605408	0.590828045117989	0.0423424171692578	-0.25355778097927	0.369363742307855	0.408032601503728	-0.0641501506903713	0.784950378596748	0	2.12181359034475	-0.214029732794985	1.54160239338698	-0.1252110047268	0.871407898305328	0.25946286905239	-0.111495698412442	0.461096910750707	0.822120658713192	0.158807430078195	0.700111855655976	0.854128237093043	-1.23978849382708	0.242230365848497	-0.770556688010424	-1.4018694776857	0.290089874504631	-0.201578082476268	-0.407001900684616	0.0960080265991175	0.683761706870326	0.81453305918833	0.255387091576051	0.957228041602231	-0.917547552067266	-0.579344772299258	-2.0626042342161	-1.42177373702762	-0.928017212040455	-1.08300547212768	0.931321722075267	-0.420281350076876	-0.00815456397372203	-0.787853578966444	-1.15103200380259	-0.724006978121824	-0.492655930122211	0.335802369820025
SLC16A3	0.570900984701012	0.512792831224224	0.4093243716176	0	0.0195350210242121	-0.018316880292645	0.128869820576174	0.304087602837141	0.473923561726335	-0.264639739290153	-0.567740042492678	0.867079137520892	0.374558320279495	0.476856840824525	0.342452901418891	0.585647691030656	-0.0966836706910725	0.557564253092941	-0.394479002956447	-0.694796493450635	0.0433809154933626	0.114761667224012	0.102747917216572	0.0127730891254355	0.00270820689926628	0.473551276043972	-0.34848782928384	-0.255062149945983	-0.36235512730211	0.416285440877539	0.313066899556295	0.0736455364594419	-0.339861318996791	0.225257955613419	0.545108851624262	-0.827229304142202	-1.51429882401357	-1.5303349427483	-1.25858725325118	-0.717839087295586	-0.540829605864387	-0.6163031916827	-1.58616491399627	-0.324049928562064	-0.48784653629966	-1.41718790701969	-0.743447794545337	-0.883415302148382	-0.514545971926987
METRNL	0.432809604145879	0.436845042158488	0.470790928872198	-0.0557648741010456	0.338869188238781	0.116494305459472	0.105784845364902	0.263073359003466	0.504470947855443	-0.124577889975967	-0.441801888704765	0.251438758583826	0.0485793557826374	0.429884796089804	0.266538617654498	0.791638098635481	-0.0203421443905809	0.643443627534896	-0.638161409650186	-0.381627793230309	0.349828737403046	0.161107248652651	-0.252095584785101	-0.0310995594986352	-0.166972950431297	0.774022452293922	-0.14554499915901	-0.422518802402172	-0.635593507851342	0.104894422877875	0.260682534716435	0.295721400551945	-0.503754571352888	-0.93828145518496	-0.0701567110710986	-0.283461457886182	-0.651835050007134	-0.716594656220709	-1.04868597609139	-0.795801598147644	-0.743595377283808	-1.37106071747688	-1.0884094617668	-0.137033289258519	-1.14931116895919	-0.515120755285273	-0.0670537028526108	-0.27169862519152	-0.978719849212815
MVP	0.115161627629918	0.258164245727566	0.195675395490696	0.434369393674697	-0.366264609714542	0.339161603895119	0.0193752117249873	0.457890062559218	0.400689307590482	-0.288554103329356	-0.138145012252645	0.392740017003922	0.435495931842497	0.642521228746188	0.0949685021347303	0.854965868934718	-0.97825757313787	-0.193892488000851	-0.640501939602102	-0.236455287644628	-0.303552467437195	0.290445513188329	0.292683591678769	-0.0234794116185701	-0.84628917337511	-0.486490569959037	-0.0169759103825725	0.134960890762556	-0.789520217670653	0.0345954882311645	0.536292094813427	0.433016087348253	0.377076234306203	0.178789220638395	0.965265037463224	-0.734291749221839	-1.14077093845734	-0.562388129114867	-0.889718750596201	-0.955300117792375	-0.587846599413049	-0.662845488977731	-0.947168788225568	-0.29185497046593	0	-0.998702790588297	-0.527879743645933	0.490154564147383	-0.43970090876657
PDIA5	-0.302136607552381	0.868197043738718	0.457572467413887	0.0385205685067361	0.268207034422744	-0.426002800611589	0.06320778019665	0.130951204964166	-0.0872134462924795	0.946995097998174	0.210333336325775	0.531692934308022	0.309095638834245	0.918056430163568	0.03389742678901	0.541528090535919	0.0305855632151416	0.653590568760485	-0.734884782916679	-0.807661738225914	0.632278903445407	-0.499634534582922	-0.817294428185249	0.0486856377703213	-0.196801201815947	0.178523248044115	-0.17295275777651	0.805836692363466	0.028973076378754	0.168477489500468	0.441061043020597	-0.412129730875987	-0.404861248058073	1.02151392417377	-0.97120054483874	-0.252106184087434	-0.588252112878813	-0.186088126599896	0.0687047116844547	-0.69412650243004	-0.503767522204356	-0.692462358899403	0.0469534587895778	-0.527695582936639	0.0261683691998734	-0.652023735529593	-0.413983924298448	-0.582587190538397	-0.278980786913276
ANXA2	-0.590668411821579	0.327257024355311	0.255801538768	0.255235590478596	-0.590101384897055	0.245058251329395	0.172769032977111	0.710862710573796	0.619476646562203	0.640450972210819	0	0.982867737558103	0.0802199806891518	0.828626307126744	-0.436530624824487	0.645576191450922	0.120524807480794	0.740039241945687	-0.587619620982383	-1.08704923162823	0.150039979321678	-0.142320407353143	-0.290597745522755	0.0725444619810001	-0.0532592292318602	-0.0111633704851691	-1.0446487209611	-0.274450485065559	-0.592039326572794	-0.16000861949445	0.573832306785857	0.393709502636246	0.0783030221723703	-0.282145053539037	-0.439797882192537	0.644336927756832	0.924929274947112	0.968300920967343	-0.353556166785595	0.871577492541024	0.388887693827026	-0.116311022862903	-1.33537967454896	-0.127297642358742	-0.501205695335025	-1.48335985772629	0.554849141095022	0.0937125122060476	0.262574733608154
S100A11	0.0771328625689114	-0.0911079999900234	0.194089838597782	0.232411198269124	-0.0839105918246986	0.348439884386489	-0.126575206285915	0.109241417131756	0.480942021876773	0.583146650246522	0.502809049821769	1.24680587670552	0.221762877350598	0.675631297720317	0.0992377474978834	0.678713677572128	0.120074526329056	0.798663793446518	-0.432910358709275	-0.88644693473851	0.906868291758206	0.637591607301032	0.138910247978138	0.715205971015508	0.429956175726698	0.181478710999789	-0.165677617322927	0.373056164797362	0.280752271096568	0.240732884035976	0.55598939234353	0.471385647720101	0.238283758921251	-0.392093929175751	-0.182102045187542	0.336739674611555	-0.554164260850709	0.775321710575842	0.575693383727559	0.881756471579072	0.117552481630013	-1.24949841633118	-0.753389131776889	0.714260856089432	0.190325517980221	-1.56108313364709	-0.133021174455879	0.0621234671455973	-0.303459338186554
BACE2	0.307660702015313	0.616705662462415	0.628200322364305	0.445111772315824	0.273917962514069	-0.953510401455281	-0.207491627456715	0.562647734311647	0.381400822316605	0.19062578911708	0.205026833447106	0.742127229006394	-0.124506657866901	0.439348719014571	0.61781694434282	0.748197192812082	0.243746158327861	0.317300552233411	-0.525065194357869	-0.838904930768852	0.0911240707103514	0.0504405828301316	0.175160114485297	-0.509585302606848	0.0761302041638994	0.439252370052656	-0.412674941881312	0.877569319976002	-0.441280363688303	0.374687859370069	0.0149901545690304	-0.252168019983759	-0.124065360114061	-0.642421128013969	-0.374450816595643	-0.521411748262386	0.0881826631508126	-0.128154021809063	-0.651877103927433	-0.296980045097289	-0.789677374522815	-0.477211108201452	-0.667239622704359	-0.506319847219355	-0.804147718446628	-0.695293274844021	-0.098291134090124	-0.0081309061142332	-0.422546672357254
OAF	-0.0985170889681054	0.2524636019318	0.161562958189336	0.0269092885525111	-0.230762467464754	-0.294270912909409	-0.223877182232237	0.28162896957484	-0.50635387638626	0.11970756175906	-0.0741437712833773	0.75530658773708	-0.384417626987192	0.566447797397317	-0.13308251214836	0.427044228118287	-0.235021288424057	0.246971977640197	0.284000627714838	0.601262476194332	0.578785437951179	0.158887084760753	0.751908363328213	0.191641261195726	-0.243175654073791	0.222031960012354	-0.407291398168673	0.456563699426975	-0.615066619607206	0.281507395869126	-0.252184688209453	0.954763931918014	0.218942504375789	-0.314729487731029	-0.261737615675159	0.355254370190823	-0.245280823009376	-0.177204054604619	-0.725974441347871	0.0276010977365246	-0.409398983787274	-0.978997333401421	-0.228351732383899	-0.0207442690289024	-0.725702420104723	-0.662622613648348	-0.602897204680953	-0.294656757791763	-0.491989223674943
FAM20C	0.306860817024007	0.568154647640137	1.0545499089479	0.90452108307674	0.461731793106976	1.0376479212113	0.268808314576592	1.28343130976434	0.747131167952494	0.316613805004237	0.286559972179772	0.635364370811777	0.65024806573077	0.508546381452562	-0.1316834911684	0.998891721287475	-0.362750230698288	0.118645349756136	-0.698995744563419	-0.71491812376048	-0.909377586072212	-0.524503275361237	-0.461458048648328	-0.34459772980514	0.0328097154564466	-0.0864222543141285	-0.68946264463752	0.188940976074421	-1.02756990567617	-0.572488565315261	0.660711039573152	0.198854806481659	-0.250452008163827	-0.519312557833863	0.038409842314613	-1.22777355229707	-0.968739568535863	-0.533072459207765	-1.25582970760309	-1.22915595164861	-1.15667379359207	-0.766703971560405	-1.37892181882773	-0.426899568199687	-0.341965230574429	-0.158441389297626	-0.61378799503882	-0.0470338588303436	-0.127771026871215
RUNX1	0.291354360347822	0.0412541996674065	0.581951157149382	0.466458642067215	0.446898713866773	0.71143714825086	0.392301567953432	-0.0397579574728035	-0.229799825049952	0.466369465912984	0.00172928727799029	0.180873546227825	0.829913790052592	0.607465834461415	0.189649947152149	0.672927946621618	0.0652413345720702	-0.792427568254626	-0.490088378791603	-0.88295955561777	-0.330849075648429	0.00740139297701989	-0.117844831178955	-0.367102543604082	-0.211979311668838	0.00441439630955804	-0.0216493284687758	-0.121264334927693	-0.843683713112513	-0.135320636825388	-0.370315090044986	0.183950922081481	0.361244280786593	-0.632999729664474	-0.389932299505929	-0.385563504226781	-0.64442048295952	0.064921062394172	-1.2147696332884	-0.780731810848546	-0.658631618790321	-1.47379063035864	-0.806035548791976	-1.48415576949691	-0.196530801915578	-0.905345805513437	-0.127957150952794	-0.36465216857172	-1.46466182587073
SHC1	0.0488209808272048	0.646531420076322	-0.184462046137613	-0.0509334820088929	-0.00597031842086497	-0.0993735161156806	0.112991890623319	0.20594180806458	0.847327475429933	0.630564265809765	-0.339245507737758	0.261232034083727	0.25748975252514	0.932299104224884	0.491940043369438	0.824214558840088	-0.229698672639529	0	-0.643222107951889	-0.289691765202407	0.106719033951154	-0.0857439683409753	0.211238394884318	0.0302914744198337	-0.304138697513044	-0.192555798548503	0.113990339848533	0.483249883319486	-1.07481836341312	-0.228524651582357	0.812369367124082	0.283846515670851	0.580354031386508	0.595034978069586	-0.541659661348925	-0.206138391241616	-0.761343956295604	-0.477677116985571	-0.696155340422341	-0.818846923806014	-0.127406570141432	0.361984321000976	-0.520410652464559	-0.731518751928378	-0.547957008768465	-0.215739648332776	-0.139766649202336	-0.0381933930785245	-0.653104163515223
BCL3	0.65172703341557	0.85028673931478	0.859579306864496	0.854234501067555	0.173716569377393	0.169667313927004	0.456154116236958	0.7430458614438	1.11119207606328	0.504658680681601	0.519411124635979	1.70988592310765	0.0794035231231151	0.747984167994942	-0.139742683824322	0.575477213734601	0.151041126145293	0.624892910868087	-0.71188443654219	-0.915839691236741	0.33085899741625	0.16730578266945	-0.300464371648599	0.186908086100509	0.235822340378038	-0.322982584281003	-0.48652667610254	0.388537510033617	-0.626428925178443	-0.408552220221923	0	0.333432486477472	-0.102016996465842	0.0518167551026424	-0.440705002456077	-0.605916889458387	-0.773564229272896	-0.100557008320784	-0.529529920697631	-0.598665904772505	-1.06314667393359	-0.856970037278712	-2.07842392261608	-0.713378176815225	-1.07993281619339	-1.19392342255041	-0.09789440477604	-0.0985514945955892	-0.459765969366455
ITGA5	0.214413488077774	0.595015919944627	-0.22577781314508	0.0503905497679531	-0.150012195491567	0.193113863735275	0.675102820284297	0.501552378065993	0.194907312293182	-0.322516570569736	-0.389745338196324	-0.111526087689672	0.24596969789025	0.555960908203612	0.523169132636405	1.05221646429576	0.00574664346711669	0.369955983882056	-0.423181438985642	0.213425106988811	-0.740522112228706	0.117216596054691	0.120918339098032	-0.140125156484673	0	0.33231899771812	-0.261049888526432	0.0252852740601257	-1.09102903277586	-0.149903532435767	-0.198830109841241	-0.217026961041677	0.0182134944722764	-0.334674418156456	-0.145784028293459	-0.632041277739616	-0.788730752817842	-0.922963973945906	-1.51450416607267	-0.563669228175297	-0.0229336223785262	-1.07980498939855	-0.744663448579368	-0.897204415656412	-0.869953298250001	-0.848327124859107	-0.451658520750465	0.0308650256754018	-0.7390249046145
NRP1	0.0278516657746177	0.759165089252741	0.375356988319981	-0.0562568996453348	0.205940119327455	-0.451318148706768	-0.113610801503994	-0.0400640677740146	0.082860160483584	0.256285572335753	-0.481690062536903	0.211522174652638	0.644006958818809	1.13078521371116	0.354464319155937	0.375507727152763	0.227624053095527	0.160541078304199	-0.440239216408717	-0.398269002914209	-0.705424620875895	-0.108764927208043	0.0559153792184919	-0.0693133361473533	-0.216672636208396	-0.515309361239322	-0.152955471722356	1.37447359939428	-0.435825303185154	0.0228155612995692	0.385684487327257	-0.243290341475069	-0.433376387747768	-0.270002291303488	0.0798117173823088	-0.524713215933649	-0.265105489322392	0.015976552592701	-1.00233358154033	-0.844088310023837	-0.358040716290759	-1.16500589228722	0.0505092740964578	-1.65372958307764	-1.02820165332326	-0.667840150103691	-1.031735699031	-0.378036096974259	-0.593010628021142
TCIM	0.708863613065152	0.931294119366594	-0.46274554838395	0.725291733021528	0.0968087382862952	-0.233899064805995	0.385089910528569	0.828088048267756	1.11181938835365	0.88806744020786	1.33194904531624	0.0179186456566903	-0.0768004224246724	0.025026801021377	0.387704287094408	1.3274986248425	0.410869061000573	1.43347398546949	-1.00338231277893	-1.06535559222071	0.204551063031856	-0.284395822776701	-0.639770082901982	0.416268695895334	0.877536640306972	0.057505659316255	-0.966664701718459	-1.01720480650278	-0.0734185521581803	0.34060880722399	0.747439355448325	-0.344110083490428	-0.441531708812523	0.161795993221897	-0.44219115299973	0.920790694489868	1.2011681875058	-0.268510094944481	-0.319526722453905	-0.239382008914823	0.942753336844254	-0.380439601510436	-0.154056827172738	-1.28894302428882	-1.24284227991923	-1.22049632548357	-0.897231971732697	1.05119684313487	-0.623360597409526
CCDC71L	0.822734124350281	0.911382024965383	1.94023080444571	0.671723389091106	1.25767363786009	0.967050415293377	-0.400347976288244	1.97382311128081	0.771864627823784	1.72327988614022	0.669305312677374	0.0271325096815132	-1.39831127398698	-1.91228561510375	0.130943137674494	1.74352475446949	-1.11238128738569	-0.103233927179938	0.0568115694681345	-0.361814982024311	0.917746085848137	0.261960127597022	0.445556173365971	-0.970872661622008	-0.352554246846246	-0.29017753635944	-0.673533567389499	0.757018075134166	0.615129814311317	1.06436236562503	1.45596533826951	0.624318980288973	-0.788920872069617	-1.32415457506374	0.560935490039288	-0.224732725391247	-0.508337772465472	0.763399237178497	0.307677724940932	-0.536077963697607	-1.49652839924617	-1.77715920449794	-0.575800763046203	-0.809602722217368	-0.766618348206674	-0.777034396928456	0.652415543288328	-0.870237908988858	-0.186089080631538
EGR2	1.44326378999783	0	-0.0520406909708672	0.229310061798171	0.629813442062896	0.874151118619588	-0.0975278606212345	0.46363204927205	-1.08111747484124	-1.12552613131728	-0.452431621808726	-0.71423173039975	0.405160485594385	1.01187057018173	-0.723430853675603	0.083701524887892	-0.778065465765663	-0.95963050488402	0.000682900372137856	-0.213523510531431	-0.858883641828264	-0.0785205580973824	0.860810890111693	0.340397493821183	0.572648556472747	0.142085404928427	0.268515778810892	-1.36465531002276	-0.345601431541585	-0.475984502804443	0.757019148936337	0.11697501186752	-0.0719711674941256	-0.178551783248409	-0.279491252609664	-0.0237000947804775	-0.492053428419311	-0.191830470459614	-0.0428108683888966	-1.16984729113045	-0.500580815145771	-1.80553826102231	0.742304673810938	-0.258844394138947	-0.638056373395978	-0.702941605824201	-0.251480620160453	0.33554707397804	-1.55458148558858
NIPAL2	0.111763906870338	-0.493486212895347	-0.167022440379516	0.266668677387308	0.177931979805525	0.779801010021219	0.318621957943325	-0.603583462654789	-0.0387951790798235	-0.71650978715887	1.09273339567156	-0.250044857424414	-0.824740364010664	0.512028949374189	0.575898662282783	1.50034604760313	0.671078283256729	0.493271828895038	1.02611339111903	1.23293534118184	0.827184462945873	0.831092754340399	0.814777424254695	0.524506069284219	0.0864678040992798	-1.07882778061912	-0.804667920374443	1.66780901763708	-0.286361528375988	-2.51491010773229	-0.39230206411914	0.92698812030747	1.2958521838209	0.0319494105423964	0.0757719222538312	0.351971662293241	1.78436381064229	-0.165667911521767	-0.394766728628458	-0.530719911307258	0.240313288013007	0.443026751747466	0.475816315221612	-0.30010747235752	-0.378078790683285	-0.0443975808827741	0.492416659235557	-0.111624334406953	1.22940402397319
DPYD	-0.268687212300122	0.771929840078157	0.859444259143345	0.300247081188649	0.764427143348129	0.288427182295936	0.286478498435039	0.560359755416131	0.637249871793468	1.44842706463612	0.841509012951154	0.848794986292573	1.29137493771425	0.979011488109555	1.13467280889247	1.64159903669353	0.392099812326723	0.463768308663359	-0.900984979642343	-1.40359938320527	-0.362813881634965	0.237847928264364	-0.492606543556329	0.46356911955402	-0.364106954541499	-0.412832037492484	-0.263398964595432	0	-0.527691343969507	0.318238437942469	0.911512307318733	-0.0198363868663652	0.74939440076882	0.284936832699529	-0.0430622733443498	-0.755067809343676	0.685384125795323	0.532386426348101	-1.24057550809881	-0.134543197193426	0.39087962506907	-0.610236548517812	-0.0255151815657114	-1.07951263370023	-0.285900304059765	0.074527620521796	-0.363273614566225	0.290220096467703	-0.340264650779579
C1R	0.100120577064597	0.835184630311413	0.313303960392262	0.359576803484617	0.563250483378195	0.721780222332042	0.536934564252194	0.539444685617282	0.63737697151714	1.40221434971161	0.796183230403928	1.51464971210218	0.739038957937547	0.139679292095973	0.559656437267177	1.22821291449939	0.576274649321251	0.891084118224424	-1.28234465777467	-0.81613645932484	0.0498147020094097	-0.0915976123753109	0.431237106828724	0.00207608028873557	-0.843345573522613	-0.844308713433861	-0.98777828164596	0.400540120274407	-1.28773653724894	0.148750292421866	0.83212436134349	-0.0902532794548766	-0.151265256447187	0.133275232454292	-0.0930662035773362	-0.400872463308765	0.0140835404170237	0.162837041566579	-0.247700073682966	-0.93707101712647	-0.485112523333718	-1.41412046229846	-1.64640619777403	-0.394561022412296	0.573920927082472	-0.545323004197914	-0.139794721956966	-0.0836170755711027	0.0541705263938168
C1S	0.505501994198092	1.19660703137585	0.43757271147907	-0.72940894871154	0.287673088757674	0.472486388372924	0.594288536414529	0.420071563536834	0.063151981261416	1.7264208286986	0.792844045746881	1.14169712980431	0.243615816420946	0.127596867085264	1.01163236112604	1.33431360764726	0.817542175209481	1.81287831616572	-0.644817992725148	-0.592262303315441	0.606805674909138	0.107456393131553	0.168996227031612	0.265955836161864	-0.158892645640646	-0.586045224833304	-0.9898763386686	0.459060141539243	-0.578757947036089	0.534358715263051	0.706205098662686	-1.09626607269696	-0.527328823587765	-0.174624482189076	0	0.210756436231545	1.01757695541264	0.682495824282344	-0.0297505115162513	-0.81285523079761	-0.18870774613487	-1.26965057235456	-1.3267915122461	-1.34989340900434	0.687016507352459	-0.631276879721301	0.0871600883153895	-0.177270911355839	-1.14317523907774
CFI	-0.217792558229367	0.57102741616563	0.68058976534765	1.01982864563911	-0.753851918598181	0.581643020369105	-0.853411956141991	-0.431323925104663	0.0648598567508805	1.28112507528539	0.924689514621866	1.07342475560359	0.804882198477102	0.66710258151661	0.0778191878451272	0.189694060924231	0.253003058588839	1.44448498851737	-0.48658728831783	-0.96095894607078	0.0144182851236857	-0.669768482175842	0.252621367020974	-0.70844098302788	-0.606524450084044	-0.446721389826136	-1.22049603732612	-0.516220991615725	-0.0785259621692559	0.427197126518238	0.0315035355258141	1.60317287713194	1.0370164785622	-0.271424130389029	0.488603666443999	-0.311648238708191	0	0.507151760921625	0.223222151843134	-0.765925500058149	-0.726770320038794	-1.60921840725314	-1.01241079298068	-1.43763957903685	-0.115888409440498	-0.723055051316747	0.264337660955454	0.112612929856482	1.02279999586893
PROS1	-0.145268432343435	0.378389232651076	0.646774233826983	0.0501238017690904	-0.162310770321394	0.719780725785922	0.010906842669129	0.0775731821201143	0.267304118765353	0.365322568462985	-0.900273144878291	0.962173357767913	0.706616503336505	0.923550623226904	0.405904322510922	0.839389548828657	-0.246859331278947	0.0459060624069407	-0.750083040108248	-1.19868796698046	-0.158230368558313	-0.287748109253171	0.40245329225757	-0.263778304283741	-0.788290084976414	-0.692349363124515	-0.481234946643276	-0.444741716413476	-1.14379994812447	0.216424213260553	0.174350728695787	0.0673055889659719	0.00875707019294406	-0.50154469648864	-0.54632344340177	0.235464958818392	0.446785044262078	0.0822839508934201	-0.159083963276168	-0.603229164629513	-0.188766839524937	-1.03060804657869	-0.271112052886423	-1.61186936950435	-0.815557451716214	-1.19772359840121	-0.123357618070834	0.904066805954319	-0.72846970023974
RAB27A	0.440029178231794	0.461173681520083	0.050744097319383	0.0624831043923849	0.271882018638492	0.204406155357371	-0.209749165116629	0.0201793264239454	0.219930880826507	0.88318608946842	0.396763142165066	1.09300548840943	0.722547652880857	0.758772869115127	0.554136792803251	0.322880920705393	0.595635083063321	0.965135819411599	-0.21339427145788	-0.401524710874761	0.183534166395427	0.0566417610172609	-0.0777455899315568	0.110547719788139	0.0334851277569394	-0.49478427826753	-0.289205879602905	0.623252717021855	-0.627579962399103	-0.768970216041079	0.603927170146865	0.22545858656051	0.498665542893555	0.33813681958289	0.0769401497013984	-0.244513339691924	0.277109812929708	-0.298715207765242	-0.418679957736551	-0.130246146431689	-0.060072854989241	-0.225164754559909	0.112468650282211	-0.363870194157133	-0.542733470794974	-0.417112107013489	-0.483581336604164	0.304116835937872	-0.194119184952451
SPINT1	-0.0199406913552338	-0.490618046212786	-0.75008535821068	-0.548776575106858	-0.629517784291425	0.33623047484665	-0.809480811120474	-0.00508931221086676	-1.27854665141139	0.169991517670318	-0.0772664183015571	0.859474123007583	0.866704203066338	0.443166003507426	1.27178361396488	0.711868808337853	0.140516275321019	0.311608715919294	-0.384916831497132	-0.620001261767299	0.203617687933479	0.681902732620619	0.119293558673491	0.0208211960182946	0.282719967750256	0.650931132872322	0.575560775972711	0.419370506368979	-0.125796815647642	0.0760078684315937	0.68463598266691	0.39409723320029	0.381462360257282	-0.203372421224413	-0.0765050181324915	-0.984069246588942	-0.519333109201431	-1.78233759274702	-0.277672443635346	-0.171505116463222	0.0970048864827032	-0.86126381119907	-0.296857450858352	1.69214985335519	0.0207563012019532	-0.485039447311109	-0.410747396828582	-1.32997065579042	-1.0218158678974
GLIPR1	0.432933570224749	0.152018423538776	-0.124434324300763	0.344838624399272	-0.35201750547626	-0.363452810589255	0.11004108556508	0.115955536829954	0.65555803951522	1.27705012996795	0.794633181341358	0.943118187337196	0.451059259696763	0.879923325968195	0.677008585047205	1.45782404843527	0.512985214953482	1.4878462050773	-0.308914636719449	-0.683661804323091	0.942096030935128	0.384712939690138	-0.200014904374927	0.141393477696771	0.504333594862606	-0.0169732495487975	-0.165179739383952	-0.433460731395207	-0.0570146695904483	0.615098050040714	-0.163971749246117	0.141362124695627	0.134167475385247	-0.456558564884015	-0.312233547634817	0.548867057606113	1.01200847762116	0.551988637454674	0.0671137304879875	0.383376609204579	0.299852848833739	-1.06446182997235	-0.715468258602782	-0.594973413640019	-0.772783404548413	-1.19538855853328	-0.0405721952991916	0.379773148140626	-0.292417783864211
SGMS2	-0.342390705313912	0.315890499190752	0.226249041059015	0.606040223627914	0.305668914828169	0.132923787505916	0.413846583546368	0.147483758566868	0.3312673438542	0.465339881322548	0.421972799908224	0.902432440883042	0.717917604257828	0.935109256012501	0.270078498538204	0.727134064844794	0.527433010039692	0.157561675410286	-0.72271186621831	-0.536138316815625	0.169965879886573	-0.26366552399177	-0.413723235927433	-0.89488235150437	-0.759135429662132	-1.09501694652512	-0.859988265102758	0	-1.06722839985867	-0.0433524690605042	-0.691674383100319	0.228920464950647	0.247964563777068	-0.0700231413608834	0.250203288647324	0.150380748544243	-0.248709862583374	0.0419125175701293	-1.63839990970939	-0.404696113992332	-1.31167414165329	-0.0811415626175617	0.218879014285912	-1.16952922375449	-0.735878046190797	-0.842357045706629	-1.50045183712767	0.655191547989783	0.258165542350974
CDCP1	0.958882208327673	0.730300896629664	0.251182698988136	-0.0455448544035624	0.182730249351684	0.0465588820877783	0.0977807269658042	0.449168202277021	-0.750774687024835	-0.369099016110705	-0.739882503787402	0.666611755419949	0.827782745309106	1.65560437152985	0.74861598833653	1.17663926795114	0.681398468959261	0.436992605211554	-0.581061903374904	-0.862668387102033	-0.361555944788638	0.315281730303669	-0.123945341072906	-0.136013307750871	0.0447835032530023	0.105067714415904	-0.0577989191079621	1.2912816865992	-0.504264018262677	0.967824958693262	0.372215274402723	1.21903752997375	0.114219889446032	0.876980562923111	0.0218824755051792	-1.43614773357171	-1.06769907103517	0.015369050097463	-1.26659681051978	-0.635789576580832	0.0160546139541725	-1.21504005602252	-0.367023660226996	-0.275064123909784	0.287345980045857	0.0765521038747926	0.0725741854032194	-0.970714241168782	0.263644391056097
TNFRSF11A	0.302605556654411	0.944204298884654	0.200165493322631	-0.953565742010963	-0.273110003592941	0.652756862729764	0.785125040182954	0.372394016818464	0.0766719459303116	0.202413753629442	-0.666152812341051	-0.0188362321187115	1.24565610353915	0.71499184686636	1.53611361699183	0.441851209982484	0.452776938512964	0.75653196573847	0.128879974430432	-0.180097623402294	0.340423794760279	0.801317695900535	0.439145954098564	-0.0501964281441945	0.309595487476114	0.332524182983384	1.14262956091565	1.07971445843243	0.151384977998325	1.02302477424117	0.125692623727309	0	1.22662773970041	0.361540467867528	-0.25018622024475	-0.728502936277776	-0.546828946217763	-0.934363847091008	-0.553252888078849	-0.500311956914717	-1.04046643449703	-0.143053242888573	0.376171556745378	-0.566809081581587	-0.313420054848058	-0.0580976920015537	-0.0798307884037855	-1.30987858155634	-0.445776362847728
AHNAK2	-0.206645174914959	0.703337906934896	1.09744872543024	1.93628488212762	0.274114107390706	0.334637297103992	-0.198214788551303	0.865204427702703	1.23503373080695	2.0207922367817	0.0391067432943723	1.83610082390073	-0.316666560463789	1.2227930507291	-0.674672018013583	1.13981814643276	-1.17812752309877	-1.48068613282857	-0.468074397049319	0.627253580086955	-0.0277945563740794	-0.239819565546778	1.08340464083153	-1.6642271786441	-1.06778083197731	-1.34803898930781	-1.51594529275399	-0.709006907721754	-1.13639056056194	-2.10624550928046	-1.03125895911041	2.15728840001825	0.75255628526731	-0.204983633230925	0.888543743326709	0.0895561322363207	0.527796760684929	0.353376973806253	-2.28648884153102	-0.329295252506287	-1.94204736022858	0.471549137811101	-1.34279104975403	0.100839298400132	-1.33396172277648	-1.04718690423983	-0.750172660405784	0.229741390235928	0.609324391407977
GPRC5A	-0.09200846285309	0.668871531377276	0.0360750975110873	0.492366440592371	0.152905543506055	0.0387213253785888	1.58488904712336	1.64657440229685	1.15004623359264	1.5103000212113	-0.30241696241816	1.39332262732005	1.08825856144597	1.99331091844341	0.505773107026626	0.548157636969104	0.990938534105496	-0.252302121762556	-0.152152183078865	-0.441614019498671	-0.551639367086727	-0.811225819088651	0.185678458788588	-1.06836475366613	-1.08866931042633	0.593183564423299	-2.26692381523426	-0.400826543824693	-0.888835080007887	0.66806164955748	-0.32492778389102	-0.678363197555343	-0.575734000574938	0.722932922048059	1.23739453795175	-0.471564924664909	0.0225775948260375	-0.98722901357258	-1.26170345444551	0	-0.438251009952655	-0.516473505041557	-2.15851239639284	-0.422215940610605	-1.81679992190082	-1.01954445308497	-0.705142196525858	0.572989874520625	-0.923370539364716
NDRG1	0.856620912484779	1.46475246519798	-0.0280772315775297	0.874517420184837	-0.156382633892626	-0.148546711401337	0.671003129336445	1.28421345070066	0.564157756711544	0.0166518007985278	0	1.86315288324542	-0.209381632536708	1.24046100143167	0.397633486943131	0.885995681155547	0.696556768383775	-0.249559876215226	0.205834256834485	0.516312218987315	1.03185456640048	0.264064976654041	0.803917606901774	-0.44188968291095	-0.261752079488202	0.112303219202323	-0.864226719928262	-1.07402795641732	-0.665954414293834	-0.738238941670431	0.0799681266762198	-0.551266862722466	-0.346994129955182	-0.97876047428624	1.43680532043089	0.0965299250259846	0.793601621025733	-1.38163112867248	-1.79593183484812	0.147546575448519	0.0459747309890589	-1.72923898064671	-0.765521643379118	-0.123960786422401	-1.41647887533323	-1.45156352475721	-0.493396348610485	1.09797096298861	-0.326407034560605
SLC2A3	1.50880319577209	1.18803642999818	0.649206742652856	0.39936059098881	0.733799191667498	0.348554996412757	0.311856773057599	0.847436371943648	0.581191676187241	0.69350056384975	0.202278740197587	0.589040550894108	0.282182374267811	1.28659872866422	0.889723919546064	0.471416137268041	1.05414608045942	0.86216050610642	-0.0961285299987791	0.104225802274761	0.194194878746808	0.367941517084067	0.496259847278869	-0.459459211947849	0.966113724018965	0.641479522807594	-1.38733230816287	-1.61890258561395	-0.325811016672619	0.301210990462785	-0.443615784381237	-0.304264371931387	0.633776223974996	0	-0.0423226768577957	-0.212326235655682	-0.554210096565071	-1.19977653142137	-1.52808471045127	-0.377452553210231	0.391096459004575	-0.762841869212333	-0.998084032398319	-0.272400621404736	-0.815343286016706	-1.10919193696602	-0.384488411821281	-0.395855798484174	-0.542538289286596
SLC6A6	0.550812253203346	1.12531770951386	0.765676732545422	-0.0187406403243265	0.59788958250212	-0.286179410234912	-0.335244994898394	0.451949906074827	-0.390151215460434	-0.493380559626907	-1.1763521310496	0.737791163256681	-0.66737690304649	-0.393079532313325	0.315049527221881	0.631578141366605	0.88347048425272	-0.460242171935286	0.276745566726557	0.268336021505506	0.693358595726042	0.157140331586074	0.809065420091262	-0.492914640197485	-0.33726726012827	0.523389690238471	0.0853401384145181	-0.399644704132526	-0.161942270754131	-0.429603517537155	0.103347731214795	-0.10362797002987	0.0623134700358879	-0.586321191622831	1.55140676780998	-0.161809356251189	-0.0526091769853183	-1.01817261169061	-0.814805801268592	-0.0342615328674405	-0.639079936921247	-1.07112295436663	-1.33203548320255	-0.259821918777868	-0.232978604897161	-1.16413057469203	0.469648797523798	0.975449154235417	-0.771719725592026
CAV1	-0.467674428863975	0.205483049043372	1.55668872207625	0.765410812990168	-0.609993966243359	-1.12323223722979	0.677691949373134	1.34461048380565	1.02979489599457	0.181736067907214	0.274301457833463	1.26347621138299	0.707728460141955	1.27217748480932	-1.12647340562039	1.02453712291098	0.0886955431716119	0.71054571844282	-0.911741606430695	-1.15168454170388	-0.702485374039286	-1.04888883743542	-0.0446888574046619	-0.932534039599648	0.0172554388820108	-0.118128535873261	-1.61362242246836	-0.309584265169932	-0.474430340109878	0.0995226943759464	0.501374025813015	-0.646608997094623	-0.0545396023164332	0.0970411631796011	0.62795343826006	0.479808220907845	0.716794753951054	0.00566079210640413	0	-0.958032464530265	-1.02630557982413	-0.0731338064939773	-0.955646036753243	-1.08399509231282	-1.31577818343549	-0.759469342924377	-0.15127035387732	1.26861479567234	0.499129734775545
ITGB3	0.558053087750153	0.644215529801573	0.984071930908611	-0.170451751738474	0.0225993869286756	-0.208874201156337	0.586720696067516	1.04823932954468	-0.463106677586103	-0.324879369029739	-0.853938049303734	1.80437178949224	0.786264586465645	-1.12448872565323	0.146682590732672	-0.148243178886876	0.221608839124919	0.284727311138568	-0.0136272550922696	-0.282876999677338	-0.840259510044183	-0.827840257575471	0.00895072475633796	-0.664313880599872	-0.100210014313006	0.497241682545446	-0.306514368103857	0.278070264840796	-0.993344211735654	0.217451399977405	-0.231418376207115	-0.968580395404124	-0.712344480602419	-0.370734367466072	0.25944043153636	-0.481423765768896	-1.19647777349041	-1.59049012458068	-1.37995338717953	-0.646832464915963	-0.718690372693818	-0.899532548825918	-1.62589589976509	-1.73010000384996	-0.951526129790519	-0.58629807826415	0.458910706822178	-0.530923628007569	-0.45611007986643
FAM83G	0.873009750208186	1.41730191389107	1.49466280510002	1.34615806495219	1.0783889088467	0.0339371295918447	-0.275517342835515	1.55525362390911	-0.952226875775157	-1.66914941969791	0.620556504127862	1.04134159296511	-0.0147880976801462	1.92532120780163	1.38382068780708	1.72099896505967	1.03409943956582	1.02307371216881	0.445304149448601	-0.324447283222623	1.13607135928916	-0.0955914991941096	1.26156434550895	-0.85057645562565	-0.534836197997695	0.533466563671186	-0.756357202521925	1.2440897434818	-2.62531423728427	-0.90261576344199	-1.4010697146703	1.76113514983693	0.906665979638405	-0.365525515950265	0.576718612952612	-1.31913483660704	-2.3902770699428	-2.266889481307	NA	-1.40331518639716	-1.13522552474462	-0.365055072458136	-2.69106729834732	0	-0.615243403579404	-0.390911078605128	-2.23904850513742	-0.55344420386132	0.809405455316712
LOX	0.264029613236569	1.22375140050281	1.08647957654528	1.05569912237785	-0.365737126160266	-0.844892618352116	0.342285364382204	0.627104601137387	0.463874285288388	0.46823604294862	-0.205916878700659	1.82062541060219	0.409051357864382	0.422945802762086	-0.875162882701832	2.09596764161279	1.59894287149601	0.469682267137027	-0.474567986415698	-1.15042508890195	-0.517033951325287	0.420763831037635	0.0862061347074837	-0.68962506511525	1.08351279172744	-0.037358041466568	-0.740066321502199	-2.64776622305214	-1.30059120605439	-0.169164267986058	-0.368222390209709	-0.448800290123177	-1.60222334958802	-0.424424417276302	0.61417385565715	0.0386667784178315	1.1158076463831	0.123245965012715	-2.48154310626981	-0.366644111264279	-0.238245695209545	0	-0.776054201589427	-1.97337275126867	-2.48038379527994	-1.84771385905176	-1.84496095052305	1.29425777085795	0.577556188936718
ITPR3	0.664265407577085	0.243653288187068	0.845592178111628	0.193632990979863	0.807046922095968	1.28853732817525	1.11629878271794	-0.2804569887391	-0.000631836113051796	-1.55134070998569	-1.6768369593352	0.0568476138766346	0.900665027437483	1.7593638161261	0.45595507958836	0.433849134999996	0.517094824414287	-0.744150802010743	-0.561562694646125	-0.168167924503176	-1.90323999027721	-0.236274054227965	0.554325959355367	-2.26592885492597	-2.01028647698003	-1.20880033841747	-0.393860376109062	-0.34386770814654	-0.744905821831803	-0.674309085814672	-1.17163304798971	0.0780545374640833	0	0.391195682997999	-0.751220717028129	-1.44642356372465	-1.91239724383678	-1.71517643060281	-2.19190306548307	-2.650314267455	-1.71442894706972	-0.263053053018428	0.448428139801744	-1.30987402892879	-0.398522123985962	0.197543041760715	-0.545670124568792	0.451494105647735	-1.43477157077099
PTPRU	-0.162452981736259	-0.510623802752022	-0.215670779306518	0.794866742548006	-0.13417064808109	1.01046308467768	-0.207988716776411	0.233810928566633	0.539737607735015	1.47641054548854	-1.22473608736338	0.427756772135362	1.57027481620382	1.75467131405604	-0.318719088330963	1.46746074459414	-0.277166598247188	-1.00763624476126	0.211665375829407	0.967958758629517	0.0037690939165032	0.286740387089828	0.789070397732142	-1.28407227699686	-0.248989258468651	-0.355986487566579	-0.431066019499543	-1.11708723194175	-0.77951273226972	-1.63270120689887	-0.459383120517361	-0.613242589671252	0.0914297579785108	0.820842183904357	0.904122244743799	0	-1.84735182017692	-2.34024709456102	-1.08198548239319	-0.943826587465931	-2.16135573356738	1.31031648693262	-1.43517615769475	-0.482741028147271	-1.31608323108726	-0.948461103641155	-1.91934937981061	1.29343187044727	-0.993311506012426
ADAMTS15	1.06633500492959	0.132469547369256	0.348283409594306	0.526978619793135	0.0342795428991553	-0.34561487364816	-0.15702168271257	-0.0810972523318328	0.398416726328612	-0.957596192600584	-1.1660345951208	-0.0662506028143282	1.07903313498749	2.03637040733662	0.131778220194155	1.36219493774662	-0.23021204581767	-0.820451198833866	-0.806734295937496	-1.03127251814531	-1.54878145326756	-0.686231918959036	-0.297206679761446	-0.0711740712948651	-2.03818696901134	-0.808431099892798	-0.136589261578014	-0.98877835814383	-0.668531215882498	0	1.14520561796489	-0.815734165779326	0.86783963566202	0.308932748500998	-0.213771716680933	-1.12427213490746	-1.73274657087038	-3.80661402137171	1.96018364098362	-1.47671837803457	0.379892744930537	-1.68162158953332	-2.43897064269403	-1.47073501715268	0.884076669509377	-0.457332974490484	-0.0176195189555082	-0.2061083602992	-0.436081146114163
BTBD11	-0.0279753529395447	-0.973861837250608	0.915928264994464	1.06861368910397	-0.940820718929234	-1.21634304258505	-1.69780320197343	-0.647465730322378	2.11522753735409	2.42718734642581	2.53247851096673	-0.765947607946946	1.78090077650809	1.18151047467494	0.440729070426185	1.45140628443666	-0.0272099099066161	0.781266458271363	0.320526323159	0.6775464003284	1.13940940075182	0.813706162307994	0.666241087955316	-0.829390637102223	0.0663244376323745	-1.95132230883777	-2.73172617038999	0.521992349912619	0.100200071882883	-1.13276407378552	-1.05137046479429	-0.280019564138504	2.15998290761682	0.097489039036549	0.36021728696247	1.04454134631427	0.312716006119622	0.11612784594616	0.766788478509229	-0.429501208776638	-1.4122054578858	-1.60827855889302	-0.868864055569135	0.147735037877772	0.634932802139856	-0.0595880031929285	0.895594166007637	-1.56635613771305	1.34577862566362
GCNT1	0.722426742260377	0.431079859766015	-0.168263886017734	0.247308004192748	0.56266576974156	-0.206142635556844	0.38797187360186	0.628375670734373	1.23504911051894	1.17398867385299	0.0613231083450778	0.740411435468277	1.9540251729067	1.65936406348476	1.31932932683325	1.11045955083447	0.307290300070025	0.628062895797851	-0.169149100856429	-0.149643900150576	0.895749795937049	0.766883137285009	0.613880482776543	-0.232877673777014	-0.252227946137632	-0.863995244526147	0.0243775507253513	0.197751591259441	-0.349397772751372	1.1583001862602	0.736221974141992	0.625958296657288	0.1344808277438	1.12523207034609	0	-0.327745222482881	0.647815594762765	0.390335361166401	-1.06683333119131	-1.05270781477888	-1.67873758915836	-0.174544498959132	0.159708474041689	-0.418202664336139	-0.628549028938953	-0.567955590476004	-0.193041109364767	-0.654233272643976	-0.395568616218174
DCBLD2	-0.217215694828177	0.366638261877499	0.240861738736493	0.00219213423012535	0.0407967426237672	-0.0961192748660999	-0.472852475052576	0.0121492151551042	0.0354806664478895	0.19605900313609	0.000529820773332192	1.11972590740302	0.71394455188103	1.4575706458498	-0.0599298736687781	0.587335741806531	0.166765109779626	-0.677256078232183	-0.17518570090042	-0.640955486628828	-0.340643243055662	-0.426856396627984	0.282943501932276	-0.442713778320031	-0.411533051976204	-0.672835996303123	-0.499751396294054	-0.184566199248814	-0.420491401013207	0.186285459165599	0.0588961681539016	0.480702965743422	0.049769884209114	-0.318795195310021	-0.122278693168343	-0.0036136189312088	0.479260760438168	-0.000645821213576017	-1.00556377093582	-0.458054386159768	-0.725975862431709	-0.0787096676530832	-0.220315186584007	-1.135735089972	-1.29412061886204	-0.560363067270499	-0.267341194145737	0.294974081551425	-0.217203780352052
B4GALT1	0.483226788812929	0.590695428600685	0.115438815683539	-0.398230365461811	0.322668946716284	0.125486709132676	-0.169660384809804	-0.286245301021314	-0.281276086121807	0.385839886665462	-0.0913285736855917	0.904431219694641	0.701218588091405	0.504002204334632	0.559093285141814	1.05735037326049	0.383762491724367	0.338642006278926	-0.309239091286397	-0.369987596158988	0.0176046038151987	0.350262006087369	0.385948944355518	-0.0427250671344293	-0.039279983068751	-0.343472739465304	0.454782309337483	1.01618269436643	-0.15146297831226	0.760711768830626	0.6694119689165	0.190493723048506	0.361576793807563	0.255181373631389	-0.18996784216904	-0.461776201429162	-0.451124212443456	0.109263938929987	-0.311853402405821	-0.188727119878084	-0.259202073581336	-0.228143039526881	-0.115130427617374	-0.0956992976909807	0.323577380614454	-0.725422560746042	-0.216597369045835	-0.370081976818238	-0.433822183230962
RUNX2	0.424286852541375	0.255889664969757	-0.412709976249596	-0.143938806976734	-0.167344091035138	-0.0608604489527919	-0.280712427047332	0.149751195550663	-0.344852262638425	0.92041824674281	0.284421389527931	0.665807831084985	0.502000774546957	-0.0879864594244018	0.760405509143164	0.890155808375134	0.440400507111614	0.343486791933514	-0.120932383707744	-0.454549517692582	0.301603564731295	0.651856943331637	0.16564479635044	-0.264388685901877	0.14521057909425	-0.238482556713774	0.713200415835862	0.381488723987739	-0.0830740235729638	0.462222582495508	0.20963372041291	0.436819641838926	0.568354510203182	-0.205906795480545	-0.182492754145747	-0.677403991726881	-0.309555309257541	0.367842614727183	-0.969705162829479	-0.646812080436205	-0.443418711855206	-0.33848803315834	-0.305959609955839	-0.342953455369714	0.0961966485510353	-0.698557429566047	-0.371983961178356	0.0608922545259575	-0.638300091827605
GXYLT2	0.0493497954507743	0.318752360935322	-0.312487252844095	-0.199759804952169	-0.0365915906483844	-0.433982703594898	-0.183832692853523	0.467115874860587	0.350552854673269	0.0601356275609628	-0.756603731022115	0.546018919981343	-0.594505660217425	0.23956948057414	0.192897819430449	0.208600160785456	0.544605129737262	0.396530499577634	0.0827446129517803	0.128901122630091	0.755159742569311	0.595727420058067	0.0910155024748507	-1.04655720897754	0.45067884390427	-0.619824427447014	-0.307982650137849	-0.505767763461902	-0.4631484453669	0	1.13918581097851	0.114342277935054	0.497685288970629	1.44972719348246	0.632041537723352	-0.340152535009662	-0.0548021719433255	-0.132179883465372	-1.01398523797391	0.785501374022036	-0.714754818059914	0.392642669179487	0.254684603777481	-0.952319602121615	-0.743380253368318	-1.19304399024671	0.00103463684194478	-0.315806268747039	-0.639346665410138
P4HA2	-0.340570321601739	0.290767145887638	0.124897172430428	-0.132298128608624	-0.349458101289736	-0.231472020348422	0.2268350631342	0.583890033830324	0.330008485610003	0.35133969874393	-0.128164713260523	1.26450692544412	0.26983224882884	0.919964037853134	0.328167040356297	0.863046831039853	0.270182890891214	0.263655803844724	-0.2148382911804	-0.00254027465458866	0.821380695400448	0.197238547791232	0.223352833325881	-0.382337516797747	-0.161503468088632	-0.0724824436931801	-1.07503855186564	0.916891499289451	-0.211175741730925	-0.0975933166028605	0	0.214559559807631	0.133179519649542	-0.285280961507109	0.218263746767779	-0.190719799231483	-0.0739957220302473	-0.364959676664358	-0.953305186722159	-0.383458452553232	-0.399252543284525	0.284728686320351	-0.236053847620715	-0.00495767979832209	-0.889147117000061	-0.683747748212232	-0.409178964896044	0.0521156453323966	-0.0741781054156265
PRICKLE1	0.509776639024513	0.11832502634637	-1.86282689305463	0.124925779498054	0.392295283896251	-1.10790652932299	-0.268822693015931	0.0342698428948388	0.536381717347704	1.20982370817068	-0.941663467891991	0.016851960902769	-0.586489991483194	0.711438818819812	-0.325471430853401	0.96164833038988	0.329889878397179	-0.553929008984248	0.256946961528044	0.863280294762639	0.693089476243575	0.64637373826718	0.649258893442697	-0.0932579503370324	-0.19213528972168	0	-0.756806045113094	-0.0830190229578493	1.34123140412153	-1.02791767942647	-0.179144603078791	-0.931056086459282	-0.472299606955065	0.868457402897303	-0.531127146606889	-0.932391671504207	-0.806889926303972	-1.15093703595105	0.564826999389115	-1.08504330555348	-1.18585268595629	-0.724280183251437	0.79594627448922	0.0482010799371003	-0.780254096795563	0.0276626269346114	-0.455255486054266	-0.738147537542897	-0.657194172634743
DOCK5	0.946898404708416	0.552029840991194	-0.792675704158009	0.0889277661371992	-1.22397276415128	0.727125538003266	-0.536556475134017	0.0189598529925597	-0.25098627726023	-0.64437416642048	-0.495929833515663	0.665897924749378	-0.370680304993137	0.344285389271553	1.82626261250469	0.333205095128351	0.767313001415554	0.170557508045652	1.33178124170848	2.03147857454211	0.000639867884852285	1.73946650322247	1.72050898388395	-0.67315116125621	0.0598034857388923	-1.0328249125161	1.11224943257095	-0.47390937449298	0	-0.205205850627542	1.1141799421369	1.19403454602339	1.24178906574774	-0.234750737881446	2.79605514086733	-0.775807937968347	-0.181178954727222	-1.21805812123156	-1.19796170739414	0.369956699079668	0.584187444013539	-0.368250062106537	-0.438149879192651	0.292562432672316	0.372287297557745	-1.09556677146107	-1.46213735121245	1.98994281609767	-0.0876174960789971
SEMA3C	-1.01432566188226	-1.16517874206938	-0.252337192061867	-0.62952824914669	-1.57857779311102	-0.589553255376117	-1.44710449662105	-1.0164144382537	-2.22461283756101	0.393894229873111	-0.493227242565634	1.23093522541159	-0.971904810753506	0.60071990198874	0.204960753378876	-0.392126754511339	0.587561129767882	0.240837750908994	0.706125072332466	0.977850480791339	0.0166549996348584	1.27324692567644	1.08721955925163	-0.865866610250644	-0.0416106121258403	-1.83186819638621	0.30956799021834	1.0407951265908	1.02691725275218	0.174922686458152	0.640753835970077	0.298533532848584	-0.312609632202832	0.528550112967753	1.6868502975341	0.392002083355132	-0.136264389282946	-0.150330575062283	-0.0732091365367363	0.332062331499993	-0.301567886505118	-0.751914725172751	-0.497662645025479	-0.269084690064749	-1.18330062395983	-2.23958697866563	1.51836370081203	0.590073756339441	-0.00622386550333285
CELSR1	0.954540659991098	0.616368975906636	1.27029769256906	0.238489711614092	0.113659185217537	0.384279370722715	0.940853484285448	-0.14993440526786	0.967525473175389	-1.5800860677732	-0.403216182570884	1.24882330168395	0.620384393478023	0.519456799286163	0.742659710403616	1.05373970538621	-0.10020754881613	-1.48895634746897	-2.08430313333339	-1.65721453085135	-2.02004074849241	-1.25005195643145	-0.56837552137633	-1.89235679829063	-0.705414803736018	-1.54824665548803	-1.72951365157836	0.507852589614654	-0.862255460653363	-0.890503073023538	-2.07070884316343	0.58196136723908	-1.46629494430131	-1.68620200050325	0.106180360629302	-1.05128112071919	-2.91793067605629	-1.22113513147533	-3.05967409970182	-1.30897506020199	-1.05451582552245	0.369778076314611	-0.763652354791628	0.0450400627226988	0.388988514754011	-0.143364894006495	-1.19328251278136	-2.22796141508066	0.425636055290494
COLEC12	-0.253105789288218	0.144342089134444	0.293926511422121	0.466106419983243	-1.0050883228999	-0.609004789711046	1.13695942406629	-0.532270288399751	1.00701589233962	0.975555499589183	0.215219722815374	1.98270450254904	0.261504148646479	-1.14552659012845	0.1475477569896	0.572687685469607	0.665631581942877	0.8366130999088	-0.267753551233829	-0.00704464711644137	-0.59793861863262	0.154424950769428	0.870728247039577	-0.687454283590917	0.48306718419604	-0.348091291725423	0.438883031741272	1.35012934581878	0.351629372914182	0.244928689026762	-0.0731423710045886	1.4617710675722	-1.20026144693857	0.776801645106831	0.850294721714348	0.0489855431108209	-0.150982627689334	0.428605891730363	-0.120588640165263	-0.503310299311375	-0.691031339682412	0.821081327962604	0.802985350553083	-0.957932977834498	0.287467674014516	-1.02790965704678	0.319515909761712	-0.890698515447705	-0.546283544616343
PTGDR	0.0667555220012945	1.1023222542878	-0.498356340925179	0.699307146227263	NA	-0.584751502942536	-1.02774617279948	-1.04274495412459	-1.01121036295256	-0.629585699070201	0.537788384890901	NA	0.762424102609807	-0.340172255073178	1.48728632866493	NA	0.662680651117785	1.75883706185855	-1.11782985987026	0.897420624191831	3.10994518125457	0.250825040873654	1.32657376059566	1.03629352426885	0.674617180629929	-0.100951059694411	2.2756415469641	0.856528664087377	0.206008952571489	0.424645512749296	0.0439761059859138	0	1.56894138577677	0.999466637839618	-0.255533951076304	0.924382901771491	0.0356495495519891	-0.534178580119349	NA	-0.0761204854111835	NA	0.962208810182773	0.83346479855833	-0.906396658228957	0.327861815318043	-0.362985397449771	NA	NA	0.00312012733624368
ITGBL1	0.982074428488408	-0.793536532215634	-1.25919499815631	0.200810109428122	0	-1.81560223331924	-0.93114510722714	1.02535824443017	-1.23315924370796	0.453466722174106	-0.632130331474184	-1.26638508372765	-3.14836269618833	-1.41282324373423	0.844197971878271	0.99128762197933	0.747056007927837	0.280714306546385	0.196271882448088	0.424235769111625	0.695294841927212	1.39419125812778	-0.444122957984489	-0.620666638790075	0.463114780160039	0.244693578049743	-0.020638596420174	-1.77020573068815	0.277007906596077	-1.75891164930785	-2.05666829362106	-1.34157565295761	-0.35509157361155	-0.70586800290742	-0.0719371125998422	-0.846305148092713	1.36968846703813	-0.138680135560647	-1.20168362723038	-1.07812393935713	0.252395544470751	-0.327521419009346	0.959884952746916	0.347679522041464	0.111185649099708	0.783064365537703	-0.0668644708717463	-0.21919630928455	-1.45088305736663
MRGPRF	-0.0560358122286957	0.0658505110737578	0.498132350392514	-0.329385778541617	0.140130182512619	-0.396655391058221	0.450569916093014	-0.124095045847908	-0.323129104769947	0.669721107209988	-0.116870321147231	-0.256137494450664	-0.0207282134438142	0.406425653656739	-0.619620431005963	1.39369432454584	1.00205747833769	1.94435647486723	-0.184546429609963	0.122324440750508	0.388929204573851	-0.399112062074295	0.35301323693459	-0.381804938092207	-1.20913664051208	-0.397751477865885	-0.88411212251003	0.296544324766032	-0.242192041996194	-0.781263574429809	-0.905476255605013	0.200678785448497	-0.366658048404101	-0.0797490612882953	0.590738320774825	-0.0839118785252859	-0.681216732025768	-0.251550953341839	0.679022116756495	-0.652342408410944	-1.44026721650594	0.304876027047918	-0.452472445167916	-0.543619518044775	0.0950901784696276	0.338990514690456	0.412290951509936	0.303225860860282	0.538168309001142
[truncated: 64 more columns]
