# Supplementary material for: A prognostic matrix gene expression signature defines functional glioblastoma phenotypes and niches
Source: Commun Biol. 2026 Jan 5;9:18. doi: 10.1038/s42003-025-09245-8 (PMC12769572; doi:10.1038/s42003-025-09245-8)
Supplement: Supplementary file 5 — supplementary data 2 [file 42003_2025_9245_MOESM5_ESM.zip › Vishnoi-et-al-SourceData-COMMSBIO-24-8619B/Figure2/figure2D/Figure2D-MLMesRNAHeatMap.txt]

TCGA.06.0745.01	TCGA.32.1982.01	TCGA.41.2572.01	TCGA.28.2514.01	TCGA.27.1837.01	TCGA.27.2523.01	TCGA.28.5204.01	TCGA.06.0211.01	TCGA.06.2563.01	TCGA.06.2565.01	TCGA.27.1835.01	TCGA.32.5222.01	TCGA.14.0817.01	TCGA.14.1402.02	TCGA.14.1829.01	TCGA.27.1831.01	TCGA.26.5136.01	TCGA.06.0138.01	TCGA.06.0157.01	TCGA.14.0787.01	TCGA.06.0743.01	TCGA.06.0744.01	TCGA.32.1980.01	TCGA.06.0132.01	TCGA.28.2510.01	TCGA.16.1045.01	TCGA.28.2513.01	TCGA.28.5213.01	TCGA.06.0156.01	TCGA.06.0646.01	TCGA.14.1034.02	TCGA.32.2616.01	TCGA.14.1034.01	TCGA.28.2509.01	TCGA.06.0184.01	TCGA.06.5414.01	TCGA.26.5132.01	TCGA.12.0821.01	TCGA.19.2625.01	TCGA.06.5858.01	TCGA.76.4925.01	TCGA.06.0878.01	TCGA.06.0125.01	TCGA.28.5209.01	TCGA.28.5208.01	TCGA.06.2559.01	TCGA.06.5856.01	TCGA.02.2486.01	TCGA.19.2620.01	TCGA.06.0158.01
SPOCK1	0.53955760844264	0.215665874970872	0.915703801946889	1.49382697209489	0.0398009912329882	0.535018528852311	0	-0.813972889746862	-1.07466853528613	-1.71874571494277	0.186565843902209	-0.670315042594951	-1.42071743710231	-1.13225194447873	-1.43455748402677	-2.47839652271633	-0.578004308848764	-0.649468005497104	-2.72028964638876	-1.24762618682673	-1.02686277956008	-1.25327761949892	1.5139271189169	1.37571081652785	1.56510978258119	-0.407067361831788	-0.231117644134979	-1.51643358556934	-0.172289643222126	0.398212617108892	-0.553222465066	-0.635811047043883	-0.462355964444119	0.791854600246423	1.90031826623191	-1.21854185039954	-1.04486121582036	-0.248996142042341	0.58335897213645	-0.0710205081997858	0.568340704001003	-1.18793410980191	0.140322194174175	-1.55427767173584	-0.207639156843238	1.20892165042781	1.84994385580227	-0.254448336591274	0.774476219967928
AEBP1	0.382226819509316	-0.192197950243526	0.69511392318667	-0.463413347195187	-0.436972029366274	-0.587710153310323	-0.343380563286343	-0.435775756268501	-0.429837223362848	-0.56046883416669	-1.06931083219164	-0.937252998530129	-1.19355793248022	-0.996467766586535	-0.611956199474747	-0.80020571947418	0.5126960826696	-0.363392946200174	0.389619440265868	0.0967596454525346	0.337479788236204	-0.618779287581676	-0.959791955673026	-0.685580523541555	-0.859662534209487	1.27454759934519	-0.286994555262637	0.790373892014959	-0.0827766610708112	0.717508892764616	-1.60705947616808	-0.378105329170593	-1.02118667088671	-3.061229697391	-0.781084538131592	-0.438241919598366	1.09128890117898	0.221969940171101	0.495296607106859	-0.583484935823966	-1.0410683250693	1.22070257485979	0.110645919595104	0.362412125550413	-0.392341742988128	0.48602680848772	-0.36713781714324	1.25699656717737	-0.103510996448027
ANGPTL2	-0.40411365890955	-0.355324526861653	-0.310180895888867	-0.795217477075387	0.829288383027567	0.585870471542781	0.811526568050489	-0.325343353085428	0.110915458588487	-0.567930077325629	-0.636699688937159	-1.10156462153087	0.388912180359228	-0.300312034708057	-0.667707234155345	-0.475045335507786	0.30994554317005	0.324017864039394	0.258845846546954	0.510441791947716	-0.0466493932876399	0.620031977162446	-0.423011013066972	-0.80836424308375	-0.5776524273457	-0.139616157015968	0.245485810354635	-0.551778549793933	-0.252556416433586	0.543211044426723	-1.06603561737548	0.00935677901067456	-0.532681800653026	-0.970366856965112	-0.176840982791635	-0.180065846718852	-0.486117823322444	-0.284783898936521	-0.368241197195524	0.105071446651497	-0.03781729287237	0.431158815744499	-0.0494520698202549	0.360794451830714	0.0931367172425636	0.203949845048021	0.437181693425449	0.255862189555581	-0.194080234186071
ANTXR1	-0.430853883538555	0.54825400390681	-0.742205325110949	0.405904259078567	0.0339551069253085	0.343942300621636	-0.0391654699352895	0.368453746152313	-0.133075479786535	0.511648804095633	0.181335303332602	-0.0537108660071365	0.028006437155771	-0.380175258147034	0.00770741428743147	-0.513152841086908	0.0812740920787251	0.258276745137283	0.580190581042701	-0.119517161625444	-0.142198164210384	-0.124854737138573	-0.37663570535247	-0.528245866295316	-0.520789907101142	-0.0381101153661142	-0.241556459637762	-0.950655658192005	0.182829584829125	0.358612483228114	-0.530468234099426	-1.3956002582908	-0.0665877965814876	-0.569203585892121	-0.656684569515371	0.129097265889402	0.0691838637195647	0.266890266715545	-0.430871442613268	-0.621651648219509	-0.883219981369347	-0.013212779052245	0.247263886392912	0.261659675369435	0.0804552826284393	0.19034242462928	-0.255556540307332	0.249870986817706	0.0318293318902418
ZEB2	-0.553953351383199	-0.676138657334053	-0.590648204164647	0.312305185232667	0.155512972764161	0.409041400890274	0.232210135647264	-0.080971941256276	-0.228165159258572	0.12585802362002	-0.640498573518518	-0.278397006055831	-0.597448377358712	-0.653534493688508	-0.832166964200896	-1.10027359901148	-0.164158826649096	-0.356213793030528	-0.183912826875675	-0.628177004045922	-0.420711241686658	-0.557793502475526	0.0671577322710962	0.319647810633246	0.227037574266126	0.193071419318025	-0.376971100346242	-0.303102616305685	0.120585873977252	0.223606971512347	-0.334149835405217	-0.159913296702	-0.261519535196351	-0.439250695636119	-0.45666771047029	0.000963353546968088	0.0176541663077983	-0.108892325384975	-0.548263104548203	0.0455179329245981	-0.318554313672804	0.0615108118558957	-0.318675335561177	0.0730784143445192	0.14204573377015	0.515695773201701	0.0519926156969594	-0.0558759514707803	0.150662057844016
CALD1	-0.0898945546745675	0.315622102704364	0.186718551720738	0.122965571293238	0.309763378728667	-0.0873442914938717	0.126497307254017	-0.0625569330849804	-0.0794895819157186	0.0806568216729012	-0.21822392552159	0.187929586174049	-0.359542176030342	-0.756703500325973	-0.0780757229761468	0.184733001177556	0.017002123972439	-0.174917131614621	0.152711872676347	-0.549069895882201	-0.349184845493496	-0.375628823406177	-0.812249937843097	-0.554130332033239	-0.533792384694208	0.195463946300048	0.339789036089407	0.0481022097315118	-0.0931708385945779	0.219029267754628	0.0939849421153114	-1.31180631847981	0.228738521823982	0.113391152385984	-0.469964790225867	0.0580744504646606	0.178168633397247	0.426738239269908	0.0578455110170291	0.487661553398925	-0.200179239723045	0.105329613475339	0.277444636808305	0.415507040281361	0.0776572690884482	0.335758602092934	0.365077822709237	-0.0422114312754306	-0.41200534416565
FSTL1	-0.45775898891881	0.324372010829982	0.195790745338146	-0.337634733925671	-0.337902054230096	-0.802427881222149	-0.346304831734119	-0.262721600391231	-0.116700868214116	-0.120982399781975	-0.305513507745295	-0.168339475435893	-0.257255951472471	-0.1735095717341	1.06034854692291	-0.174765975352191	0.139742038192986	0.349472299346216	0.64183302756294	-0.704104818990954	0.373184102146321	-0.159769490465784	-0.409997866108849	-0.204015038206114	-0.598976464325488	0.390642395953785	0.410014562296616	0.498981262001725	0.0674906418210706	-0.00788604159239194	-0.166177951788743	-0.00178445277880001	0.385769644162671	-0.398731439141296	-0.3078221337361	-0.130021910394622	0.464534672919922	0.557439255780798	0.224016687077943	0.745204723933573	-0.190841942669589	0.165581838312799	0.233156940216313	0.385210077085929	0.0715702035310314	0.226362270867844	0.265945960724404	-0.0609850895467236	-0.211971320533412
THBS2	-0.633224704570114	-0.453035441511688	-0.303676670717522	0.696966217251161	-0.244823279451133	-0.453216144857032	-0.587596974036574	-0.505847594364442	-0.463306879903512	0.714801415373468	0.695205898583634	0.38112237676834	-0.483469650002371	-0.459211724517784	-0.395264341344297	0.495338840233462	-0.00820151708771502	-0.0163244666545533	0.618148211834008	-0.376719694653232	0.150348421772563	-0.197456557258806	-0.278159413731043	0.0927441245443316	0.1619606810576	-0.0437608489276956	0.171865362669523	-0.514854927524525	-0.0559917932107621	1.09282334554247	-0.1284207495655	1.47845061929519	0.192604098588836	-0.793064949376828	-0.22986584901987	-0.522353554120552	-0.373334525254648	-0.473407116990142	-0.0582026823559065	0.360792268420499	1.01684731926849	0.551805376761924	0.0765314609280859	-0.866757099385391	-0.214085640243218	0.665842545255009	-0.0149503598737665	0.307840320029843	0.653498776530076
VCAN	-0.195808240775284	-0.475739302690113	0.00323681936051827	0.229157629933683	0.301994732652628	0.311162905882213	0.0255545285972055	0.161049445671398	-0.422716376832578	0.108171495926312	-0.673583648204093	-0.303162999337441	-0.516137423674815	-0.80722068110971	0.18969067307034	-0.219026780120499	-1.01344858145884	-0.163782967772407	0.420994677253428	-0.295553471119843	0.30808456046468	0.114009464398257	-1.12773818782984	-0.408541950608437	-0.601593519036351	0.432230545505341	0.651218317657558	-0.275942788051939	0.55515755901935	-0.326408436919549	0.598908226468231	-1.53232970444189	0.792156560263995	-0.538102315438291	-0.429864226509383	0.0234414746464261	0.0984996312822685	-0.00737632171007828	0.0363603087384878	0.0496973995543086	-0.540854223212273	-0.0241152609220629	0.320833189961792	0.485700776239678	-0.109685936275555	0.238665748129793	0.134629913558896	-0.373569055279522	0.0877943272974603
GPC6	0.114309689116502	0.483619300673392	-1.09783656539633	-0.929836592970982	-1.13564143423762	-0.468449933370537	-0.554252545425127	-1.10876165385247	-1.98327281626332	0.406698190628834	0.842954943800419	-0.849636055210974	-1.21674159585902	-1.11579392185684	0.699092406311538	-1.32542033851564	-0.267819731694382	-0.102501029571426	1.13023067298973	-1.01148125013221	-0.410758793232475	-0.308014504696753	-0.909178634283588	-0.233980366315964	-0.964458713656524	0.314873587324985	0.0585570124950524	-0.0451299817206617	0.289457909104561	0.14551028557841	-2.09537840595583	0.151272627505414	1.30771473986157	0.663546399234612	0.294251866201585	-3.17714518634316	-0.835311789802805	-1.47008316689374	-0.321716299084429	-0.792560440845782	-0.445470086306792	-0.90231576796236	0.108788305863947	-1.0149581759396	-0.423753233121533	0.291601050597	0.587610926124214	-1.02363189230838	-0.860924591920912
DACT1	-1.12931897029229	0.0653435949018779	-0.108212248202663	0.0130182593497401	-0.260526766377432	-0.851572057493735	-0.185715581041415	-0.924418702731278	-0.797084445770275	0.683372948201208	-0.899030951569563	-0.238331664299636	0.391452119541764	-0.349528823816547	-0.790070143209586	-0.0131616325738127	0.399465366445438	-0.00357384260817418	0.673122258864088	0.0452853622155841	-0.249201507093924	-0.561466813973095	0.0230938695855787	0.297590067306737	-0.109032012688587	0.0756736854384541	-0.290104140613326	-0.315748161600143	-0.774329058412666	0.113504749018826	-1.93731879703186	0.763980085163685	0.235963115586312	0.196906159742018	0.594197920027803	-0.432495372484138	0.637015991729543	-0.137567718499434	-0.494244638645812	0.3765237876507	-0.079121288288407	-0.36367393528823	0	-0.0683299697782405	-0.718873821614737	-0.0314966378794003	0.453445227904154	-0.159340030302796	0.102917258700932
GYPC	0.775415788764553	0.491749904333322	0.902634246126053	-0.0621399484607239	0.313608577029636	-1.25636286523803	0.233710062325696	-1.5845951662696	-0.717156949289588	-1.43188950977393	-1.17002781103378	0.238923048642688	0.625435253549069	0.440158760494248	0.472513568661314	-0.105639902794692	0.528850805529493	0.171188471864827	-0.677298106428024	-1.11301531956054	-1.03876893150044	-0.625731932281596	0.30522075001122	0.94427990585633	-0.426246131816136	0.532920364994176	0.622345258682558	0.673934719559157	0.176370187363157	0.261140677884178	-1.8146865629753	-0.411828184167254	-1.42933916474735	-0.969362660000745	0.840303187895493	0.365060134928476	-0.816401619180104	0.266949632546269	0.0922442341298733	-0.304073067702164	-0.0388327672742806	-0.0613098055621201	-1.18215877507777	-0.693975674808899	0.91854550175191	-0.212237242737724	-0.530679131636841	0.499651848471418	0.464940173364596
CNRIP1	1.04860986491039	0.0917459012693856	-0.171209169420601	0.881751092645212	0.415246048000008	0.66455869895628	0.150816442437697	-1.12095879445252	-0.597716024146378	0.0455659010221171	0.151045863815506	0.0831006798847346	0.510163373865796	0.0119359215120479	0.751058633605233	-0.550657755261502	-0.556675939156408	0.602984416050873	0.499332813092606	0.0776376543573524	0.307296155747987	0.256196713944416	0.700545451149389	0.446969492469187	0.790001166910586	-0.0646174809155728	-0.0816223558502767	-0.384941441895177	0.075170374964524	0.262095725481677	-1.80294570306984	-2.18263838601299	-0.20981610068688	-0.928710880239086	-1.00186404842228	-1.41867692678071	-0.2193960294061	0.242762562432545	-0.289529402428749	-1.26374780288917	-0.444777456043529	-0.931200185619585	0	-0.663959775339194	-0.169774501776553	-0.0693419628774356	-0.149785090978603	-0.674384011396407	-0.0718182281639806
NAP1L3	-0.422545796588652	-0.410047550661988	-0.938455984026175	0.599532324110272	0.0789666647545414	-0.131445031402758	-0.494685225546368	-0.314574807526333	-0.0135060714151982	-0.112143833605441	-0.408651890169607	-0.598754271062759	-0.0725696203844861	0.447850812788958	-0.366162744703416	-0.153728388692262	0.286208288574902	-0.120802163410026	-0.240582626311427	-0.469310847003333	-0.313158317069718	-0.408823168427506	1.32744567462295	1.06970033601141	1.45499599828989	-0.170366095466908	-0.602418015112407	0.0764855736928731	0.264180859289244	-0.0418855189416771	0.300048382899729	-0.593551211298045	-0.256167571405415	0.422685215660233	-0.730887294685005	-0.339182418109242	-0.502885493220625	0.256386940422047	-0.187028641199008	0.154755279268035	-0.167139878132715	-0.32579565196212	-0.530546830689104	-0.294351023654197	0.563930544856656	-0.311905459232489	0.141957768397493	-0.24871957247333	0.574241767573155
SYT11	0.171775454978137	-0.433690504690428	-0.430604054772606	0.655703212998239	-0.00874562598253891	0.212228506619914	0.11234900477015	0.405525789504194	0.47550509135575	0.278274101953673	-0.275263967850756	0.07219406917009	0.170994034441798	0.155932014956857	-0.157463510537492	-0.15736337550916	-1.13667156239879	0.0780937006088497	0.00806231651963345	0.375465103974422	0.0769778562060842	-0.0856891951014115	0.297136513802616	0.0285083574337237	0.36702798944738	-0.296063104113416	-0.0795342851716293	-0.315111643397613	-0.195411117101201	-0.179039103185081	0.0153744470495663	-0.00725864079461017	-0.117112695752902	0.216201186762513	-0.262487067177743	0.232935510345862	-0.43059892811561	0.0684196786896861	-0.228715093223453	-0.167592777828834	-0.0993112576496017	0.056828620299494	0.0798608402988284	-0.0518412412302057	0.134588116140817	0.00651617556019687	0.289886058228706	-0.275856390219664	0.130390911718445
CDH2	-0.391693793115669	0.0677937789724693	0.208414818008443	0.39123436039102	0.354529488095976	0.451818261340479	0.231323985259144	0.956398655499799	0.448182775938301	0.57290224045519	-0.212450838756825	0.223665503777927	-0.390595692997778	0.123920162384453	-0.665531858011629	-0.259044662059876	-0.607251988514732	-0.704373555541988	0.0616326486094315	0.419440563683302	-0.234359102046753	0.320905341432509	-0.0339048463796963	-0.842957210811246	-0.498396505705636	-0.0532202004593155	-0.0222355229516334	-1.47019816344157	-0.495385445279811	-0.191384142709431	0.473241346484218	0.261473862268373	0.787505048528463	0.643350801583892	0.261147431469424	0.835720505537755	-0.174737441534939	0.0762621024175276	0.0541657002364237	0.371918659050519	0.626467835281553	0.79630787288318	0.57044225912023	0.905537991807966	1.14884663842753	-0.491292754903284	0.177048383688674	-0.414857914427479	0.331506955627414
PMP22	-0.451682887550701	-0.139330782321065	0.404004642638292	-0.0574762192131133	-0.189658781727737	0.185666812397063	-0.0380538921459757	-0.279114207475182	0.315616520882414	-0.095747686159258	-0.193066907408826	0.520036869897954	0.295819273159022	0.459060468812738	0.804462229015834	0.60918425996203	-0.0412241318135995	0.417338631356458	0.185827078460996	-0.0951973025977374	0.273978893585708	-0.301111148002201	0.348507456623151	0.256168262352388	0.192425462073103	-0.350612596060437	-0.715883758590401	-0.0198107306063971	-0.441459804048702	-0.949374411522317	0.688663379191842	-0.930518793151783	0.534722246755196	-0.0648788812112414	-0.0901997950001467	0.124893491695765	0.644092603597035	-0.0641703093443175	0.635316572826653	-0.00301031128723783	0.0294713674791466	0.3132162379812	-0.285750671148072	-0.0149352631954508	0.0247517185363837	0.263605707728272	-0.113058855342121	0.68928556247073	0.485494084646145
EMP3	-0.133165340992721	-0.107935532982146	0.469085459923158	-0.735462243958166	-0.587717535244946	-0.240929998199444	0.0415473710955985	-0.0326026296948663	-0.77633035451417	-0.354413589660464	-0.372224421408709	0.241631840524677	0.263830252990641	0.108839522037834	0.68096299585165	0.626825400635405	0.0818872520376341	-0.525358339804554	-0.536869898822444	0.478334754237621	0.594751976315906	0.31547898328548	-0.19692300171887	-0.545714944814675	-1.57964901122493	-0.466305684928569	0.257611934975991	0.401203051877661	-0.130051593813053	-0.538127245128438	-0.106805079835633	0.0525747053167445	0.181687566949139	0.679260539938355	0.110368907760438	0.678775938907255	0.613071050264098	-0.650511114106058	1.15669149750288	-0.419384267822727	-0.324844932074358	-0.616970147275002	0.299637576986163	0.146174290777204	0.20396804659681	-0.546627342174832	-0.467551123427511	0.86088724260968	-0.0138227038146265
VIM	0.0984569796543016	-0.0471188444949484	0.100978612188178	-0.160355094182623	-0.285138754348687	0.180684387512198	-0.0541246741755817	0.0466067238598583	-0.0761403919093186	-0.135768101958808	0.205923057753601	-0.0945014582386847	-0.0377234618460732	-0.333997000651042	-0.542368699484623	-0.249344966164648	-0.180890128913745	-0.31989686935402	-0.501348105675428	0.212011377314844	0.145896226426124	-0.418749802382959	-0.181117331775128	-0.524968477305463	-1.20090260543165	-0.00814725080482797	0.148258250836482	-0.0534670038970154	-0.501830526511556	-0.195552700596025	0.350472832167928	0.978843958199258	0.421581844725813	0.922517412506693	0.275092218174389	0.107480839355084	0.269444076921917	-0.100667368518795	0.75861351360631	0.339467757819137	0	0.273692391189486	0.645701484537607	0.28792218491379	0.0911875702040465	0.470834405398628	0.320529212872168	0.715547803434248	0.184277034781991
AXL	-0.307332343848113	0.112985275479128	-0.593200318559072	-0.467859891886321	0.16261879043468	-0.76890534383967	0.0519996402050913	-0.0575285891041672	-0.329504784628217	0.218901868142621	-0.996602271174255	0.0274863312028233	0.16075769775397	-0.331942652934539	-0.39493451343855	-0.131352197517219	-0.193008954217001	0.0596492444464742	0.0339286932027031	0.648316128499321	0.285709898836232	0.0530722035727034	0.356440846669104	0.443562956533104	-0.410375322136222	0.375983078913985	0.359674144093401	-0.119514474365455	-0.349431332170384	-0.0789648165997378	-1.07990183938561	-0.258401649827167	0.526517187154349	0.0199416459298266	0.889854422259484	0.972541323549726	-0.109900353518688	-1.09462382159088	-1.3410159809367	-0.107870218483869	-1.13780232539463	-0.667860405897407	-0.2871904038325	-0.329227244022869	0.0967759760324284	-0.473178920285578	-0.188480891142439	0.840754690035764	0.530003396258096
HTRA1	0.464192788935864	1.16381578947283	0.250548051041134	0.4560260608866	0.167483773564373	-0.480933223276307	0.171902495285913	-0.275620249583433	-0.0924289579999188	-0.616573678903843	0.474559116528481	0.308771310936182	-0.039250548286325	0.387155184737092	0.00157201268323824	0.885031191646165	-0.16835628591374	0.183144160217002	-0.317040372362452	0.128384001387868	-0.270055482164892	-0.680178286868898	0.11513329204367	0.216866161363514	0.465571741596402	-0.0517057339524737	-0.0611482814416907	-0.52224834649344	-0.709708877502521	-0.58930851788713	0.0646449181572524	-0.0112444562090057	0.146430018368956	0.24172678174755	0.685062833666917	0.449482190481897	-0.0138152196174668	0.152128352515707	0.0895835630257624	0.519882695757463	0.844981512981743	-0.0711558527426998	-0.53902541310624	-0.64590090240588	-0.545254118684509	-0.249357544980263	0.129279796523848	-0.0203103109918979	0.472274075986385
CMTM3	0.592350519961461	-0.0768027122713072	0.158425319016893	-0.425356587813889	0.128813908299419	0.305801830072459	-0.291667933005003	0.14662373317763	-0.0434837295242411	-0.142033196765751	0.265721869943218	-0.355471205098916	0.158786406860221	-0.0400633439066454	0.016802731373986	0.67157357987113	0.154181379065921	0.239150749208317	0.00558826367287273	0.3666381978728	0.227731782228354	0.425573702573475	-0.507012259496919	-0.294610480564734	-1.04717978603893	-0.308159150042594	0.202031255453088	-0.00479391921052121	-0.340334623322273	-0.48889332139918	-0.737767225940216	-0.240214800361965	0.147850461486872	-0.0674994715911884	0.0402917505189321	0.227549138651666	-0.0699529841675776	0.0268688256396299	0.235922559705598	-0.128208325967904	0.516270684367297	0.434315708414988	0.0394138680148904	-0.0416260310825248	0.0818526353902965	-0.146212857927952	-0.209491606869988	-0.0481885164875225	0.27758239229145
SPARC	0.0951629336727614	0.62002290130053	-0.165345611005865	0.209991143881633	-0.115139917990922	0.0404271260905203	0.0363047927741617	0.0438841682034949	-0.386584646322544	0.133858349641839	0.126482533146783	0.402042129722343	-0.121587418530307	0.305851573607305	0.728124177986074	0.705433977251066	-0.523816367367894	0.377635268600259	-0.0534083443087978	0.0115610939116705	0.161952274180633	-0.381837602894624	-0.06893151371656	-0.0490680384613688	-0.612533549868287	-0.630315032169365	0.279107387041501	0.184882615611053	-0.279043814784958	-0.388030329454087	-0.700099500419987	-0.0914615560218396	-0.0144160498017822	0.391943826575942	0.0981802301873047	0.396446372233487	-0.408076413507661	0.131293023247234	-0.491638897201346	-0.53256622435465	-0.610787889989822	-0.0762893893205337	-0.152689033352469	-0.335087098509866	0.277629243851897	0.0196730774232665	0.538251104870863	-0.176480314410737	0.598229285729247
COL6A3	0.311224357574575	-1.13914379429238	-1.73910308872653	-1.11434548052222	-2.41876355601325	-0.197855884451339	-0.715353203452656	-0.0373610744487152	0.127485747137022	-0.885926356365381	-1.21160599277661	-1.11597544008789	-0.0106051913636119	-0.253445505915088	0.800887967423754	0.874148738153741	-0.163150854254506	0.222884953732558	0.0251544999500157	0.291108585065748	-0.554834153910089	-1.04824069575605	0.683296722003687	1.31406717149058	1.56091613607749	1.43765181147811	1.71527591271966	1.76220078694936	1.22891003729932	0.403116552451703	-1.46350591607207	-1.42049214952906	0	-0.0821468584719568	0.251288779753397	0.182197840078471	-1.36925833778574	-0.611669038284471	-1.01205636912363	0.387586156925148	0.152547810633735	1.0979771678298	0.245252404773286	0.863515513186763	-0.149431507890316	-0.164841594982527	-0.000739749837617318	-0.452551364383819	-0.445296226992535
COL1A1	0.664659723007535	-0.221914990097467	-0.816212641722507	-0.839271406411441	-0.435090590612374	-0.311229520523977	-0.407290577690422	-0.232168411468808	0.40829498490098	-0.647469312818117	-1.06368474503965	-1.02318184123935	-0.572822765426717	-0.715689791102066	-0.561084140774283	-0.58379397386653	-0.430776278432159	-0.193106197293605	-0.515658394179385	0.133325936588645	-0.119082273743198	-0.437133336725019	0.433086594854732	1.12179779571119	1.38970034706143	1.17136951704424	1.06122363489742	1.21849116720297	0.546606622670399	0.170777272936226	-1.11298901402533	-0.442929208407482	0.484183586153766	-0.0193117733178697	-0.106664775740858	-0.0857816790064778	0.0375690367045303	-0.348268153636523	-0.174368977035717	0.836599062281104	0.131118354056839	0.507730808445957	0.348555684863427	0.399408221362708	-0.167763353190763	-0.56312639730751	0.184844614452828	0.0218023416345236	-0.326988767596896
COL3A1	0.493093568474271	0.0650822676733425	-0.310037883764014	-0.242556706996282	-0.332599174006958	-0.154187064259443	0.202904831815386	0.0188413712585015	0.824119279448092	-0.0226994184501789	-0.559674511409588	-0.131595700780176	-0.151268270166717	-0.19945386898023	0.510401572224404	0.936901719122747	-0.257489281855529	0.0297427244171271	0	0.108266522820472	-0.0547848565206741	-0.435766705373533	0.639237670868076	1.22832067478857	1.27641889465706	1.31757071307033	1.31236868909764	1.9622505547762	0.518181637830541	-0.204964669499942	-1.49967273840584	-1.02485309264429	0.259388124276988	-0.17249118110594	0.165046345074375	0.381830009403739	0.334003056827697	-0.459035685343326	-0.853312806025925	0.521178238612776	-0.12329258832171	0.571910784900723	0.296000840721284	0.765860615550045	0.101607117168289	-0.487341444947435	0.39809879277497	-0.375273274950242	-0.612138158572566
COL10A1	-1.25567143788423	0.53189540067838	-1.58535475027594	1.12939208671358	NA	NA	-0.402698993738518	-0.399740189142692	0.355014958275639	-1.25355229416676	NA	NA	-0.560228720838461	1.78461046437466	0.539167159461805	2.38011115488594	-0.680403054784301	-0.362244702793049	-1.12514987372918	-0.718857635714471	-0.116939817533867	-0.0979493025255615	1.83011805062332	1.3474415630871	1.75765413082374	-1.56443450300833	-0.221348896219677	1.00962107601803	0.501251330179384	-1.08789235432211	NA	-1.39804728262595	-0.497617506996704	0.296906120206193	-1.11067100498824	-2.027114669343	-1.81685002561286	-0.453540378801514	-1.76042634879308	-0.0853645029326213	0.00735936953697404	-1.0332116795253	-0.602990294776564	0.73851964400818	-0.728967825010572	-0.126953176376201	-0.723969203105736	-0.892945304902532	-0.486250940339638
LRRC15	-2.52617639319931	NA	-2.85585970559102	-1.7505507810356	-0.591117056072533	NA	-1.6732039490536	-0.97707292665493	-3.11266749228803	-3.2170868314058	-2.06952013695354	0.446987262698987	-2.2362281808958	-2.70480413234265	-0.112295574818114	NA	-0.341470097665283	-1.34510376052567	-0.198464730305457	0.49552683386158	-0.16366712122215	-0.89847377272498	0	0.267988429886609	-0.0808362244477708	-0.0624309832449325	0.489144728114527	-0.260883879297057	1.40296501581711	1.21109187620968	1.68299872844944	-0.270718734335919	-0.15869559478074	0.0380020765695904	-1.12842755579849	-0.812691732849116	-1.70111226336424	-0.545406597276598	0.227097649855619	-0.950392161186388	-0.375826706716916	1.45750542212955	0.377773941580008	-0.226601128674739	-1.15218486271776	0.251196095433507	-1.14715651192149	1.93090386872106	1.57545056452053
ADAM12	-0.314820882426928	0.539623017452444	0.317941630830704	-0.115121429022492	-0.103959847116845	-0.133521362486738	0.195184408890423	0.206387871969686	0.924025850733337	-0.162458925946474	0.776216389531281	0.151999707274425	-0.35589412190243	-0.644785781085253	-0.385386376040549	0.0643906286298572	-0.184472529346788	-0.220210615603985	0.241304542512925	0.415814373009002	0.0121866387696408	-0.557304770501201	0.123347944178302	-0.783681054337102	0.00258733403981189	0.134219162099255	0.741823238073692	-0.398124549111009	-0.247931320575541	0.0215913721888684	0.598628308022833	0.273306352807922	0.410930573570264	0.503198808477773	-0.202460640128813	0.581907247458143	0.410188685104297	-1.53095482718057	-0.146530483372007	0.627034871947282	0.312202881349951	0.789974206633592	1.13681875173314	1.48298648172928	0.186050093234598	-0.433458751374753	0.526906754666438	-0.172682599221646	-0.166772969352651
MMP2	1.07038735790795	0.873892486958247	0.514742573167252	0.286573179602437	0.36834909957493	0.636038316260788	-0.0370926048586304	0.992745940719342	1.22428976933546	0.961041690675778	0.952572225195579	0	0.183201134545963	-0.222205172005188	-0.779283603076782	0.0842962427342693	-0.773084652463589	-0.0776899715136172	1.23795452652709	-0.252521600520908	-0.0473289467598173	0.172252913701909	-0.552138924366943	-0.19675753531791	0.346290354269444	-0.442060825539578	-0.0173272471844286	-0.36673276324138	-0.381378918420513	0.101799503589477	-1.76794065691788	-0.8236256253854	-0.551844242607112	-1.25806686599016	-0.335575742349164	-0.180522626363579	-0.685541490151419	-0.787582783866888	-1.61779273201465	-0.435029789450778	0.571216380279127	0.340573360917671	0.107301228238925	0.376938458801913	-0.0504708007294611	0.973832542329211	1.14741970035099	-0.869504362688063	-0.375401707471899
NID2	0.452345844795871	0.689274259255686	-0.131884316717886	0.480754927260969	0.17179565258248	-0.0918586681659971	0	0.0545842444860073	0.600873423819603	0.233757976097052	0.547624036229879	-0.327193391998076	-0.0504590495025091	-0.723708128540456	-0.220476904451914	0.00070854764892561	0.230502924597582	0.459270373591543	0.591197132745313	-0.456032341822299	-0.00806403578350813	-0.158131812698763	0.293849544947931	-0.347150051822898	0.225973199173618	0.559265692411873	0.72910929792295	0.173846888850303	-0.143669258229547	0.645680506314394	-2.50743491009957	-0.494431649028165	-0.513636857244314	-1.26136159508795	-0.425097036786965	0.167792611207118	0.0257621219745832	-0.121539364856537	-0.81003247075235	0.184805920270876	-0.307475711084869	0.382763921520999	0.241624720893228	0.630130896203809	-0.164778790312398	0.260561420219332	0.344806711919122	-1.13542658058189	-0.87078883383987
PDGFRB	0.434288461986264	1.13582764400166	0.505268985597534	0.617588668045401	0.435228811885082	-0.166009175327718	0.143547336955343	0.069629678955818	0.665700642371997	0.387593032608617	0.248415653066317	-0.258283790846099	-0.499568426896065	-1.29982633791768	-0.9791650653965	-0.356334965901653	-0.284970579033144	0.165250466414857	0.454161644120629	-0.414960754922827	-0.0272592244262941	0.179031571972786	0.32536611150096	-0.370350366811185	0.253974681686412	0.692379993101751	0.202136481355031	-0.58796086963162	-0.391229587286431	-0.0822546408200055	-1.97185549204904	-0.267230865823629	-0.122420620358182	-0.98198214424799	0.13661548996094	0.463990603556549	0.530469272352242	0.222954307038505	-0.519267463274364	0.235541905431661	-0.198500990926446	-0.000403322213851556	0.191719764319629	0.452332960901031	0.0678135956739066	0.327405067682595	0.356696920982505	-1.20337252775631	-0.0627607355752324
ITGA11	0.00957760150143989	0.0558961408026417	0.416453004763645	0.469946889828655	0.0250080266636888	-1.33387056343584	-0.0354571527795448	-0.957875764528047	-0.272794682869417	-0.474733443781555	-1.41866973497123	0.352354166399194	-0.904447305092562	-0.825840243881147	-1.07651996066713	-1.7454647876667	-0.606902737373941	0.0407160489555512	0.140022677164049	-1.10084551273901	-0.140695919143367	-0.519155323762628	-0.38169308464152	-0.131121250631562	0.154465025544797	0.644746371264991	0.285674073308667	-0.661008499643692	0.3643981378391	-0.211666006082548	-1.7736164788091	-0.0894185527790073	-0.0268266431188228	0.775878836785478	-0.33796903096535	-0.54319189400456	-0.0678760517208831	1.35095591408265	0.48831494867084	0.837188936911838	-1.0247329306932	-0.665924709133149	0.148274265520331	-0.570792009912868	0.152739376099065	-0.781342449179352	0.392440170672189	-0.715291581959475	-0.515400067171107
OLFML2B	0.100275323120514	0.306656638379975	-0.439467021374853	-1.22364654012761	-0.644028875744424	-0.633493071850838	-0.320493012594458	-0.616837100644494	-0.5968333661711	-0.594729680565402	-1.26992635101753	-0.612080210353879	0.860640139692532	-0.933639330305049	0.274214160738359	0.00393224407942042	0.329176170000056	-0.029732071008829	0.383356178547416	-0.551606763942416	-0.0964576319721232	0	0.106453702611232	0.730085891870847	-0.270569809374732	0.933632284338628	1.00611570912214	1.05937367778117	0.817266491385369	-0.168434815921186	-1.27039893893059	-0.448333278869659	0.38711999788351	-0.211729651840715	0.553371649257976	-0.462716432782967	0.518694021947542	-0.558155688010676	0.357019773411279	0.19937337360736	-0.557783062027279	-0.172777412760116	-0.0382871966179667	0.0512151835791626	0.187785018981911	0.280353811325051	0.0205788341806508	0.0794464529868147	-0.885690426161445
FN1	0.0876328931659866	0.237139650166431	0.0552565234644545	0.260434668706713	-0.336940147973061	-0.698348216997173	-0.541421449350931	-0.109246958698883	0.209672000620318	0.0978707179085159	-0.154030865362987	-0.235222823543521	-0.433439156431195	-0.955273224378769	-0.158705977631247	0.0127375549882931	-0.378386187594976	0.344593072174876	0	-0.782079539374493	-0.33708963360167	-0.451608319828545	0.16980907867763	0.0276326972207335	0.413231771281317	0.890759369091773	0.679362011342356	0.200463754768363	0.638204365792018	0.264685328763646	-0.153354174549553	-0.464870455474132	0.110256909081847	-1.0575577895745	-0.696479564105616	0.402697186108786	0.202737561017717	0.521563932333416	0.615158471688667	0.456941773484366	0.174007469438336	0.231000662760299	0.395794026126151	0.557179202505794	-0.383883623337612	0.189675156413684	0.166284936836282	-0.622216224743338	0.550484287497493
COL5A2	-0.251546750451562	0.0646645719913575	0.360038406493535	-0.601577629276705	-0.731493858461593	-0.0235168489681697	-0.0603676856356878	-0.095187253166558	-0.147206237455837	0.499979995418976	0.720532913696137	0.108916094327149	0.0142421829401016	-0.759521569261937	-0.971479344535312	-0.162419845327606	-0.034625911223175	-0.622111380410156	-0.519927725846452	-1.24373730502753	0.00817339539558348	-0.229298033513792	0.0800187091359239	-0.681366944945585	-0.249005756036428	0.24694941990222	0.598741000477352	-0.346875064208807	-0.470028789181615	-0.025632819132905	-0.23994212546332	0.553359306297882	0.127551025057005	-0.174056176902638	0.347687123066227	-0.522389983316888	0.600873175656776	0.338286309246328	0.108219838852268	0.997938518343524	0.484866599115802	1.15620693952357	0.525519669920503	1.64658597957614	0.594202446159934	0.691970253156065	1.08469827250997	-0.678977415794109	-0.41892769160458
FBN1	-0.94657434188382	0.247433948602498	0.0522042331993996	0.152278748658898	-0.296246853359546	-0.255442019563699	-0.390918861360071	-0.282664520453344	0.233108991127306	0.704992462735857	-0.0643044286775214	-0.52868184815893	-0.411681979804622	0.296173549693742	0.595488641518062	0.392318672330335	-0.646863158954251	-0.383986283983303	0.0247339292562264	-1.03587896539876	0.0455571309069057	-0.128814457146973	-0.105090608429927	0.126521223257864	0.486100026275392	0.391631862278585	0.327039789237838	-0.0910215666495192	0.147087880868753	-0.168673133299054	0.551894263810838	-0.327868092005909	0.967747295762637	-0.00871120629436051	-0.179313812063945	0.162833052882257	0.0768179528110291	-0.658734026248491	-0.273099031779096	0.609472499427762	0.253865193967802	0.156421803428542	0.401225287062893	0.629936522439043	0.039820852337692	0.227579659901682	0.101626657225914	-0.73328099338552	0.206260297751961
POSTN	-0.390687935454996	4.28352836745036	1.79977618041355	2.84053560835538	1.60986205844774	3.07683385684659	2.02161168399126	1.5279731553217	1.42199496910867	2.29035731547888	3.09581511848184	2.68040434348147	1.9672226897563	1.69903546446442	2.04637659611106	2.85009243216722	-2.17044162146457	0.3845317626303	0.869046634044464	-1.16212062742694	0.477381515591191	0	-0.357404981133779	-0.4577645709628	-0.332059130324997	-0.852283227066409	2.18143648049223	-0.435964310110138	0.0621280240269408	-2.01835655365027	-1.42163174146994	-5.28604605479486	2.17090002251756	0.814681775001554	-0.381036730682562	-1.02969421501437	-1.56698084454634	-0.0653991336312277	0.744050198347877	-1.19550061118657	-1.61929475386264	1.42597623499027	2.28883406398317	2.39474325747778	2.79494690452084	2.19978879632627	1.72984805382814	-0.532370931506791	-1.34969897408248
COL8A1	-1.06458446107939	0.474175437953428	-1.70612146493346	-2.26665803608951	-1.54547418442903	-2.00869558749233	-1.77317499781455	-0.110121751571564	-2.38067955718587	-0.153337785634481	-0.907639351237712	-1.02835737502972	-1.06231841649994	-1.00589435146899	-0.55891965449492	-2.28454504792256	-1.80666407780866	-1.21764842433104	-2.3204362896434	-2.47374012306112	0	-1.43083229603216	1.55604348693518	-0.138000491754922	-0.673832047608903	0.805740909795874	0.742194856047718	0.00852617673020587	-0.567439261235453	-1.12675363762184	0.388435166045133	2.22548131765587	2.84711524616567	2.97953574684398	1.83831979724499	0.669483279553018	0.912668978397636	-1.82400743424919	0.877545244137109	0.973192287108901	-0.968826704208788	-1.31214885702124	0.73316214224574	0.167789632657795	1.1924548098451	-0.520843840560256	0.399913557279687	0.83727835198039	1.92458056519582
SULF1	-0.320172485880101	-1.70924627089624	-3.65590120152476	-2.07871969464644	-1.59966723000127	-1.8043009298422	-2.50309231671795	-1.58501093031434	-1.84810420755141	-3.26686567658861	-3.13780818349155	-0.836310125813689	-1.33681288319402	-0.769652742534215	-0.94449922191516	-1.62283404839747	1.21714622873153	1.10561458552256	1.01468198214513	-0.217675962923126	-0.616390034552196	-2.76098230622609	1.18624438146996	-0.331118288587359	0.492383778355413	-0.651129688173656	-0.371493552553473	1.67930927855437	1.54351911644195	1.84884229798947	-0.911512690797508	0.356812207202627	-2.37283964616924	-0.337123466388544	-0.971004387615015	-0.860080736286381	-1.50567433227649	1.2907261795073	1.07077101536089	0.539683416956668	-0.493133048846247	-0.380093000300161	-2.22960074968796	-1.10717464318501	1.84016817449256	-0.192818094628857	-0.0593376004487337	1.0151286818023	0.162978827957787
COL6A1	0.205242612051593	-0.0759075686295948	0.111026523571946	-0.0464735465560201	0.590344428929449	0.298976798389307	-0.317759608114279	0.225506372250175	-0.082677348318509	0.375751026082565	-1.15063897740402	-0.633719667615492	-0.368130181563987	-0.49439671990901	-1.27621619694461	-1.11936617512512	-0.272366367817336	-0.264409080846176	-0.379362634953415	0.736106480078494	-0.167017232461679	0.114804184932305	-0.777093945905373	-0.527424469935104	-0.51434262446871	-0.123185369496704	1.27025368951289	-0.4021510241975	0.0893722568009672	0.163829526270987	-0.763097817367139	-1.17082940892315	-0.572872617385976	-0.153408299692533	-1.17688073215566	0.831449163102558	-0.133567936438316	-0.302116625547037	-0.0364479735617024	-0.764416868397011	-0.806418833813638	0.796514911826837	1.05507796560695	0.50035620923333	0.152139618758012	0.607064575907298	-0.445299644203102	1.35745148391386	1.14118706407025
LOXL2	-0.00460095959093144	0.0526124111591726	0.191850603014833	-0.192737291739879	0.28215328890479	-0.497398853063186	-0.506263108358868	-0.385108489571116	-0.27745949091296	-0.51410430034955	-0.961452186994396	-0.531861707817329	-0.331271333706463	-0.572276928452879	-0.365631933986485	-0.45731420913847	-1.04355759763824	-0.0570808185141875	-0.490521696828784	0.0817105311331909	-0.571387757654356	-0.745191599670847	0.149300171239583	0.0286504255549599	0.1666132878435	0.180595860065666	0.699121120287605	0.370281741102649	0.208334644249005	0.511219146889111	-0.0169142309617163	-0.18763759291967	-0.230994387511086	-0.0212615707891955	-0.025104705237038	0.795560245883147	-0.540844750951834	0.116018460770962	-0.0802691446342755	0.462203192595557	0.791172444322332	1.04489562773975	0.285735754527906	0.474293511483705	-0.514871757516277	0.551304365785537	-0.059136756411416	-0.392929093974119	0.485780783957788
COL5A1	-0.126565626646868	-0.570086854652591	0.01066625293995	-0.365234688188564	0.299321917054472	-0.0911887636022914	0.0719960687300862	-0.0534858662431564	-0.200490686041004	0.227231939017763	-0.866699466355894	-1.59179877653353	-0.985196783543845	0.346978495856208	-0.910743525023314	-1.39574901903159	-0.430488094036585	-0.29356572684956	-0.54037325418728	-0.132087493737871	-0.092236185405889	-1.08382499492234	0.32606759721082	0.0784878082247794	0.600433319930289	0.355925315309413	1.05190010147663	0.363978696139245	-0.0399347554617153	-0.210515628494576	-0.182221961512231	-0.963341058476575	0.122769462706101	0.0729494663998922	-0.71574808489684	-0.506416223938058	-0.119068161177659	-0.672536919332633	-0.707658511023001	0.291919222102847	0.157784713743434	0.332684044704454	0.126443156099012	1.01261084534586	0.171284582490588	0.689343321024501	-0.173997026678671	-0.649947526272906	0.647960471164623
COL6A2	0.664276897777859	-0.19256455159923	-1.01674337961763	0.0690331116309828	0.770512578383045	0.354771787319258	0.018111266378047	-0.492665045703884	-0.237970952165317	-0.0495823970330583	-0.802036449001026	-1.41706726440683	-0.846929242472202	0.0277398237247732	-1.6838352351823	-0.806368765399991	-0.697555839438002	-0.0212305552853446	-0.743217657107909	1.01161714144724	-0.556466009038013	-0.934463547274866	-0.443386508789703	-0.231817413923642	-0.299502725956976	0.530086431190109	2.08656001252638	0.361682895908673	0.408528291280586	0.302343701042074	-1.23427472950576	-1.18916678742542	-0.778835215465254	-0.946074274097586	-0.623372058767884	1.45574842687409	-0.0573265657688298	-0.608767836709445	-0.129310209824586	-0.57560570954413	-0.933027757428292	1.19258899566796	1.05938343073863	-0.229570512102632	0.641130306801789	0.699841801917777	-0.809115033643019	2.13619375889197	0.868417858547591
ADAMTS12	-0.110757415832738	-1.92736969057574	-2.02974959766392	-1.61754422459041	-2.29068579580463	-0.782494292996164	-0.707318774940115	-0.301754678550335	-0.111821038361487	-0.742357687969935	-1.34875435684551	-1.26787616915927	-0.940037572419759	-0.492331661088069	0.00519231811889744	-1.72780510507034	-1.12476512549616	-0.295804301504529	-1.47423937771102	0.838245396593033	0.496491550907311	0	0.298505350552192	-0.0132112394989109	0.0403230757302998	0.0705687333093564	1.07475079804764	0.382934512512601	1.22003625573247	0.607768359931264	-0.721428294398231	-1.1493301191003	-1.25214956727408	-1.06374668237982	-0.722154980652416	-0.748682831226818	-0.926243646264935	0.325857439943626	0.604546058460448	0.129529142659889	0.377107214983711	-0.314399353578786	-1.09866826681081	-0.7762798276965	-0.480196635081193	-0.206675310165636	-0.0921761020168645	-0.381783315155759	-1.28728015501285
ADAMTS2	0.227995713064576	-0.754224531787179	-0.874951149604772	0.182990626148536	-0.625073607423026	-0.292449745576819	-0.34906610530554	-0.787896273044315	-1.16951780852871	-0.747864647199814	-2.46812736636012	-0.753503931183819	-1.53618196658851	-0.306095660532155	-0.814091259920148	-3.17571088786108	-1.31989582232481	-1.40722324963538	-1.91882779969436	-1.35836024601686	-2.36586510607708	-1.99022355382264	0.371495756618867	1.14547511598194	1.18715191877325	1.02057088794305	0.402069444514462	0.822112320100525	0.894770466280658	0.477699908629468	-0.828148374606282	-0.784840867881923	0.225072392118046	0.332545656821793	0.355683544424826	-0.295002282696531	-0.13960215980057	-0.0685450893292803	-0.268361314761391	0.975564185158756	1.17983833277805	-0.846002287028648	0	-0.5346950325232	-0.584352225010275	1.38531461296589	0.102892601266355	-0.45791333530399	0.260552603239794
COL1A2	0.143561601679818	0.0498396271037758	0.256705283330559	-0.387338423050623	-0.533974739183192	-0.69184253963162	0.0614876152829174	-0.377244679934244	0.215377878330094	-0.346955145675045	-0.3368852378766	-0.736322722762676	-0.719636189830586	-0.981367336076473	-0.511018049721148	-0.22113034534901	-0.688084242887678	-0.305360195875153	-0.369741244086387	-0.408699052613681	-0.473436834818181	-0.400658524257488	0.160006763250138	0.394653243844898	0.693295005626923	0.761404774579051	0.643566916903576	0.986243420806305	-0.0311974519961729	-0.19415019348132	-1.53763910853866	-0.855571812993846	-0.00394782001983079	0.548790302228492	0.688414995021858	0.013567854466602	0.942589250952056	0.0777780130891424	0.100965699067141	1.46736976545691	-0.374420096085385	-0.0371250271762055	-0.119372315115621	0.106442305532948	-0.33932095398829	-0.269784973668808	0.0418433044063993	-0.681451505127107	-0.788748789285193
PCOLCE	1.35401015265204	0.720058628936627	2.24993837243041	-0.990290230396872	-0.209935637152696	-0.109172042538744	-0.021465474493331	-0.129776670490336	0.176141368697229	-0.40566499863265	-0.172889255516288	-0.535603202317232	0.0766933240531129	0.341865659657048	0.336267262830125	-0.23886815494983	0.386049003607125	0.413631895380845	0.0785114008126848	0.143757366814824	0.0641988506227884	0.992929205571539	-0.00485985459121551	-0.000460505415338458	-0.200485256042779	0.216134456853511	1.13345829342157	0.71500795409839	0.420851322801812	0.271656553094717	-1.42542328608615	-0.903790210206246	-0.656269563790315	-0.754992432962142	0.00354466458752855	-0.0649995634297734	0.520366420818195	-0.825761624139826	-0.394119839716151	-0.867803241081439	0.0702787765887429	-0.036331512832535	0.163987858084231	1.91643389496341	-0.348775288818633	-0.251912894507272	-0.569356182601907	-1.30637124126626	-1.28145083957344
INHBA	-2.5625531249334	-1.8735985750389	-1.28283130156713	0.887226749982876	-2.23691468026779	-2.63830334960997	-0.262682378327668	0.873617714556272	-0.104572231477415	-1.17408081904937	-0.601836060748729	0.00513939558332	-0.567816734286502	0.0920656334552033	-1.61500586062334	-0.980886808973555	-0.377846829399373	-1.38148049225976	-1.33345375070766	-0.927150000690623	-0.730674324023095	-1.62797454088894	0.631450224381607	-0.505984623631189	0.515310241163673	-0.163340886105493	-0.0241531864925764	1.00202237309911	1.2166500790605	0.762181853774041	-0.168672973258873	-1.20092706909766	-1.80449919404588	-0.78683201552877	-0.545774041687494	-1.1367434564616	-1.33200667217509	-1.06730130711517	-0.987939710431107	0.823340158207634	-0.300986470817377	0.550299357440446	1.28877734240623	0.762872843591419	-0.0899493057837374	-0.478320486100292	-0.421399127401212	-0.328018507314623	0.221774033150468
BNC2	-0.999458571596398	1.29172501393338	-0.972541806924801	-1.61016165902422	-1.17286339496278	-0.852071013126932	-0.721915481572258	-1.07785588927519	-1.08960553908167	-0.447974946721824	-1.6778326327732	-0.118854118614247	-0.657323349044904	-0.24762128142605	-0.165289393428888	0.151373949593968	0.944040563289271	0.688834165605103	0.508313046768676	0.0228058134050435	-0.471674151131836	-1.09455538134617	-0.216297420267496	0.414564484806832	-0.0100489744205359	0.495254673393468	0.144633394383215	0.432285302893974	0.251869926775056	-0.241997152171887	-0.170157330508346	0.373972997317358	1.62483145009132	2.00104972753525	-0.0435975226213507	-0.212772443256437	-0.277791876579805	-1.08724086273159	0.466776830148753	1.72519586142755	-1.4036575931934	-0.238022781401205	0.165765616547223	-1.08474882974768	-0.141452405193425	0.822362738131329	-0.516569547046654	0.898565503824059	0.233205128229448
FAP	-0.396876858294729	-1.06080811202836	-1.13209787083325	-2.16937692936255	-3.26995402222962	-2.3275747812247	-1.61662912097676	-1.19919471667426	-0.256865513476908	-0.429359356226161	-0.536257584399424	0.224866466277533	0.395699455225252	0.395058347880983	0.771493508654513	0.803467607630936	1.25633927272494	0.485082849755789	0.276525592131139	-0.15920542226018	0.953189226126305	-0.135297582011907	-0.367973984619141	0.540417576086808	0.520039645796967	0.390584585333008	0.627142949075876	1.61120925965077	0.676631139819053	-0.0779530036894439	-1.30179067827524	-0.47354516111838	0.222717589645397	-0.930606563750599	0.577703897979329	-1.59442042365853	1.16783410996458	0.189676921729154	0.350048805145109	-0.17398282742469	-0.00179566003666427	0.123396772043876	0.0527964050705223	0.843014433772986	-0.593297606159794	-0.805477519084267	0.818836134301332	-1.15341454218374	0.365675931075305
[truncated: 64 more columns]
