# Supplementary material for: A prognostic matrix gene expression signature defines functional glioblastoma phenotypes and niches
Source: Commun Biol. 2026 Jan 5;9:18. doi: 10.1038/s42003-025-09245-8 (PMC12769572; doi:10.1038/s42003-025-09245-8)
Supplement: Supplementary file 5 — supplementary data 2 [file 42003_2025_9245_MOESM5_ESM.zip › Vishnoi-et-al-SourceData-COMMSBIO-24-8619B/Figure2/figure2D/Figure2D-MHMesRNAHeatMap.txt]

TCGA.06.0130.01	TCGA.06.0190.02	TCGA.19.4065.02	TCGA.02.0055.01	TCGA.06.0644.01	TCGA.06.2569.01	TCGA.28.5218.01	TCGA.06.0190.01	TCGA.19.1389.02	TCGA.28.1753.01	TCGA.28.5215.01	TCGA.41.3915.01	TCGA.06.0171.02	TCGA.41.4097.01	TCGA.27.2524.01	TCGA.06.0210.01	TCGA.27.1832.01	TCGA.06.0125.02	TCGA.14.0789.01	TCGA.32.2615.01	TCGA.06.2562.01	TCGA.14.0781.01	TCGA.06.5412.01	TCGA.76.4928.01	TCGA.12.0619.01	TCGA.19.4065.01	TCGA.06.0750.01	TCGA.32.4213.01	TCGA.06.0211.02	TCGA.76.4927.01	TCGA.26.5135.01	TCGA.06.0152.02	TCGA.32.2638.01	TCGA.06.0168.01	TCGA.06.0645.01	TCGA.06.5410.01	TCGA.06.5413.01	TCGA.06.0141.01	TCGA.27.2528.01	TCGA.02.0047.01	TCGA.06.0649.01	TCGA.28.5216.01	TCGA.06.0210.02	TCGA.27.1830.01
SPOCK1	1.97782433581167	2.1216730574811	1.10229692104066	1.14402312045323	0.413215148518999	-1.64028148437733	-0.918123907003914	1.09636159750238	0.712162771885189	-0.715270859536985	0.617752277561826	0.385865594740298	1.38333009799254	0.402356879991071	-0.0364401033739633	-0.215702996332825	0.494560834912969	1.20064069112159	0.700612393082891	-0.621518648037057	-0.905540534552201	0.904094652808533	0.705005027541801	0.4554483200649	0.914027361355869	-1.48251301904321	-0.8701788383557	-0.173385204714375	-0.131235775979659	0.263791733842319	-0.292201167399023	-0.397562600258653	-0.873772573454901	1.07036089768066	0.572723239389459	0.914888281779239	-1.08257902085689	1.16330439805651	0.56477120247541	1.39543928133221	-0.106884441755578	0.762528092193633	0.770547430026947	1.27708928750472
AEBP1	0.769700101627079	-0.117428683080704	0.216491638017912	0.349300416520535	0.755263684374029	-1.02304624916118	1.11764080322654	-0.262527137772912	0.172755740594623	0.228787005115468	0.0960364218859025	0.470618348334783	0.410028806390394	0.0746288414934886	-0.431214676686581	0.603223718219111	0.230809627728743	1.20574710086497	0.97221573974615	1.33246991253572	-0.0671635999010577	-0.0247358301013226	-0.859726462710283	0.505702142038825	0.225554655123142	-1.44681027118546	1.18925037061764	0.238544510372339	0.203264737116913	0.090944958764975	0.500445060815844	-0.251467870689678	0.277158837118553	-0.140329096489174	0.403589941431619	-0.976878528265816	-0.336618569689845	-0.498835314388353	-0.463578686740899	0.20712487412481	0.237003938878888	0	1.17097335115876	0.776416612076733
ANGPTL2	0.525058374101192	1.11371990810931	0.94632674964157	0.57094562160833	0.851424544067622	0	1.3192874918764	0.195844604660986	0.110953749742646	0.184782561145098	0.915293673491064	0.409470764946156	-0.651480764024057	-0.303050497364154	0.0426755719961267	-0.968736348477221	-0.296856805131024	-0.208679293993229	0.231917101039493	-0.639201230481236	0.929981968516099	-0.302041949424782	-0.37571370261817	0.508010582226224	-0.158607987862925	0.0608377391181977	0.49617845187058	-0.31022422828308	0.0346191630143329	0.810765984791771	0.551595681575207	1.19783971097765	0.375556028886965	-0.730792945758768	0.184130899778419	-0.422377417382594	-0.0358041836747386	-0.667007389811174	-0.763840135953982	-9.46503004065801e-05	-0.267539290369141	0.677310841547263	0.431926197199762	0.314009791047866
ANTXR1	-0.31640519190776	0.172844023959897	-0.0722172986784595	0.701178683514807	-0.561715970270804	0.778633901520413	0.982008231100055	-0.184068688940504	-0.150828978251922	-0.0801665433104052	0.423206147902382	0.209267303228572	-0.583728206225756	-0.062341900137545	-1.01469417704563	-0.348662439349597	0.127318288428614	0.652545721644867	0.0699200485838724	0.13114091544521	0.127219915978406	-0.238224218116792	-0.594467911331393	-0.541379207260127	0.0151481328693593	-0.688982628592846	-0.0832330862068165	-0.299939037626918	-0.0801509345509616	0.032788814966363	0.180263344476256	-0.0946755593271347	0.301576035444897	-0.827447558099415	-0.531729100693806	-1.17659161438988	0.305946151721978	-0.73249772112296	0.227463092967461	0.687847281596318	0.689523650203061	0.369785035511349	0.264925765067009	0.766917536976122
ZEB2	0.0761852123345077	0.312808029255294	0.010477769919029	0.116377684320962	-0.164919790220159	-1.84521384976094	-0.210106912102208	-0.188895047777824	-0.209147980319312	0.331486592113809	0.841224617359356	0.197545231446656	0.864704404737479	0.0451524612873307	-0.69651710368676	0.0706167576490863	-0.513981016498091	-0.0133326800399263	0.239640506504329	-0.0839576589651233	0.0832209113332347	-0.56271891427868	-0.52799849612531	-0.296720775068191	0.00621202889821308	0.0168180495921077	-0.395973501442552	0.0811458602277865	0.0336530654484492	0.0700390469965793	0.0494062844445452	-0.0845050447620626	-0.137712495912794	-0.521060926164433	0.0303416833186624	0.473467759890816	0.135143334320383	-0.185889615113464	0.00333712174420303	0.198310497811953	0.0293271193486063	0.580668423499639	0.499392866969423	0.48140751394372
CALD1	1.4415304313354	1.24478677099617	1.0525566436675	1.20218239542816	0.620274800833879	0.202916894324811	0.824183554384016	0.594077953260711	0.785375958685171	0.235518630302397	-0.0443662231693718	0.312584811958213	0.105185665878012	-0.357579529489768	-0.216430037612185	0.441259658575706	0.421978864811322	0.52587865404131	0.412277916979314	-0.667494865687634	0.170410847349809	0.815937698132274	0.0686717576010303	0.321888689622587	0.264760876197489	0.16301332407877	0.311747045977734	0.306499047121003	0.126873708074231	0.358746891838717	-0.0649028552770832	-0.157210411370325	0.185056786705591	-0.546998314321868	0.268891919759426	-0.482429224915045	0.254011043807915	-0.118801154950416	0.202180820531825	-0.345257694557141	0.314486463060689	0.00210930381408049	0.134361823148139	0.63643043433916
FSTL1	0.979272561798528	1.71508123018444	0.945749165824744	0.919447220971761	0.767953743202177	0.959251794983441	1.0447533430183	0.507138610900429	0.284459728977841	0.301512698922649	0.126879251160778	0.687104620504356	0.208203567288078	0.20450657818848	-0.230315761680077	-0.378094449229097	0.811917820316803	0.927573146377546	-0.593979647513676	0.148422566972849	0.131987951396556	0.500993566576152	0.148117340160597	-0.114348852419081	0.321359835781075	-0.174123653576026	0.138687600064544	0.636039231956117	0.108294465876249	0.334262189344117	-0.063647654971168	-0.130290445872074	0.475698952564053	0.160235653327433	0.154514704790507	0.0746030927599767	0.242880963355738	-0.243525339387807	0.236890966586191	0.565696089996138	0.406314618305895	-0.196098961340142	0.0421765277944288	0.332325761880025
THBS2	0.898291159095295	2.14302410777707	0.95639464695938	1.9196349635543	0.959461191728714	0.269174874448751	2.04320430384167	0.867749389454677	0.947492453419794	0.651795015981887	1.08496698092003	0.782207254727801	0.951906252110678	0.0136534030226226	-0.597256763891872	-0.377502018242223	0.492833550257761	0.958266084713784	0.224828275988391	-0.429868072751957	-0.271477032672997	-0.110383836107952	0.546936268235839	-0.866066799437775	1.13961834974137	-0.362199673906955	0.0637389868057705	-0.396447766240712	-0.125739748610178	0.494281390368494	0.436670837647747	-0.155690032958602	0.38616677273336	0.647951828188158	0.0845951210169049	-0.216362442743516	-0.0369636521289605	0.403429358801111	0.0623728202892116	0.989646855148508	0.2921328525027	0.884391025943955	0.0832076957055957	0.842553820853701
VCAN	1.19264498304062	1.60096596850888	0.39023456334097	0.353851244552628	0.281482078747948	0.242709261979124	1.47128972550484	0.328210577381574	1.08296180219759	0.261421442222095	0.790211424133336	0.766198803934257	0.693458744500722	-0.444393254493437	-0.82959895676611	-0.118511707208878	-0.101328777715948	0.508792057071419	0.344487111735888	-0.230155899890931	-0.313473970890297	-0.169811715869327	-0.496869708722584	-0.897475805097032	-0.279970759083647	-0.39915234538207	-0.00212090874718303	0.416177100994975	0.286405486469439	0.20148868912807	-0.907962894418978	-0.152287625827172	0.683924705631234	-0.00970329293853461	0.332620335237587	0.353378878004642	-0.120632453210601	0.0003438751893399	-0.0322309872795408	0.233242428982795	-0.244549071573318	0.554019906613667	-0.148421527615339	0.88504688401697
GPC6	1.38134664245036	1.50304172296964	1.06675977214987	1.1959618149606	0.400155545189133	1.75588454868162	0.929316179505062	1.08767366012504	0.0775124248159126	0.324645230605485	-0.326969125980593	-0.442746276064078	-0.0405733737014553	0.169018113877369	0.741521541880508	0.382342395248451	0.5891234551983	0.731931797552202	0.560620144735315	-1.78417295560916	-1.68015966366933	1.24919166039764	0.0123489364485344	-0.0233371066636109	0.113734361495192	-0.363046623121067	-0.0640175614040119	0.0955069483692779	0	-0.69291971439987	-0.29321354375532	0.420890408002592	-1.87850064792398	-0.0250385499087967	0.268703973328582	0.3360653323141	0.0966522246029843	0.456086716058022	0.1664315996702	-0.534107910046913	0.415381989263415	0.380885187323568	0.254065989282152	-0.163121045396314
DACT1	0.24357870797727	0.609265856314627	-0.192790576524347	0.340586124518637	-0.564376850905617	1.50347872893098	1.16824851334045	0.288678565769715	-0.454149394412298	0.554908038204392	-0.0896599900361876	0.214228184777332	0.61482828927988	-0.205566854820634	0.166516153351123	0.0947189786336096	0.0951198162756131	-0.0585620347919099	0.516071702570099	-0.557163453356437	-0.25454825256463	-0.0273231077759711	-0.76002733708947	-1.02377811573557	0.231090319348675	0.214697875986378	-0.12025946646739	-0.722386042397797	0.853040014623366	0.726735505364634	-0.0205084028284133	0.19001248993627	0.0947654735119439	0.472321865227174	0.749013012379079	-0.141539706935375	0.00254288606102265	-0.45615093899836	0.323319049964164	-0.427604799921514	-0.0289464497312974	-0.651560677329426	0.292393818031143	0.266978611701315
GYPC	0.69159203392759	1.23323205934242	0.208647205329627	-0.00166935471733541	-0.285532765731899	1.90555750596287	1.20635583746716	0.460860644065519	0.346480936911205	0.176395067671106	0.13149221301227	0.163897609736829	0.810649146092026	0.260906935107241	0.611768296035756	0.42982304799508	0.315660048245085	-0.334106999213699	0.369702397764936	-0.672941475003619	-0.640731144573589	0	0.730440347286052	0.146632003900801	-0.466851633522308	0.378768811273921	0.498251309587211	1.1308915422182	-0.209153458488659	0.113498884945035	0.0743986037636581	-0.840664516267246	-0.0394730517046314	0.433112002108239	0.467372335098288	0.652945476033378	0.0274116816496249	0.881140213392959	0.402959245505821	-0.26051960929424	0.432427522844674	0.214033463330138	0.768394041895164	-0.0410066129974974
CNRIP1	-1.0856929731977	-0.451899283399492	-0.238216051165629	-0.804692929480997	-1.87608418418851	0.40853228686945	0.216810089079931	-0.174073874981699	-0.584947238671941	-0.17732420806336	-0.025452276705925	0.0192268929115621	-0.345171418781569	-0.285328299961872	0.0652857638126021	-0.775905302228796	-0.438665988397969	-0.200638872700314	-0.274298499677179	-0.3247285470226	-0.244478539292622	-0.515739458937366	-0.46881736835525	-0.603358204350729	-0.416229379184843	-0.391531886221663	0.154941145060895	0.278716348052495	-0.720038756844929	-1.04190052742339	0.389270662745714	-0.181882376384574	-0.3760391434362	-0.260379285855789	0.0731516593643337	-0.268268394474499	0.650754112233434	-0.238134913611897	0.399165511880955	0.366972267703904	-0.192268680765691	0.352891091799013	0.0865325769874283	-0.0284447602746079
NAP1L3	-1.16522312589965	-1.93461568945726	0.80541640531606	-0.52709140111294	-0.483871732527497	-0.83887907308646	-0.714703709300674	-0.548732721281163	-0.513736911312458	-0.1162927257464	0.478382707149619	-0.0250606681207545	-0.347879409670061	0.183582486921179	-0.447932513382928	0	0.268013557622077	0.110755779735301	-0.31028702581841	-0.646443991831598	-0.0844826486960132	0.141318778164275	-0.00459989846020493	-0.169993862477721	-0.357198692823673	0.0282435299192624	-0.391589560662424	0.0601524365370715	-0.232227256682642	-0.0420547666360814	-0.0169725215597356	-0.0435290122681915	-0.392296691709639	0.488574721003863	-0.233136834258877	-0.219069945686492	-0.0928860307718275	0.151135034652623	0.129269080991576	0.473257817371415	-0.0692479332693173	0.376027835122358	0.239738475221718	0.500111380113966
SYT11	-1.46774748032919	-1.20624705655871	-0.697805819547551	-0.754917789977701	-0.423242024505566	-1.30122162243845	-2.84020682377423	-0.271696818243689	-1.1107525005369	-0.393943854178211	0.353283624273778	-0.0625775155795191	-0.0846056889903724	0.523809149273125	-0.61651211611767	0.0043763996957416	-1.06623810207001	0.275942733093515	0.0200083989271281	-0.157976438197789	0.113976234375836	0.035484470989742	0	-0.243592575960519	-0.395941278357958	-0.425920113720596	-0.380864919697154	-0.0639403827555274	-0.0626341053956389	0.00687370713328469	-0.412917521178862	0.105768642513479	0.171249096880831	-0.161065387100726	-0.180055949969196	-0.380226288175492	-0.179071656302468	-0.13081298676004	0.430449610215116	0.473345855698837	0.176166758771229	0.461330305798094	0.125957761596623	0.105823950522798
CDH2	-0.389725125640732	-0.187601301497931	-0.791493887026367	-0.627353557695985	0.569316639761425	-1.26786492778913	-1.59405244343813	0.612245427493741	0.314024087917365	0.259629437470019	0.0296808452766746	0	-0.278953671986599	0.437308681812323	0.467010704299583	0.491282058424169	-0.300351423358051	0.585103439788066	0.505042824474055	0.145877818625654	1.08774804325696	0.611408757631432	0.190123289125731	0.199127250262365	-0.0708627970831947	-0.454249842060389	-0.3358314545106	0.222586070161138	0.739552016384331	0.319022317246386	-0.57922098776116	0.752587775982443	0.201528832276645	-0.250115641635986	-0.308201412613584	-0.121244336092043	-0.225378817892757	-0.271693481154532	0.643360409109456	-0.392077611895737	-0.373523425743256	-0.424307023678314	-0.0982511655976254	-0.208604172796032
PMP22	-0.56608752271084	0.0332057728689387	-0.431702756950323	0.432778020312421	0.0733641770547971	-1.20303068915691	0.455478975615088	0.0201099977781249	0.726559623167979	-0.516188160104189	-0.741239147789409	0.177211186185761	0.0350900195670742	0.268483643798887	0.467865305319341	0.691746595193732	-0.113176138677399	-0.0752979939035141	0.377710239679589	0.301860257246187	0.30506622959179	0.516718615747047	0.135992687284206	-0.0880184547539566	-0.278140568111493	-0.0349157686111512	-0.162272765248646	0.281329395197374	-0.196032109054808	0.398982890750464	-0.439452782235516	0.0420034640312867	0.221349683308336	0.0338001004662388	0.0089673694608616	0.435221477360864	-0.337598498871295	0.273835079158632	0.513394106483461	-0.356634101222631	0.0280721055585197	0.0174436923048638	0.174438331332884	0.0835499266438613
EMP3	0.0713669910065449	0.237164229999363	0.0751631455747533	0.378236352474948	0.350639808663928	0.136088085190472	-0.0792636039385458	0.16953104874394	0.504127847577759	-0.625433771846542	-0.631788196576517	0.0848846960042601	-0.0385991907286731	-0.113099112266522	1.15943000597258	0.534901700854743	0.555557736411638	0.471716628917513	0.831698897454309	0.636153173123534	0.18914229947597	0.258232650622201	0.0593484578959813	-0.089931129979596	0.0751067494960352	-0.0061447023120605	0.444817762609226	0.339949461033761	0.447284884618419	0.0534948393559926	-0.827258081880757	-0.0533449575690721	0.49317502571727	0.842062936460544	0.240179682082844	0.311314095419884	-0.369461988147314	0.330734281466452	0.253385834700529	-0.16339314379522	-0.274984509951654	0.111143891278554	0.087492348297505	-0.000998062029642355
VIM	0.236678177791852	0.652979253234325	0.701382391608543	0.457515674073478	0.422675000979116	-0.508497761028534	-0.253187164327388	0.337040504396389	0.485593552436038	-0.238961899667862	-0.196476555257551	0.378460649581124	0.0286578098586499	0.418201066033437	0.535134063561858	0.50323675382111	0.273191292373618	1.08487268315971	0.313076212925219	0.492731921059064	0.198663224048701	0.639359255964229	0.172299220546492	0.483727436435116	0.0630782355089564	0.26892323129789	0.450982097371323	0.384721201909179	0.0148188806278446	0.00137722213327032	-0.283408856191015	0.0390754785632096	0.393779003989216	0.165673743264365	0.101286587493626	0.187200232748698	-0.609437108861997	-0.316718257364807	0.390655546299201	0.226721022335722	-0.0216464335305152	0.587253327948278	0.116281317624234	0.124243451762794
AXL	0.940442750924942	0.925345510809219	0.223314957546037	0.512418888476202	0.4577331212209	0.154870041076111	0.382155664241321	0.608880597896147	-0.218153751586693	-0.0617327948768262	-0.064060525263369	0.0195075335151697	1.04694268555475	0.526149419085553	-0.110674286713758	0.152498240009702	0.0513098164343073	0.365679279085723	0.767353406084364	0.577233224010683	0.592405565960575	0.549542566321051	0.514673268524218	0.557463950798483	0.0819062653259278	-0.047163426709661	-0.359386967888931	0.135579657553312	-0.00363257154701844	-0.201563219253009	0.0552736765984708	0.205826020712121	0.398363868086316	0.152331430942838	0.263652203550372	0.159732541979658	-0.417348252712928	0.32237149360444	-0.186334614452596	0.266801563514301	0.226795936722964	-0.796133990042404	0.526362188850782	-0.112675560888981
HTRA1	0.0396623283292671	0.704266440073738	-0.0157188361581887	0.423604460113038	0.57206277274201	0.12589752376142	-0.486667871123176	0.386459990306242	1.2229481102307	-0.294566573196476	-0.403355500385903	-0.250855839009573	-0.30686596226713	0.507284396378966	0.35967436160331	0.0609350682600463	-0.434265322664004	-0.152839324649666	0.453520502099297	-0.346254089554474	0.513235821095998	0.571168824377174	1.09850678251259	1.24938908368633	-0.0438694242435342	-0.056479595456793	0.106308242046693	0.245191827080007	-0.314473203096901	0.0963814482294465	0	-0.116911776748439	-0.0853636994997307	-0.0710668856850757	-0.239752945300823	0.139309614453081	-0.58702885545039	0.522628592808733	0.685484099168211	-0.0649150330456021	-0.220810051312865	-0.156125391246087	0.0398830568875018	0.0226991873014762
CMTM3	0.338609025357855	0.0870845730803484	0.21223487796767	0.550073093526943	0.532378896462863	0.540236941609109	0.625385776161942	0.0507674405444982	0.168524696651781	-0.0193119076834013	-0.0157106334818829	0.135798214811213	-0.284658701468968	-0.0241132041976232	0.0345478252502675	0.209800511080763	-0.100272347498283	-0.228609708721937	0	0.0356477395449206	0.351528889048908	0.279964042820529	0.350457886196433	0.402151247761598	0.0253089709812241	0.0180042411250931	0.220619978851878	0.130811832962095	-0.019431983105573	0.208370955422146	-0.0409919004605733	0.0171067249065563	0.211651924843278	-0.212751704491024	-0.0471681101013048	-0.015954307902961	0.0863966952217658	-0.02178179622325	0.0794846217843308	-0.00560093318995795	0.167290044417885	-0.0228440452818714	0.139809719232759	0.294144243440016
SPARC	0.389474680085925	0.739291292414961	-0.251964601482461	0.511731373141181	0.705713943851936	-0.798640525614942	0.0739553566224012	0.430545271308898	0.27866793830446	-0.150092199088458	0.244296568100843	0.236482653559513	-0.621700935319603	0.513635243623822	0.59122561079588	0.144427182070201	-0.0948265960613533	-0.327257491968409	-0.120259827749979	0.459347183074506	0.531044553727156	0.947080420555997	0.90179883094662	0.997180062323627	-0.0481395690219137	-0.0287658772781497	0.0266566551250839	0.44659362660762	0.103729147498366	0.0997590343646861	0.0700314868938316	-0.0497468990296525	0.451759689466343	-0.412797623029846	-0.0970295323076201	0.162919814517711	0.61783235987676	0.543073235791374	0.511759417196478	0.525643873288394	0.138764114420806	0.578757618724036	0.36572132359904	0.517155513960358
COL6A3	4.38769787015306	5.32029380263289	5.212467431844	4.20015615894868	4.28049619719224	3.98619211780316	5.82091287569086	3.28638276694699	2.74892728912926	3.04992624731883	3.08794542190526	2.22681280474643	2.78703675972164	4.35994438394663	0.437495116575717	1.85601388270691	1.23580164803246	1.00663513543986	1.00537692025837	1.77621564220685	1.83600306588844	1.15108224385531	0.975065919460782	1.47181918843511	1.29333505547935	1.38312370959871	1.90905339518125	1.8272389985286	1.98791940197008	1.61638159584131	0.520670829376379	1.31471991043742	1.26640019897586	1.24240092408674	1.33591720303614	1.38300627247194	2.26752506135087	2.1354434396489	1.8713634731767	1.94493322850715	1.54863838210795	1.380471110427	1.69578688775529	1.88576273473141
COL1A1	3.69060117269735	4.04583621640432	4.6757309729638	3.53117370125029	3.21247171778107	3.09526392760557	4.43982640174043	2.76438211021897	2.73864034580255	3.27837615580597	3.1136844521779	2.49814844041123	2.46193992902234	2.32197119506076	0.670458361192342	0.0130794351726921	0.610002533798172	1.01098901638006	0.92283918315213	1.5223853837449	1.38393971220552	1.26166690099496	0.68380230327268	0.788345716217769	1.28829123482271	1.23544391160622	2.03198665423418	1.61591332075378	1.60153794127187	1.71366281654023	1.33105945895244	1.15479959667163	1.34370553974173	1.04993714621924	1.50668455521489	1.16333397488929	2.03271551016112	1.72800808596493	2.1757611511636	0.762907204656282	1.15259004898645	1.31226551480001	0.968426711549946	1.28967707189441
COL3A1	3.37449159073845	4.42687036014375	2.46288658839493	3.51303094457923	2.8952002006061	3.54182725013092	5.0513974133606	2.92741538712192	2.19299165473649	2.91427829580788	2.48248485940627	2.08720923135822	2.42739730158805	1.81984905002203	0.0306865521921852	-0.604215987149839	-0.231239666325784	0.381522130769294	0.625235888739721	1.38638413873812	1.13248313525249	0.97142629411096	0.926623328893353	0.914877087908761	1.15216506924509	1.28259020692369	1.68084954313592	1.62420686807328	1.66124050909632	1.41037310976925	1.04049378582951	1.27341331434853	1.3460817930415	0.47840177634048	1.30986402025574	1.24518669805673	2.31460276155784	1.94994892519322	2.16341479880637	0.484242062601382	0.787110978348767	1.41745926606932	0.783285006341356	0.822991175175295
COL10A1	5.08270064841763	5.12101041140629	5.50525673988123	5.27301832599303	5.6053642601349	3.37814289746336	-0.432157856220051	3.62642310433782	3.70281129832628	2.76215347074941	3.85971770585813	2.80870789498646	0.613052709974524	0.946529931274895	0.00539102914600988	0.128912563348339	0.0595970918288598	1.08820601630323	-0.452114635985743	0.0151280749875935	0.590167658330659	0.404233263657512	0.470855234026755	1.74712480752228	1.01371086154196	2.22485945664802	2.39714107544078	0.63037985383115	1.45859003628588	1.46206651124664	-0.855681910217302	-0.125962549152005	1.37607749259991	NA	-0.641457778761686	0.5405565241978	2.92505623486783	1.5376496097978	1.74971940357242	1.71774533069878	2.42564264111086	2.15906964038762	0.383628450103049	1.43434240073189
LRRC15	4.89529259194501	4.88131465213319	2.79114313708466	5.42296660708316	4.35977567763326	-1.03327891811265	0.530927562647763	3.40574049688964	3.34257903920125	1.8018037264654	4.0817055747758	2.97961687456128	2.10991100969055	2.32219921887591	2.38812537305817	0.313690905406178	0.369556467516759	1.31521674202301	4.00316071742667	0.295209508366149	0.390112089739219	1.15600418554731	-0.799649721288328	-0.00888869498381951	0.659499074774923	1.15659131671682	1.1266361201257	1.52892859888559	0.881236165699025	2.10110463720497	0.67719266705064	-0.0527476596001614	-1.21617270279607	1.10727942349973	1.27989664768863	1.58258350768686	0.251159440826202	-0.630802185863546	-1.3125391848774	2.4937357143238	1.83862255192436	2.41344614419457	-0.193740763485785	2.07337995030124
ADAM12	1.93948610624964	1.79621228334712	1.81095793818704	1.63381357272254	1.23590274299238	0.324198638190397	2.29083449084394	0.946444826754059	1.31896391371318	1.12425129426656	0.667846988654781	0.489922864816512	0.36247620236599	-0.789170332299788	0.894941878144464	0.257304966761418	-0.386280504628291	0.824462639145058	0.445373549187623	0.689510260746996	1.64109109731185	1.36955121338884	0.750965969844947	0.316860391709744	0.587211440522985	1.16731596734973	0.224668778343851	0.159117168128395	0.0990119014668959	0.785393223253471	0.601983459103594	0.957199992172315	0.927881394431682	0.102808055009397	0.025304576387665	0.340393707417171	-0.450012120411292	0.154453415957584	0.612236771932854	-0.0174491201548764	-0.808879369309336	-0.171475008937537	0.0582736777950529	0.153115181358291
MMP2	1.32063937582434	2.08139684815688	1.49453640809983	1.70802738536186	1.32089966350874	1.62229215779384	1.69631845523773	0.568193766986195	-0.0781996734440723	0.850357790208295	0.439942894849807	0.113312462538033	0.112165848140097	-0.462958258055276	0.401673442196357	0.0944960524953606	-0.723678370159066	0.10371383352521	-0.433956844656409	-0.471468791956478	-0.00995363902071978	-0.197100967972178	0.542884271372441	-0.589525626763607	-0.490345897294255	-0.334263784854281	0.153091913157211	0.289801870655362	0.624779731616517	0.1966153686224	0.408979301201379	0.343758997831291	0.401062620260371	-0.384509829748732	0.322898333773072	-0.13576234042371	0.323512875373484	-0.287624593636298	1.15337122424827	-0.221201077551633	0.0258440145531241	0.0255710876792047	0.451388816870478	0.0919739849863869
NID2	1.62774282052357	2.0555925355104	1.41413864619431	0.710019538631548	1.56144360541678	2.43857252769444	1.74229739875242	1.12326135029916	0.113766527515672	1.39391025574085	0.613779590664941	0.662683592712224	0.278969988995287	-0.212252423908455	0.217938523047783	-0.911871840802952	-0.2909270503514	0.0209856738391459	-0.0988833340989356	-0.0634892989834909	0.637645587878208	0.968881786803744	0.459687818921879	1.22476357043061	-0.106988596701031	-0.11086612046767	0.152225288899161	0.889079769230572	0.428860503981156	1.01788963665931	1.11067091229248	0.660826536091585	0.772767236587216	0.0681689526275876	0.41326730680186	0.200282537196034	0.748043712251583	0.0175650363436322	0.685970586911083	1.22284989387063	-0.257440917729823	0.0410681045758013	0.460271828306322	0.741441041859205
PDGFRB	0.838632919314899	1.42937366986468	1.98444992134601	0.489491742034313	1.30291038447271	-0.0432454401507784	2.19491148421735	0.841689872447382	0.321301708502704	0.91999722220803	0.387210670376824	0.570983857786214	0.354767733037869	0.449364005070385	-0.192722319465883	-0.81994196954151	-0.620501979990662	-0.291465059801051	0.0967373858835268	-0.129759511872515	0.496241845129036	1.02025037832467	0.461522602192956	0.0831522013452522	0	-0.651594388698865	0.160344796409959	0.914466641073123	0.268836939068734	0.518290637133773	1.58729436550106	0.508701013060528	0.551841620804314	0.0298548854765081	0.487915783573273	0.179103170784382	0.405841395467551	-0.0170511915437431	0.723831728076619	0.936298110509227	0.0654480657609144	-0.149224380894654	0.671361446535434	0.61745742754453
ITGA11	0.921731020964062	2.87938436820744	4.0764604199134	2.99283672683513	1.37452303966861	-0.294894958721186	1.6971363409961	1.21849849384692	1.8188751519602	0.830956913364489	1.06520311587827	1.006009721283	0.79069312312032	0.875993745562328	-0.679781121467436	-0.298014024463936	0.955208684565097	0.739602153422682	0.689756560460844	0.0955621380398753	0.359602248133239	0.761339570751391	0.231979208328243	1.30834079953563	0.834160451378087	0.320406288366959	0.678884636251089	0.818953900929845	-0.290625160450079	0.247906563063002	0.674751524376549	-0.249535278900937	0.204104197063318	0.159101115037588	0.268846657636928	-0.139410339958962	0.598802553470553	-0.0559239703568972	0.793332221650552	0.0548379321450787	1.07655408868891	0.480238246839014	0.386966507227526	0.218338639949495
OLFML2B	2.01920478294157	2.33612130086592	1.01393815588311	1.76772176775579	1.37228722985344	2.05492836002098	3.29037351266408	1.23025891078074	0.866487824066588	1.07233023113129	0.952400432248388	1.25276644427284	2.0672692748573	0.457357086779052	-0.13199319857038	-0.085658397686128	0.245947306056409	0.41250673905459	0.502968183786502	0.0224151397462241	0.331106441695689	0.919287652101235	0.82284968382547	0.21397899545008	1.27233039665086	0.365535389175943	0.776985201143291	1.00501400351353	0.681551616488624	0.610846545845498	0.36576212094856	-0.0300344935113678	0.864294858012309	0.884645298359935	1.19133575962504	1.87949264647186	1.08302191626845	1.05863707353637	0.352995851461566	1.00002665275335	0.970002348798511	0.423323686022039	0.445522985398713	1.17026744813977
FN1	1.41808498889342	2.86861557018355	2.61433674371026	1.93598300172999	1.01117251427298	0.0300849216029774	2.60234651302767	0.87446553225867	1.91801242031853	1.17376586429157	0.55853563442683	0.64706753896545	1.78394605184059	1.13379602452181	0.28608892803572	0.305122885258456	0.0210698708963491	1.48575251900044	1.14230150625385	0.300364762493131	0.323340934691441	1.00274783721735	0.541550603134869	-0.111299137985658	0.138008651275059	-0.152160299409697	0.210201356973953	0.68162926664672	0.713939729388464	0.661785993606832	0.816173120613403	0.315747804076405	0.506539625082892	-0.0533071558295451	0.904910635745129	0.626165250720786	-0.0363907180923652	0.664543906391493	0.642140238837285	-0.0336378038556629	0.47565293663297	0.412740589294596	0.534897022091544	0.96671454235067
COL5A2	2.07103614440285	2.3296901185714	2.19153318097341	1.72810650071225	1.81836534430572	2.18062083665731	2.85184763749788	1.35790293710055	1.12543724924157	0.848780017734073	0.850632697823092	0.840375334349362	0.452406536944414	1.00545973571749	0.45446822359409	0.216264513255975	-0.0627818657232566	0.793429456308312	0.391679761955208	-0.336063468733128	0.678636155578437	0.969640751011203	0.625813020974122	0.209753945607716	1.29894209240712	0.465736133501169	-0.100628034908796	0.481968299089269	0	0.510056632105903	0.327357056572631	0.264852730231055	0.715076287318664	-0.509399268022593	0.252731217376921	0.15817397901844	0.205718846442846	0.0233644756630012	0.414404076734437	0.869456788690724	0.377809541350808	0.443172261036493	0.47519507112918	0.695679695431194
FBN1	2.76982793499597	2.89665355777267	2.06972092808754	1.97638874909476	1.89741976718481	2.81223615375307	2.7371134141515	1.52234661429684	1.41285294293454	1.15220507228793	0.925522250148411	0.859096589010066	1.48907812200163	1.23413087810269	-0.0676353786265757	-0.412058749439248	0.957746027059018	1.06815049283595	0.502029565037701	0.252255852951559	-0.185198859291709	0.334001025703732	0.228980821812958	0.735990253973346	0.536531756937021	0.0672775711351642	0.55484086131672	0.545636379813955	0.344631877837318	0.523701141347772	-0.157605874952237	0.38837720384021	0.585290280153204	-0.372072647494134	0.302635552507696	0.459734235385382	0.385735950906498	0.531162365148209	0.94611751275126	0.691917678428075	0	0.444357828893358	0.0303378766807977	0.132256589983047
POSTN	3.86737402294879	3.95905459489498	0.467001392674022	3.56024494724927	3.45237169262399	3.31225162066621	3.85196651485459	3.04674951993884	3.04093063850874	1.51246796522192	1.91070384792634	0.82718739303604	-0.497097875000875	2.35374439738337	1.50864730042429	1.68473544606072	1.42183134098491	0.810127321183945	2.9146619175502	-1.22024557422442	1.76105158930927	1.40190006592551	3.04485027147659	4.09586293816015	2.6677737200707	3.11578707878978	0.264670291330087	0.859452633448128	1.8900922443691	-0.513239616447123	-0.818326572802558	0.291284488027976	3.17666108742254	-0.657759691031081	0.147079266860826	-0.245035955015003	2.06071450863332	0.6445225027643	0.735039139090223	2.0262717786947	0.311686197525557	0.135988101895407	0.377632661203628	0.684920546217147
COL8A1	2.20942582566971	2.32933323646236	2.92232250463166	2.52469612533228	2.27127655423233	0.863066708792511	1.4945384973963	2.24871145602084	2.95407761853854	-0.111410894251424	1.05894248466941	0.694784264364428	1.21253107504577	2.22841851044739	1.29503488626372	1.53256325735704	1.65840127858118	2.27234167762997	2.04331837129004	0.895472382585257	2.26221487861629	3.02056620648439	1.91522464264044	1.86652252746821	0.865506110680857	1.76377673547809	-0.744018548128887	0.171953845602096	0.871100906159501	0.0536682740851403	-1.41282609440029	-0.53710548308041	-0.479533833652742	0.640618474918101	-0.222507253977198	2.07827854587086	-0.134758072989949	1.79397460259501	0.630842693279736	1.16685114017609	1.81328422515026	1.54472046828022	1.71600008807496	2.15872547664322
SULF1	0.487906590474924	1.14856833356251	1.03632365358477	2.51162218105683	2.44703661491581	2.14295126328032	2.75369656935282	1.30006888918164	3.31961835843428	0.594854067765265	1.93325690732793	1.61692204724115	1.32031542013759	2.21533398712179	-0.641322945506828	0.506930973234548	2.4118740339123	-0.347957906625485	-0.314554483004604	0.319306993354468	0.27056025937964	1.31925946676178	0.519811401091127	0.885543492925294	-2.56087833260144	0.97714699383843	0.489142168772271	-1.6893521194438	-0.066414005657876	0.617700899509236	-0.218131271033649	-0.769376358623376	-0.57101239193776	1.38321500057064	0	-0.316624076002901	1.06301882861049	1.5931285812709	0.243475244291504	2.28799365997252	2.84623451950128	1.06440205149567	0.770396255699692	0.944923824139511
COL6A1	2.31299573687693	3.37091024117352	2.54961726599832	1.98087302722055	2.71383170194549	0.674234641962336	2.85304950816263	1.58073945480193	0.561655061560942	0.743551180897917	1.15521713222517	1.00616923705863	0.107625473472074	1.75095324071304	0.920242177336164	1.07752283882073	0.289614151570847	1.24378569720356	1.58518831243757	1.7495319851906	0.112895353459174	0.460362263201645	-0.397484551638133	0.551306137856109	-0.370405812615922	-0.0599127759215998	0.564339335253914	0.828419244641758	0.73353219709077	0.800295989322182	0.5520431949899	0.570234814396286	0.985828062935458	0.210534143112832	0.0929057832517911	0.0276306269734943	0.0398111699627446	0.0206156319519906	1.0232316639728	0.622657348092925	0.0366994968344822	0.738941830363893	0.616645285921868	0.887080973950515
LOXL2	1.61939895001377	2.96464110501767	3.054465515352	1.9785069154671	2.03547130394469	2.14790960078864	3.36293857124341	1.31941363561565	1.01651625347128	0.47931537742723	0.719491191236614	0.93248053188719	0.882977474634589	1.62933936925625	1.08775929554453	1.59742461770407	0.888535075972637	1.54863414134592	0.872963396487063	0.949491148949257	0.981086477321205	1.43876012749999	0.335274989891947	0.828518823510672	0.163364421990165	-0.0269859893855418	1.08785172417618	0.906550790204002	0.550767000622634	0.972390974284983	0.36730381951829	0.784337796488541	0.361717736493356	0.469520360825797	0.91949066679052	0.647199473994246	0.297549208719169	0.308294524244605	0.700581859647519	1.24241547212353	-0.215877165814816	0.444104944053866	0.948610917785092	0.622436462585506
COL5A1	1.80004330301955	3.22970278368234	4.59709612461553	2.55265636036476	3.01382361741623	3.22276031067209	3.27873727659112	1.96929255279486	2.41837069542216	2.01077627827565	2.06012812464982	1.39508002216668	1.76207625699027	1.98465364147222	1.48280151922067	0.482212851984789	0.595827945012953	0.875561964343702	0.9906837152575	1.31416339416635	1.56149669421456	1.41794109207609	0.251132626363789	1.45140484286952	0.889441596289108	0.821479114886935	0.957117487760473	0.61807261943345	1.04081903598758	1.28311255765068	0.957040342836012	1.01901535796141	0.674559998278623	0.192825010370014	0.667641785458594	0.921062806422854	0.78954863900827	1.11407230638437	0.627665736014876	1.32537773535409	0.566356505359423	1.06322373412215	0.612443219824984	1.40604828616682
COL6A2	3.11093397383473	4.21994266316309	3.27179786206919	3.16311013661894	3.26600911669571	1.85698439516522	3.63570539526019	2.25081430047031	1.63307141927283	1.41156436304366	1.5909718932721	1.86923673244003	0.933037056604549	2.30974930694094	1.73404645157749	1.01280513615018	1.03575666211241	1.5187169089702	1.0298969375019	2.46347059275199	0.27663137895705	1.16582336292496	0.093603635449538	0.314143862495429	0.135756344800251	0.119206879609158	1.5692979267614	1.90377330209546	1.02350541206661	1.22050355022297	1.10673161655107	0.50920363005038	1.02523929706763	-0.0731599881631853	0.381118385925528	0.490592101562961	0.598467938603582	0.595929133466303	1.15156344818488	1.17026614579965	0.790785054633309	1.10234222252051	0.753320569822665	0.960531238155489
ADAMTS12	2.98161308595527	2.25126777598171	2.21665696085558	2.14256400378733	2.86527424983959	3.0671775551044	2.94192526166129	1.49052577333845	1.14648480891606	1.50913120253201	1.99178975204759	1.44805509240045	1.8395341580832	2.76184507171081	-1.0188014635173	1.0418544956692	1.11614626412852	0.375573347697913	0.838142972398486	0.55870005949813	1.61981192135625	1.74791400097063	0.794535599827239	1.31802861313838	0.413348181539612	0.0618599023922931	-0.860632730225739	1.21563847708663	0.997422964774532	1.18955486127729	0.0349737175431927	0.49437429845072	0.59390381085917	-0.369165899180852	-0.426565425127738	0.527972806541188	1.93245391961504	1.12965322495232	0.443135050910741	2.78972886814977	0.640107343088965	1.33854035690271	1.36370210754114	1.15831519413491
ADAMTS2	1.27051008952147	3.01803363168175	1.99155506545214	2.01925511838889	1.95128616689469	0.470223750616994	2.93395008684248	1.86769898429469	2.01349664279103	2.08292048917855	2.09602671848284	2.06279601338907	3.31591351726054	1.89335220155472	0.241353084463977	-0.111943486981702	-0.154215207343522	0.982790609526099	0.907314680364183	1.48768819470479	1.4087426998179	1.62053621451457	0.0949413621689586	1.14006557280121	1.55165548364757	0.697007450571674	0.747831098758812	0.989416857191742	1.51521835134908	1.1916717840324	0.983779781253593	-0.0145001183317852	1.19761548252856	-1.05491432198042	1.42393117126521	2.00693481445519	1.77352628530503	1.79629210924751	1.36154106431282	1.19779576180915	1.43807220634442	1.19919182535107	0.782773581737091	1.29850699769456
COL1A2	4.19073460815417	4.23967090455932	3.58143556133712	3.50682058600772	3.50035093688364	2.68082376680657	4.51725678585449	2.57431486554071	1.98626507801773	2.32252348674979	2.42335615313346	1.65488932528492	1.75599589476434	1.86276552533916	-0.140151163880592	0.782171828761282	1.57129760065628	0.772478281642933	0.146027229239226	0.538676138102502	0.894350205770032	0.887657115274155	1.58201782106649	0.935199649895009	1.97612355510557	0.827201441535317	1.3783029314744	1.15439069861815	1.0666987865262	1.0496131366078	0.866964468783422	0.5560537769534	0.79106141668031	0.374798243856473	0.793383730406309	0.475482447057942	1.34933790558167	0.969569486987383	1.77067220078402	0.104625517886454	1.28660073513036	0.803509350860177	0.875616723798935	1.51636734713926
PCOLCE	3.50324656203668	3.66832158492636	3.20550649000584	3.02179284271085	3.66346030056932	2.4562680359791	3.97764703256122	1.96618210793381	1.13878619079317	1.38604648661019	0.751662968365637	0.781225874563415	0.0352990026244531	0.142116947807542	1.32560024306351	1.4390670616609	1.57889386359851	-0.0356596343765769	-0.495471634753652	0.1138209559505	0.461966099739455	0.410667543179212	1.91780182169781	0.188008053047625	1.20141148579184	-0.0119025174570975	1.09063725742008	1.12284448937567	0.463724183098337	1.12879715170904	0.772049656195967	0.305614004833369	0.12461300838273	0.271495287510108	0.555247961689528	1.33192084277806	0.871270561534033	0.723772217977087	1.04081670896169	-0.210518649826367	0.875942117014484	0.0690805011680957	0.734115141077799	0.998936310660208
INHBA	1.57428933959579	2.05515917494049	3.3516663100518	4.24922314721167	3.28817101068301	2.6499983521429	2.75706031680963	2.13029978993047	2.6110411511064	1.521229074751	1.48720984718026	0.94553689213979	2.18723715860861	1.12125160060423	1.37951714692654	0.0541757873492221	1.40193820612472	2.08390376785054	1.75753071323763	1.62213403038369	1.35226385232713	1.93055832918036	1.17143658208049	-0.178792744354504	-0.350329956017084	1.09164215772155	0.214790040121058	-0.116886045282601	0.529003472760839	0.640691442862547	-0.147639509900244	0.852920183709904	0.99872730102491	0.223606907566225	1.4303952047577	1.79089881356142	1.06699598580614	1.51989617955937	0.902368510081998	1.59236105857476	0.111957152146551	0.767633187072569	0.568390772942688	0.638284737447423
BNC2	3.07067369288861	2.46002532142693	2.45626350397428	2.08149137840684	1.44382021635255	3.31099813108868	3.18223712264138	1.8274846455921	1.81462105729842	0.769464716311928	1.0451096266098	1.15175876922979	1.51201345037723	1.29475834246547	-0.691108939241313	1.00686304193432	2.06852369014604	1.39356160836148	1.26213615544963	1.19772812464017	0.855234133555545	1.86437068103557	0.167404980526535	-0.0437124252495916	0.744402944440156	0.66811323638942	0.0709498896424248	-0.499743731200216	0.00852607669658089	0.417465865022335	-0.0196752587140259	-0.0592941481757932	0.379481060201037	1.39008083066469	0.365691212507944	0.714893947083863	0.202301255153678	1.27057019685301	0.739140640395837	-0.0691597583088575	0.951325049527208	-0.121161577478045	1.07136498288364	0.863834603635942
FAP	3.15502441543831	2.79067291839443	3.40571852072304	2.74302375226261	3.37005803510334	2.89367527071522	3.27922623063969	1.95049272446352	2.21659620472055	1.6101682030804	1.01336507737177	0.902011757008972	0.803291381415889	1.150831719889	-0.182780740315933	-0.299707587027988	1.56373914388672	0.0313896421623446	0.478818601090449	0.549564327253612	-0.00538909445018207	0.893152482482827	0.983560393275739	-0.822372928144456	0.371785148360425	1.68242918675568	0.880419833723723	-0.100102071078614	0.613446638494397	0.386743457642798	-1.52160675549617	-0.250323017907785	0.425220640796183	0.289177432052992	0.498161336171089	0.580177887317221	1.26262350961397	1.24422382646968	0.499108216024119	-0.55071839660178	1.41768191360586	-0.0151829649892005	-0.170735595124135	0.508114923245071
