# Supplementary material for: A prognostic matrix gene expression signature defines functional glioblastoma phenotypes and niches
Source: Commun Biol. 2026 Jan 5;9:18. doi: 10.1038/s42003-025-09245-8 (PMC12769572; doi:10.1038/s42003-025-09245-8)
Supplement: Supplementary file 5 — supplementary data 2 [file 42003_2025_9245_MOESM5_ESM.zip › Vishnoi-et-al-SourceData-COMMSBIO-24-8619B/Figure2/Figure2C/Figure2C-RPPA-PanCan-Normalized.txt]

SampleID	TumorType	X1433EPSILON	X4EBP1	X4EBP1_pS65	X4EBP1_pT37T46	X53BP1	ACC_pS79	ACC1	AKT	AKT_pS473	AKT_pT308	AMPKALPHA	AMPK_pT172	AR	ASNS	ATM	BAK	BAX	BCL2	BCLXL	BECLIN	BETACATENIN	BID	BIM	CJUN_pS73	CKIT	CMET_pY1235	CMYC	CRAF	CRAF_pS338	CASPASE7CLEAVEDD198	CAVEOLIN1	CD31	CD49B	CDK1	CHK1	CHK1_pS345	CHK2	CHK2_pT68	CIAP	CLAUDIN7	COLLAGENVI	CYCLINB1	CYCLIND1	CYCLINE1	DJ1	DVL3	ECADHERIN	EEF2
TCGA-02-0011-01B-11-1898-20	GBM	-0.207612854	0.656278889	0.543074069	1.895561886	1.089430459	0.066937946	1.751365307	1.026294361	0.843312271	1.202437318	0.744017876	2.197143878	-0.203907221	-0.427611574	1.582796847	1.229267316	1.463092758	-0.222615245	0.158817988	-0.532064523	3.396895878	0.667268019	0.297495861	-0.371058781	0.747333318	0.420883743	-0.03769648	0.968453363	0.115166001	-1.212333091	0.291424434	-0.999646857	-1.25485696	0.350552609	-0.166249439	-0.267728208	-0.783185734	-0.543157213	0.211737779	-0.451291672	0.159863701	0.487554877	0.116686887	-0.740837994	1.494061775	0.832261462	-1.358248438	0.351470475
TCGA-08-0345-01A-21-1898-20	GBM	-0.636008643	-0.110116148	0.303296295	1.675489872	2.234209857	0.371244706	1.828226711	1.267395734	2.126944872	2.303691671	0.907623738	2.543903232	-0.391688361	-0.595675442	2.008906648	0.746773733	1.082900645	-0.824993156	-0.377311476	-0.669661687	3.608140296	0.5630769	-0.618179356	-0.571537891	-0.104439292	0.610929242	0.260261505	1.046003498	0.234803151	-1.357294646	1.271583858	-1.16909483	-0.697166954	-0.185247291	-0.095591767	-0.30410492	-0.657975673	-0.680266558	0.402394353	-0.719271528	0.306908283	-0.168261425	0.188216153	-1.279470668	0.545472858	0.727893836	-1.483044151	0.699383615
TCGA-08-0353-01A-21-1898-20	GBM	-0.61482192	0.795610046	0.505315695	1.811414772	1.827349494	-0.132013442	0.629841484	1.309827231	1.844701601	2.101719539	0.450965012	2.224114754	-0.146139912	-0.689624783	-0.579693554	1.607294623	1.497062684	-0.22943081	0.019126827	-0.719587818	2.735473893	1.151360734	-0.389510819	-0.496810762	0.333044152	0.483575131	0.402024152	0.976355799	0.221408692	-0.938845182	0.696568043	-0.698930881	-0.599844123	0.555944184	0.18081069	-0.103431788	-0.493560554	-0.347226994	-0.183389973	-0.265864693	0.484404682	0.52081953	0.373488542	-1.030475426	1.265122933	0.092801991	-1.415180328	1.217927036
TCGA-08-0373-01A-21-1898-20	GBM	-0.498848417	0.051217164	0.592498398	2.562210807	1.613268552	-0.009425356	1.352206069	1.138019038	1.222463744	1.411845877	0.244069904	1.692883687	0.106816764	-0.876695722	2.361113936	0.993358383	1.055683238	-1.036390555	-0.286937461	-0.57424001	2.046415037	0.807263474	-0.118289158	-0.542839519	0.510633415	0.428998163	0.709161962	1.145228448	0.22504777	-1.296300924	1.150815039	-1.076233397	-0.977238457	0.296243473	0.069432777	-0.310937666	-1.197091987	-0.523464988	0.079967577	-0.61999701	0.650068788	0.592466894	0.298911723	-0.746672599	0.735122697	0.805006587	-1.579069175	0.323993259
TCGA-19-1386-01A-21-1898-20	GBM	-0.81402095	-0.122042577	0.54972016	2.560177074	2.022300783	0.209279602	1.850359376	1.610626574	0.538707901	1.076439009	0.778304044	2.437646428	-0.498695153	-0.560120408	2.984424676	0.047394289	1.307265913	-1.009772807	-0.216866565	-0.893547535	3.258455352	0.258404718	-0.811018293	-0.428246204	0.633011756	0.200966854	0.187586563	1.259149395	0.164509654	-1.601692821	-0.285804172	-1.452637837	-1.111275986	-0.11794332	-0.469250037	-0.571808932	-0.94031354	-0.961837084	0.1672563	-0.906413131	0.540634868	0.179462009	-0.208127383	-1.338408046	0.57921225	0.560853798	-1.647386638	0.865564273
TCGA-15-1447-01A-21-1898-20	GBM	-0.404739053	0.021175264	0.256577315	0.663294407	1.709572962	-0.071938638	1.27875114	1.415609403	0.566618985	0.240378337	0.480745144	2.328782645	0.213236652	-0.643647396	1.877750922	0.857565454	1.462430508	-0.404414022	-0.487530858	-0.290445502	2.655834225	0.677823757	-0.059386955	-0.250146377	0.00416628	0.446816943	0.668809605	1.121183027	0.218553527	-0.988716351	0.786159243	-0.802351853	-0.351999201	0.292056531	0.004380819	-0.214117192	-0.456636608	-0.438322063	0.277506701	-0.20340342	1.179938268	1.369173251	0.258470012	-0.806433494	1.150148017	0.59538913	-1.441699864	0.276336765
TCGA-06-0879-01A-21-1898-20	GBM	-0.683170415	-0.03945541	0.292692854	1.912978942	1.9265094	0.623711697	2.054063455	1.333192133	0.764914991	1.180242404	0.660129372	2.706234653	-0.172998587	-0.862628369	2.330212601	0.368438136	1.333651649	-0.881344137	-0.244137654	-0.657962146	3.58935792	0.557197402	-0.796937853	-0.497513237	0.261011088	0.27250027	0.274963648	1.323439548	0.175533798	-1.233736217	1.990868509	-1.079446446	-0.675036187	0.125307816	-0.204471406	-0.327332507	-0.636659725	-0.712888859	0.842938179	-0.664560158	0.748752419	0.43330399	0.057737519	-1.096578106	-0.58638583	1.171444277	-0.612652008	0.988466367
TCGA-12-0692-01A-21-1898-20	GBM	-0.368914238	0.148736448	-0.01974382	1.275897739	0.986572707	0.25334896	1.98989313	1.198338871	1.169036735	0.774112442	1.23774212	3.374786779	-0.210135689	-0.025415015	3.356425521	0.880932645	1.493827395	-0.317487079	-0.022733884	-0.574805021	3.205936659	0.749624296	-0.0449388	-0.651477874	-0.579496601	0.36840902	0.397992316	1.470237752	0.15290825	-1.058692732	0.231286778	-1.092010375	-0.88779636	0.007581385	-0.044901334	-0.348316271	-0.093406291	-0.582752688	0.784016072	-0.50135115	0.568133348	1.191043882	0.159051827	-1.101531673	1.539542693	0.714405002	-1.952299792	1.119426108
TCGA-12-1597-01B-21-1898-20	GBM	-0.630628021	0.195685714	0.625296546	3.005866947	2.223982902	-0.000648928	1.266400579	1.556532935	1.637127342	1.955042019	0.486960876	2.747184121	-0.710877192	-0.723876828	1.625801237	0.61277903	1.237574818	-1.013093509	-0.191113253	-0.563087571	2.510395246	0.590510813	-0.690397339	-0.766764555	0.852499056	0.396600201	0.511001832	1.396087646	0.203689225	-1.295368476	-0.252456573	-1.342728375	-1.182430335	-0.068585182	-0.006931762	-0.391244518	-0.698428419	-0.578640812	0.288279916	-0.696343584	0.07638794	0.115097644	0.291703673	-1.217635639	0.799568635	0.798717367	-1.794894896	0.484667217
TCGA-28-1753-01A-21-1898-20	GBM	-0.26147896	0.735036872	0.276694294	3.398537155	1.742229777	-1.479183973	-0.798264888	0.471337079	0.640700755	2.271064461	0.229133679	0.830540746	-0.442641782	-1.329333533	-0.786385165	0.922373682	2.049195823	-0.824118962	0.195025956	-0.202226249	1.665559934	0.873450035	-0.036754334	0.594652496	0.014559171	0.543511286	1.367008345	0.77484297	0.289497129	-0.80204867	1.30535043	-0.480322802	-0.820931979	1.167006195	0.153067583	-0.232810584	-0.786337735	-0.484382956	0.22093699	0.029959404	0.873714915	1.068417592	0.495009299	-1.052093776	1.326977777	1.084454922	-1.14370306	0.837788
TCGA-02-0014-01A-11-1898-20	GBM	-0.497308453	0.574000497	1.229849356	3.22176831	2.112393344	-0.203182218	1.305491991	1.388778849	1.136732035	1.66931591	0.573000513	1.578813113	-0.562175905	-0.339034436	0.312958658	2.086933329	1.129348889	-0.714573689	-0.588858284	-0.928969031	2.122972038	0.424842509	0.135043608	-0.497542068	1.167288361	0.416868439	0.269505749	1.108325377	0.274770085	-1.104139135	-0.028753458	-1.239440355	-1.519612784	0.589683681	-0.405291533	-0.305327916	-0.64338788	-0.434266275	0.272390625	-0.104507713	0.300061765	1.63969243	0.029601652	-1.302403951	1.071303717	0.338639179	-1.891809422	0.169346114
TCGA-08-0346-01A-21-1898-20	GBM	-0.616412062	-0.422766735	0.382752547	1.493148814	1.55131015	0.165859384	1.624767192	1.619725037	0.77867604	0.328400405	1.04962777	2.870420114	-0.492653877	-0.718023889	2.483727955	0.410405406	0.914804391	-1.042312505	-0.276698742	-0.57309923	3.021512599	0.591673697	-0.372866329	-0.664351628	0.257948608	0.405446699	0.460330793	1.338013312	0.302052299	-1.228543384	1.023405141	-1.031626607	-0.734272953	-0.122619892	-0.273162215	-0.337285258	-0.65493455	-0.649182371	0.495448673	-0.63977185	1.386569477	-0.379393602	-0.007374733	-1.249429142	0.672932577	0.802388956	-1.669260593	0.69665897
TCGA-08-0354-01A-21-1898-20	GBM	-0.253116694	0.547832845	0.275642252	0.359042873	1.649885688	-0.105781805	1.063806577	1.129601198	-0.766060484	-0.088785618	0.73410081	2.502777672	-0.030814668	-0.176872307	1.278204279	1.340043281	1.983978967	-0.600678561	0.045187807	-0.30082807	3.051019447	1.057910674	-0.037237351	-0.488701286	0.060591352	0.534345612	0.592137572	1.307569999	0.186555084	-0.909007485	1.269878586	-0.765902912	-0.525115449	0.347613996	0.310552113	-0.239891131	-0.948111376	-0.32284504	0.175722881	-0.358784763	0.952814056	0.32368995	0.581918264	-0.780681169	1.173697824	0.490390188	-1.091768037	1.043818573
TCGA-08-0375-01A-21-1898-20	GBM	-0.459859393	0.122844719	0.307895136	2.41887556	1.719765745	0.060576046	1.099532717	0.886458134	0.882773144	1.069018643	0.478437134	2.052910112	-0.26428629	-0.789640026	1.42719046	0.96345464	1.641938041	-0.937665923	0.08368206	-0.605710861	3.036963488	0.910984602	-0.373674688	-0.330384041	-0.497908036	0.478689067	0.185294876	0.935336097	0.204002341	-1.043314529	0.896955699	-0.873712282	-0.610651667	0.362467501	-0.0051437	-0.236376351	-0.782458848	-0.431134142	0.05838905	-0.500282212	1.061352122	0.525339913	0.333951812	-0.946958903	0.586390106	0.365954785	-1.505327108	0.669379797
TCGA-19-1389-01A-21-1898-20	GBM	-0.544893701	0.068001748	0.370440051	0.396784116	1.094847898	0.424812064	1.488976785	0.977561646	0.92158231	0.698731833	0.753844306	2.615760921	-0.729137721	-0.98733869	1.841679087	0.451855523	1.295717115	-0.776817319	0.26145924	-0.943998078	2.457351362	0.606326636	-0.838432006	-0.666057093	-0.25204161	0.450786995	0.7174132	1.154752385	0.224110965	-1.380570375	1.032278058	-1.402529625	-0.67796609	-0.196553381	-0.093491488	-0.217413836	-0.936609291	-0.759606851	0.298953717	-0.628837769	0.355629927	0.041447894	0.083345047	-0.812065008	0.793169828	0.3435094	-2.790105567	1.190756958
TCGA-15-1449-01A-21-1898-20	GBM	-0.670235185	-0.478541348	0.525208451	1.961639177	1.628862783	0.68762487	2.101952631	1.464007667	0.376399264	0.711549141	0.684044665	1.544685623	-0.970329692	-0.708422117	1.266879168	0.609269063	0.657095807	-1.021964193	0.152051158	-0.908682585	3.743695061	0.401828373	-1.168934477	-0.562642162	0.068753359	0.302758153	0.323860095	0.969622693	-0.200196895	-1.089242816	0.110381884	-1.626060113	-0.452786165	-0.169410834	-0.095348315	-0.479753215	-0.164230868	-1.008251276	0.242503151	-0.62241295	0.271173842	0.901649093	0.094440865	-1.567778051	0.794629055	1.11517291	-1.11118518	1.145710153
TCGA-06-0882-01A-21-1898-20	GBM	-0.506133522	-0.503259011	0.204529035	1.419710162	1.731555085	-0.378718894	1.117899143	1.434052684	1.283601027	2.213165875	0.744678641	2.249336698	-0.392961372	-0.287690012	1.016076382	0.647363779	1.324593578	-0.922467318	-0.18770755	-0.680164607	3.28069018	0.540818958	-0.926437527	-0.190541381	-0.459431426	0.428592179	-0.026028578	1.021928576	0.176302084	-1.233740061	1.023744161	-1.053901638	-0.719192027	-0.093357994	-0.145698272	-0.396811059	-0.991119099	-0.600252359	0.502897775	-0.559543135	0.959274683	0.266955435	0.047584534	-1.156563797	0.773049625	0.703268394	-1.908079254	0.62770214
TCGA-14-0813-01A-21-1898-20	GBM	-0.759468789	-0.427861001	0.409439498	2.162475791	1.622614809	0.577659121	2.447757071	1.208243621	1.892797965	2.043792227	0.804771424	2.179479097	-0.594344608	-0.124612018	1.674548759	0.18591885	0.639837776	-0.929029086	-0.441227433	-0.856769897	3.23563861	0.298004433	-0.733201278	-0.906427973	0.034825021	0.187267573	0.089105749	0.934443218	0.003416232	-1.462574331	1.23646363	-1.414949311	-0.960107433	-0.469894026	-0.565033077	-0.5388943	-0.87504782	-0.971097953	0.100304643	-0.897317994	0.708834341	0.224915388	-0.154940716	-1.274288019	1.058283978	0.56626943	-2.117667689	0.340123674
TCGA-19-1786-01A-21-1898-20	GBM	-0.788329326	-0.621145427	0.910548769	1.973575276	1.82189566	0.22531141	1.566753807	1.525276874	1.146633804	1.551772921	0.864647575	2.619312838	-0.356148683	-0.420375944	1.929276796	0.234567448	0.747370469	-1.103767831	-0.230902898	-0.822842166	2.857392755	0.32260289	-0.550671233	-0.775696792	0.317215153	0.255263784	0.213103479	0.954581198	0.017275165	-1.634989537	0.6659849	-1.224594805	-1.126324561	-0.104406368	-0.39188021	-0.416951227	-1.154138361	-0.886437991	-0.001280296	-0.945098316	0.395340559	-0.24815571	-0.270756412	-1.390875651	0.87917782	0.322787203	-2.200214548	0.635782427
TCGA-28-1757-01A-11-1898-20	GBM	-0.261946681	0.398603391	0.268038784	1.738064829	1.608779041	-1.021341987	0.173652779	0.852324222	-0.900321859	0.055544407	0.404384981	1.588932382	-0.500506613	-0.645591179	0.077647164	1.151586545	2.099297005	-0.763598699	0.479000928	-0.494814071	2.822481201	0.943946227	0.080482022	-0.35179346	-0.291053096	0.539659907	0.953720326	0.882976844	0.239732329	-1.137561273	1.950626054	-0.871905694	-0.709262608	0.86812019	0.076094584	-0.05324533	-0.852514691	-0.599810271	-0.187732675	-0.196069388	1.717987597	0.332263552	0.473488261	-1.242522298	1.355483198	0.631368756	-0.805155661	1.349926721
TCGA-02-0068-01A-11-1898-20	GBM	0.188308786	-0.501494142	-0.025869409	1.469385683	0.208522087	0.906175489	1.886554546	0.825942181	0.144880423	0.083461523	0.424174023	1.745869862	-0.455714239	-1.295955872	-2.241152118	0.167360437	0.620415634	-0.046390516	0.089527756	-0.496139147	3.790941181	0.260339764	-0.121052128	-1.128778542	-0.851693649	0.191230007	1.732491624	0.195164442	-0.060761724	-1.411010745	3.294778486	0.287932782	0.009989113	0.18160297	0.589644277	-0.624881214	0.038086417	-0.873149842	0.61836945	0.591188465	0.186744724	-1.761912305	-0.246188884	0.049054138	0.446256779	0.306812782	1.211057062	0.62267473
TCGA-08-0347-01A-21-1898-20	GBM	-0.525620383	-0.623210919	0.45754332	2.315578089	1.740110295	-0.27340508	1.316573344	0.908391837	1.959132306	2.168636275	0.434852921	1.719121062	-0.220523683	-0.514634703	1.586831301	0.531764516	0.916827137	-1.035445922	-0.609757635	-0.609260647	2.790786838	0.604004788	-0.745529801	-0.888019614	0.504559365	0.39864624	-0.014737298	1.122220629	0.223702772	-1.321642983	1.707679895	-1.083980534	-0.861729506	-0.089501264	-0.09093743	-0.41741599	-0.811943663	-0.564363674	0.298720905	-0.787374572	0.482200002	0.434998262	0.173293798	-1.466609263	0.733968374	0.423949819	-1.708416921	0.429497471
TCGA-08-0355-01A-21-1898-20	GBM	-0.699703071	-0.228524091	0.347930544	1.644428422	2.004371232	0.238825523	1.385845258	1.368989312	1.564224684	2.082490343	0.868339832	2.841505773	0.116067867	-0.290833987	2.5127603	0.582404428	1.177221716	-0.789871709	-0.138094847	-0.668086536	2.961804919	0.631607767	-0.76178207	-0.539859891	0.016246097	0.356505784	0.553466652	1.449969339	0.218053367	-1.311996912	0.264228829	-1.085948988	-0.830362252	0.017170401	-0.166418122	-0.295833767	-0.950216831	-0.574312716	0.147783789	-0.703969204	0.365054634	-0.171550269	0.092209026	-1.256522004	0.821406442	0.527187107	-1.624717834	0.840169351
TCGA-08-0380-01A-21-1898-20	GBM	-0.444515992	-0.126803189	0.172712613	1.773874602	2.42177773	0.223752295	2.416494357	1.192619182	1.373395478	1.452957421	1.144796992	2.297100621	-0.336377799	-0.188661308	3.014800787	0.81761185	1.503840604	-0.2832733	-0.198053235	-0.511232714	2.956772926	0.74070698	0.026891408	-0.741336283	-0.41371405	0.40665043	0.059010383	1.15805531	0.23073205	-1.286801577	0.792509398	-1.160283975	-1.042542953	-0.182030378	-0.323890766	0.036556085	-0.641243617	-0.618298135	0.686998396	-0.65609468	1.08367753	-0.70271269	0.092079018	-1.071596891	1.438962188	0.424940669	-1.657956365	0.766032002
TCGA-19-1390-01A-21-1898-20	GBM	-0.532930061	-0.371013404	0.035981596	2.199228867	1.616639803	0.21873903	1.462492726	0.928352796	0.618901492	0.813577606	0.241757763	1.865128665	-0.700609256	-0.491573755	1.859667977	0.482485209	0.746369301	-1.178203453	-0.16812985	-0.482374085	1.785986372	0.571758188	-0.72697517	-0.70965192	-0.154533738	0.49666673	0.626364138	1.201066382	0.418377038	-1.215761932	0.045892519	-1.242476347	-1.146788557	0.275065568	0.261322858	-0.176272106	-0.457543411	-0.325533367	0.179355413	-0.67074911	0.298580802	1.148464248	0.381035012	-1.359743903	0.760350386	0.707995726	-2.036343953	0.71803453
TCGA-06-0644-01A-21-1898-20	GBM	-0.961345638	0.229092755	0.188477584	1.934547908	1.564888502	0.414986494	1.830801893	1.124756483	1.173964343	1.463542524	0.567534396	2.35524726	-0.032631433	-0.017313283	2.669924453	0.595066657	0.956936007	-1.561350816	-0.235552592	-0.857338101	2.005976841	0.741830606	-1.050303762	-0.668098765	-0.757859119	0.360179729	0.631553989	1.30674308	0.119687794	-1.029481874	3.04923694	-1.013925458	-0.272031683	-0.101150943	-0.129923524	-0.412222837	-0.580663872	-0.582105429	0.167422052	-0.70663683	1.664940311	1.209523868	0.045583378	-1.136772571	0.820288088	0.56838942	-1.954612537	1.152039251
TCGA-06-0939-01A-21-1898-20	GBM	-0.467945137	-0.197832434	0.170376161	1.170783122	2.226261966	0.976945855	1.85373465	0.979164858	2.060347672	2.45047089	1.115356844	2.986042208	0.169082866	-0.408951695	2.641030974	0.852192624	1.42643467	-0.923015515	-0.316501203	-0.55383057	3.266449771	0.344844577	-0.276907383	-0.271533153	0.047341768	0.399125415	-0.08379319	1.241284695	-0.009303704	-1.331008671	1.171680309	-1.209221449	-0.231048371	0.146285775	-0.118292738	-0.205829343	-0.87220609	-0.703468677	0.732054155	-0.691349501	0.571797529	-0.116039728	0.034419178	-0.851973877	1.440449953	0.877653616	-1.664062657	0.52137326
TCGA-14-0871-01A-21-1898-20	GBM	-0.806066244	1.023038877	0.602737288	2.332339611	3.041649003	0.828697836	2.00253628	1.637027003	-0.556151577	0.423604445	0.693500345	2.443020932	-0.92149919	0.475059899	2.38061125	0.533590211	0.455314762	-0.19655712	-0.355489451	-0.783945831	1.425810884	0.547775046	-0.196773637	-1.042436572	-0.161856804	0.385157429	1.002087872	1.813006882	0.567001258	-1.207891821	-0.460979398	-1.355114138	-1.443129496	0.292103541	-0.077251666	-0.069969103	0.914909281	0.448659836	0.105946001	-0.581821196	0.097482089	1.813771452	0.266606411	0.13334634	0.746017968	0.799925981	-1.761746816	1.061659976
TCGA-19-1788-01A-21-1898-20	GBM	-0.497396354	-0.755924255	0.812577215	2.839239879	1.32071238	0.269655091	1.457039933	1.194843171	1.141702814	1.173039197	0.768741522	2.014166062	-0.515316439	-1.389191936	0.533385655	0.545512557	0.497335516	-0.909254534	-0.220956125	-0.5714701	3.214590407	0.513641571	-0.589954981	-0.837796276	0.835847613	0.46683713	0.42554846	0.748134816	0.114358148	-1.324735529	0.214620823	-1.229590818	-0.961174712	0.605451727	-0.147422846	-0.097732279	-1.400082268	-0.673662596	0.269379887	-0.690585127	0.289157314	-1.349093534	-0.021938492	-1.475163219	1.358238077	0.570593566	-1.779915766	-0.036002617
TCGA-28-1760-01A-21-1898-20	GBM	-0.64527379	-0.051177634	0.601868646	1.565506629	1.839262911	0.336917375	1.377926843	1.414836495	1.980430967	1.842989473	0.856297691	2.659701117	-0.383107392	-0.826975408	2.726258038	0.593085838	1.601061319	-0.759993865	-0.109157335	-0.598861872	2.900867449	0.651504104	-0.945188413	-0.226784366	-0.592564347	0.339360185	0.169217126	1.415606043	0.349030786	-1.501788913	1.133314259	-1.073088181	-1.003646741	-0.112598677	-0.089503148	-0.304971007	-0.747475405	-0.632087933	0.551943206	-0.663105605	0.586272156	0.384136815	0.076262662	-1.065099845	0.596729511	0.530928726	-1.75519503	0.845207143
TCGA-02-0069-01A-11-1898-20	GBM	-0.607106321	0.536344922	0.925120706	3.357897025	2.176347605	-0.694669275	1.081826122	2.227249453	0.728552134	1.050746997	0.165305423	1.710235687	-0.71491395	-1.098405832	0.940273053	1.500672169	1.20382975	-0.791536705	-0.646713552	-0.691558996	2.179787317	0.489968032	0.087309173	-0.999899401	0.536065444	0.417611499	1.031257328	1.172478819	0.19940728	-1.028989247	1.908310078	-1.362093081	-1.329117051	0.584565177	-0.279907952	-0.215296202	-0.135977314	-0.210338879	0.269049046	-0.451803838	1.743547703	1.331526419	0.257166095	-1.079307707	0.936823771	0.513512346	-0.384640248	0.0020695
TCGA-08-0348-01A-21-1898-20	GBM	-0.215379054	0.434892017	0.477721564	2.608214249	1.349244649	-0.3125775	1.261447794	1.119071897	1.940584572	1.90823154	0.289189954	0.982116388	-0.146880669	-0.05721494	0.707183411	1.631733565	1.100608239	-0.596362025	0.271487155	-0.467336955	2.597027559	1.206324923	-0.233803403	-0.565290239	-0.169600789	0.560175715	0.568591763	1.21829815	0.280779475	-1.005630249	2.117265609	-0.718209569	-0.639877982	0.25038187	0.156329144	-0.086925571	-0.697183232	-0.244270056	0.043020788	-0.397005012	1.048951015	0.302764421	0.503822561	-0.793173088	1.211411894	0.769915604	-1.02134786	0.755589616
TCGA-08-0356-01A-21-1898-20	GBM	-0.797034682	-0.291799187	0.270589359	2.078770146	1.92206087	0.016233697	1.399354307	1.586817572	1.305470042	1.80409632	0.858434573	2.43317646	-0.20407852	-0.818921127	2.762009433	0.065467123	1.413979277	-0.680930158	-0.274460285	-0.718721023	3.316200522	0.249214287	-0.703880714	-0.536632307	-0.284670731	0.251750443	0.403598875	1.117841743	-0.006482724	-1.605008877	1.416623736	-1.181185317	-0.741803765	-0.260546435	-0.456269418	-0.59797943	-0.960725717	-0.993629889	0.459752818	-1.011189472	1.007326574	-0.832865921	-0.223480655	-1.494181701	0.88188281	0.641947015	-2.159302836	0.561310994
TCGA-08-0385-01A-21-1898-20	GBM	-0.559668912	0.062158413	0.293206003	1.989713579	2.02220406	0.181789248	1.532391502	1.23529228	1.483674307	1.421469264	0.794530864	2.205101595	-0.443025414	-0.858172069	1.902164294	0.445693875	1.204144943	-1.261964339	-0.292301742	-0.633469007	2.879158696	0.51400046	-0.500648662	-0.310234347	0.068606498	0.374819995	0.411888746	1.128598048	0.202155169	-1.403490982	1.13372146	-1.163184701	-0.711518643	0.061605385	-0.12345144	-0.38808791	-0.664687251	-0.568217221	0.491898593	-0.801794643	0.926902597	0.080571781	0.110259644	-1.225762363	0.910769804	0.421581526	-1.97120732	0.223862477
TCGA-19-1392-01A-21-1898-20	GBM	-0.507196539	0.81821556	0.457880011	2.591061925	2.190053001	0.750795961	1.913227668	1.019686342	1.113641772	1.368995339	0.464872567	1.950534643	0.455879479	0.093957469	2.178238603	0.537551603	1.063439498	-0.740638694	-0.414938692	-0.645633466	2.360161152	0.528313062	-0.544826756	-0.271429404	0.451964878	0.302940925	0.365568289	1.039616815	0.049291563	-1.546830505	2.035565638	-1.443082264	-0.326383432	-0.177179313	-0.279653545	-0.540895122	-0.895112817	-0.727912096	0.148039644	-0.936504085	0.516547773	-0.296056885	0.000615651	-1.472297505	0.928509511	0.257107116	-2.150504165	0.598298811
TCGA-06-0650-01A-21-1898-20	GBM	-0.734565251	-0.520145997	0.323294705	0.604458557	0.912642425	-0.248732262	0.842438497	0.960120143	0.172959226	0.420957825	0.417990932	2.044745525	-0.551401015	-1.012240325	1.635363004	0.71126653	0.976421945	-1.182391852	0.067532716	-0.71270076	1.891778674	0.683004685	-1.274812691	-0.944283254	-0.36388487	0.501664278	0.728859238	1.098139062	0.222552176	-1.196576878	0.450250485	-1.096608531	-0.718572185	-0.089785199	0.45894407	-0.171700276	-1.072299051	-0.372467734	0.006020572	-0.494621781	0.332620174	-0.519985763	0.283270983	-1.438827967	0.565460646	0.21668923	-2.011096725	0.203046484
TCGA-08-0386-01A-21-1898-20	GBM	-0.426335901	-0.004964023	0.945184577	2.02964088	1.745173008	-0.027590211	1.397287489	1.148369581	1.744760599	2.463226547	0.452101603	1.725083167	-0.295684964	-0.357440542	1.953226759	0.413222977	1.186698284	-0.928527495	-0.28759066	-0.662716376	2.786766331	0.443635626	0.023688164	-0.616917368	0.8970267	0.334654189	0.368805875	1.01234832	-0.089106374	-1.407320395	0.827449845	-1.097860688	-0.359777935	0.503901522	-0.033753088	-0.413908501	-1.074236798	-0.652652312	5.66E-05	-0.729850578	0.440958918	0.418348713	0.089319889	-0.543736497	0.92509473	0.384915303	-1.638997358	0.58571377
TCGA-16-0846-01A-21-1898-20	GBM	-0.596546607	-0.354164091	0.746460838	1.879332588	1.110325825	0.698123484	2.04021819	1.078033836	2.264149103	2.201427563	0.753756042	2.023855995	-0.026641421	-0.580872333	1.483660653	0.479584129	0.961725489	-1.03407237	-0.273872162	-0.560412542	2.816075165	0.470607926	-0.984960037	-0.767129309	1.971321532	0.3979508	0.416828967	0.876591295	0.074636334	-1.326016486	-0.391694138	-1.145610295	-0.90685298	-0.167017623	-0.111596993	-0.22387755	-0.696226896	-0.685378277	0.252297298	-0.794271193	0.260512131	-0.701800177	0.296744847	-1.401151468	0.989288512	0.588863558	-1.374495204	0.451971176
TCGA-19-1789-01A-21-1898-20	GBM	-0.334010871	0.082149848	1.032217096	1.772907701	1.826399878	0.404862562	1.77379217	1.847961989	0.8117522	0.559714292	1.037182894	2.53202158	0.176193535	-0.498475188	2.171342145	0.741327071	1.452010287	-0.635286584	0.002257254	-0.623985609	3.895088639	0.615727199	-0.740208871	-0.812344289	0.650891606	0.424212481	0.169670836	1.117976503	-0.006100141	-1.404995966	0.764741978	-1.140766037	-0.54673261	0.056734806	-0.287340614	-0.270275025	-1.034740594	-0.641922524	0.58269634	-0.621966042	0.718877931	-0.060562306	-0.052151622	-1.212725956	1.544255504	0.752580789	-2.022425053	0.557072726
TCGA-06-1800-01A-21-1898-20	GBM	-0.841855024	-0.075161017	0.071588626	1.782522818	1.94009082	0.347591539	1.394157178	1.494548546	1.407405469	1.529518638	0.710417116	2.535076349	0.129914825	-0.418038796	1.792333944	0.42980226	0.8754221	-0.973273447	-0.484228984	-0.674076408	2.491331383	0.365969625	-0.574232148	-0.385331507	0.144104054	0.256673071	0.701107028	1.213603011	0.161755986	-1.54345843	2.067361672	-1.356725751	-0.970640196	-0.186237246	-0.090392672	-0.472607888	-0.880499043	-0.822627898	0.345409669	-0.780537355	1.458105894	0.762725062	-0.164563479	-0.897454238	0.75748351	0.795912599	-2.351920007	0.935206609
TCGA-02-0116-01A-11-1898-20	GBM	-0.458010442	1.217838244	0.213938205	0.634056324	0.003613377	1.793564906	2.236500386	0.094974893	0.012310245	0.128275855	0.761642382	1.930753209	-0.092789237	-0.749396157	-0.573364893	1.921735948	0.823648328	-0.464677279	0.725397774	-0.04004315	2.680737523	1.365212725	-0.305571322	0.469998899	0.143585874	0.514867645	1.30377531	0.379160337	0.414278367	0.227853976	-0.849164492	0.055501471	-0.411195666	0.026599992	-0.348457463	0.193695733	0.200196764	-0.453106428	-0.770671421	-0.261044323	-0.378614575	-0.284069575	0.79902155	-0.484048715	0.206268791	0.696968947	-0.627205355	1.784551789
TCGA-08-0349-01A-21-1898-20	GBM	-0.24613219	0.06122034	0.461684223	1.230648442	1.631476362	0.051162062	1.268697279	0.735241058	1.915241537	1.952345774	0.692211178	1.918519404	0.227851936	-1.406667246	1.98002363	1.040251255	1.264010502	-0.424861953	-0.164881113	-0.545003378	3.307037072	0.541838957	0.399494486	-0.699482021	0.648485167	0.420142357	0.179077655	0.792811784	0.01439418	-1.264244704	1.334185418	-1.176970387	-0.81890069	0.549310965	-0.288472468	-0.099910122	-1.038705188	-0.609881349	0.058008185	-0.731147811	0.410347541	0.445982472	0.145954855	0.244235347	1.562129028	0.460393109	-1.26870526	0.064263272
TCGA-08-0357-01A-21-1898-20	GBM	-0.28468068	-0.103044045	0.546071989	2.906178209	2.156037796	-0.216761929	1.599192406	1.413399344	1.624054912	1.678222383	0.541285798	1.965183116	-0.746482414	-0.691805159	1.871825685	0.698140098	1.402486994	-0.30843153	-0.553838276	-0.751078688	2.742701024	0.39235625	-0.235572421	-0.659663914	-0.195724258	0.324479199	-0.160517814	0.987597974	0.026958861	-1.443975464	0.809144063	-1.126168598	-1.253974369	0.110266799	-0.392902304	-0.427874759	-0.929750913	-0.645919853	0.309029195	-0.830857581	0.677752269	0.284951765	-0.115204962	-1.167989275	1.271230618	0.331962997	-1.944669887	0.254053316
TCGA-06-0155-01B-21-1898-20	GBM	-0.712496102	0.028308299	0.227400489	1.509365995	2.166072624	0.206615477	1.28014517	1.422499628	1.495537304	2.232456801	0.570472935	2.268706365	-0.68857242	-0.689604396	2.245723025	0.598865728	1.447029913	-0.967519799	-0.648194205	-0.616872079	1.721320758	0.549501584	-0.40405521	-0.822899388	-0.022122957	0.395338393	0.180989433	1.121006423	0.373607436	-1.268944758	0.694976847	-1.048104915	-0.967632043	0.043998596	-0.176455433	-0.42781284	-0.646266362	-0.519995461	0.081906177	-0.673923745	1.110849053	0.651946012	0.060323282	-1.162571324	0.717534916	0.760015821	-2.00849922	0.99082344
TCGA-19-0962-01B-21-1898-20	GBM	-0.814273005	-0.423170289	0.75100288	2.02752061	1.072344938	0.31257594	1.670092642	1.466576756	1.286387221	1.14044779	0.784832521	2.532016588	-0.691551233	-0.614362827	1.75993233	0.268798848	0.970338921	-1.246378064	-0.401518929	-0.612860524	2.419662373	0.320199161	-1.10860575	-0.49728282	0.335425879	0.270464728	0.25652971	0.962215621	0.233192609	-1.4958162	1.735667046	-1.291295774	-1.221810648	-0.063111057	-0.325567524	-0.504022456	-1.44555887	-0.83010727	0.335715096	-0.919688402	0.822574937	-0.993952529	-0.183826236	-1.527418817	0.621266205	0.176786687	-2.29144037	-0.171663051
TCGA-06-0875-01A-21-1898-20	GBM	-0.660963134	0.228650782	0.34360191	2.634044461	1.837729977	0.449762159	1.833196743	1.160627534	2.237338988	2.089227047	0.345159749	1.731924706	-0.909900292	0.12818995	2.526237347	0.391804143	0.885213951	-0.977782062	-0.443398739	-0.796490211	2.409802897	0.466485524	-0.29497642	-0.833697079	0.079239555	0.282321677	0.350993418	1.321220473	0.238759985	-1.465776421	-0.063923189	-1.254688597	-1.081528931	-0.016453253	0.13936059	-0.566099677	-0.541503132	-0.550224818	0.211217918	-0.938166806	0.372220928	0.966174459	0.090125125	-0.994006395	0.781199069	0.959359214	-1.626812755	0.521184249
TCGA-08-0389-01A-21-1898-20	GBM	-0.446927771	0.257652066	1.159567828	2.499344288	2.67868105	0.217379765	1.746974289	1.502919049	1.303219872	1.596672452	0.743462212	2.329374526	-0.140538375	-0.301060099	3.008522412	0.520299747	1.295257369	-0.300785073	-0.287951562	-0.622657255	3.353899762	0.413683815	0.032552366	-0.53765068	0.732255722	0.348492621	0.157111156	1.436076629	0.055592714	-1.333747775	-0.318070881	-1.201196287	-1.307319509	0.047485193	-0.154161757	-0.191653233	-0.721137007	-0.771148172	0.436800262	-0.717056883	0.274848659	0.895095415	0.025466181	-0.61421951	0.676231617	0.790864537	-0.852367616	0.574583586
TCGA-12-1598-01A-21-1898-20	GBM	-0.415228012	0.077288735	0.073979634	1.159026281	1.93814892	0.637545318	1.676903071	1.403346906	0.881074742	0.376860215	0.965069588	2.585298018	-0.341753641	0.218858115	1.392990255	0.758194856	0.940320022	-0.593266628	-0.533074364	-0.889187131	2.794774739	0.44371813	0.045212232	0.322700667	-0.365447584	0.328277447	0.508348145	1.192773981	-0.098061338	-1.287908415	0.923931318	-1.470756851	-0.799614139	0.133841963	-0.305297346	-0.23867304	-1.056467886	-0.571727607	0.294563367	-0.633951677	0.684478131	1.589662374	-0.139848952	1.031626825	1.36409514	0.509266413	-2.251201525	0.54489393
TCGA-19-1791-01A-21-1898-20	GBM	-0.204232322	-0.024250641	0.344142652	1.162023754	2.613119854	0.844850818	2.035318317	1.290813959	1.883473221	1.442727901	1.032444343	2.715284698	1.043424527	-0.565592306	3.062673643	0.585947987	1.269661599	-0.883132766	-0.294464574	-0.622385027	4.030249656	0.4078566	-0.874851076	-0.62526094	0.831429655	0.389258754	-0.016080436	1.374475236	-0.056148959	-1.470532531	-0.546260677	-1.433113825	-0.87432565	-0.009612391	-0.353941034	-0.096173718	-1.195861403	-0.759516144	0.645932427	-0.701683828	-0.100670584	0.595873848	-0.024571133	-1.403863347	1.389773995	0.787044876	-2.090428029	0.402685031
TCGA-16-1460-01A-21-1898-20	GBM	-0.313312465	0.03406889	0.284886526	2.070952563	2.179515174	0.508706516	1.703693712	0.889201066	0.84616313	0.981431396	0.693250835	2.432353115	-0.384513911	-0.801142649	1.795689397	0.806519208	0.957419767	-0.929185851	-0.198852252	-0.439828298	3.281085056	0.662569084	-0.142915167	-0.4215474	-0.154468602	0.367078337	0.277420223	0.95568379	0.222122646	-1.110603568	0.603920707	-1.089208312	-1.251411551	-0.097528177	-0.1539134	-0.270072482	-0.863924846	-0.535222911	0.315733523	-0.703752047	0.397409054	-0.76747928	0.189391069	-0.879265127	1.182245395	0.726363951	-1.836933428	0.741891101
TCGA-06-0189-01A-21-1898-20	GBM	-0.250243756	0.25670415	0.033472197	0.541007191	0.379860619	-1.349363465	-0.200552945	0.074191596	-0.383059584	0.273020482	0.222934416	0.867774996	-0.110045907	-0.922623949	0.438381056	1.448591719	1.034225054	-0.756422548	0.996349406	-0.199609709	0.699430591	1.122843179	-0.696288295	-0.323645877	-0.549884725	0.709276886	1.308153314	1.337879088	0.207454741	-0.897742947	1.657575806	-0.412693056	-0.023247185	0.520461748	0.712829958	-0.111453258	-1.33171471	-0.037175761	-0.068834327	-0.328100716	1.172244215	-0.69851468	0.807854387	-1.022981236	0.779850144	-0.489846464	-1.429490249	-0.07891126
TCGA-08-0350-01A-21-1898-20	GBM	-0.40058315	0.436366432	0.64919711	1.678156531	2.468607502	0.592221272	1.868548253	1.568930624	2.025541511	1.545503427	1.136420306	2.981628303	0.316253092	-0.866859793	1.577814717	0.727728354	1.504225279	-0.708288735	-0.167481739	-0.651381748	3.193129438	0.701089422	-0.460285623	-0.658328291	0.172132257	0.434978867	0.529418587	1.502017689	0.046290639	-1.452307552	1.235791536	-1.167339454	-1.351989278	0.170147931	-0.182797092	-0.279046746	-0.502808026	-0.446513225	0.668581345	-0.902687349	0.476101685	1.251545175	0.077810142	-1.008602077	1.23954677	1.318659856	-1.584960934	0.719901607
TCGA-08-0358-01A-21-1898-20	GBM	-0.351638235	0.400166077	0.204948913	1.142924297	2.493918347	0.077337911	1.237110253	1.314669397	1.233316199	2.522530141	0.892512726	2.630515725	-0.362297244	-0.534672923	2.43004937	0.649469401	2.093210049	-0.807612199	-0.139209182	-0.498949157	3.515143408	0.719869293	0.266653889	-0.492539471	-0.318855519	0.441605948	0.129263733	1.095153926	-0.058672111	-1.359145031	-0.081650694	-1.119074623	-0.893291722	0.895009424	0.007903079	-0.380557395	-0.510625667	-0.5215423	0.129527581	-0.604459423	0.948032472	0.905164693	0.102894905	-0.722313708	1.572809243	0.411805432	-1.503369231	1.152222116
TCGA-06-0171-01A-11-1898-20	GBM	-0.246090256	1.083268304	0.125726087	0.696309785	-0.116725115	1.661222148	1.990426804	-0.246254007	-0.141881646	-0.044590051	0.64441459	2.021323864	-0.146754621	-0.735841904	-0.931914051	2.039542115	0.782585907	-0.538955421	0.669527251	0.08538759	3.212881945	1.460036035	-0.291781807	0.239780789	0.062127219	0.536333632	1.260702426	0.344764176	0.463632322	0.053437434	-0.515809463	-0.041094856	-0.434292874	0.005360179	-0.504581717	0.071312531	-0.209648226	-0.515838197	-0.761102809	-0.239481163	-0.49685675	-0.303283984	0.560388392	-0.522698791	0.333739884	0.667382362	-0.443953325	1.569846518
TCGA-26-1440-01A-21-1898-20	GBM	-0.472771555	-0.077945885	0.194828704	1.599612643	2.304001569	0.779404766	1.904023957	1.166834421	1.86357715	1.871437819	1.095557114	2.804059982	-0.553492835	-0.376719063	1.696983617	0.41974353	1.131919943	-1.137461211	-0.252602768	-0.697661722	3.406059656	0.329238757	-0.760050434	0.248722351	-0.136785846	0.278491798	-0.123261355	1.035296485	0.043849028	-1.567630768	-0.270899334	-1.33731628	-1.070237776	-0.073971549	-0.382979396	-0.330040346	-0.970565551	-0.778810868	0.917349997	-0.834855381	0.47675736	-0.10716707	-0.145674606	-1.532787327	1.459298717	0.538349901	-1.723465943	0.492867088
TCGA-06-0876-01A-21-1898-20	GBM	-0.661295361	-0.031485468	0.178014864	2.100820292	2.510156895	0.59449958	2.283041052	1.49370195	1.247939508	1.265098027	0.695329222	2.552112956	-0.123721558	-0.246330836	1.823387523	0.153255894	1.191353931	-0.912167366	-0.332637241	-0.848494063	3.292714093	0.439759056	0.11768583	-1.076598011	0.345845295	0.245288446	0.054323067	1.159517133	-0.020420216	-1.631925579	0.7909399	-1.425022851	-1.052219112	-0.229922449	-0.407549496	-0.54928581	-0.608953425	-0.928352197	0.480948031	-0.976032524	0.38126037	0.72554122	-0.180488991	-1.305414393	0.934917651	0.527187107	-1.375934779	0.59202418
TCGA-08-0390-01A-21-1898-20	GBM	-0.773480316	0.021415521	0.794320625	1.721541225	1.724531923	0.038216568	1.552913233	1.661087387	1.323533226	1.781235565	1.21610718	2.216010062	-0.285612206	0.39743013	3.081721065	0.269058698	1.827251734	-0.927528805	0.349902513	-0.768830344	2.971334095	0.318536013	-1.069005508	-0.211237012	-0.501573688	0.32799115	0.239248154	0.960099453	0.153856574	-1.56849916	1.404781045	-1.430856616	-0.237274584	-0.364229133	-0.381699857	-0.404990002	-0.533065911	-0.876108156	0.337467447	-0.851005375	0.351245773	-0.695546291	-0.285318339	-1.564761123	0.435694419	0.653194903	-2.026016199	0.631210804
TCGA-12-1599-01A-21-1898-20	GBM	-0.538050295	-0.338077361	0.311086974	1.842777648	2.05022795	0.738952601	1.986330649	1.490240854	1.555370682	1.960923714	0.701947318	2.520714398	-0.073300189	-0.957136757	2.418319014	0.418836017	1.324046392	-0.858989226	-0.290545036	-0.836229939	3.594521587	0.485429196	-0.835574382	-0.912060588	-0.00592876	0.29959839	0.053460095	1.087149775	-0.080198637	-1.540371814	0.702195814	-1.365696075	-0.73218272	-0.177110537	-0.440340162	-0.300185831	-0.846998897	-0.83782721	0.514021613	-0.946389131	0.510571602	0.033930182	-0.102170284	-1.352562095	0.471543216	0.361876519	-1.719435572	0.436173874
TCGA-28-1746-01A-21-1898-20	GBM	-0.407713686	0.462044008	0.641162858	3.178280628	2.019522123	0.742366907	2.012097568	1.171788802	2.013411674	1.948817256	0.587226125	2.293481996	-0.319975626	-0.185057423	2.534578011	0.63152572	0.698641085	-0.995471624	-0.205232081	-0.563622101	2.952975684	0.519237866	-0.367608395	-0.700867917	0.628709592	0.376972041	0.140495775	1.321687846	0.123836302	-1.357845133	0.129943015	-1.267276106	-1.254698348	-0.1889259	-0.217974786	-0.309601443	-0.535862904	-0.76273503	0.477198979	-0.979738126	0.398032935	0.737786496	0.096599511	-1.058824399	0.993049881	1.210914126	-0.829291493	0.621996764
TCGA-06-0128-01A-11-1898-20	GBM	-0.27417961	1.194383505	0.179779762	0.74398734	0.161438652	1.699925712	1.855122134	-0.117049973	-0.062848026	0.099347447	0.532664878	1.814296103	-0.086328951	-0.565721102	-0.751754224	2.169095758	0.784824351	-0.508376881	0.782890949	0.188341856	3.441019438	1.517505024	-0.237774114	0.497930649	0.050703657	0.488553837	1.418916238	0.215811663	0.617077472	0.105726474	-1.09512168	0.062101683	-0.498682303	0.193075685	0.040482546	0.224491589	-0.101137068	-0.414731097	-0.616918952	-0.194708133	-0.470261535	-0.219615768	0.60101959	-0.525142746	0.205000851	0.739701658	-0.403240809	1.584810925
TCGA-08-0245-01A-11-1898-20	GBM	-0.165267314	1.11375033	0.152120972	0.974008926	-0.093797339	1.602224975	1.841414113	-0.125813122	-0.05276438	0.093216831	0.521056852	1.501998239	-0.16683065	-0.715517584	-0.752809285	2.120156309	0.928053683	-0.476055838	0.748073081	0.035238336	4.188177267	1.479853232	-0.298352399	0.484275202	0.059175384	0.528023625	1.017205909	0.181534293	0.426622801	0.007279266	-1.002237918	-0.061682522	-0.370698507	0.076287606	-0.43869557	0.18466166	0.459104321	-0.521589134	-0.690746295	-0.203723146	-0.530223878	-0.332453015	0.831202084	-0.544294811	0.380128859	0.632009942	-0.306451884	1.596745633
TCGA-08-0351-01A-21-1898-20	GBM	-0.245526383	-0.060038504	0.738649661	1.946517664	1.39210184	-0.317934984	1.53409022	1.431982197	1.960912499	1.980875593	0.841122453	1.83858544	-0.429799321	-1.432048885	0.762798861	0.795830783	1.051927137	-0.236998246	-0.289295326	-0.820570819	3.816126889	0.597025923	-0.416565391	-0.811385524	0.998532303	0.413381967	0.21263271	0.648023246	0.028175081	-1.359250659	1.017996193	-1.274089109	-1.402696542	-0.286745361	-0.439324436	-0.280230204	-0.898751143	-0.64681777	0.293951609	-0.82039056	0.837857271	-1.13617893	-0.072973782	-1.3526596	1.504340244	0.568456602	-1.273531533	0.297293398
TCGA-08-0359-01A-21-1898-20	GBM	-0.420792539	-0.228895821	0.48891348	2.258911544	1.612165548	0.424423736	1.787130528	0.974596048	2.358901297	2.498210887	0.565037229	2.071079435	-0.326527314	-0.559378395	1.751815353	0.612440302	0.817820019	-0.929375834	-0.476591872	-0.419696213	2.981286585	0.467591422	-0.663986636	-0.627388065	0.09696102	0.429462657	0.06406317	1.034587033	0.049822546	-1.385969984	0.559445236	-1.197112152	-0.78465318	-0.010199489	-0.222357006	-0.305328529	-0.845380435	-0.521288453	0.422348867	-0.834898546	0.308727657	0.3674181	0.112430255	-1.326430918	1.187680646	0.645760852	-1.188380953	0.052007702
TCGA-02-0003-01A-21-1898-20	GBM	-0.57130427	0.056631086	0.367017061	0.968377223	1.417819596	-0.41313104	0.835968346	1.22284186	-0.279660106	0.020024901	0.559938387	2.384589104	-0.374628128	-1.088293325	2.437797061	1.117144645	1.569436799	-1.034629406	-0.14117005	-0.448952579	1.535307018	0.851037357	-0.751318173	-0.56909951	-0.32234772	0.588850128	0.55177659	1.347353909	0.182783673	-1.22635304	0.871519325	-0.809950831	-0.853050365	0.02027062	0.061254349	-0.230262606	-0.944139975	-0.331331031	0.203189795	-0.596663141	0.615139452	-0.701997448	0.403683794	-1.269392978	0.825322452	0.110205886	-1.850081806	0.591407807
TCGA-26-1442-01A-21-1898-20	GBM	-0.407962422	0.667914081	0.63102282	1.925435638	1.673496059	0.616108367	1.668637794	1.013603217	0.829629491	0.693854548	0.766656247	2.094924733	-0.181558836	-0.278869343	1.237184174	1.352394077	0.741977398	-0.616630498	0.336114688	-0.317838022	3.602100046	0.964376133	0.183087416	-0.246377424	-0.113586751	0.435237284	0.580397685	0.765974781	0.289369079	-0.807725964	1.60452237	-0.885998419	-1.192494336	-0.044234246	-0.216003011	-0.089353127	-0.874401845	-0.578398548	0.61475301	-0.571625769	0.258911646	-0.825224784	0.216136206	-1.123311942	1.384270304	0.710055709	-1.594588922	0.834048595
TCGA-06-0877-01A-21-1898-20	GBM	-0.558246112	-0.104924201	0.31246616	1.894443629	1.879158817	0.099687703	1.357412235	1.229073066	1.611591126	2.376666219	0.653523947	2.734873362	-0.386532731	-0.297666869	2.114136205	0.396168251	1.623317767	-0.999893806	-0.243585397	-0.633453782	3.455876182	0.549627209	-0.615001396	-0.769656368	0.31800149	0.313488633	-0.098162611	0.993344713	0.081870002	-1.422504597	1.026501251	-1.214461349	-1.224072988	0.17005266	-0.385235158	-0.551584861	-1.060705534	-0.737649327	0.428074684	-0.959728476	1.048946964	-0.673060653	-0.112329771	-1.42488812	1.151927732	0.520696468	-2.131961211	0.373656638
TCGA-08-0392-01A-21-1898-20	GBM	-0.766047148	0.146571009	0.42179784	1.641241624	1.665808656	0.650567442	1.744878171	0.886320646	-1.182075453	-0.126751711	1.049378833	2.807938559	-0.236183653	-0.058299545	2.015636999	0.584722532	1.432212355	-1.275069627	0.303323903	-0.616740248	1.025864684	0.523222973	-0.978095471	-0.29883052	-0.49359237	0.334470349	0.332125595	1.074875855	-0.038068951	-1.215077265	3.367549319	-1.265504795	0.40863553	-0.015551551	-0.113694354	-0.439495532	-1.236563371	-0.66402803	0.965109261	-0.20291739	1.50452704	1.393816969	0.201634047	-1.014902399	1.087655616	0.748365296	-2.155723967	1.12363523
TCGA-19-0957-01C-21-1898-20	GBM	-0.607612525	-0.158630973	0.387411324	2.642204414	1.984334981	0.033292286	1.553605567	1.315809726	1.720413056	1.488123826	0.473281661	2.043458948	-0.354759317	-0.713625551	1.744938699	0.691302379	1.14596181	-0.860059844	0.132731521	-0.733440134	2.656811387	0.532594425	-0.448074518	-0.68311593	0.717894896	0.466688618	0.404122678	1.112696893	0.042943975	-1.297753693	1.070727611	-1.215149245	-0.831882392	-0.058820468	0.062821401	-0.320552855	-0.798603998	-0.551934045	0.124533643	-0.817108069	0.226028556	-0.325748206	0.165189181	-1.450738897	0.848231394	0.478005204	-1.88065046	0.457317608
TCGA-28-1750-01A-21-1898-20	GBM	-0.508466714	-0.314797979	0.269085451	1.344486367	1.250075466	0.324219155	1.714675793	0.537570696	0.804743399	0.744080487	0.958462098	2.07132834	-0.369458514	-0.463387126	1.000349288	0.611363112	1.289129513	-0.523350236	-0.286488515	-0.660284593	2.719701374	0.576129521	-0.693421569	-0.57165113	-0.469406167	0.428484943	-0.078712633	0.947584358	0.232713658	-1.404440775	1.321158859	-0.841457995	-0.949202851	-0.069414812	-0.016314337	-0.298055122	-0.969908988	-0.572956583	0.585389363	-0.834702547	0.234895728	0.064899813	0.289629782	-1.388810634	0.982289876	0.252864111	-1.933812172	0.454121896
TCGA-06-0154-01A-41-1898-20	GBM	-0.65296501	0.121766678	0.217608185	2.076401591	2.134693441	0.311375588	1.532315033	1.454969662	0.361835024	0.646885213	0.703267821	2.815096409	-0.290911944	-0.514548987	2.549201139	0.853262252	1.505359166	-0.784302883	-0.322517709	-0.560732419	3.114655674	0.604826362	-0.74436706	-0.241850715	-0.17085737	0.388633717	0.19357172	1.349082094	0.183163681	-1.367926565	1.568087446	-0.989187212	-0.991626665	0.245723147	-0.05774776	-0.41314464	-0.987785501	-0.526876146	0.342024874	-0.574894221	0.980048965	0.815172555	0.450467307	-1.184749374	1.012228014	0.492178773	-1.90121763	1.094799891
TCGA-08-0344-01A-21-1898-20	GBM	-0.364306116	0.501194644	1.30407707	3.359560871	3.08526814	1.336416551	2.835024498	1.574704993	0.498787368	0.753149821	0.60049324	2.556361447	-0.798484282	-0.471247345	1.611187778	0.594797076	1.563500804	-0.498641576	-0.260288409	-0.598999613	2.892146976	0.675271865	-1.269666008	-0.872975263	0.713438351	0.374029134	0.393587432	1.495871889	0.059935052	-1.400489279	-0.191351829	-1.261296708	-1.276918903	-0.006843603	-0.168446297	-0.415160018	-0.486740859	-0.61433716	0.632161358	-0.860013821	0.301489465	0.343549496	0.401755373	-1.072487014	0.883794481	0.532365279	-1.905826542	0.496635882
TCGA-08-0352-01A-21-1898-20	GBM	-0.520707977	0.252108384	0.17068044	1.161604198	1.042732159	-0.938087656	0.189705508	0.458343712	0.463211801	0.702410632	0.280890805	1.603469239	-0.322304187	-0.491015536	0.949346472	1.195140464	1.378960784	-0.968010162	-0.152301279	-0.39428835	1.766666429	0.944273946	-0.883516157	-0.475929306	-0.505650552	0.60810323	1.178781823	1.161188688	0.185887505	-0.986045577	2.762852935	-0.845458016	0.21521067	0.708307272	0.266364198	-0.36907572	-1.33568037	-0.331504214	-0.048086703	-0.506192432	1.530500456	-1.040210196	0.801045065	-1.249426861	0.725034918	-0.368799468	-1.715342947	0.008305293
TCGA-08-0360-01A-21-1898-20	GBM	-0.28183663	0.179628768	0.394383425	2.552888618	2.210952238	0.235356338	2.127317478	1.021746862	1.144912964	1.306211712	1.060356653	2.09776502	-0.387258163	-0.233116825	2.163186778	0.678417507	1.229587685	-0.874606216	0.026818927	-0.563834119	2.678790789	0.604026786	-0.575229212	-0.467481538	-0.274364848	0.396919073	0.008886058	1.165691354	0.080671772	-1.312201756	0.964374804	-1.150226467	-0.808647446	-0.068985284	-0.120907737	-0.170825338	-0.909328103	-0.536773683	0.723786206	-0.848591409	0.573119923	-0.027859906	0.210577066	-1.368699344	1.447497139	0.601851208	-2.035033149	0.954699368
TCGA-02-0004-01A-21-1898-20	GBM	-0.545039214	-0.172397575	0.075334806	1.267640075	0.715754856	-0.657644672	0.655515965	0.428231327	0.610226716	0.698324549	0.246155865	1.153584539	-0.391830432	-0.719473034	0.263320015	1.103360027	0.962178168	-0.889536178	0.232321993	-0.485108887	1.644071149	0.906260098	-1.01769988	-0.613067476	-0.605185719	0.575662542	1.284880077	0.867499796	0.141158577	-1.064447671	2.935103488	-0.532349846	-0.287585839	0.05240048	0.315848207	-0.297626949	-1.417514896	-0.425324822	0.020898087	-0.435385221	2.017366375	-1.213092773	0.517655655	-1.376745559	0.983287585	-0.298337833	-1.87373718	-0.229435705
TCGA-15-1446-01A-21-1898-20	GBM	-0.325370082	-0.156964392	0.426695518	1.10472684	2.227999377	0.958950971	2.050774048	1.229203848	2.583936798	3.060154832	0.842802515	2.387719532	0.972896635	-0.106470752	2.378532858	0.652452848	1.183528878	-0.593940397	-0.384197084	-0.493160472	4.197610587	0.565056444	0.038382275	-0.801383967	1.040324989	0.38435001	0.055774691	1.084183103	0.117091514	-1.306400603	1.051609029	-1.255781915	-0.670846521	-0.02964888	-0.341001644	-0.173621052	-1.100551469	-0.727346206	0.828415783	-0.829946849	0.981855752	-0.474040734	0.281909755	-0.9241179	1.325150096	0.858915532	-1.725206366	0.474475517
TCGA-06-0878-01A-21-1898-20	GBM	-0.557562885	0.223007769	0.309689919	2.412840599	2.207502861	0.32224043	1.213461025	1.286321999	0.296068934	0.798710546	0.552779639	2.65732997	0.041007689	-0.873532182	1.851828054	0.498184022	1.122175298	-0.67678885	0.129529331	-0.855302978	4.397946435	0.602247903	-0.031494742	-0.450780939	-0.427278461	0.357656594	0.090168199	0.874407898	0.031554831	-1.335549863	-0.090093349	-1.05284775	-0.564266299	-0.161701645	-0.213875204	-0.21163357	-0.865989964	-0.835786198	0.500618398	-0.691377354	0.303950823	0.31595737	-0.01745642	-1.368207669	0.557613132	0.801262911	-0.736718228	0.850480161
TCGA-12-0691-01A-21-1898-20	GBM	-0.506484754	0.067126567	0.266308638	1.988825596	1.9039161	0.842004811	2.134916777	0.951136221	0.423510917	1.056162251	1.052907744	1.559065711	0.572010616	-1.014323005	2.727239802	0.782247127	1.515700587	-0.904417998	-0.119933885	-0.675973769	4.604969757	0.565039401	-0.505819061	-0.370285376	-0.373724742	0.309080812	-0.0283239	0.942398646	-0.044730015	-1.239062024	-0.426037892	-1.152988102	-0.405922876	-0.01365528	-0.12521745	-0.070680436	-0.886320893	-0.683025807	0.823565733	-0.855891549	0.306455657	0.959124773	-0.092323719	-1.130145096	1.444679389	0.772661802	-0.647172703	0.747059983
TCGA-14-0862-01B-21-1898-20	GBM	-0.771179479	-0.738980551	0.045123692	2.449709394	1.817658357	-0.240199491	1.199608834	1.467973681	1.988883585	0.961267705	0.856769976	1.913442632	-0.539161861	-1.054487375	2.55732612	0.363242926	1.358809481	-0.75120645	-0.438648376	-0.889388118	3.067547938	0.355123489	-0.872491683	-0.224087133	-0.652203448	0.22113659	-0.531652434	0.672051968	0.056755341	-1.552677817	-0.410770549	-1.37969779	-0.555070791	-0.034168309	-0.513240879	-0.484971145	-1.323183276	-0.834616514	0.456046906	-1.039357	1.028684151	0.007921031	-0.219529728	-1.479823269	1.208325138	0.303528362	-2.34868228	0.448789926
TCGA-28-1752-01A-21-1898-20	GBM	-0.479122301	0.088890786	0.42842993	1.727546037	1.968318214	0.157165121	1.705634858	1.643080806	1.567505342	1.555501682	0.60761631	3.036039686	-0.145078416	-1.018000785	1.467134542	0.731196496	1.701982558	-0.470593191	-0.524020352	-0.781683377	3.585396207	0.316313024	-0.411988917	-1.025991909	0.387058179	0.373063227	-0.231156463	0.807478385	0.068420242	-1.695982353	0.596689199	-1.338433015	-0.424101117	0.043616936	-0.362323706	-0.442678022	-1.078781419	-0.52557039	0.427568291	-0.812856652	0.670403875	0.002647886	0.056464882	-0.179938846	1.015898804	0.377319602	-1.711404024	-0.006686095
TCGA-06-0156-01A-41-1898-20	GBM	-0.64064993	-0.239604296	0.439300102	2.958540084	2.046985504	0.664758824	1.415867691	0.978441167	1.524534858	1.799150636	0.589597091	2.01057875	-0.063915122	-0.191361765	2.333550739	0.527462613	1.111591089	-0.685127327	-0.428392973	-0.693216542	2.237565649	0.392863727	-0.288087011	-0.470016893	0.122292571	0.289575347	-0.002364288	1.314723453	0.294706065	-1.479871035	0.015484072	-1.413990611	-1.333743853	-0.0626097	-0.299255787	-0.463499916	-0.863926823	-0.720649841	0.620404712	-0.918764857	0.335233175	0.924211902	0.140009548	-1.154478379	0.744345917	0.921099274	-2.061903011	0.580591123
TCGA-06-1802-01A-21-1899-20	GBM	-0.478876833	-0.000913423	0.41165418	2.035310679	1.310486903	-0.491017841	1.245483766	1.025787492	0.355748502	1.2893311	0.654040745	1.135063737	-0.341300288	-0.524518843	1.479642033	0.921263346	1.332885694	-0.526311723	-0.18310043	-0.534179283	2.557276005	0.699942785	-0.28388515	-0.167430285	0.281587797	0.446096995	0.358432522	1.174524393	0.190126963	-1.199523565	0.581378205	-1.017706782	-1.028217451	0.471023216	-0.096332818	-0.389149559	-0.841427822	-0.331585461	0.148350986	-0.461858417	0.24992894	0.343000732	0.284716112	-1.178052168	0.842451536	0.575735565	-1.698572451	0.410414034
TCGA-27-1836-01A-21-1899-20	GBM	-0.381511203	-0.004886154	0.999452511	1.974132623	1.236638078	0.035544684	1.81047787	1.439342526	0.891443244	0.816903586	0.95751405	2.227948707	-0.545472395	-1.026969883	0.908590628	0.934104372	1.163668513	-0.584253719	-0.033830805	-0.432994327	3.778766067	0.59113093	-0.503303842	-0.751903472	1.046574844	0.474250147	0.232861826	0.835784365	0.002091027	-1.358209517	0.800964226	-1.057009382	-0.890547558	0.418760098	-0.174641114	-0.142181728	-1.064830239	-0.63685189	0.385534937	-0.538922603	0.683389579	-0.181063573	0.093774373	-1.294250088	1.402774176	0.259388821	-1.706261426	0.079874049
TCGA-02-2470-01A-22-1899-20	GBM	0.062390629	0.509477731	0.521761471	1.827161073	0.546683334	-1.150694405	-0.377648853	0.595189898	-0.847803362	0.040879393	0.601896004	1.100822992	-0.203042549	-1.609329321	-0.511660475	1.49698647	1.468517293	-0.291583487	-0.133115078	-0.331915526	2.268022283	0.832030369	-0.482372404	-0.328519044	0.509460071	0.676901852	0.729366658	0.970031542	0.14185013	-1.072438119	1.724052282	-0.829164397	-0.637943268	0.602432435	0.333556856	-0.136868778	-1.182010375	0.043651924	0.288194813	-0.027264473	1.237549871	-0.673540801	0.697722697	-1.133249653	1.843165034	0.100999752	-1.245355622	-0.128604913
TCGA-06-2558-01A-22-1899-20	GBM	-0.586128859	-0.054601596	0.911541741	2.279055695	1.516058722	0.497731762	1.716198534	1.110851954	1.32655629	1.496365329	0.748089924	2.124421807	-0.440294339	-0.976449271	1.832708488	0.781010339	0.796568221	-0.712487048	-0.314719585	-0.545474962	2.765914521	0.557680048	-0.671828415	-0.524776318	0.922469329	0.334352941	0.282448236	1.200978	0.223190198	-1.336372266	0.835904604	-1.136404375	-1.191527417	0.250030229	-0.200292236	-0.309623016	-1.210985442	-0.63832411	0.319169663	-0.685829608	0.378073358	0.422135033	0.135997644	-1.278810485	0.847295135	0.80291936	-1.479650835	0.026415138
TCGA-06-2570-01A-22-1899-20	GBM	-0.530688985	-0.385873147	0.808325567	2.413195401	2.191639702	0.424459238	1.738150723	1.451433354	0.987259469	1.109596094	0.590983487	2.161732721	0.301805993	-1.298153031	2.23793231	0.560030341	0.896969227	-0.985300844	-0.343156638	-0.747604129	2.974025957	0.595958694	-0.285947463	-0.591666554	0.588493353	0.31809526	0.405926367	1.209292525	0.19099309	-1.323640939	-0.052503515	-1.303131701	-1.279258749	0.169247485	-0.239892698	-0.328241628	-0.974664177	-0.6629374	0.341837493	-0.97895069	0.237327058	0.686152122	0.760780698	-1.542990796	0.932522617	0.465009462	-1.579086765	0.356678569
TCGA-12-3651-01A-22-1899-20	GBM	-0.5280511	-0.25348862	-0.059060624	1.283382809	1.389935874	0.665433165	1.895708436	1.446164452	1.374240804	1.232708391	0.73145657	2.484833292	-0.307003602	-1.031096607	2.118758335	0.701108312	1.032403909	-0.467061785	0.348834725	-1.136439742	3.604023108	0.515083377	-0.339290095	-0.955964063	-0.076642416	0.453874975	-0.048221312	1.013582838	0.004069166	-1.252757684	-0.639647633	-1.644543938	-0.776628668	0.159602862	0.098268607	-0.136957422	-1.219328548	-0.402209994	0.452217504	-0.680421577	-0.016232492	0.080426665	0.147178724	-1.251181225	0.790751668	0.768304976	-1.324327506	0.232622947
TCGA-76-4926-01B-22-1899-20	GBM	-0.296903042	0.22798066	0.237286856	1.209328711	1.398211254	-0.042684055	1.168006843	0.90210749	1.574870312	1.440917164	0.689649062	1.763665566	0.101728204	-0.758649762	1.475205163	0.990957886	1.218024989	-0.383686603	-0.235744127	-0.619085608	3.459250003	0.674489352	-0.725691608	-0.351574622	-0.72806136	0.42760843	0.136823429	0.955966172	0.1013859	-1.171529852	2.607506089	-1.088908079	-0.408496355	0.247265543	-0.122568225	-0.183555016	-1.510746452	-0.475347515	0.519515825	-0.529668265	0.824578909	0.481378288	0.268511424	-1.389672199	1.414044575	0.265960074	-1.924153558	0.243130605
TCGA-26-5134-01A-21-1899-20	GBM	-0.377405921	0.312745729	0.226933501	1.323305935	1.674589804	0.326842809	1.92131311	0.828970082	0.948727763	0.229807551	1.023876227	2.612325138	-0.377731375	-0.780706058	2.826776523	0.976628803	1.735838015	-0.576286137	-0.135825773	-0.532022502	2.941184163	0.673846763	-0.572905805	-0.804775886	-0.138926565	0.442867865	0.323618959	1.318756739	0.122838654	-1.079957829	0.077050118	-1.070479933	-0.671575955	0.229409778	0.062916225	-0.224582974	-0.325025733	-0.452232	0.974431565	-0.566361445	0.665632173	1.087382012	0.393861305	-1.013898522	1.254624364	0.508032133	-1.383595157	1.000838527
TCGA-06-5411-01A-21-1899-20	GBM	-0.518562814	-0.339993097	1.108344414	2.703716769	1.856301194	0.404704038	1.871180219	1.267627322	1.72191638	1.8178292	0.917644144	2.475738316	-0.797703789	-0.591776064	0.85255365	0.601908483	0.607588356	-1.065776969	-0.043081266	-0.545795393	2.842795289	0.42850983	-1.087552972	-0.779671294	0.603962377	0.435893498	0.068387787	1.082820113	0.278178241	-1.406449274	-0.15770816	-1.299825504	-1.261319733	0.061109478	-0.175100902	-0.21588461	-1.406872556	-0.752316337	0.514578999	-0.701061078	0.226258124	0.040001223	-0.089399546	-1.352541987	0.85798425	0.722859385	-1.950396891	-0.14594314
TCGA-41-5651-01A-21-1899-20	GBM	-0.794371544	0.101391545	0.376946481	2.977239327	1.316628675	0.404004368	1.986090898	1.512180999	1.139361014	0.780751701	0.543383108	2.12576933	-0.39917378	-0.562726681	2.499653031	0.554576534	0.719665857	-0.694151838	-0.163901354	-0.784962307	2.660325252	0.609986456	-0.51244382	-0.587334695	0.427684177	0.317950464	0.543750515	1.420397765	0.253876249	-1.275035562	0.327333405	-1.160904517	-1.134285492	0.142918216	0.088540383	-0.203224338	-0.477505039	-0.418830582	0.550719208	-0.890370638	0.239498627	1.586486483	0.266948663	-1.180924231	0.894552258	0.949431929	-1.600545886	0.45556748
TCGA-06-1804-01A-21-1899-20	GBM	-0.56604344	-0.336869242	1.151790838	1.809441364	2.002864147	0.454378745	1.765579453	1.311756873	1.342132692	1.343418914	0.819741031	2.337167153	0.609482471	-1.011417472	2.362065593	0.500702917	0.915178229	-0.567660602	-0.413544626	-0.602695497	3.936300947	0.389702455	0.246916868	-0.493462279	0.304810897	0.363910434	-0.044615132	1.123410587	0.10535813	-1.40732633	1.258221905	-1.282107248	-0.261734319	0.160438499	-0.116985649	-0.008061934	-1.249953165	-0.634569486	0.656154506	-0.856300094	0.393923948	-0.420117573	0.272886774	-0.755780714	0.919095819	0.745076063	-1.900582025	-0.120591432
TCGA-32-1970-01A-21-1899-20	GBM	-0.496084642	0.019281595	0.494511718	2.245490644	2.309279112	0.465733478	1.847552387	1.4157416	0.088778573	0.406886838	0.752806325	2.624579306	0.02841736	-0.160656685	2.62381687	0.662754964	0.887061583	-0.741280184	-0.274317722	-0.550026129	3.13181359	0.425837758	-0.097517784	-0.435191647	0.769334698	0.292307511	0.146422641	1.130424328	-0.001587088	-1.376581871	-0.166005946	-1.322857534	-1.066835724	0.02718314	-0.372285408	-0.320294199	-0.828800233	-0.847511336	0.347474755	-0.781709229	0.435077047	0.544653713	0.00909335	-0.780798683	1.237054362	0.593743759	-1.397313472	0.705344266
TCGA-02-2485-01A-22-1899-20	GBM	-0.603825641	-0.210080327	0.402677884	2.512246855	1.574688916	0.283181146	1.567530225	2.139526524	2.214268882	0.727882826	0.21242527	2.064065955	0.306848136	-0.045965133	2.220420484	0.485628102	1.254491028	-0.642322739	-0.60079934	-0.704557375	2.817306817	0.529411728	-0.062535139	-0.347102988	1.990636758	0.214925555	-0.385581305	0.925776859	0.05149976	-1.349133035	-0.008328691	-1.165819226	-0.999429626	-0.011307619	-0.343860418	-0.359939626	-0.75194994	-0.729838243	0.29253346	-0.86254725	0.211016186	0.350984996	0.017567745	-1.384064062	0.90832408	0.581503877	-2.124324969	0.324858615
TCGA-06-2559-01A-22-1899-20	GBM	-0.412923077	0.773935778	0.456557898	1.807545556	2.468467964	0.916663517	2.421990185	1.43257891	1.916125869	1.989727944	0.68903356	2.418376111	0.06835994	-0.216151408	3.032271671	0.686378434	1.341058518	-1.063408905	-0.270104165	-0.510749814	2.970602775	0.691045373	-0.35471421	-0.294561255	0.247323921	0.465051419	0.275814204	1.659428042	0.20579462	-1.144403216	0.888006329	-1.273383853	-1.000538337	0.023289313	0.056281044	-0.233604703	-0.276560232	-0.569100003	0.767014949	-0.723443096	0.705500102	1.447387085	0.216807268	-1.083828383	1.038262457	1.472126559	-1.162636965	1.162575513
TCGA-41-2573-01A-22-1899-20	GBM	-0.779866537	-0.296691616	0.661746317	2.639296693	1.599071955	0.609348264	1.833031322	0.999695624	1.960584841	2.020670957	0.596502868	2.155413001	-0.216363541	-0.644449049	1.671534313	0.502424671	0.741977398	-0.745634833	-0.355391699	-0.831392793	2.573260291	0.385630811	-0.678578307	-0.768458915	0.462612383	0.295375277	-0.178334967	1.038635139	0.281799569	-1.435682249	-0.312435196	-1.299134168	-1.464905134	0.015227154	-0.168017909	-0.335661743	-1.110023944	-0.795204663	0.504951643	-0.909993269	-0.041542798	0.542061837	0.094076591	-1.227179176	0.788341642	0.700816304	-1.820215969	0.153240671
TCGA-12-3652-01A-22-1899-20	GBM	-0.499198509	0.383727868	0.396071218	3.422276862	2.465909866	0.78353862	2.303184701	1.686428311	0.542846127	1.330966101	1.126429714	2.722024532	-0.353967453	-0.396791836	2.571308129	0.489760304	1.867499256	-0.934376561	-0.044598465	-0.714466066	3.497876201	0.476892285	-0.373761519	-0.312153305	-0.47537815	0.309633343	0.000758224	1.486250902	0.104298872	-1.210644057	-0.600215227	-1.259115606	-1.018551319	0.556580225	-0.186887084	-0.307392019	-0.419514742	-0.648793246	0.410087087	-0.835338309	0.680513166	0.88541776	-0.094399306	-0.986789672	-0.86099049	0.847184145	-2.227019189	1.179267703
TCGA-76-4927-01A-22-1899-20	GBM	-0.692151462	-0.449796813	0.171063041	1.355622798	1.571536436	-0.247138233	1.02887397	0.779286024	1.164372589	1.237836859	1.087478053	1.553123822	-0.44205452	-1.167170018	2.017599588	0.390458743	1.160299783	-0.877927432	-0.200471919	-0.755748222	2.468568204	0.436846748	-0.604761904	-0.514416032	-0.267359962	0.38030499	0.006009705	0.923048198	0.199678316	-1.258301333	1.112918469	-1.216542083	-0.798086881	0.619729842	0.041675731	-0.344212739	-1.254668312	-0.682497403	0.322784112	-0.667726961	0.162122469	0.122774861	0.119665077	-1.377461903	0.530917621	0.381176874	-1.962786244	0.234725738
TCGA-28-5208-01A-21-1899-20	GBM	-0.511721092	-0.073326156	0.410688659	1.707562752	2.164746653	0.421388123	1.546979686	1.428196296	1.051320859	0.991096431	0.964755102	3.076213505	0.129348899	-1.106036876	2.881363989	0.648274903	1.907551325	-0.685145957	-0.377743664	-0.601711599	3.203680045	0.461871264	-0.635007447	0.253228747	-0.626828116	0.313029958	0.20414528	1.217727424	0.275577372	-1.293068163	0.182668947	-1.176030489	-0.778103835	0.179464314	-0.249203501	-0.305622062	-1.138301731	-0.651070246	0.490071738	-0.737819519	0.6130546	-0.016554046	0.105957859	-1.035664906	0.923111675	0.54781027	-2.160318736	1.092504356
TCGA-06-5412-01A-21-1899-20	GBM	-0.653482488	0.133095752	0.268038784	0.88483669	1.486701814	-0.208716054	1.113710128	1.034854099	0.969274309	1.207242243	0.683502636	2.492816878	-0.224860249	-0.983522317	2.069606609	0.739268588	1.492716605	-0.990919522	-0.201478906	-0.622070586	1.61682134	0.558714939	-0.876349017	-0.027472896	-0.471210296	0.377443489	0.001674457	0.967498421	0.11610805	-1.339224667	1.540106025	-0.913020045	-1.016818361	-0.000677014	-0.035730911	-0.413598751	-0.932877043	-0.627301121	-0.268652851	-0.603317853	0.870371443	-0.38480385	0.266205023	-1.179253103	0.841128562	0.125326489	-1.932781333	0.48330874
TCGA-06-5856-01A-21-1899-20	GBM	-0.654981222	-0.017751391	0.335731171	2.202450664	2.207865578	0.837635243	1.863155764	1.212177183	0.458411386	0.823773757	0.694752534	2.281448296	-0.382335985	-0.945151412	2.293762691	0.392129911	1.011333396	-0.753864721	-0.560807333	-0.800009601	2.347726014	0.463645416	-0.294953151	-0.19293631	0.270058186	0.269493943	0.359587332	1.251745044	0.242792497	-1.305312421	0.040999304	-1.310506685	-1.103388391	0.311489292	-0.301963105	-0.32975282	-0.588601588	-0.750558689	0.497234863	-0.921897221	0.458167958	1.323381473	0.021897668	-1.08778377	0.933892769	0.693513847	-2.086225082	0.715335314
TCGA-06-1805-01A-21-1899-20	GBM	-0.576487396	-0.260223108	0.445496532	1.812355166	1.598714298	0.286061437	1.340897694	0.944257863	1.105660538	1.056484032	0.541632182	2.035613802	-0.040479956	-1.262259513	2.072180467	0.513884184	1.073850424	-0.628071376	-0.329959014	-0.633138172	2.6769533	0.427180025	-0.503034015	-0.884548933	0.556294508	0.338098702	0.256082896	1.065338859	0.196523317	-1.275602618	0.534643429	-1.023148195	-0.937313968	0.045520771	-0.201534426	-0.295574018	-0.993145554	-0.623457296	0.055345177	-0.752562051	0.398417948	-0.270282948	0.38625448	-1.423161075	0.831296156	0.527187107	-1.96746286	0.279185341
TCGA-32-1976-01A-21-1899-20	GBM	-0.832509916	-0.193325153	0.277100335	2.596119351	1.680540629	0.683433185	1.958156197	1.135666754	1.069844884	1.329687515	0.360181336	1.971847413	-0.385911286	-1.078756101	1.695611889	0.385599832	1.031357533	-1.000290549	0.075653323	-0.855652797	2.677736724	0.402038458	-0.764285651	-0.756521529	-0.023948492	0.428396052	0.492478249	1.031709163	0.203135121	-1.331883005	0.127486214	-1.470064304	-0.633712383	0.089766604	0.005836216	-0.250133836	-0.691843341	-0.534485087	0.280448506	-0.729351825	-0.144972509	0.163527004	0.105632444	-1.696188222	0.7363886	0.550055888	-2.188200721	0.19863654
TCGA-28-2501-01A-21-1899-20	GBM	-0.700075048	-0.52089266	0.358051088	0.039242581	0.908008671	0.335983943	1.419301001	1.013533972	0.793463248	0.525522923	0.823715078	2.489286107	-0.732528526	-1.057468656	0.898519384	0.59933284	1.411561139	-0.801735417	0.261512883	-0.921174076	2.515636499	0.459529105	-1.340945501	-0.894941615	-0.709810306	0.495172049	0.110095894	0.785984229	0.111822202	-1.186814325	1.636193147	-1.334597633	-0.429025788	0.161340089	0.46104049	-0.197758986	-1.501105975	-0.496582422	0.1753303	-0.647815422	0.370759877	-0.780478994	0.136940084	-1.659047032	0.682172537	-0.225542764	-2.337711486	-0.189061169
TCGA-06-2562-01A-22-1899-20	GBM	-0.757859663	-0.476406154	0.300357102	1.762761597	1.301965092	0.492190071	2.006608032	1.16514246	1.44591843	1.620153663	0.990695805	2.025590945	-0.302174097	-0.798357152	1.684175127	0.101486579	1.339274473	-1.013963756	-0.583760867	-0.680717353	2.865411844	0.195160579	-0.978975442	0.392111052	-0.319399325	0.208545816	-0.25416341	0.844847091	0.294628768	-1.288619002	0.890052888	-1.136818609	-0.894276835	0.188452686	-0.354792991	-0.382522411	-1.410829981	-0.795209974	0.429466108	-0.74265631	0.920365996	0.067171754	0.045594576	-0.943612088	0.438883707	0.636689368	-2.227259262	0.216842123
TCGA-41-2575-01A-22-1899-20	GBM	-0.69928552	0.111385391	0.304450429	2.705335006	1.676149546	0.654669756	1.792156628	1.44408476	1.561672279	1.700202442	0.660159478	2.315767364	-0.411055394	-0.621918546	2.854486934	0.330265471	0.762429376	-1.17391859	-0.345044835	-0.828079886	3.052873648	0.449215694	-0.33489394	-0.41243962	0.041820338	0.240516393	-0.248702354	1.342388314	0.472275108	-1.424372872	0.1295339	-1.402057812	-1.121379349	-0.068622989	-0.354420019	-0.210473786	-1.065386694	-0.827682519	0.71730275	-0.905697705	0.434080115	0.443982828	0.081397735	-1.168293418	0.541100607	1.460929001	-1.770074388	0.50803784
TCGA-12-3653-01A-22-1899-20	GBM	-0.605850191	0.530606717	0.14001626	1.877517777	3.158009323	0.555431462	2.019493848	2.088105775	-0.375035076	0.95965715	1.011927158	2.558980155	-0.098371457	-0.67507998	2.498670238	0.524119687	2.194638797	0.218033869	0.005909711	-0.94356032	3.363803159	0.387867528	1.233400751	-0.836686852	-0.429507387	0.200671427	-0.026830882	1.239077935	-0.178115746	-1.61731692	-0.847477886	-1.563553646	-1.061141072	-0.003914897	-0.425938367	-0.2989406	-0.501018381	-0.986127998	0.20708003	-0.943844395	0.502819202	0.831569947	-0.294943151	-1.142446276	1.550384109	0.582587569	-1.425932901	0.684358087
TCGA-76-4928-01B-22-1899-20	GBM	-0.197273858	0.006608284	0.208316649	0.332811787	0.709512932	-0.599502701	0.509870234	0.026001822	-0.005487672	0.293976261	0.238491596	0.329180759	-0.02868753	-1.078756101	0.818250211	1.544976871	1.230596729	-0.704105192	0.159966871	-0.466359001	0.6140764	1.292063586	-0.484840951	-0.531104359	-0.514204384	0.725161103	0.662447281	1.177646244	0.297270551	-0.605521999	1.068860492	-0.668491695	-0.352513036	0.457404807	0.630075697	0.028753202	-1.142960242	-0.109667821	0.065740275	-0.187880739	0.861751564	0.053576839	1.096552221	-0.985521436	0.570925764	-0.14856904	-1.199347787	0.222269632
TCGA-28-5214-01A-21-1899-20	GBM	-0.503712795	0.146831005	0.29872927	0.809957502	1.168334085	-0.246793982	1.153446174	1.440579976	1.49820344	1.233616674	0.464584287	1.570712221	-0.628723755	-1.078756101	1.381953494	0.826430793	1.479486632	-0.604086273	-0.056494253	-0.69997172	2.347798926	0.689717325	-0.592277241	-0.369995018	0.296943023	0.391694154	-0.182875043	0.70635596	0.072664352	-1.157433576	0.219304555	-0.814755082	-0.675912747	0.196184336	0.01306743	-0.293229016	-1.040705199	-0.626631892	0.11275164	-0.658844906	0.516972807	-0.394324414	0.122184531	-1.285508594	1.101091245	0.244111317	-1.760787025	0.423622684
TCGA-06-5413-01A-21-1899-20	GBM	-0.503103544	0.006554609	0.254255941	2.298706403	1.602521665	0.153497283	1.697986832	1.070806631	0.254641475	0.679470649	0.740917028	2.03481982	0.31249426	-0.928304993	1.889515809	0.643783787	1.411424277	-0.483421715	-0.322280476	-0.687957853	3.025541793	0.646217665	-0.134995753	-0.690092682	0.307834876	0.282644166	0.116453559	0.95398337	0.219817942	-1.346699006	0.879704357	-1.183802401	-0.759310643	-0.09152768	-0.15352305	-0.216590266	-1.013396747	-0.793259328	0.475113337	-0.825941918	0.724593867	0.059364684	-0.011227795	-1.120883465	1.139134406	0.890659593	-1.87259607	0.719383253
TCGA-06-5858-01A-21-1899-20	GBM	-0.643926529	0.213406937	0.268038784	1.536571267	2.019194953	0.671181264	2.017316397	1.023804316	2.436905086	2.80007291	0.727223503	1.953248931	0.223055997	0.352967939	1.900184822	0.444468835	0.991608422	-1.113109387	-0.437198326	-0.74206927	2.859996186	0.521879533	-0.631472389	-0.26316449	-0.834758746	0.309663489	-0.005595209	1.087155224	0.165328567	-1.360967892	1.21517846	-1.019333433	-0.528030404	0.290472242	-0.17882408	-0.29653076	-0.698467733	-0.786983464	0.413049815	-0.895732804	0.230309637	1.828406888	-0.117360766	-0.754512773	0.636810768	0.482397862	-2.180275066	0.912338454
TCGA-06-1806-01A-11-1899-20	GBM	-0.625585927	-0.604720962	0.470065089	0.988450888	1.460663789	0.016299224	1.437750089	1.323170395	1.567671067	1.699206063	0.800728603	2.028525686	-0.055012296	-0.681531538	1.646482089	0.314819252	1.560001023	-0.81680939	-0.296248382	-0.835252966	2.804730272	0.246815908	-0.848642175	-0.475642805	0.484684123	0.309925647	0.075159816	0.738184243	-0.057968663	-1.456406549	-0.242689781	-1.352576195	-0.443967411	-0.113398816	-0.445083439	-0.503436494	-1.361136963	-0.887711531	0.050523704	-0.887159949	0.524222553	-1.568889925	-0.116801271	-1.038563556	1.145013274	0.640116633	-2.11539275	0.17515916
TCGA-32-1978-01A-21-1899-20	GBM	-0.499943147	0.567890514	0.255843361	1.36390228	1.686649356	0.078528846	1.447351355	1.109920523	0.250466631	0.670920276	0.350032388	2.202394216	-0.564541295	-1.017308853	2.2794981	0.842823526	1.879948987	-0.529020996	-0.09040797	-0.345906181	3.01790451	0.562378574	0.284633134	-0.268410245	0.236818942	0.436107665	-0.060748219	0.658305742	0.036059312	-1.20906945	0.404549061	-0.89673412	-0.531792362	1.421514509	-0.158927488	-0.429328769	-1.106969571	-0.618337019	0.351567067	-0.559162427	0.70361692	0.0363802	-0.004054175	-1.145481673	0.86069838	-0.233923315	-1.859928875	0.7798641
TCGA-28-1747-01C-21-1899-20	GBM	-0.450497358	-0.00731918	0.391442034	1.513465441	2.163597014	0.650838813	1.728752583	1.211616068	1.932796722	2.112566085	0.705880946	2.545350086	0.242390885	-0.841512792	2.420332305	0.437114922	1.429642999	-0.859787454	-0.359932271	-0.56634064	3.306205234	0.411591349	-0.583905172	-0.999854979	0.598301791	0.328611799	-0.037130548	0.94103164	-0.027949651	-1.387086901	-0.495841881	-1.214961123	-0.888460071	-0.053938882	-0.319721359	-0.13589536	-0.823930111	-0.843788867	0.361062497	-0.717321977	0.564514451	-0.056278516	0.019707663	-1.344877983	1.171315539	0.711266662	-1.585968972	0.620836426
TCGA-06-2563-01A-22-1899-20	GBM	-0.685221029	-0.029217101	0.542993381	2.144271354	2.079853493	0.924522875	2.110368714	1.854253919	0.5216811	1.006553958	0.681228462	2.688666523	-0.02333649	-0.558653545	2.490022862	0.471522162	1.487403433	-1.178879853	-0.179635376	-0.748707426	3.118805192	0.482740892	-0.887609392	-0.203540675	0.002764782	0.329310725	0.103107791	1.275611011	0.105956084	-1.342030195	-0.39590194	-1.217271052	-0.908708875	0.148977319	-0.305915175	-0.235220164	-0.854459164	-0.713937389	0.171882891	-0.876956572	0.290144242	0.480085435	-0.265802718	-1.177845933	0.775181236	0.670945867	-1.778573326	0.762549076
TCGA-41-3392-01A-22-1899-20	GBM	-0.753604499	-0.314611596	0.703744322	1.70044572	1.400491216	0.156713888	1.314652996	1.364325443	0.78183593	1.054878579	0.756452886	2.660976275	0.033954715	-0.388620962	1.853234047	0.433798675	1.136835197	-0.512427225	-0.423889458	-0.741256741	3.390899634	0.419859857	-0.226107109	-0.433603972	-0.244896385	0.359513323	-0.108772533	1.105602838	0.156012363	-1.315139071	0.596787639	-1.236931618	-1.035932401	0.238198462	-0.276648076	-0.378001755	-1.129028143	-0.798248704	0.493423015	-0.858818756	0.445443533	0.345931697	-0.039505021	-1.500148174	1.087927426	0.890344708	-1.767456852	0.205257074
TCGA-41-3915-01A-22-1899-20	GBM	-0.636854167	-0.11114791	0.127601047	1.789283137	1.569562908	-0.239553832	1.320788042	0.946829412	1.350869471	1.4185918	0.468443902	1.567177251	-0.194034989	-1.113026788	1.734598756	0.366950718	1.058900354	-0.750631465	-0.631253686	-0.85864164	2.194911294	0.464091801	-0.402614329	-0.32377989	-0.222756196	0.336168508	-0.06730879	0.996042171	0.170372456	-1.447525844	0.994140888	-1.15106746	-0.749018877	0.060622787	-0.121988155	-0.412944089	-1.200066166	-0.738745531	0.207824082	-0.945412253	0.756458622	0.212077745	-0.00928489	-0.260113978	0.843702487	0.675226371	-2.204126018	0.022140454
TCGA-76-4929-01A-22-1899-20	GBM	-0.470155351	0.042276433	0.268038784	2.255282348	2.075666139	0.165611405	2.216132261	1.097263094	0.522137106	0.400867912	0.773942018	1.356411953	-0.206320994	-0.684742257	3.074555389	0.559969753	0.874522052	-0.800784439	-0.039822019	-0.732129617	2.730607647	0.469862587	-0.119355083	-0.697363619	-0.47863113	0.290146912	-0.181050149	1.03894619	0.067222802	-1.391597237	1.648871238	-1.393551522	-1.03591203	-0.228658753	-0.267320478	-0.278144437	-1.123455304	-0.898862773	0.760419718	-0.950222105	0.491062028	-0.937805479	-0.100436541	-1.472096568	1.482901212	0.705824959	-1.565748169	0.403675989
TCGA-32-5222-01A-21-1899-20	GBM	-0.552902893	-0.206405158	0.257847213	1.582531331	1.639604522	0.100859505	1.492953968	1.252222756	1.361727788	1.663764908	0.66241714	2.565712293	-0.177765218	-0.936900068	1.868883723	0.405062137	1.642945046	-0.506658091	0.043909874	-0.826254724	3.231441889	0.446492135	-0.864365488	-0.55594663	0.16257548	0.37933104	-0.026008443	1.124695593	0.119721811	-1.388789377	0.286656968	-1.257217833	-0.822879174	-0.137385379	-0.158063089	-0.160500696	-0.866649326	-0.769773131	0.324548102	-0.861491184	0.178195104	0.050585368	-0.024421233	-1.520274256	0.27713824	0.384771178	-2.175270574	0.485265877
TCGA-06-5414-01A-21-1899-20	GBM	-0.429332822	0.045001316	0.20721071	1.933429732	1.552995502	0.03276453	1.310081062	0.945406694	1.213317755	1.872108198	0.7799058	2.526345156	-0.116450693	-1.078756101	2.129052207	0.724473486	1.485143683	-0.64675858	-0.235124713	-0.492194724	3.26710318	0.730790854	-0.570394316	-0.140538294	-0.202144883	0.451342937	0.007630633	1.110067683	0.164682725	-1.178014012	-0.327207449	-0.96947823	-0.911045688	0.899875599	0.174126142	-0.286929128	-1.073275659	-0.486476001	0.208164058	-0.608345119	0.583367872	-0.118554998	0.331714658	-1.217530564	0.822931946	0.387561205	-1.542271782	0.311118183
TCGA-06-5859-01A-21-1899-20	GBM	-0.426714971	0.222778424	0.267398462	1.768228341	1.552990538	1.402125795	2.662249878	1.036362666	-0.270551914	-0.06536822	1.037232467	3.042896332	-0.164055991	0.705284749	3.333385833	0.71255705	1.161530965	-0.165310105	0.094302452	-0.503080243	3.839033465	0.72667164	-0.169203754	-0.30997588	-0.438126101	0.363431015	-0.088009938	1.063561699	0.224951617	-1.238405951	-0.502785427	-1.104776965	-0.985063155	0.071427414	-0.111501477	0.257746826	-0.675347116	-0.814210269	0.88220476	-0.875678574	0.439110044	0.345787103	0.045346372	-1.121878381	0.934284121	0.663198584	-1.162833514	0.828285317
TCGA-14-1823-01A-21-1899-20	GBM	-0.414768317	0.333594215	0.157159734	1.943706992	2.602100505	0.417590423	1.694204359	1.398680491	-0.042074688	-0.046469348	1.160973896	2.600513419	-0.621887497	-1.053083118	2.269535353	0.818314073	1.633977074	-0.242759683	0.172842366	-0.69525233	3.447191675	0.669648638	0.096826412	-0.188692704	-0.454796526	0.397211774	0.172610367	1.046259734	0.112626568	-1.216564335	0.255672738	-1.204458633	-0.751494684	0.112470776	-0.244200688	-0.281638285	-0.811673962	-0.69203122	0.914536108	-0.676201417	0.53691073	-0.313548881	0.187395005	-1.149692354	1.37683447	0.480668081	-1.462632253	0.863007365
TCGA-32-1982-01A-21-1899-20	GBM	-0.692462488	0.232659062	0.397734763	1.160680632	1.339566692	-0.678198772	0.609701042	1.142665563	0.191511246	0.781986501	0.715817404	2.662899716	-0.377525252	-1.464740845	1.75425315	0.770510034	1.534662691	-0.741954675	-0.29140757	-0.413593684	2.75813894	0.740497147	-0.282268703	-0.32996323	0.751765663	0.377048965	0.447509613	0.934987767	0.082228051	-1.317457878	1.202951143	-0.750919473	-0.565028954	0.264178421	0.022155817	-0.348421147	-0.970872572	-0.696254834	-0.090505157	-0.646547606	0.724495874	-0.552598846	0.149033795	-1.398921798	1.127065275	0.249779789	-1.857406005	0.289424386
TCGA-19-1790-01B-21-1899-20	GBM	-0.441807831	0.155106687	0.105428732	1.318000234	0.885830915	-0.180098232	0.994652932	0.863853976	0.575968728	0.679708791	0.64065259	1.741324956	-0.277878299	-0.927852309	1.750909718	0.854692892	1.3648815	-1.120603476	-0.298154943	-0.545159534	1.965388686	0.696905516	-0.991555082	-0.118681089	-0.704982605	0.497712446	0.18740823	1.053695238	0.209946169	-1.185622787	2.137223249	-0.892252864	-0.687238834	0.320099628	0.130245553	-0.209355966	-1.114670357	-0.417679031	0.387736636	-0.547287908	0.635931167	-0.865802431	0.351870436	-1.349839927	0.842119723	0.136891065	-1.700183032	0.390316788
TCGA-06-2564-01A-22-1899-20	GBM	-0.59297214	-0.241101417	0.817371145	1.924454908	1.492814251	0.405470912	1.852647363	1.174354341	0.648248915	1.219379132	0.656525706	2.459184028	-0.216780549	-0.415518205	2.259811112	0.466679788	1.217578651	-0.917936804	-0.242165287	-0.683549223	2.963112446	0.542557492	-0.707802284	-0.765613544	0.403610059	0.357827126	-0.170590584	0.928734521	0.142015112	-1.487556581	0.117773768	-1.245353394	-1.122965678	-0.041510571	-0.193270565	-0.193931689	-0.953022767	-0.767863516	0.526333867	-0.828423334	0.137645713	-0.250627054	-0.089295634	-1.39120311	0.984970228	0.544738179	-1.57152152	0.267400966
TCGA-41-3393-01A-22-1899-20	GBM	-0.462995182	-0.121672455	0.517751198	1.950692154	1.449001192	-0.355424766	1.249129971	1.039243665	0.753174448	1.179988172	0.260247529	1.315670215	-0.564610205	-0.781271529	2.025313105	0.907397829	1.114000986	-0.987280861	-0.090021313	-0.201196807	2.239575197	0.673489537	-0.819295634	-0.539987084	-0.086292413	0.448768657	1.163943885	0.921932289	0.354089395	-1.089779464	1.902998238	-0.732456554	-0.908616652	0.355771457	0.26907923	-0.436621309	-1.211183109	-0.611245471	-0.083670862	-0.671279683	0.91383294	-0.476160334	0.347521973	-1.142369989	0.669345658	-0.067777859	-1.828777252	-0.012511008
TCGA-19-4068-01A-22-1899-20	GBM	-0.415407694	0.11250457	0.499755751	2.766380621	2.592106399	1.074478358	2.216990965	1.764963204	1.49454364	1.121124127	1.239257771	3.355573402	0.308188289	0.569536203	3.361993078	0.495380264	1.660670425	-0.806811526	-0.13962095	-0.47576524	4.079496516	0.358238537	-0.360155716	-0.748649119	0.053887282	0.354509717	0.18820457	1.180448079	0.145716439	-1.402869453	-0.195435183	-1.227907972	-0.637893056	-0.242232739	-0.393686444	-0.196573131	-0.576029087	-0.808439948	0.85528686	-0.742327452	1.238634298	-0.074635427	-0.095247259	-1.120471187	0.889728459	0.592988289	-1.197931415	0.764226408
TCGA-76-4931-01A-22-1899-20	GBM	-0.577096607	-0.109133442	0.497021256	3.112862395	2.584206078	0.528814254	2.21128564	1.462691716	2.34875929	2.579508828	0.725594546	2.32376457	-0.031225257	-0.424155588	2.705093132	0.259237494	1.319247596	-1.002298154	-0.366186282	-1.024776195	3.980606108	0.315485311	-0.522762252	-0.793754905	0.794089487	0.213372937	-0.179987351	1.033440399	-0.016229592	-1.678819176	0.677235009	-1.497515844	-1.03684045	-0.20496603	-0.462307865	-0.472102993	-1.083583587	-1.082439892	0.489662522	-1.095389609	0.254080619	0.350706048	-0.207465223	-1.511348412	1.140850976	0.368977973	-2.088305628	0.344554425
TCGA-12-5295-01A-21-1899-20	GBM	-0.392624201	0.315946109	0.049565892	1.135654048	2.152075994	0.019314773	1.509199741	1.361230456	0.946742174	0.59686311	0.925572906	3.211465542	-0.096779992	-0.056681384	3.3146302	0.620299363	1.829594525	-0.126501947	-0.214360549	-0.778185108	3.431978064	0.417870414	0.00409497	-0.776858412	-0.407332734	0.308180445	-0.302700934	0.978218607	-0.162587556	-1.418885423	-0.268318988	-1.446715662	-1.242920134	-0.099413657	-0.338485194	-0.292811772	-0.768777045	-0.909879375	0.971024048	-1.024489117	0.837623198	0.887631433	-0.158684349	-1.159061769	1.701057453	0.771502774	-1.408038837	0.677188915
TCGA-06-5415-01A-21-1899-20	GBM	-0.678172489	-0.054879106	0.783341975	1.491623935	1.411223348	0.085067467	1.346602045	2.436086306	0.509755779	0.853972611	0.756851825	2.287852858	-0.372718609	-0.997475629	1.747324772	0.54274248	1.133295549	-0.809458456	-0.34698345	-0.755934885	2.930403034	0.516266597	-0.679950764	-0.716803537	0.456516062	0.307571896	0.021355678	0.833604271	0.00703386	-1.462390438	0.504383848	-1.305189263	-0.719575689	0.198325425	-0.428337669	-0.335769125	-1.528942345	-0.804730422	0.225815717	-0.884710852	0.510934082	-0.367325891	-0.143848082	-1.42973486	0.748756763	0.554651554	-2.000011405	0.131479265
TCGA-81-5910-01A-21-1899-20	GBM	-0.554515495	0.339450651	0.404634886	2.130360588	2.457807829	1.030451326	2.131486331	1.597881303	1.546454466	2.070520457	1.096494471	3.062487239	-0.411044574	0.00748125	1.974842607	0.747778601	1.665333965	-0.837316518	-0.135256154	-0.494932004	3.463704619	0.685744508	-0.163779331	-0.103897678	-0.532638115	0.358694669	0.589373484	1.466685315	0.275507999	-1.336885287	0.486927261	-0.943453957	-0.826984874	0.447530856	-0.210231255	-0.195114327	-0.661054341	-0.724346903	0.112689835	-0.672445197	0.842200872	1.318507165	0.043830399	-1.207232201	-0.812178032	0.882723837	-1.975455916	1.569474036
TCGA-27-1831-01A-21-1899-20	GBM	-0.543095698	-0.108207576	0.202423859	1.180861003	2.210925355	1.100483315	2.130506577	1.441853033	0.606631702	0.501710984	1.148823065	2.968124828	-0.016258622	-0.062640839	2.763758452	0.528417606	1.618817705	-0.672230318	-0.246317278	-0.590969838	3.452462765	0.558604252	-0.316338869	-0.512709627	0.251263054	0.329771105	0.041688089	1.067946594	0.007912778	-1.368143751	0.637273488	-1.288900168	-0.465776917	-0.101903711	-0.323573866	-0.260222886	-0.75826593	-0.839695048	0.440263893	-0.759368014	0.782150543	-0.063200887	-0.085172006	-1.316825788	1.019283053	0.767350643	-1.193720795	0.793624632
TCGA-32-1986-01A-21-1899-20	GBM	-0.507445664	-0.122584295	0.214145738	1.502180799	1.458206737	-1.008988557	0.446535096	1.21171263	1.230299669	1.454383247	0.679302891	2.001216238	-0.288559007	-0.498191031	1.94226953	0.874128469	1.512833131	-1.03402261	-0.244309061	-0.416995635	2.124157918	0.682334684	-0.651182916	0.290611431	-0.590145529	0.466202347	0.350731405	1.053534918	0.221527224	-0.99262307	3.022794481	-0.758088884	-0.666315917	-0.02873359	0.209290881	-0.380563437	-1.175871913	-0.562966516	0.247968003	-0.6264301	1.903707401	-0.625796716	0.12769538	-1.228906993	0.875576344	0.365419569	-1.808684232	0.332039454
TCGA-27-2518-01A-22-1899-20	GBM	-0.658491574	-0.407627891	0.167486144	1.05690718	1.584356177	0.330869094	1.58490473	1.050316411	0.401094762	0.420163026	0.697840275	2.18850903	-0.29721142	-1.011362279	1.765347371	0.529279085	1.398037756	-0.622183458	-0.03471369	-0.723094843	2.988880025	0.481029395	-0.875195062	-0.804740569	0.15789892	0.457051648	0.00601447	0.736949705	0.149701818	-1.279643077	1.611620237	-1.191245797	-0.465776917	0.347983066	0.084061216	-0.241693177	-1.181101434	-0.637910039	0.201288345	-0.753808652	0.373016879	-0.994536087	0.073541458	-1.568092313	0.939637613	0.379509351	-2.131803148	0.216869625
TCGA-06-2565-01A-22-1899-20	GBM	-0.788944152	-0.213401027	0.337072083	3.257710425	2.084610486	0.024956961	1.226966232	1.483213777	0.866469169	1.156758211	0.601511614	2.675501554	0.360339229	-0.473694265	2.894145683	0.317207753	1.496354687	-0.487842306	-0.223903002	-0.755409229	3.541700974	0.331114695	-0.044191255	-0.11111726	-0.174273754	0.213082767	0.30438387	1.036910616	0.103937139	-1.506470024	0.283420074	-1.302926837	-1.110956532	0.429640359	-0.403429919	-0.535124694	-0.764686917	-0.859969341	0.188125593	-0.943516009	0.409090796	0.332119623	-0.163634834	-1.491646241	0.982195799	0.527187107	-1.882245558	0.730029834
TCGA-12-3646-01A-22-1899-20	GBM	-0.211198102	1.532336783	0.845284156	1.361799892	1.395244672	-0.1587056	0.87677528	0.948446785	0.993990943	1.469309249	0.433656097	1.397066026	-0.187583419	-0.144218052	1.416502383	1.585833528	1.943371086	-0.356929691	-0.014326785	-0.943584151	3.055176603	0.999000793	0.473512095	-0.217268581	-0.109779547	0.500285542	0.391412821	1.090801025	0.300850884	-1.140971092	3.568564595	-1.233742779	-0.65138456	0.785674547	0.249564054	-0.349025351	-1.146400103	-0.420486014	0.001365369	-0.577487541	0.758816575	1.392882572	0.182015108	-0.260840359	1.395166507	0.131482176	-1.362097753	0.687276888
TCGA-41-4097-01A-22-1899-20	GBM	-0.908526058	-0.340045811	0.572004436	1.91687271	1.696108702	-0.350508265	0.923205076	1.126602258	0.637141864	0.466247047	0.883981897	2.16625553	-0.409923141	-1.020416236	1.864076345	0.089138956	1.240768545	-1.203134207	-0.562741228	-0.945700175	2.333279483	0.265185045	-1.0843262	-0.337148245	-0.23034961	0.186601144	-0.435755555	0.736370844	0.100359545	-1.47736494	1.214519034	-1.377404871	-0.761250921	-0.316571157	-0.503168891	-0.501208565	-0.972189666	-0.891138126	0.505741094	-0.925352989	0.836431484	0.139016589	-0.335258828	-1.547491426	0.884570695	0.404126751	-2.540268422	0.153428321
TCGA-76-4932-01A-22-1899-20	GBM	-0.59509051	-0.193859378	0.350567145	2.764976959	2.164943864	0.734099021	1.954007889	1.696469086	1.675633681	1.360819275	1.069275334	2.506539138	-0.309572173	-1.551307086	2.985496354	0.133103086	1.470668776	-0.804226549	-0.213788969	-0.972136243	3.778422537	0.415803561	-0.23979556	-0.533768373	-0.336129824	0.208007996	-0.193033933	1.287671748	0.104811245	-1.602530496	0.603766267	-1.556702045	-1.020362542	-0.073850393	-0.384999972	-0.35316063	-0.820795115	-1.060983707	0.650809549	-1.118441792	0.365567811	0.754401936	-0.284247439	-1.726435144	1.128085544	0.681390001	-1.568495106	0.653734424
TCGA-12-5301-01A-21-1899-20	GBM	-0.228570425	0.661679417	0.226076229	3.474905272	2.152436189	0.491765469	2.176178102	1.585152138	1.111895025	1.930523689	0.960856471	2.543883499	-0.48204593	-0.234459999	2.250174402	1.120927638	1.61849794	-0.947424305	-0.218110692	-0.525253021	3.240633407	0.82090198	-0.112381246	-0.265062213	-0.426003212	0.408876075	-0.072732354	1.389449018	0.164197456	-1.218578525	1.800931458	-1.161835985	-1.0528689	0.401510648	-0.181351461	-0.29079031	-0.758909234	-0.584315058	0.716277832	-0.637969593	1.027076187	0.780284713	0.093159579	-1.020861446	1.031085704	0.776464049	-1.495813884	0.876959543
TCGA-06-5416-01A-21-1899-20	GBM	-0.661243389	0.290601768	0.503065144	2.31338523	2.010481012	0.198997456	1.441298406	0.886715913	0.236862279	-0.237766055	1.009820563	2.360922965	-0.220143034	0.762789727	2.271631581	0.708827689	1.388715766	-0.933979379	-0.356348589	-0.585360889	2.606162802	0.60355625	-0.41381561	-0.105375945	-0.160059681	0.319502404	0.02137353	1.28312062	0.285076339	-1.173899128	0.534681572	-1.110395894	-1.221440344	0.55390398	-0.208185089	-0.179933012	-0.123607168	-0.455676587	0.67488044	-0.909164483	0.400179905	2.132552534	0.241445407	-1.00246213	0.846815752	0.555120521	-1.806011692	1.489213069
TCGA-19-5947-01A-13-1899-20	GBM	-0.536773308	0.217927515	0.439701188	0.908718518	1.488025013	0.301185603	1.331057648	0.319783863	0.492467645	0.142818787	1.225018813	2.663422628	-0.130647326	-0.274293826	2.630193634	0.890597343	1.724068328	-0.983512005	-0.179093574	-0.436012379	1.615990592	0.881978728	-0.523387213	-0.068835878	-0.595774122	0.457611919	0.365691179	1.377560157	0.455210115	-0.700772906	1.59623889	-0.95539587	-0.887187114	0.376462028	0.080821902	-0.094691108	-1.07745294	-0.398793188	1.078012861	-0.444751092	1.435798207	0.798421452	0.378770584	-0.425315697	0.76333215	0.592157588	-1.853829751	1.451789212
TCGA-27-1832-01A-21-1899-20	GBM	-0.471830901	0.311810424	-0.046548226	0.629788142	1.945497764	0.735934761	2.090738975	0.658692639	1.390386685	1.448711045	0.92416844	2.614472074	-0.345230447	-0.457531922	1.890014578	0.592408864	1.673621116	-0.268837009	-0.187786344	-0.606330186	2.837661536	0.709589104	0.124701193	-0.723933858	-0.1984327	0.448804187	-0.147449378	1.141632795	0.095311118	-1.229408446	2.578297024	-1.060217293	-0.485578095	0.051004558	0.00130079	-0.114102775	-0.71456343	-0.655737488	1.034081366	-0.815512674	0.65216955	0.395117917	0.049554713	-0.286105713	1.250098627	0.717657597	-2.031472688	0.858469413
TCGA-32-1987-01A-21-1899-20	GBM	-0.682779494	0.10174526	0.629894064	2.013995152	2.122482344	0.354219693	1.45263943	1.171546797	0.358070365	0.870259214	0.727336461	2.550352752	-0.364430061	-0.959371482	3.347841183	0.223210906	1.211903891	-1.209146329	-0.596061214	-0.838386494	2.965749947	0.337776726	-0.696346306	0.096661695	-0.023380842	0.179108724	-0.536897951	1.324815237	0.227660096	-1.636582169	0.030203972	-1.379126469	-1.082885661	0.176665178	-0.282253328	-0.086754273	-0.617185117	-0.882239747	0.478320246	-1.083670146	0.203664158	0.963728508	-0.284781661	-0.548912204	0.7585877	0.993243176	-2.045598366	0.310987954
TCGA-27-2528-01A-22-1899-20	GBM	-0.487045655	0.377629044	0.34303866	1.484898008	0.979481204	-0.211396326	0.890500691	1.024363937	-0.081206123	0.335255901	0.953033686	1.952475101	-0.684616179	-0.97133066	1.029078867	0.577500562	1.606890376	-0.747212036	-0.364157334	1.507375305	2.869742408	0.55623261	-0.218001853	-0.08663688	-0.261505254	0.225399091	0.116064577	0.718840134	0.010522118	-1.187063753	2.826474574	-0.79471796	-0.773091183	0.520892887	0.132338499	-0.488969052	-0.855430688	-0.645829578	0.198118488	-0.322125047	1.720702273	-0.13400354	0.847957706	-1.165483123	1.2812827	0.227251989	-1.055509926	0.51784984
TCGA-06-2566-01A-22-1899-20	GBM	-0.606316733	-0.232003612	1.04302981	1.370858224	2.013820051	0.531709496	1.9456586	1.713744549	1.858019384	1.907692274	1.019029959	2.874137095	-0.459141789	-0.748292148	1.656288688	0.616568964	1.329843394	-0.791907926	-0.141009261	-0.729664978	3.409555965	0.469241282	-0.623394231	-0.536712985	0.591889065	0.354281281	-0.161643855	0.796770748	0.113146899	-1.434906868	0.130366884	-1.287777644	-0.76141988	-0.119718007	-0.403872262	-0.321580632	-1.250940765	-0.833562755	0.166714448	-0.723757665	0.456376103	-1.188716885	-0.222122423	-1.362444143	1.098861501	0.559597488	-2.034114816	0.369749143
TCGA-12-3649-01A-22-1899-20	GBM	-0.491651447	-0.073403472	0.50524692	1.783986304	1.986532209	0.7392057	2.053559381	1.287513943	2.209629938	2.752366087	1.115964835	2.809834474	-0.139708974	-0.488055436	1.527078199	0.783244827	1.610108853	-0.547059496	-0.058762196	-0.515350547	4.141349191	0.568291667	-0.251772078	-0.668842779	0.127426482	0.357053852	-0.151994323	0.966182234	0.315028852	-1.397573348	1.033386321	-1.283699598	-0.966721501	0.330344772	-0.260905758	-0.146118501	-1.133412694	-0.738315782	0.400343695	-0.741318514	0.384825025	0.017720178	0.12777624	-1.082099918	1.105638028	0.7741121	-1.919927313	0.446299813
TCGA-32-4210-01A-22-1899-20	GBM	-0.495847948	0.361648886	0.462819556	3.106192452	2.202521488	0.223207785	1.454001441	1.685730748	2.020202809	2.125067233	0.76589506	2.286076994	0.117901425	1.021121029	2.169808459	0.615458654	0.870639277	-0.736296116	-0.121244148	-0.778942214	2.464398114	0.571644602	-0.083775762	-0.642289288	0.210926534	0.340614449	0.115038134	1.025639495	0.11284798	-1.393752812	-0.19428788	-1.264057773	-0.806553122	0.017354468	-0.281113303	-0.163396041	-0.525417328	-0.716184969	0.69825791	-0.926763179	-0.011792136	0.826486719	-0.022488369	-1.503406461	1.054713616	0.474337329	-1.635017548	0.728356727
TCGA-26-5132-01A-22-1899-20	GBM	-0.55689702	0.412006593	0.212418069	1.369910661	2.278545947	0.285491123	1.379494499	1.327841371	1.061062077	0.36120178	0.659650852	2.22014723	-0.058057548	0.247151242	2.50713612	0.763852374	1.476577992	-1.007085049	-0.408574631	-0.67194363	2.860828232	0.640626541	0.012925055	-0.250578992	-0.013524885	0.340157354	-0.022630728	1.166290819	0.026925702	-1.266927713	0.827201716	-1.116069381	-0.43901139	0.320101546	-0.193316783	-0.178975735	-0.754654284	-0.542767174	0.386688081	-0.78740613	0.431179318	0.997483161	0.029900896	-0.781504692	0.962665476	0.273960518	-1.968709112	0.329483657
TCGA-06-5408-01A-21-1899-20	GBM	-0.543965768	0.03340393	0.316201423	2.808586358	2.503419084	0.332109448	1.814352897	1.522699314	1.150813366	1.043077174	0.819725379	2.315696267	-0.070767982	-0.661034221	2.662037677	0.6436538	1.649848111	-0.78494522	-0.281879947	-0.640955202	3.123844787	0.643867791	-0.162218733	-0.188353262	0.567279196	0.36906554	-0.146563428	1.19096423	0.258330256	-1.388090471	0.141905044	-1.190436257	-0.635238241	0.194268626	0.006464017	-0.243037383	-0.651982641	-0.597955875	0.75281751	-0.775740473	0.409917306	0.529775344	0.163450127	-1.306483756	1.342845551	0.85455407	-1.807531706	0.617990694
TCGA-06-5417-01A-21-1899-20	GBM	-0.168235145	0.294138938	0.341636716	0.761794901	2.434173752	0.344972343	2.578742059	1.15850088	-0.349995811	-0.468338685	0.671917698	2.637713683	-0.259230677	-0.643918312	2.132197415	0.893026821	0.871347356	-0.885540856	-0.222466185	-0.380529092	3.378329816	0.811354956	1.042042514	-0.568382967	1.971690323	0.397925692	0.027150404	1.49613122	0.153235666	-1.186272201	0.309804464	-1.145083104	-0.855012073	0.200642926	-0.207428016	-0.362530406	-0.668929044	-0.687212235	0.913629696	-0.779088179	0.14122703	1.332120772	0.377955395	-1.28231683	1.349941658	1.574107476	-1.098895159	1.116485293
TCGA-27-1830-01A-21-1899-20	GBM	-0.606798157	-0.119264321	0.104244322	1.951866662	1.553989978	0.442203931	1.589076942	0.935147459	2.291162727	2.175009481	0.752723751	1.961484301	0.14519704	-0.226857743	2.203605264	0.54338585	1.051211542	-0.80780116	-0.420253012	-0.651220979	2.782139087	0.478784222	-0.304713697	-0.185697296	0.838629762	0.298720337	0.064664651	0.961749326	0.381609147	-1.445105115	1.806482212	-1.12490013	-0.648209486	-0.096482222	-0.153090699	-0.367909201	-1.042138563	-0.717581286	0.121524936	-0.957881431	0.63119248	0.136718955	0.106286188	-1.376456588	0.961054743	0.863882639	-1.871490141	0.448500041
TCGA-27-1833-01A-21-1899-20	GBM	-0.301384719	-0.093238858	0.258118528	1.977439155	1.080686297	0.218606359	1.256535408	1.381761835	1.048172095	0.23655883	0.788885322	2.339462416	0.041233294	-0.659179055	1.437104282	0.72527814	1.786872614	-0.554059487	-0.280276105	-0.491111887	3.303363427	0.63553808	-0.262846783	-0.477923118	-0.300772464	0.380567116	0.319966834	0.9686701	0.179185878	-1.092545526	0.822381139	-0.997018547	-0.546769967	0.224790824	0.059196712	-0.339564825	-0.904466251	-0.645570656	0.352564706	-0.554387607	0.645838198	0.204045923	0.094062089	-1.02823028	0.862883174	0.618510671	-1.7923387	0.571712312
TCGA-32-1991-01A-21-1899-20	GBM	-0.645284204	-0.217928816	0.119250507	1.199284374	1.821138449	0.263363777	1.517390158	1.279633839	0.681013053	1.545524396	0.784283715	2.513763359	0.385350269	-0.025753097	1.934130777	0.278689468	1.278044832	-0.518920503	-0.28486043	-0.613817323	3.212602105	0.318345839	0.006534138	-0.534119736	-0.29678734	0.338940069	-0.327994351	0.751553565	-0.033005268	-1.501385283	1.322371685	-1.369733597	-0.520859038	0.367405933	-0.434165627	-0.413145974	-0.710144153	-0.79669838	0.25643464	-0.949825482	0.333756072	-0.184959153	-0.099367315	-1.495711782	0.857988201	0.567343981	-1.843909379	0.465268543
TCGA-06-2557-01A-22-1899-20	GBM	-0.537218458	-0.07345484	0.168964051	1.487511777	1.699311747	-0.034328551	1.2175316	1.039144215	0.749039174	0.880049271	0.668718029	2.303742594	-0.034180958	-0.142031248	1.9498099	0.754461535	1.284939557	-0.57465342	-0.256208153	-0.506746429	2.12310698	0.779769209	-0.36261985	-0.649666116	-0.271109736	0.442537672	0.323928826	1.210900338	0.212633876	-1.17474244	-0.599064942	-1.090647903	-0.884723643	0.08637263	0.093055195	-0.150185427	-1.069066134	-0.412424837	0.218010437	-0.676552907	0.542919433	-0.648478782	0.339255662	-1.319662896	1.091044962	0.286507323	-1.803356032	0.426366688
TCGA-06-2567-01A-22-1899-20	GBM	-0.780991253	0.050878423	0.380955793	1.003088533	1.441880398	-0.002793263	0.970789161	1.008095471	1.5096019	1.420327097	0.501614842	2.082293178	0.083924731	-0.544010492	2.416422523	0.459886642	1.158285499	-1.059206382	-0.375957853	-0.678137144	2.728532744	0.559198478	0.036406176	-0.092624944	0.686190722	0.238637714	-0.167432923	1.15818713	0.213854612	-1.24379641	1.286075245	-1.211596752	-0.254107506	0.185777481	-0.176394084	-0.154596372	-1.082915848	-0.865667227	0.515355369	-0.903783036	0.263116196	0.722841503	0.071896684	-0.897745361	0.843472319	0.305698137	-2.148934582	0.277747004
TCGA-12-3650-01A-22-1899-20	GBM	-1.099240794	0.889420213	0.144963098	1.26607597	1.332134868	0.140469527	0.438504413	0.744629928	1.128334297	2.16668909	0.467944908	1.650347997	-0.689358128	-1.293090772	1.03266469	1.734750386	1.147669969	-0.66543175	-0.182450419	-1.165951214	2.11360775	1.034921429	-0.03367511	-0.351532959	-0.114357185	0.174572778	0.238554941	0.131687708	-0.082022205	-0.524388633	0.445744513	-1.609576875	-0.734971893	0.626385242	-0.842473041	0.293585876	-0.148379916	-1.200977928	-0.423988228	0.440078808	0.305602249	0.991693807	-0.292819843	-1.079616206	0.606687734	0.723744638	-1.140649121	1.441802591
TCGA-32-4211-01A-22-1899-20	GBM	-0.269896416	0.580740887	-0.09221318	0.234846061	0.674126258	-0.137631074	0.9811374	0.252219399	-0.241170488	0.890978335	1.136206081	0.861977148	-0.469058696	-0.560580169	0.561059908	2.323132207	1.129348468	-0.174257173	-0.284021417	-0.272265408	1.385505648	0.989735469	-0.045160662	-0.623991988	0.330371551	0.465581277	0.272288866	0.943816658	0.202308038	-0.726178959	1.450683356	-0.969817781	-0.686141974	0.618325438	0.044056614	0.055291108	-0.371011021	-0.432519738	0.020911728	0.207981118	1.423864654	0.184775037	0.27299345	-0.921466916	1.06472694	0.457510217	-1.409808307	1.043232815
TCGA-26-5133-01A-21-1899-20	GBM	-0.511564045	0.741765561	0.343407946	1.791087257	2.117436459	1.084844889	2.106401858	0.88431468	0.026081671	-0.397257733	0.486119937	2.33529022	-0.042207166	0.946809362	2.217017858	1.023813506	0.98370841	-1.056376557	0.046183234	-0.431027764	1.445691066	0.840182797	-0.35925988	-0.497471901	-0.465024714	0.359695995	0.617009428	1.374161884	0.340949519	-0.844384931	0.072035484	-1.107920834	-1.2376762	0.168414057	-0.124799785	-0.165973797	-0.376942733	-0.479347642	0.531380945	-0.626833213	0.924729789	0.715625837	0.194125073	-1.100667006	1.171895309	0.701268672	-1.946778099	1.130481735
TCGA-06-5410-01A-21-1899-20	GBM	-0.546383923	0.026955109	0.325360584	0.72279126	1.396473157	-0.243883361	1.34123095	0.916188567	0.047085514	0.359935286	0.820505375	2.404414967	-0.377278145	-0.533028322	2.103400375	0.717087051	1.502409775	-1.00137081	-0.095218563	-0.567416709	2.110880028	0.62797098	-0.792905229	-0.282369397	-0.488083992	0.45200129	0.034880935	1.206521361	0.218849284	-1.190859161	1.560835418	-1.123111898	-0.465776917	0.124630669	0.101424433	-0.334760103	-1.121009042	-0.515421147	0.414523846	-0.460535083	0.488227996	-0.258764506	0.313493816	-1.230388171	0.900713672	0.117836973	-1.919269053	0.438382857
TCGA-06-5418-01A-21-1899-20	GBM	-0.418107217	0.230408962	0.308753844	1.429322547	2.324574084	0.625650583	1.815085313	1.353374806	1.984086076	2.537010884	0.826995156	2.64177141	0.037841551	-0.057146629	2.793135767	0.447397423	1.581435789	-0.837155401	-0.209940618	-0.611882583	3.528972767	0.453367132	-0.300522091	-0.334528198	-0.490245528	0.300097773	-0.068022276	1.341179376	0.23158241	-1.458965346	1.834871436	-1.228793664	-0.668107277	-0.017780491	-0.083429456	-0.242538127	-1.01435863	-0.691036536	0.585653417	-0.757668005	0.809921812	-0.240660802	0.005241319	-1.439139085	0.968755589	0.757155704	-2.168934253	1.037002631
TCGA-27-1834-01A-21-1899-20	GBM	-0.173381143	0.836172104	0.335241453	0.884466512	1.82734557	0.901744814	2.071181561	1.018016841	1.417382133	1.351652332	0.804673249	2.400523244	0.16533703	0.856305061	2.533706061	1.020762443	1.419151338	-0.511650733	0.135220121	-0.415210682	3.223758263	0.809473752	-0.383702689	-0.450895916	0.259040351	0.357868195	0.144508881	1.002695719	0.374213883	-0.894625051	0.992284196	-1.041259791	-0.712272561	0.025585278	-0.161590602	-0.10282309	-0.907377509	-0.594841246	0.383628817	-0.625465943	0.748927903	-0.165170813	0.264857973	-1.01797301	1.478307649	1.049077399	-1.169243976	1.272427458
TCGA-19-5950-01A-13-1900-20	GBM	-0.379074011	-0.22804244	0.612704765	1.609977607	2.053341818	0.31782057	1.300410378	1.409192701	0.789408489	0.876499489	1.060071394	2.27541196	0.151386294	-0.463257566	2.376843148	0.364847552	1.359632405	-0.691527613	0.197916098	-0.814489668	4.242032993	0.495057131	-0.493643446	-0.660735435	-0.387314496	0.356160769	0.095483546	0.98279856	0.016834226	-1.570997158	1.702869225	-1.422917092	-0.388029188	0.062823398	-0.353301724	-0.120017261	-0.640023694	-0.968848502	0.336795934	-0.901264129	0.983856659	-0.316000544	0.006417037	-1.46727755	0.513351113	0.635430795	-1.43772595	0.802487362
TCGA-19-5960-01A-13-1900-20	GBM	-0.500456351	0.303360579	0.326478729	1.825764566	1.931644911	0.388965038	1.438697694	1.465095183	0.77714195	0.234468722	0.474738523	2.107501797	-0.206098732	-0.428483725	3.199865881	0.488460445	1.10390712	-1.397176594	0.04652864	-0.835008106	2.799546936	0.547392437	-0.667310722	-0.13459384	0.292853248	0.288862393	0.199333325	1.107119431	0.009725967	-1.470806333	-0.38563934	-1.486989745	-1.006763298	0.041267411	-0.230353066	-0.187344376	-0.297964562	-0.83485902	0.542052128	-0.935736312	0.090126337	0.863055144	-0.13062207	-1.276099253	0.856901543	0.9021123	-1.465749375	1.008538283
TCGA-76-6285-01A-13-1900-20	GBM	-0.413748237	0.122990651	0.217190691	1.624475588	2.087756453	-0.037315891	1.585518283	1.456748241	1.475924553	1.129477219	0.782440705	1.746113753	0.380307107	0.232571857	3.274997718	0.72570646	1.235366872	-0.661870771	0.381267933	-0.834781346	3.858465133	0.662047315	-0.265967876	-0.954953052	0.208308012	0.390192281	0.368813837	1.752937439	0.131370534	-1.327259248	-0.309549311	-1.401586468	-1.28624672	-0.116767946	-0.213812082	-0.203068413	-0.376331823	-0.81577935	0.715222363	-0.886304376	0.113044188	0.093472323	0.184493999	-1.039535713	0.902989978	1.467534169	-0.716975212	1.248220824
TCGA-74-6581-01A-13-1900-20	GBM	-0.579891043	-0.352583078	0.719809665	1.46872207	1.799587982	0.336904168	1.435461142	1.295063855	2.096390383	1.94784549	0.461658134	1.80212639	-0.526981432	-0.862406661	1.81148091	0.54041661	0.865775364	-1.014251798	0.029169604	-0.780516006	2.805294055	0.428368133	-0.382935203	-0.791524968	0.105734877	0.330773574	0.048771481	1.045481647	0.224568474	-1.541136729	0.473851956	-1.234329883	-1.023843888	-0.012696962	-0.185876678	-0.180531548	-0.829858956	-0.792551804	0.087849497	-0.86971882	0.271794966	0.210144977	-0.055517882	-1.384210389	0.544972342	0.659603612	-1.727107321	0.758545869
TCGA-76-6664-01A-13-1900-20	GBM	-0.539524389	0.038889377	0.452882262	2.483784944	1.957601184	0.836750026	1.889350963	1.602706723	2.786150659	2.508297911	1.005050226	3.020832016	0.180644007	-0.376001254	2.594501352	0.628192285	0.87812172	-0.903684224	-0.042549879	-0.606200657	3.454281567	0.520993966	-0.537661588	-0.572311059	-0.213969437	0.32703915	0.13309145	1.441421638	0.354358862	-1.521064113	-0.085782428	-1.364395448	-0.367839778	-0.037233434	-0.188596487	-0.211529362	-0.723635671	-0.804448601	0.732175495	-0.660477248	0.96511562	0.692010207	-0.102127303	-1.311150199	0.741342982	0.865842979	-1.609907334	1.401269186
TCGA-06-6700-01A-23-1900-20	GBM	-0.526880989	-0.15265722	0.448330466	1.055796146	1.699411579	0.395743735	1.725908532	1.263900264	0.317483445	0.311518374	0.789018523	2.420532934	-0.177437025	-0.248533766	1.968913508	0.802137579	0.87838889	-0.862708139	0.076231203	-0.582555704	2.84966431	0.70022304	-0.031422046	-0.777576603	0.595984528	0.480486189	0.300776996	1.067976362	0.144743301	-1.246521159	-0.121049353	-1.087103335	-0.741178663	0.107942165	-0.108610639	-0.257296528	-1.171513862	-0.633355542	0.426541153	-0.694052461	0.202227559	-0.767260147	-0.037118455	-1.397709325	0.969374428	0.487442979	-1.386732552	0.336110878
TCGA-06-0129-01A-03-1900-20	GBM	-0.547394867	0.382206616	0.438054097	2.005105711	2.056347025	0.413495762	1.75482571	1.384395421	0.83304842	0.43449548	0.487463652	1.65018755	0.113035914	-0.477651106	2.809351603	0.513095748	1.339162472	-1.199504734	-0.261992387	-0.91310153	2.756423127	0.534654546	-0.168910417	-0.401820529	0.141843715	0.377428913	0.481773652	1.275313751	0.146648454	-1.361242846	-0.228457862	-1.382889005	-1.126899753	0.243272732	-0.228583142	-0.246911907	-0.465179264	-0.712403613	0.517830024	-0.913616721	0.074151381	1.573619579	-0.052797771	-1.531395538	0.833094477	0.676913171	-1.546777535	0.611146732
TCGA-19-5951-01A-13-1900-20	GBM	-0.306441372	0.419833905	0.298979486	2.058936455	2.397357247	0.938834036	2.08395139	1.541838162	0.583824117	0.350016155	0.967582162	2.726696089	0.586565684	-0.161577786	2.59114591	0.615879879	1.288843562	-0.665307797	0.013247576	-0.580777821	3.580664347	0.611474985	-0.34497363	-0.115631134	0.399177247	0.397654922	0.417340173	1.354475576	0.093295063	-1.289889589	0.501523902	-1.094368985	-0.617402138	-0.144347346	-0.155621885	-0.236831333	-0.74354184	-0.746231612	0.600645703	-0.714710222	0.505249528	0.15338975	0.037976417	-1.306816478	1.238679327	0.71881177	-0.843278765	1.146411701
TCGA-19-5953-01B-23-1900-20	GBM	-0.159201374	0.629062291	0.25644627	0.40161616	0.890345316	-0.780737164	0.72754789	0.53437128	0.627585127	0.657787121	0.504372158	1.55518708	-0.073860655	-0.431592843	1.673905357	1.367629449	1.861197186	-1.103492814	-0.047530205	-0.585954863	1.583641401	1.114216551	-0.618876947	-0.460874312	-0.546930245	0.590288141	0.503365995	1.299144948	0.375724898	-0.619763379	2.49088587	-0.840778458	0.100630861	0.250637007	0.408123101	-0.140828737	-1.147096276	-0.221789222	0.51181329	-0.397914777	1.33754534	-0.245826762	0.484019713	-0.986438945	1.068707987	-0.046561872	-1.341601722	0.482772157
TCGA-06-6388-01A-23-1900-20	GBM	-0.464610754	-0.104265135	1.013151469	1.623819115	2.030200293	0.968291088	2.214493369	1.652903811	1.682417733	2.217143085	1.061193654	2.710609316	-0.670844439	-0.511278849	2.122883307	0.60235444	0.877788293	-1.126869996	0.167720141	-0.588054737	3.740094344	0.510903738	-0.846408745	-0.691337405	0.627243903	0.322951304	0.357702618	1.257488142	0.375312326	-1.381992572	0.559867602	-1.203282367	-1.317174663	-0.00080762	-0.186063228	-0.137539642	-1.083819462	-0.781909595	0.460141881	-0.769228449	0.45080234	-0.253887494	-0.073550026	-1.26160778	0.987215413	0.790691433	-1.949558314	0.423960801
TCGA-74-6584-01A-13-1900-20	GBM	-0.607601127	-0.046799413	0.023136811	1.907278024	2.31208108	0.410439562	1.516338376	1.162591102	1.701914499	1.959447012	0.835281145	2.599745232	-0.411895681	0.190821793	2.873578718	0.454599942	0.938046172	-1.131016539	-0.528371974	-0.747854342	2.934209128	0.436605743	-0.355566105	-0.69334182	0.488872483	0.22791928	-0.250394487	0.941324285	-0.004334689	-1.468987135	-0.121908627	-1.21875404	-1.070126094	-0.113949314	-0.338354709	-0.366541136	-0.746787572	-0.918042805	0.478205561	-0.915132841	0.263247298	0.599979012	-0.259077331	-1.521869692	1.069937806	1.313595922	-1.772278235	0.336881904
TCGA-76-6660-01A-13-1900-20	GBM	-0.689310457	0.349558921	0.458139819	2.543695808	1.224356433	-1.218356366	-0.202663987	0.543321584	0.569970154	0.432991663	0.098126112	0.518065789	-0.561588793	-0.551894502	0.73613463	0.806798006	1.431280605	-1.020833876	0.13028364	-0.77269447	1.972510708	0.602095061	-0.428354563	-0.312387828	-0.620009212	0.486258171	0.051753325	0.741514595	0.118570836	-1.168669011	2.15422463	-0.856965528	-0.272165386	0.09814984	0.252301043	-0.353616789	-1.24618014	-0.607759394	-0.218709418	-0.521878429	0.569727004	-0.523012881	0.282498467	-1.557571907	0.786578911	0.384655849	-1.30944942	0.040278773
TCGA-06-6701-01A-13-1900-20	GBM	0.019461702	0.24030426	0.511336685	1.202176183	1.542404165	0.066526751	1.769857461	1.247543964	0.221013377	0.153772478	0.647000513	1.952867028	0.057599261	-0.790544858	2.122822455	1.193652136	1.181647436	-0.660514112	0.294896249	-0.36958054	3.269957446	0.920093184	0.031845794	-0.566336373	0.032906898	0.525261613	0.68953313	0.879008629	0.216376129	-0.952263541	-0.026304616	-1.037220379	-0.942152219	0.213470913	0.103775988	-0.181478131	-0.735213656	-0.541089531	0.480089767	-0.501833785	0.264583088	-0.649181614	0.348814491	-1.134258213	1.489788414	0.629832214	-1.378188356	1.117557619
TCGA-06-0130-01A-03-1900-20	GBM	-0.884186822	0.061435652	0.315150547	1.096177988	1.446542737	-0.039222848	1.097064121	1.064267516	1.596492773	1.735986274	0.636992499	1.58117402	-0.035969338	-0.895399764	2.417141075	0.516004345	1.189953014	-1.160810389	-0.186982195	-0.680859404	1.59932276	0.442573543	-0.557134538	-0.054598093	-0.751064959	0.306550898	0.05299703	1.280444353	0.299747484	-1.310714395	1.767200179	-1.119407926	-1.598027142	0.104003792	-0.405987311	-0.230985493	-0.640464708	-0.701242145	0.025570886	-0.837149606	0.473919175	1.083467874	-0.041897983	-0.719887924	0.583942642	0.541002716	-1.945815389	1.178247957
TCGA-19-5952-01A-13-1900-20	GBM	-0.590916844	-0.085574181	0.01031899	0.709560513	1.732105188	0.02919609	1.04465491	1.019869175	0.572721935	0.680495129	0.749553236	2.224219718	-0.29149761	-0.522298276	1.910919016	0.715114649	1.231968838	-0.884212932	-0.125640688	-0.638222004	2.664191418	0.499680019	-0.706557362	-0.093848986	0.122030848	0.335580949	0.139387793	0.871815114	0.289721281	-1.321214934	1.560957425	-0.975769598	-0.782625723	-0.045555778	-0.129969356	-0.388005253	-1.135464907	-0.635474121	0.277737147	-0.735137286	0.967020878	-0.443758306	0.100610871	-1.412935037	0.777499361	0.46828245	-1.891335828	0.414751258
TCGA-26-6173-01A-13-1900-20	GBM	-0.69132679	-0.202120222	0.659988209	1.578179643	2.006926508	0.505939668	1.565615802	1.53444614	2.223733878	2.313170889	1.004787874	2.62911535	-0.26822522	-0.287163152	2.453035896	0.659898912	1.542143888	-0.984433054	-0.133240569	-0.661610472	2.676207332	0.680494598	-0.758916965	-0.464615296	-0.24525783	0.35104399	0.665692405	1.373130165	0.189282488	-1.338489725	1.740301951	-0.998296132	-0.574139052	-0.162974423	-0.27138936	-0.250231965	-1.022049377	-0.808881397	0.368486279	-0.860909378	1.219071126	-0.394680826	0.012548635	-1.094255423	0.516995426	0.836949971	-1.96877648	0.717252995
TCGA-06-6389-01A-23-1900-20	GBM	-0.207612854	-0.059922735	0.058374281	1.757149055	2.256403025	0.245085223	1.585503543	1.28205515	0.754648371	0.892214126	0.972780133	2.230262038	-0.268600646	-0.754427114	1.910904426	0.947285162	1.037863102	-0.680402992	0.276387078	-0.709984912	3.077643108	0.839085208	-0.322148228	-0.438097436	-0.054513199	0.436631846	0.749743146	1.079873094	0.179799806	-1.16853062	0.30824274	-1.20710245	-0.756484123	0.061391403	0.138613177	-0.296349262	-0.973265821	-0.650165872	0.332403611	-0.631247045	0.514617553	0.135456008	0.282706008	-1.325292683	1.10662616	0.478222241	-1.486085371	1.090145087
TCGA-41-6646-01A-13-1900-20	GBM	-0.36347105	0.462927839	0.591338293	-0.157551126	1.942995251	0.243759266	2.262634358	1.417626247	-0.313304505	0.604394284	1.403805336	2.312304962	-0.255817845	0.263931485	2.228763736	0.834644896	1.587225925	-1.093938801	-0.113843496	-0.37860469	2.676844382	0.456758811	-0.557405411	-0.155884478	-0.41900485	0.395859625	0.114481767	1.171239871	0.272164677	-1.039815381	1.942977601	-0.982801921	-1.171120604	0.715403229	0.011066218	-0.315083032	-0.717039616	-0.573119783	0.764602586	-0.152761096	1.537973908	-0.093215253	0.157265759	-1.100977453	1.267586149	0.461944256	-1.446280446	0.517267008
TCGA-06-6693-01A-13-1900-20	GBM	-0.120682902	0.046045052	0.270818128	1.659785922	2.501665756	-0.014679174	1.48570331	1.889014176	-0.12512959	0.320051182	1.015903607	2.218311977	0.057719862	-0.385475076	2.868231595	0.503443953	1.175987194	-0.272690107	0.349505319	-0.800143937	4.188650342	0.38629477	0.364081843	-0.551183657	-0.211309738	0.294764363	0.589501162	1.020606065	0.076435916	-1.455090124	0.472792749	-1.334259435	-0.953843527	0.397459425	-0.226665067	-0.286577877	-0.727511939	-0.852264486	0.74557575	-0.841319708	0.661752026	0.477602894	0.066891033	-1.684868869	0.659986595	0.366808781	-1.545387828	1.911841078
TCGA-06-0238-01A-03-1900-20	GBM	-0.207229459	0.484584065	0.262737844	0.351561883	1.893820523	-0.378473383	2.023139828	1.491587819	0.265167501	0.647062771	0.493659105	0.521613722	-0.370529659	-0.491044962	2.39162559	1.278785605	1.304545597	-0.663758979	0.380188374	-0.593643641	2.914137138	0.68160489	-0.110003054	-0.852409645	-0.064387163	0.432630313	0.3956982	1.017013618	0.325061747	-1.224476041	2.014780033	-0.979640356	-0.465776917	-0.021886007	0.106509537	-0.384088497	-0.886219327	-0.614512679	0.116356001	-0.44138572	1.321378234	0.781949463	0.359531461	-0.826371877	1.013281213	0.726459096	-1.042729204	1.559277243
TCGA-19-2619-01A-03-1900-20	GBM	-0.525214253	0.459089658	0.751381737	1.538652213	3.003916578	1.713795399	3.071917673	1.890966567	0.070295536	0.866842117	1.605349963	3.05958996	-0.197966041	-0.151951343	2.804990649	1.070532767	1.504570793	-0.300547646	-0.009863837	-0.675423353	3.814174154	0.644370046	0.24894125	-0.726277786	-0.032511013	0.342986594	-0.029232455	1.354168517	-0.077143959	-1.389764886	0.16004095	-1.389462153	-1.177982771	0.017187936	-0.255216346	-0.085883017	-0.376313608	-0.836603867	0.655749458	-0.666500008	1.336886249	0.810194986	-0.329078637	-0.901074845	0.877601836	1.421660298	-1.809975626	1.090841786
TCGA-19-5954-01A-13-1900-20	GBM	-0.499806308	-0.072928461	0.092354279	2.192039394	2.080466723	0.469985675	1.309016126	1.3749122	0.156601869	0.410616232	0.849263152	2.706907178	-0.154359319	-0.478416177	2.66290533	0.633443213	1.311689015	-1.076341358	-0.321389144	-0.567578567	2.971530494	0.425596374	-0.358874938	-0.468185855	-0.56702441	0.3256275	-0.272856937	1.2754839	0.028169448	-1.545174582	1.023710324	-1.185576769	-1.066670399	0.176224483	-0.278023345	-0.387966729	-0.870818504	-0.83918716	0.508374156	-0.886616375	0.89769861	0.616058801	-0.135818702	-1.474649547	1.01761335	0.62684489	-1.294908254	0.612259045
TCGA-26-6174-01A-13-1900-20	GBM	-0.459940138	-0.043724786	0.806986636	2.629882391	1.622348461	0.454449525	1.942510346	1.516946134	1.380313914	1.534241294	0.915110592	2.350987348	-0.433460144	-0.367646672	1.975032547	0.790960349	0.861404216	-0.974803173	-0.014883289	-0.571589457	2.896239896	0.528883971	-0.820493764	-0.772262297	0.775972973	0.393535558	0.319875575	1.176322147	0.253778716	-1.36717149	0.537910738	-1.190796733	-1.211830308	-0.014024969	-0.125133127	-0.230598841	-1.065415649	-0.722180553	0.48176115	-0.769105187	0.460596903	-0.605693451	0.067774846	-1.080769571	0.813219137	0.895823227	-1.456602706	0.318818463
TCGA-06-6390-01A-23-1900-20	GBM	-0.635788992	0.033530984	0.312072758	1.140099467	2.03197175	1.075048561	2.151729066	1.488339173	1.390178708	1.74688278	1.182991424	2.752889351	0.127357076	-0.29602849	2.509973923	0.660711564	1.052478164	-0.816627234	0.158025755	-0.609507769	2.845181267	0.381455489	-0.692806103	-0.362244548	-0.564518802	0.307867099	-0.15134176	1.086180646	0.198670898	-1.397042803	-0.058300626	-1.261374145	-0.833948484	-0.061913376	-0.395916271	-0.122347826	-1.102183926	-0.84911809	0.549606006	-0.66796448	0.699389371	-0.868144131	-0.129155702	-1.170256621	1.204594549	0.553635222	-1.905491329	0.819333625
TCGA-76-6656-01A-13-1900-20	GBM	-0.507884559	0.222691256	0.531776718	1.131357519	2.122226427	0.185416687	1.504396037	1.673755155	0.805579691	1.352249587	0.964199918	2.146103589	-0.346316088	-0.34860441	1.560710189	0.7559083	1.471448824	-0.817799709	0.198684706	-0.740185763	3.443333526	0.620462274	-0.237019787	-0.970081959	-0.041938165	0.298780615	-0.138678743	0.606943443	0.220547455	-1.270394353	1.249538818	-1.314765597	-1.165727056	0.70025733	-0.08734341	-0.222002969	-0.566968116	-0.590175824	0.470794933	-0.785779087	0.852508907	0.629255811	0.125020457	-1.190758242	0.89010833	0.671927025	-1.600051188	1.42946761
TCGA-06-6694-01A-13-1900-20	GBM	-0.76874164	-3.42E-05	0.386255956	2.144877881	2.058581037	0.339164485	1.484075679	1.354867205	1.823591079	1.973975137	0.640865216	1.725371658	-0.21355181	-0.298456786	1.833213833	0.674019571	1.13185005	-1.388024545	-0.114272478	-0.749046715	1.771566834	0.681721938	-0.71430855	-0.247238591	-0.377677923	0.334219785	0.558306032	1.091948683	0.116031967	-0.687473538	1.08611372	-1.183061103	-1.187355833	0.008291127	-0.18284122	0.0132116	-0.551621884	-0.645799433	-0.114972395	-0.759516463	1.051685072	0.165216847	-0.066791692	-1.220767536	0.270368096	0.961199093	-1.734732754	0.913114649
TCGA-06-1084-01A-03-1900-20	GBM	-0.493168535	1.13618127	0.616972135	1.761652889	0.820452529	-0.396876273	0.287584484	0.390836035	-0.030004055	0.070374197	1.156563506	0.725690104	-0.204817975	-0.088269562	0.966101068	2.360594134	2.06377966	-0.654224758	0.221076966	-0.293784404	1.54101529	0.774083669	0.077370679	0.629495276	-0.371131004	0.548457503	-0.077642924	0.985571055	0.383948523	-0.934916573	3.666983859	-0.533274719	-0.500740922	0.699996859	1.594563178	-0.068415011	-1.000881938	-0.296168767	-0.019125679	-0.032508852	1.368998285	-0.279598177	0.392713757	-0.391672909	0.762420784	0.123452577	-1.311976184	0.434373124
TCGA-19-2620-01A-03-1900-20	GBM	-0.260625474	-0.372815772	0.591862965	1.359477618	1.633985809	0.334775559	1.43263549	1.374455554	0.819767549	1.022684807	0.815347631	1.692627573	0.091605573	-1.078756101	1.660593516	0.588322877	0.717830916	-0.568890557	0.130624169	-0.68011833	3.716544335	0.397251799	-0.682210753	-0.893216601	1.51441021	0.392736358	0.093703479	0.641460547	0.101670192	-1.383342558	1.270710217	-1.378054983	-0.094496823	-0.131115956	-0.163391279	-0.146207071	-0.924857067	-0.906580483	0.103292188	-0.89509312	0.996159572	-1.272986789	0.010551402	-1.557400635	0.852475221	0.354412749	-1.857409683	0.495881537
TCGA-19-5955-01A-13-1900-20	GBM	-0.529708772	-0.334148753	0.497038982	1.648061964	1.360721946	0.439293882	1.407221711	1.189054247	2.423185603	2.568705382	0.87738066	1.98108415	-0.28522452	-0.414130862	1.967432018	0.417656596	1.338208528	-1.03032895	0.366152325	-0.715365747	2.706974062	0.431585919	-0.937254168	-0.333841838	-0.239767389	0.377813784	0.358526949	1.188736323	0.316469207	-1.520577952	0.676659601	-1.292142824	-0.785187078	-0.016490921	-0.084404995	-0.128493184	-0.613884808	-0.828443454	0.343985504	-0.729583862	0.368649711	-0.260679456	0.100485387	-1.316184635	0.478644554	0.500125817	-2.014355771	1.181749488
TCGA-76-6192-01A-13-1900-20	GBM	-0.554331146	-0.714125569	0.268038784	1.080513686	1.209945829	-0.329156212	0.97855614	1.232595686	1.236366682	1.021252746	0.750817195	2.059570694	-0.833883819	-0.938336217	2.090477972	0.233254109	0.891697853	-0.975958678	0.156224027	-0.819627749	2.676749461	0.259219872	-1.191606581	-1.016018031	-0.228750329	0.250838717	0.178844096	0.876128196	0.302568718	-1.520965947	1.091582276	-1.277429847	-1.336657975	-0.217137117	-0.061787161	-0.369174111	-0.862064586	-0.977285316	0.008918464	-1.005165932	0.746971153	-0.849517885	0.066885715	-1.606147431	0.503111633	0.153623233	-2.210481413	0.994220019
TCGA-06-6391-01A-23-1900-20	GBM	-0.502705277	-0.451027348	0.588997072	0.897443136	2.042281191	-0.599876241	0.752165094	1.49026962	0.388952123	0.726211128	0.80337297	2.499437234	-1.00901339	-0.345729096	1.512963586	0.464862859	0.641816746	-1.177164479	0.256628902	-0.688362664	2.724790689	0.387190162	-1.139185188	-0.701622079	1.438031769	0.372110753	-0.045912904	0.90142704	0.021889474	-1.586360168	-0.096673201	-1.476038129	-1.46273682	-0.144108621	-0.364978373	-0.463665532	-1.165664131	-0.882442487	0.018461464	-0.876591019	0.392220198	0.047709699	-0.128074664	-1.370721627	0.911203899	0.831413039	-2.142588815	0.60881543
TCGA-76-6657-01A-13-1900-20	GBM	-0.711489746	-0.338257878	0.804585806	1.150679305	2.014281352	0.657224571	2.044108546	1.387754367	1.446915323	0.938732646	1.036921119	2.555567405	-0.443605509	-0.489921822	1.482001747	0.515541076	1.093700551	-0.986028521	-0.180332488	-0.729449841	3.105372373	0.476764452	-0.883216589	-0.785003169	0.750224867	0.267205045	-0.012394031	0.822145759	0.048832786	-1.400851987	0.418592973	-1.186038273	-1.426515447	-0.180047334	-0.049262624	-0.359521906	-1.498137895	-0.839905422	0.393753104	-0.798830628	0.700861096	0.267314857	-0.124457079	-1.457433624	0.64004224	0.389393785	-1.626206932	0.021089331
TCGA-06-6695-01A-13-1900-20	GBM	-0.638535544	-0.252752904	0.453378616	1.565481537	1.682742442	0.276609599	1.343148117	1.098067953	0.825286535	1.107861314	0.70714243	1.766234586	-0.198698454	-0.59490409	1.579088865	0.739262457	1.061643839	-0.669229796	-0.061576442	-0.674696349	3.009504834	0.561143499	-0.607803676	-0.262675333	-0.113112039	0.335295829	-0.015384048	0.791667246	0.028415893	-1.418048329	0.863089322	-1.21080587	-0.508115331	-0.022183753	0.009246473	-0.176656545	-0.895425366	-0.777547898	0.029255066	-0.863371194	0.41561387	-0.521699026	-0.027599605	-1.688547965	0.590413316	0.848338867	-1.853701092	0.356839371
TCGA-06-1086-01A-03-1900-20	GBM	-0.821128631	0.103578085	0.114561323	1.554732237	2.323320508	-0.214247715	1.065997644	1.308274996	-0.284634234	0.506618582	0.878764516	1.934589399	-0.591790885	-0.462079533	3.270647463	0.575494914	1.024493722	-0.184327811	-0.344200628	-0.780782262	2.291384387	0.46278584	0.29948546	0.189950936	-0.620360048	0.315276477	0.340353818	1.045633621	0.109282276	-1.529067015	1.456999669	-1.619931849	-1.08761229	0.136197725	-0.288347016	-0.585251308	-0.248410392	-0.620636869	0.042758204	-0.776047319	1.738806445	-0.862549958	0.018150668	-1.478534647	0.473201379	0.886695086	-0.882325026	0.24371782
TCGA-19-2625-01A-03-1900-20	GBM	-0.45895805	0.865183118	0.208156475	0.487097609	0.869696774	0.439503441	0.6040014	0.422749175	-0.406702429	-0.009578645	0.340479072	1.602557221	-0.344624951	-0.859899066	1.070397842	1.90165938	1.130018723	-0.680753535	-0.20200684	2.506128304	1.106989405	1.016332078	-0.050410789	-0.16196183	-0.293389623	0.493190138	0.20899888	0.608071189	0.180162026	-0.540232945	1.453056543	-1.115327881	-0.72139293	0.268606466	-0.166226931	0.274875284	-0.165860618	-0.644292841	0.162606191	0.421854802	0.792618996	0.401894618	0.898472817	-0.973608925	0.840229244	0.702840261	-1.161783147	1.410507416
TCGA-19-5956-01A-13-1900-20	GBM	-0.560037214	0.256511348	0.773623774	2.831483377	2.424789506	0.075980092	1.584955006	1.237739821	1.461025937	1.14815921	0.852175004	2.422264383	-0.799482672	-0.468923787	3.17815718	0.700593901	0.892126616	-0.830200326	-0.056290068	-0.859671023	2.937538331	0.330717063	-0.836245425	-0.887350408	0.128172806	0.270994051	0.434069345	1.587047856	0.106588926	-1.550016171	0.641524636	-1.530939308	-1.327404909	0.368026952	-0.153884122	-0.453366495	-0.724709918	-0.919085897	0.556186356	-0.976367362	0.307474269	2.641628511	0.090701941	-1.718664647	1.035169206	0.500874491	-1.493433253	0.894416705
TCGA-76-6193-01A-13-1900-20	GBM	-0.407017406	-0.257168333	0.152882314	0.720915419	1.177549366	-0.325092107	1.065392946	0.873755626	0.47275556	0.839678254	0.912454558	2.266769634	-0.623265154	-0.808925454	1.740909715	0.531241937	0.725934668	-0.650199946	0.185985613	-0.766130289	2.566968545	0.309574327	-0.617071595	-0.554812006	-0.233089225	0.396826056	0.212674113	0.76551601	0.249396307	-1.440033241	-0.010526672	-1.419648508	-0.854681667	0.343099693	-0.105507209	-0.279988598	-1.266778042	-0.747809247	0.15983636	-0.814731811	0.37405421	-0.70505167	0.217096242	-1.548939071	0.856090093	0.282907745	-2.198707996	0.56635252
TCGA-74-6575-01A-13-1900-20	GBM	-0.66747651	-0.412808019	0.525135011	1.577781469	1.916143113	0.369933925	1.403956438	1.33956263	2.108113752	1.852129873	0.767169289	2.373071914	-0.683507801	-0.6061115	2.268840105	0.255032734	0.795430242	-1.024219042	-0.071093002	-0.722297583	2.656916868	0.193478299	-0.964515397	-0.362192387	0.229038709	0.241421672	0.030928961	0.849986021	0.528530191	-1.586344369	0.958672308	-1.344320077	-1.076563935	-0.126330438	-0.334798838	-0.292524676	-1.02255872	-0.978072748	0.238677086	-1.070507755	0.504546924	-0.016554046	-0.098124868	-1.484948301	0.72384789	0.437947658	-2.06867548	0.783276004
TCGA-76-6661-01A-13-1900-20	GBM	0.092642238	0.384214202	0.288008218	0.327957952	0.354956763	-0.757969476	-0.153634192	-0.421285554	-1.0234576	-0.084055073	0.130329292	-0.41853934	0.507415649	-0.294450141	-0.598383722	2.642850598	0.914928696	-0.61908606	0.842160732	-0.060572337	0.056106321	1.908744506	-0.622745333	-0.381232284	-0.017547701	1.004979108	1.776122101	1.768197368	0.539779671	-0.548372422	0.967630195	0.253747775	0.552482292	1.432140876	1.150489402	0.467131683	-1.086884316	0.369109158	0.392114321	0.125913886	0.990259061	-0.214976313	1.122558614	-0.812576505	0.489821213	-0.218024461	-0.580734506	0.513145137
TCGA-06-6697-01A-13-1900-20	GBM	-0.504913413	0.163729047	0.439509781	1.156300202	2.011797768	0.278814823	1.257484064	1.524210393	0.909565859	1.160467337	0.924041175	2.741131259	-0.541133518	-0.1929041	2.904966637	0.730816255	1.480107721	-0.671563344	0.563914437	-0.544486003	1.993131219	0.749852996	-0.502255415	-0.468244474	-0.53893332	0.401287263	0.851519763	0.93532741	0.242342188	-1.253840245	2.274469381	-1.166327381	-1.021870344	0.173555315	0.42990292	0.073319354	-0.617125383	-0.492279054	0.471438047	-0.26684434	1.437162559	-0.080645122	0.170758099	-1.205417992	0.751179175	0.867696307	-1.846203965	1.311932633
TCGA-06-1087-01A-03-1900-20	GBM	-0.619620943	0.814473064	0.87594319	2.637325085	2.459274452	1.008472631	2.163331847	1.988914537	2.068683785	1.89184353	0.501141976	2.279959859	-0.600773409	0.28896506	2.65874936	1.085720376	1.066795963	-0.759375196	-0.347439226	-0.721853416	2.29830667	0.504208473	-0.280616788	0.049728594	-0.24698352	0.351757104	0.261985031	1.584354863	0.060583921	-1.074945021	0.994990544	-1.422384531	-1.667866871	0.277521884	0.061890514	-0.085421006	-0.066254669	-0.384134179	0.148922995	-0.919444969	0.809394267	2.134707503	0.015181867	1.054600047	0.130890522	1.178132822	-1.747781814	0.784257442
TCGA-19-2631-01A-03-1900-20	GBM	-0.076221162	0.501576409	0.124914539	0.292924004	0.871722172	0.564694959	1.38250563	1.190790071	0.171164715	0.991497253	0.123601816	1.763098509	-0.527301179	-0.484133024	0.456857733	1.095334243	1.386471825	-0.607728194	0.240438551	-0.582559811	2.834094613	0.739270362	-0.675304291	0.065723079	-0.076145596	0.721960928	0.874893681	0.323158204	0.160340165	-1.103361321	2.151577076	-0.867282816	-0.36442697	0.051612745	-0.369515169	-0.197437746	-0.913680078	-0.284215505	0.293468567	-0.461440047	1.556433263	-0.995362461	0.089163296	-1.238818639	1.53787207	-0.530143087	-1.196910863	1.032340428
TCGA-19-5958-01A-13-1900-20	GBM	-0.343116336	0.172985762	0.828072277	0.876515418	2.220331923	0.408992157	2.04961982	1.521523154	0.55682713	0.563946641	0.912338668	2.841250953	-0.143874263	-0.401847479	1.939113056	1.038414948	0.958811763	-0.804832405	0.248410494	-0.415261156	3.557345934	0.785763268	-0.211275072	-0.606131817	-0.111552207	0.459837074	0.370495412	1.177509753	0.159904262	-1.036843072	0.156420184	-0.876205005	-1.086395153	0.076484934	-0.141364057	-0.160778978	-1.120747528	-0.646816604	0.409619307	-0.522206117	0.6332734	-0.81788867	0.17787452	-1.104994356	1.191784398	0.927486701	-1.639988949	1.054819004
TCGA-76-6282-01A-13-1900-20	GBM	-0.706445742	0.393354439	-0.236193085	0.392209629	1.624084574	-0.202765538	1.823289835	0.888089981	0.080796676	0.045277962	1.130207263	2.412761807	-0.388556996	-0.372149957	2.133740082	1.168434792	1.608711704	-0.72456422	-0.183082043	-0.905776053	2.539332333	0.654449233	-0.376207796	-0.789390593	-0.250854064	0.172063555	-0.366375245	0.853747817	0.132863482	-0.848677518	0.958990824	-1.366790069	-0.987322822	0.543274774	-0.258892995	-0.089367786	-0.506161153	-0.831672845	0.454430481	0.067084213	1.189091364	0.041739783	-0.167767138	-1.235020472	1.542754157	0.454498522	-1.573203712	0.801277594
TCGA-74-6577-01A-13-1900-20	GBM	-0.624474869	0.037709553	0.329461361	1.974639752	2.199656425	0.342953822	1.644884827	1.257140144	2.070552907	2.229918655	0.833577955	2.676446991	-0.303396049	-0.051450122	2.826729778	0.525625137	1.047834661	-1.228965203	0.038538718	-0.75331835	2.933068051	0.398307052	-0.702914019	-0.661773097	-0.383921269	0.32962354	-0.104572308	1.677720985	0.514704162	-1.359721975	1.75817756	-1.173409947	-1.152100398	-0.005978477	0.2495015	-0.458601198	-0.841162959	-0.760849224	0.301429328	-0.751023398	0.653534897	0.463471439	0.029788898	-1.256846204	0.709837267	0.702047556	-1.795335369	0.437474973
TCGA-76-6662-01A-13-1900-20	GBM	-0.568685154	0.320622296	0.351510102	1.232803117	2.218335281	0.469162359	1.700747524	1.301595826	2.482200322	2.390426538	0.946018969	2.261128856	-0.035019125	0.001008078	2.154718382	1.128055651	1.221404939	-0.889463383	0.303070026	-0.699677009	2.813018329	0.870679971	-0.51273313	-0.565457602	-0.460116403	0.421113222	0.474854404	1.460168073	0.510317342	-1.047512507	1.344976281	-0.948462895	-0.79402738	0.108957798	0.230971167	-0.216564109	-0.811317049	-0.594190056	0.068363348	-0.681068758	1.107079155	0.109100267	0.116296159	0.297606053	0.856086494	0.308126384	-0.887642178	0.90796346
TCGA-06-6698-01A-13-1900-20	GBM	-0.863286586	-0.112841622	0.247084137	1.404683617	2.187052101	0.324052818	1.761805776	1.468785148	-0.057668816	0.318002224	0.899757504	2.041850922	-0.015754856	-0.867988753	2.390629349	0.240627937	1.31230905	-0.550554621	-0.051672717	-0.871104212	2.938846435	0.275601328	-0.188966568	-0.589973409	-0.946050813	0.154162744	-0.123560244	1.081211815	-0.011997495	-1.349175663	1.746435342	-1.433212628	-0.410111756	-0.287377117	-0.52184398	-0.419939674	-0.760741012	-1.098445544	0.401297256	-1.069553861	0.757973162	0.663033495	-0.371956765	-0.919292033	0.914060097	0.559742148	-2.184781626	0.998720301
TCGA-06-0125-01A-03-1900-20	GBM	-0.62033591	-0.324942148	0.432895885	1.721800653	2.253526489	0.088000153	1.175193842	1.510575251	1.326521398	1.680300438	0.496541239	2.184967403	-0.030030102	-0.567825212	2.330159721	0.324567453	1.179730939	-0.788813952	0.016185767	-0.800324793	3.197649804	0.368717053	-0.709555649	-0.640862225	-0.046561427	0.252702873	0.258520262	0.858621274	-0.019798808	-1.600367608	1.537918355	-1.371455193	-0.546851915	-0.163630831	-0.324681753	-0.560683304	-0.704458552	-0.932966666	0.027466204	-0.772164826	0.648677417	0.021592544	-0.06522831	-1.357958399	0.44906667	0.130179461	-2.088383691	1.532501014
TCGA-74-6573-01A-03-1900-20	GBM	-0.385184176	0.059340873	0.125300855	0.679625209	1.231431725	-0.32857097	0.647866236	0.873926742	0.096384168	0.600808335	0.313030394	1.501619926	-0.034862384	-0.566016574	0.8573629	1.264864495	0.720390011	-0.757422992	0.209679277	-0.423226677	1.719530417	1.000008669	-0.707243727	-0.620053117	-0.296177377	0.614261217	0.349127164	1.076970221	0.215396141	-0.922112914	0.964415617	-0.612883169	-0.536928382	0.431544432	0.247367155	-0.084489229	-1.096418782	-0.370128234	0.070175344	-0.465969839	0.803532076	0.700847013	0.480859283	-1.255314646	0.966723031	0.13636741	-1.271432072	0.205784877
TCGA-19-5959-01A-13-1900-20	GBM	-0.591884694	-0.309179947	-0.204030318	1.564993617	2.013974691	-0.295990808	1.009309752	1.250620985	1.139367471	1.198363215	0.727274201	2.705464549	0.538201263	-0.680314069	2.370515503	0.615488123	0.937181352	-0.8042076	-0.675879557	-0.520562657	3.124522589	0.43840517	-0.218788688	-0.652430482	0.496107158	0.378502432	0.320631672	1.1120532	-0.008577602	-1.423915476	0.841409717	-1.136154417	-0.711952618	0.353208934	-0.301716244	-0.390522355	-1.353669314	-0.755998179	0.382242347	-0.893928056	0.902487605	-0.180099854	0.003932919	-1.423911396	0.465835733	0.603344387	-1.693126995	0.410537864
TCGA-76-6283-01A-13-1900-20	GBM	-0.635020222	0.25065131	0.578580022	2.358419867	2.351776585	0.424991334	1.759685319	1.780628656	1.004064402	0.87163315	0.700657524	2.121602139	-0.08857714	-0.195271537	2.176713821	0.882361651	1.271866425	-0.627921606	-0.427975588	-0.885954793	2.610203331	0.334458898	-0.392285911	0.129066957	0.551867511	0.256747703	0.119239539	1.261249762	0.205572207	-1.496490064	0.904441489	-1.419306474	-0.884345779	0.171473454	-0.222219653	-0.378365789	-0.602298644	-0.879157051	0.06053469	-1.018798532	0.282022487	1.461497322	-0.224954362	0.164607781	0.887142524	0.691188686	-1.979036964	0.299948949
TCGA-74-6578-01A-13-1900-20	GBM	-0.60531828	0.105049173	0.610161813	1.377585626	2.160052969	0.747089755	1.997111123	1.62074882	1.001732466	1.403582568	0.802715411	2.589820332	-0.158684598	-0.006742739	2.612575045	0.441419531	1.339153645	-1.07948341	-0.117595068	-0.715759763	3.038028096	0.475783451	-0.518977888	0.129142839	0.056686864	0.340222058	-0.219134105	1.272419575	0.266061548	-1.31640083	0.831969867	-0.974030822	-0.983249901	0.300081667	-0.145330554	-0.349371658	-0.580510315	-0.839556281	0.392884356	-0.693775229	0.800978673	1.009678074	-0.014608435	-1.117346725	0.691039168	0.702822944	-2.15861439	0.990457826
TCGA-76-6663-01A-13-1900-20	GBM	-0.234966596	-0.159260476	1.047191963	0.618628114	1.787359777	0.318886094	1.71114972	1.617492344	0.835335117	0.944131487	1.207329679	2.543656287	-0.338346223	-0.915492161	1.818366613	0.425030324	1.074531053	-0.645693753	0.462569498	-0.839018018	3.941991129	0.333293446	-0.837946922	-0.914237936	0.555227823	0.341627142	0.172037167	0.958932634	0.23018492	-1.552057209	0.74848553	-1.48777976	-0.781939342	-0.186229595	-0.143070474	-0.134068844	-0.883350295	-0.831710021	0.373975392	-0.88840546	0.468620645	-1.229576361	-0.04161335	-0.951016638	0.949034619	0.423187762	-2.545996995	0.692021418
TCGA-06-6699-01A-13-1900-20	GBM	-0.412219064	-0.014998252	0.340391501	2.269747852	1.814300222	0.472998786	1.293589127	1.401367217	-0.076592972	0.327836596	0.592413308	2.434691204	-0.162019554	-0.020637946	2.362813703	0.56676449	1.026387913	-0.982922557	0.334646749	-0.662303271	2.768160215	0.404837059	-0.523067367	-0.500422362	-0.064642729	0.346261101	0.139940509	1.349072711	0.332603945	-1.314358428	1.1141495	-0.957658223	-1.053960479	0.278307953	-0.092124071	-0.260172011	-0.697626388	-0.838179541	0.032539014	-0.835421441	0.97975594	0.456784751	0.03498676	-1.12483732	0.971636764	0.638916393	-1.614856342	1.062699394
TCGA-06-0126-01A-03-1900-20	GBM	-0.601682504	-0.078518311	0.729678927	2.429975791	2.144065049	0.449584698	1.461381964	1.586999116	1.382798409	1.652182498	0.890146118	2.740932359	-0.160624375	-0.018457336	2.549361117	0.40847051	1.086047302	-0.743156122	-0.252099392	-0.599691193	3.856701488	0.379918351	-0.195151232	-0.314918609	-0.029185592	0.3148823	0.04443101	1.375228391	0.400361911	-1.402871455	0.362509228	-1.285262527	-1.234106538	0.204729774	-0.193218692	-0.292206244	-0.690923005	-0.759182301	0.325588049	-0.918170872	0.232548897	0.074285701	0.035517369	-1.275191086	0.771102399	0.710042752	-1.154261867	0.440141669
TCGA-06-0125-02A-31-2189-20	GBM	-0.602371503	-0.222599872	-0.0672242	0.066932645	1.759775116	-0.277428035	1.533192266	1.337874377	0.522573008	1.657831858	0.740807094	2.429553359	-0.304151831	-0.603192085	1.982907506	0.507455346	0.994526115	-0.743561093	-0.423699746	-0.71066933	2.683472894	0.49699624	-1.047094407	-0.730152498	0.589238146	0.267553218	0.114667364	0.873520826	-0.120967914	-1.516690137	1.401125518	-1.263395104	-0.325743225	-0.017520047	-0.274825804	-0.374199354	-0.989561476	-0.97831415	0.408320559	-0.547362602	0.944262167	-0.590139533	-0.02248056	-1.334452492	0.817818637	0.415730439	-2.695716374	0.226897267
TCGA-06-0152-02A-31-2189-20	GBM	-0.752848973	-0.23333087	0.375978813	0.827796568	1.635483378	-0.041849399	1.337539931	1.354411415	0.379670361	1.196345945	0.693141859	2.518358986	-0.670029204	-0.469047988	1.804265031	0.459707213	1.040444987	-0.842986573	-0.325349856	-0.849619821	2.500752777	0.471681489	-1.084805724	-0.641447688	0.075802873	0.169796358	0.103797572	0.933272039	-0.080757772	-1.294456127	1.336329919	-1.343511029	-0.968557642	0.201526893	-0.335629499	-0.216195007	-1.023511517	-0.986506189	0.373473645	-0.482384991	0.832721922	-0.144830587	-0.039672853	-1.526541783	0.807616064	0.255757069	-2.817793574	0.543169429
TCGA-06-0171-02A-31-2189-20	GBM	-0.660945875	0.009238851	-0.017043854	-0.582362019	0.460687751	-1.693878369	-0.076237669	0.056309006	-1.294660901	0.431783397	0.639959122	0.128010408	0.15619647	-0.911414639	0.645526471	1.863899217	1.259328995	-1.158748012	5.24491096	-0.907334624	0.027851767	1.232602029	-0.756847841	-0.781485644	0.930288203	0.571547236	0.623823061	1.088702409	0.465785751	-0.654549697	0.501203598	-1.414867303	-0.480175461	1.085383719	0.42865896	-0.365933504	-1.287301605	-0.258731007	0.738924666	1.058142908	2.496948545	-0.633022565	0.716403513	-1.222700051	0.391830274	0.202596029	-2.120858715	-0.305973723
TCGA-06-0190-01A-21-2214-20	GBM	-0.821747345	-0.111600178	0.027362701	0.519312558	0.462298812	-1.352724382	-0.24603534	0.58218965	0.436605781	1.313350446	0.238921992	1.031990318	-0.118862924	-0.844873986	0.949474672	1.208133914	0.888917725	-1.591924888	-0.355272664	-0.912524394	1.145000805	1.122483884	-1.14822091	-0.538994064	-0.227657902	0.530884647	0.3795093	1.073862605	0.439643183	-0.997095882	2.668050267	-0.995344433	0.342620737	0.335380713	0.179757369	-0.515753417	-1.485655454	-0.50450613	-0.002624507	-0.140972408	1.553309392	0.248326268	0.443376183	-0.963776648	0.251590786	-0.224700053	-2.059641317	-0.456455166
TCGA-06-0190-02A-31-2189-20	GBM	-0.443347366	0.636409701	0.037218507	0.546262032	0.196947518	-1.386609315	-0.318886921	0.316790885	-0.138094555	0.888514958	-0.152711851	0.880168945	-0.202384206	-0.509224088	0.695538033	1.348924364	1.018564399	-1.527587578	0.410518912	-0.771921604	0.676916062	0.83770745	-0.721274778	-0.404861024	0.037389232	0.707514416	0.609000363	1.226148738	0.399267018	-0.664355207	4.038026578	-0.91484127	-0.358141967	0.436799644	0.308067219	-0.434142994	-1.218331208	-0.435150888	0.085231247	0.13204836	2.278968304	0.040772359	0.410706592	-0.854731648	0.713495056	0.140705862	-1.763459817	0.320613955
TCGA-06-0210-02A-21-2189-20	GBM	-0.484818634	-0.040714393	-0.027193812	1.279632242	2.193066361	0.023766254	1.503503354	1.354568058	1.890753126	2.139531413	0.830050505	2.285233793	-0.26284188	-0.53160449	2.093513331	0.527712793	1.027356633	-0.024287474	-0.280231388	-0.960922244	2.837359903	0.428294276	-0.833400575	-0.725600482	-0.503083874	0.095637951	0.065106741	0.821088535	0.130486255	-1.353367817	0.381695178	-1.811275112	-0.801950209	-0.212550298	-0.272848683	-0.13775905	-0.864491216	-1.00541311	0.120888105	-0.746773195	0.59561081	-0.353393133	-0.140622472	-1.594312195	1.120932898	0.263919037	-2.676116161	0.379960203
TCGA-06-0221-02A-12-2189-20	GBM	-0.567840894	-0.115153152	0.754497117	1.460609116	1.637512631	-0.234008672	1.423302315	1.533992915	0.131376832	0.957406649	0.670556174	2.029066899	-0.654350772	-0.83433183	1.151177506	0.538735876	0.752659378	-1.041781831	-0.037548133	-0.64009946	2.637545616	0.630757218	-0.600469899	-0.852000496	1.078978151	0.25843826	0.335116871	0.945172165	0.033149556	-1.128608861	1.267612655	-1.199770021	-1.085776947	0.255298536	-0.144831045	-0.2077729	-1.057603601	-0.667609025	0.315055443	-0.499715686	1.277741699	0.425506764	-0.040307499	-1.396535623	0.86117231	0.719043926	-2.342910919	0.012358071
TCGA-14-0736-02A-21-2189-20	GBM	-0.503654987	-0.353146991	0.201698064	0.58567946	0.84273793	-0.041849399	1.009227188	1.085914698	0.174316311	1.07370262	0.807224532	1.867420252	-0.560428575	-0.845465848	1.741669775	0.18249248	0.932331684	0.022623806	-0.192590782	-0.889388878	2.456066227	0.236711474	-1.210460308	-0.604276543	0.328891479	0.006968631	-0.115686785	0.710103305	-0.108421492	-0.922032089	0.096866556	-1.054509574	-0.493662317	0.236216892	-0.239334506	-0.088202631	-1.024611562	-0.633193145	0.115192469	-0.437300509	0.642895097	-1.327469968	0.059218611	-1.035259713	0.570572396	0.590804075	-2.506982379	0.176306353
TCGA-14-1034-02B-21-2189-20	GBM	-0.638656047	0.195644461	0.227989158	1.203376003	1.865265809	0.07606664	1.579390584	1.415107802	1.252591574	2.450339926	0.757151355	2.264014237	-0.768879718	-0.900405411	2.692847677	0.480992235	1.447716209	-1.539506295	-0.408454326	-0.922213819	2.480525509	0.440781101	-0.734696795	-0.442550128	-0.378832786	0.24863817	0.238383832	1.122618586	0.113985634	-1.148925474	1.653057927	-1.507915597	-1.23455266	0.06933804	-0.331634824	-0.254499662	-0.891815217	-0.903858233	0.392500001	-0.502280845	0.514733328	0.707974424	-0.080929466	-0.103268468	0.439579349	0.477552547	-2.691707725	0.409389199
TCGA-19-0957-02A-23-2189-20	GBM	-0.356352753	-0.38866027	0.920974783	1.611078874	1.641505904	0.402985651	1.767146838	1.561492335	1.8154861	2.234978762	0.842599747	2.457080407	-0.642851507	-0.723819245	1.345548779	0.359324297	0.531513571	-0.492027516	-0.238187798	-0.725143722	2.81623545	0.248333927	-1.226241606	-0.863612275	-0.058270973	-0.075719919	0.261080814	1.030685747	0.016935146	-1.261910582	-0.041081351	-1.495474773	-1.035144303	-0.231823913	-0.205029159	0.146996792	-0.981543944	-0.713721494	0.37135104	-0.600210513	0.812301067	-0.885886248	-0.025062184	-1.072540836	0.819545498	0.670628402	-2.966822284	0.132294181
TCGA-19-1389-02A-13-2189-20	GBM	-0.803476394	-0.069292268	-0.290424804	0.330532301	1.139672444	0.274422013	1.300874524	0.405100161	1.350094153	1.726477577	0.867204436	2.338775642	-0.763058923	-0.671463273	2.285852279	0.062890089	1.795352173	-0.652876681	-0.183260069	-0.913212249	1.607539053	0.090416374	-1.251623898	0.057843113	-1.139147061	-0.190032943	0.111406768	0.781575426	-0.235104681	-1.607695531	2.080252605	-1.254872222	-0.292216342	-0.540577952	-0.552904726	-0.195763399	-1.087990266	-1.007100826	0.400398439	-0.381322367	0.67040479	-1.184598305	-0.164526631	0.424968195	0.842149701	0.51050379	-2.786735097	0.748618223
TCGA-19-4065-01A-21-2214-20	GBM	-0.971209496	-0.122348157	0.159809799	0.969399918	0.55288444	-0.436310321	1.116792536	1.289605344	1.325773761	2.185854156	0.678643106	1.740839	-0.022188326	-0.266160873	2.132363908	0.176221133	1.363768019	-1.344577234	-0.414843586	-0.985627448	2.14223665	0.627511146	-1.468664435	0.099896982	-0.46739491	0.104465175	0.025111618	0.954541784	0.135291034	-1.129851643	1.822488058	-1.376616853	-0.760539807	-0.110639262	-0.159609409	-0.365983071	-0.824012832	-0.90648062	0.451788313	-0.288247245	1.011813253	0.539711101	0.066146458	-1.268171944	0.829749102	0.740503135	-2.975225831	0.497656376
TCGA-19-4065-02A-13-2189-20	GBM	-0.892550499	0.234798422	0.336979629	0.882900291	1.279071089	-0.11684888	1.114479445	0.751230118	1.194767397	2.208323793	0.424876282	1.754560581	-0.835680614	-1.301580127	2.030872602	0.756156194	0.798086744	-1.305830268	-0.315157978	-0.734930552	1.409810729	0.309957403	-1.069254867	-0.27967537	-0.329639749	0.241677059	0.208306299	0.94592557	-0.117012355	-0.979214928	2.396106671	-1.30584103	-1.22458957	-0.083849272	-0.587432151	-0.232021705	-0.832737679	-1.086453671	0.404347448	-0.568457258	0.73377246	0.9052893	-0.089852745	-1.469797553	0.501588706	0.988872642	-2.710258916	0.785384921
TCGA-26-A7UX-01B-21-A44T-20	GBM	-0.695010834	-0.255246278	0.58191029	2.177703874	2.720833773	-0.358136003	1.73540495	1.458542857	1.218161145	1.635762725	0.513665549	2.676260152	-0.050049985	-0.529815541	3.531382131	0.026511665	0.920216887	-1.11992766	-0.439038477	-1.160676392	3.035502719	0.304554449	0.176796028	-0.608419166	0.900045005	0.031714759	0.298444936	1.332643588	-0.258730645	-1.663297908	0.087014324	-1.637008308	-1.537496868	0.010142495	-0.583153324	-0.506161886	-1.378646382	-0.819222189	-0.127694954	-0.5755476	0.198389089	0.210253927	0.331101806	-2.636882123	0.528707682	0.710662226	-1.906037647	-0.121591392
TCGA-4W-AA9S-01A-21-A44T-20	GBM	-0.862987967	0.055067458	0.169572844	1.803222052	2.296053051	-1.211940262	0.734473123	1.223225389	1.226778858	1.847379615	0.645076033	2.942912499	-0.271161396	-0.028153405	3.236147568	0.498354235	1.565294694	-0.985010126	-0.302026929	-1.209164419	2.419861174	0.893963019	-0.190391303	-0.298042945	-0.620405511	0.385645733	0.986490822	1.284499638	-0.037187987	-0.465688536	1.784761798	-1.254618246	-0.625630143	0.187177459	-0.873622342	-1.066109915	-1.476399567	-0.444853061	0.114495964	-0.1597296	1.76853997	-0.051640617	0.275495567	-2.835816514	1.232960826	0.659096157	-3.075694687	-0.870573197
TCGA-4W-AA9T-01A-21-A44T-20	GBM	-0.603730568	-0.273290355	0.572849985	1.352948071	1.391387541	-1.813273521	1.006839363	0.440977699	-0.178039953	0.647041691	0.302688977	2.034895781	0.375914714	0.880428989	2.817053636	1.056315361	1.645667321	-1.152208657	-0.32797679	-1.254507134	1.282301492	1.47285561	-1.053752565	-1.255102504	1.237479563	0.957340048	0.627317317	1.267784455	0.743975178	0.893356722	2.037178466	-1.376832256	-0.650012069	0.067909081	-0.969589281	-1.056368429	-2.639939641	0.437936474	0.165726548	0.418392488	1.31972602	-0.674957343	0.396717039	-2.499812328	0.659558321	-0.401316809	-3.821692183	-0.688932682
TCGA-OX-A56R-01A-21-A44T-20	GBM	-0.846678212	0.151360429	0.26103892	2.125607197	3.599597841	-0.508878302	1.477058597	0.831901851	0.630910067	1.777847715	0.536916662	2.281900933	-0.16730679	-0.155893094	3.683533232	0.296811598	0.987499049	-1.105083043	-0.487552348	-1.174927903	2.038282207	0.326360214	-0.146022996	0.161925428	-0.924636944	0.099587397	-0.152044923	1.202653611	0.118445625	-1.17574217	1.3241273	-1.570997787	-1.458750659	-0.117184271	-0.678198929	-0.816567965	-0.957445127	-0.70426363	0.394689464	-0.457881401	0.427235444	0.788123673	-0.107852553	-1.871598728	0.593924975	0.463408945	-3.709011156	0.085172696
TCGA-4W-AA9R-01A-21-A44T-20	GBM	-0.744446256	0.363587333	0.599226276	1.824543777	1.260503334	-0.844845803	0.49663288	0.623970555	1.506836153	1.995195938	0.335153373	1.778756667	-0.400371658	0.600773838	2.156118287	0.836564632	0.97434901	-1.602354882	-0.384109873	-1.053108917	2.006106312	1.211958827	-1.48217997	-0.122293925	0.074734583	0.634403694	0.450621312	1.337901717	0.4678024	-0.132210799	2.967199044	-1.742532859	-1.099957299	-0.079874651	-1.02986581	-0.992638852	-2.08344413	0.079585823	0.521562927	-0.316786702	1.083001001	0.047750122	0.258549805	-3.775034178	0.369965878	0.410708701	-3.707007205	-0.3292964
TCGA-RR-A6KC-01A-21-A44T-20	GBM	-0.3524389	-0.164520523	0.929309785	2.031362701	1.84657651	-1.152024486	1.168316399	0.423795339	0.591209632	1.44767574	0.254144572	2.113339967	-0.731099551	-0.16345741	2.224464017	0.780756266	1.364987281	-1.230079049	-0.429338848	-1.160072289	2.243805094	0.810832687	-0.663305256	-0.538014196	-0.180898305	0.516203885	0.162382017	1.316229363	0.280119569	-0.840362725	0.452501145	-1.57022527	-1.292096173	0.812463512	-0.743211412	-0.82804553	-1.647587366	-0.38315011	-0.005868071	-0.370963916	0.718297785	-0.049879396	0.314673798	-2.658621621	0.270245871	0.050735129	-3.478058226	-0.053587624
TCGA-19-A60I-01A-21-A44T-20	GBM	-0.931323273	0.559416073	0.513167115	1.765560577	2.507641092	-0.445209042	1.22151207	1.279920715	0.900771583	1.488167064	0.448826891	2.71058588	-0.645631726	0.150354012	3.733278111	0.080676974	1.240422564	-1.18686237	-0.491581528	-0.965778354	2.119709848	0.502544978	-0.832432738	0.332369886	0.578134081	0.031898945	-0.328497994	1.334227554	0.095674615	-1.662453418	1.702569876	-1.689418454	-1.06974308	-0.019403229	-0.3080705	-0.768924582	-1.259390765	-1.008717086	0.346385085	2.795011362	0.739923037	1.186749816	0.039390264	1.394537638	0.751848917	0.494598236	-4.058094366	0.648943295
TCGA-RR-A6KA-01A-11-A44T-20	GBM	-0.562675162	0.624412881	1.000277571	1.991205473	-0.120783629	-2.915033082	-1.395461697	-2.000145413	-1.115665456	0.488871651	0.251011483	1.407879844	0.716089104	2.291931732	0.817964413	2.178239178	1.54982832	-1.06298945	-0.083323246	-1.250526059	1.283498743	2.090231174	-0.704174374	-0.26582144	1.490952294	1.77769097	1.481876864	1.540243637	1.564952122	1.873827399	2.050291433	-1.303989823	-0.102942315	0.418928005	-1.017052074	-0.104060149	-1.633287494	1.069941983	-0.319620726	0.892264501	2.02831486	-0.399412156	0.621770331	-3.136251778	0.485406844	-0.645330778	-2.50125262	-0.940354631
TCGA-06-A5U0-01A-21-A44T-20	GBM	-0.658758979	-0.387927302	0.499328294	1.826415914	2.327586361	-0.595240484	2.262030769	1.408936192	0.527325979	1.107472702	0.655811515	2.797185142	-0.592866733	-0.967161579	3.563981786	0.48639981	1.18176227	-1.437245172	-0.394713153	-0.965724779	3.479692168	0.497488452	0.910310484	-0.928183551	0.46002478	0.206753355	0.054174474	1.515547483	0.143870864	-1.319165312	0.201911572	-1.58083516	-0.697287748	0.049669722	-0.468078073	-0.78300224	-1.324603395	-0.725701917	0.416049985	0.018423192	0.64020761	1.144704853	0.532665826	-1.5840674	1.331458356	2.103724379	-3.231216943	0.212832068
TCGA-19-A6J5-01A-31-A44T-20	GBM	-0.663649988	0.840756179	0.086152736	1.731021586	1.551078392	-0.819162604	0.98158343	1.294877432	1.055899038	1.627023604	0.092571174	2.453327783	-0.304782029	0.420889256	2.856394677	0.809928949	1.842023633	-1.304426823	-0.464667292	-0.981409473	1.912322992	0.931424855	0.411495404	-0.298759565	0.716867144	0.419063281	0.576247823	1.316697283	0.112154064	-0.46668121	0.678286237	-1.393410639	-1.465294405	0.172355715	-1.003406274	-0.177225045	-1.725497997	-0.35770472	0.48399117	-0.215815884	1.083170787	0.724924666	0.001919954	0.492445378	1.16550827	1.086041211	-3.577185704	0.363317979
TCGA-19-A6J4-01A-21-A44T-20	GBM	-0.514397267	-0.248577653	0.328906258	1.030845706	1.976394955	-1.493522266	0.895950662	1.251754526	-0.879048153	0.40765222	0.736184484	3.029654548	0.056218508	0.182714463	3.145300697	0.982999851	1.510618768	-1.180971477	-0.313891082	-0.621126532	1.67829302	1.248926803	-1.102601412	-0.918117771	-0.557920752	1.031014383	1.618241429	1.176223431	-0.003982812	-0.320708386	1.226995433	-1.125055178	0.044772066	0.066016818	-0.954583213	-0.847604694	-2.025825629	-0.097138809	0.20997026	0.551794227	2.988369159	-0.834452141	-0.170394644	-1.713743937	1.011386239	-0.343954973	-2.148651038	-0.381126671
TCGA-RR-A6KB-01A-21-A44T-20	GBM	-0.062951629	-0.683081858	0.860815885	0.841961473	1.688886272	-0.575187176	1.883283457	1.854190573	0.533687417	1.46194247	0.808057924	2.224884874	-0.637953594	-0.66804904	1.557416933	0.343239396	0.89526266	-0.827504333	-0.183857717	-0.807563442	2.888668949	0.474746001	-0.822038396	-0.949503734	1.936734626	0.570294755	0.278778443	1.247151389	0.024801063	-1.031463224	-0.848451002	-1.341769018	-0.895320504	0.082780429	-0.849700429	0.025705862	-1.175547355	-0.259304619	0.463508041	0.118328338	0.835157825	-0.824619965	0.53325976	-1.642977394	1.125661232	0.76934995	-2.296175498	-0.563732793
TCGA-06-A5U1-01A-21-A44T-20	GBM	-0.732798569	-0.462129054	0.300205909	1.207398958	1.494164945	-1.330116419	0.70653309	0.701980851	0.004476845	0.911363348	0.504817535	2.219491009	-0.158712918	0.766789269	3.138562348	0.87513609	1.50756221	-1.203298884	-0.451681846	-1.151202725	0.813330527	0.985610189	-0.562316433	-0.5272238	-0.113658279	0.612099537	0.255892016	1.194006038	0.403458295	0.008161994	1.697111392	-1.426479131	-0.911493961	0.498434659	-0.950935829	-1.279817091	-0.970734482	0.00496943	0.661316967	-0.03557428	1.428950114	-0.45498129	0.234182543	-2.228808047	0.948005206	0.087036475	-3.490713059	-0.207601805
TCGA-06-A7TL-01A-21-A44T-20	GBM	-0.551528356	-0.12232098	0.550100006	1.814400026	3.101044104	-0.112388033	1.934079315	1.355520671	0.674208425	1.281996292	0.663557811	2.921226633	-0.807245342	-1.004900341	3.511169055	0.607274944	1.165348754	-0.966215829	-0.418553136	-1.01475508	2.828167008	0.421659538	-0.421994734	-0.533797895	-0.209436758	0.187854185	0.23430126	2.118569166	0.957911675	-1.219056167	2.117288453	-1.529395233	-1.40606522	-0.080389731	-0.730368091	-0.520354588	-0.773527395	-0.600474103	0.559400159	-0.340705743	0.473873923	0.668717476	-0.268384562	-1.187158725	0.999557909	0.87002646	-2.341304815	0.203243073
TCGA-06-A6S1-01A-21-A44T-20	GBM	-0.552642871	-0.288098131	0.238204777	1.34957912	2.916304827	-0.895731947	1.445155942	1.043728281	-0.026999624	0.828978785	0.450990296	2.65196593	-0.586102818	-0.075854303	3.042872327	0.615158863	1.090680775	-0.920969239	-0.307762362	-1.006642197	2.256559723	0.723907299	-0.730933098	-1.185216453	-0.008643777	0.407028385	0.308625357	1.289204457	0.234070405	-0.728805939	0.309320719	-1.476658106	-1.063835093	-0.078961371	-0.727267516	-0.392871955	-1.583175657	-0.477984733	0.387040917	-0.184880126	0.840722156	-0.258944466	0.023396127	-2.230210489	1.077469852	0.562770627	-3.857286754	0.16839785
TCGA-06-A6S0-01A-21-A44T-20	GBM	-0.666785747	-0.147659775	0.621720361	1.131411413	1.86473841	-1.001863809	1.262009949	1.333334566	-1.270433165	0.24636602	0.495877368	2.436919688	-0.15690438	-0.592235462	3.073144294	0.821659562	1.327001333	-1.020821968	-0.465786792	-1.06224498	2.904646553	0.853888005	-0.843944634	-0.191095283	0.026169987	0.503391011	0.330388627	1.391189188	0.274933565	-0.396269549	0.912386795	-1.546353366	-0.978894518	0.104770143	-0.976724851	-0.861640245	-1.545820013	-0.326286126	0.856405254	-0.227591744	1.265182728	-0.987460236	0.354938324	-2.276975297	0.746050609	0.49309827	-3.407945989	0.050729144
[truncated: 143 more columns]
