# Supplementary material for: A prognostic matrix gene expression signature defines functional glioblastoma phenotypes and niches
Source: Commun Biol. 2026 Jan 5;9:18. doi: 10.1038/s42003-025-09245-8 (PMC12769572; doi:10.1038/s42003-025-09245-8)
Supplement: Supplementary file 5 — supplementary data 2 [file 42003_2025_9245_MOESM5_ESM.zip › Vishnoi-et-al-SourceData-COMMSBIO-24-8619B/Figure2/Figure2C/Figure2C-VolcanoPlot-RPPA-Diff-Analysis-MHvsML.txt]

FoldChange	negLogPadj
X1433EPSILON	-0.113303310058776	1.60671675734932
X4EBP1	-0.0680726407455716	0.297167438774564
X4EBP1_pS65	-0.243152251274557	3.00908619342675
X4EBP1_pT37T46	-0.698966284142512	2.71111965593584
X53BP1	-0.599609721288245	4.03918272737422
ACC_pS79	-0.665634165385668	4.49322599701476
ACC1	-0.615007416441224	3.14291144222361
AKT	-0.449968466510467	4.01917302624575
AKT_pS473	-0.19651288789533	0.424466149816303
AKT_pT308	0.126165838522544	0.239807267048158
AMPKALPHA	-0.0916719739066023	0.609760608318069
AMPK_pT172	-0.531494710866344	2.85955538536282
AR	-0.0883353290241546	0.483256628275607
ASNS	-0.262633179724638	1.12980722796657
ATM	-0.590382610483897	2.57739795607884
BAK	0.0260470249669887	0.0956867605819625
BAX	0.000438719979066082	0.00181181053166564
BCL2	-0.198672332622383	1.25656340442575
BCLXL	0.178408169148148	0.439220802919572
BECLIN	-0.0230386800982287	0.0659353656266359
BETACATENIN	-0.988864336818841	5.16767624128197
BID	0.0559658189388084	0.414626063890482
BIM	-0.337847509858293	2.18548978871742
CJUN_pS73	0.157131701772947	1.0916273074625
CKIT	-0.324449933617552	1.22403434149073
CMET_pY1235	0.00700018463607088	0.0659353656266359
CMYC	0.075394296057971	0.430692021154783
CRAF	-0.102561794754428	0.903289447683422
CRAF_pS338	0.0461436383196457	0.50459432145433
CASPASE7CLEAVEDD198	0.106822680880837	0.873593124475583
CAVEOLIN1	1.25417800405314	5.85059735337489
CD31	0.103196098863124	1.02543125636214
CD49B	0.18541574297182	1.22850139131767
CDK1	0.0514303728671497	0.251082228038011
CHK1	0.100228922759259	0.864212327436743
CHK1_pS345	-0.0898820446956521	1.19764295469397
CHK2	-0.210513764896135	1.75943594237344
CHK2_pT68	0.0189272470869566	0.126557939170159
CIAP	-0.115484334511272	0.826975444116154
CLAUDIN7	0.252617112879227	1.97566383198963
COLLAGENVI	0.464588271819646	3.94117627162503
CYCLINB1	-0.230703493320451	0.563826773795412
CYCLIND1	0.120709145518519	0.893925478502664
CYCLINE1	0.113164559944444	0.550745848488712
DJ1	-0.111490253439614	0.53068181713993
DVL3	-0.190495031455717	1.65127413068875
ECADHERIN	-0.348936709248792	2.0154627080546
EEF2	-0.232092240286635	1.22850139131767
EEF2K	-0.14086257313285	0.609760608318069
EGFR	-1.38978465844605	3.13097254045933
EGFR_pY1068	-1.36935005047262	2.27622212563193
EGFR_pY1173	-0.747338387869565	1.75943594237344
EIF4E	-0.163210190732689	2.22273268408874
ERALPHA	0.102178000657005	0.822845457329476
ERALPHA_pS118	-0.162972485754428	2.20235364827557
ERK2	-0.506059863625604	3.76649777320095
FIBRONECTIN	1.38212483038164	6.08040209261589
FOXO3A	-0.127028526086151	1.2485752970425
GAB2	-0.431979385372786	4.10894738762985
GATA3	0.208115597089372	2.2933233581869
GSK3ALPHABETA	-0.465646304901771	5.1454955203838
GSK3ALPHABETA_pS21S9	-0.538965485144122	2.96016781808376
HER2	-0.164635153752013	0.747328053822141
HER2_pY1248	-0.431760283173913	1.03446447914321
HER3	0.175365300727053	0.675344918164939
HER3_pY1298	-0.2019102492657	2.50173513400288
HSP70	0.506064369477456	1.22405603694777
IGFBP2	0.650982507536232	2.4021681154776
INPP4B	-0.0735832681916264	0.2396882297939
IRS1	0.0663974568228664	0.483256628275607
JNK_pT183Y185	-0.122746922854267	0.512030791112474
JNK2	-0.199606531266506	2.50173513400288
KU80	-0.341141586706924	2.19772902217073
LCK	0.115111535627214	0.50459432145433
LKB1	0.0330942383067633	0.187652747980924
MAPK_pT202Y204	0.133805393653784	0.239807267048158
MEK1	-0.329180662424316	1.82504948981939
MEK1_pS217S221	0.14239242147504	0.95123646355908
MIG6	0.247661164388084	3.57498361888249
MRE11	0.0526595476030596	0.599166934883226
MTOR	-0.428259723173913	3.94117627162503
MTOR_pS2448	-0.173934021115137	1.77642088087823
NCADHERIN	-0.304209594891304	2.3760444537793
NFKBP65_pS536	-0.0972431955507247	0.230796006194984
NF2	0.056785209819646	0.159497000347526
NOTCH1	-0.368778328683575	2.97072353138199
PCADHERIN	0.0542324203534621	0.32962056097468
P27	-0.249255602888889	2.96016781808376
P27_pT157	-0.0452001857979066	0.518641651637109
P38MAPK	0.0741927814621578	0.414626063890482
P38_pT180Y182	-0.0723045755177134	0.239807267048158
P53	0.128817946415459	0.885490520550619
P70S6K	-0.256852200667472	2.4021681154776
P70S6K_pT389	-0.127171990863929	0.279067933927503
P90RSK_pT359S363	-0.0971867657971014	0.554625227881568
PAI1	1.64269071820612	5.85059735337489
PAXILLIN	-0.00755748097584541	0.0296799617428865
PCNA	-0.161593960640096	1.25656340442575
PDK1_pS241	-0.439605454066828	4.03918272737422
PEA15	-0.34303441631723	1.82246065708538
PI3KP110ALPHA	-0.343581437108696	2.59908277022454
PKCALPHA	-0.531486732880032	2.05935216604165
PKCALPHA_pS657	-0.468707030990338	2.0154627080546
PKCDELTA_pS664	-0.294173201628825	1.29578668379664
PR	0.0265822034919484	0.716234281800609
PRAS40_pT246	-0.0275534177818035	0.20016683866516
PTEN	-0.435416207873591	0.91591665904166
RAD50	-0.141425965379227	1.30441489196695
RAD51	0.289561237605475	1.87639246202598
RB_pS807S811	-0.499917783794686	1.60346006600796
S6	-0.127066326253623	0.43584522161817
S6_pS235S236	0.244577198471015	0.886547278622487
S6_pS240S244	0.309544005405797	0.873593124475583
SHC_pY317	-0.0814555949774558	0.609760608318069
SMAD1	-0.396055043337359	2.73914879095757
SMAD3	-0.182375990391304	1.418586842901
SMAD4	-0.0424802727632851	0.368074859860079
SRC	-0.0269172125724638	0.101360666284757
SRC_pY416	-0.314922407246377	1.43629694685861
SRC_pY527	-0.486687110818035	2.96016781808376
STAT3_pY705	-0.171380734017713	0.686435383453185
STAT5ALPHA	-0.24258053742351	0.91591665904166
STATHMIN	-0.0504325050225443	0.297167438774564
SYK	0.568477791380837	2.62263251698924
TUBERIN	-0.533636898036232	5.1454955203838
VEGFR2	0.423496355356683	3.03890897220919
XRCC1	-0.0209222408679549	0.121944548270267
YAP	0.246269201454106	1.60270644724185
YAP_pS127	0.129605294780193	0.286986969780175
YB1	0.0525314422536232	0.284109021593942
YB1_pS102	0.0986080703816425	0.663252951863845
X4EBP1_pT70	0.0856644238566828	1.08180242414881
ARAF_pS299	-0.0643743234219001	1.13103984401422
ANNEXINVII	0.0326202847954911	0.289942608315515
ARID1A	-0.087201125099839	0.668862285264638
BRAF	-0.557290302413044	2.85955538536282
BAD_pS112	-0.0723866454774557	0.412292883420397
BAP1C4	-0.324463660899356	4.03918272737422
BRCA2	-0.0303624041610306	0.21029563820834
CD20	0.165080290432367	1.9069408832646
CYCLINE2	0.127013355873591	1.02765160782898
ETS1	0.464412724804348	1.56042986705906
EIF4G	-0.157876846352657	1.12980722796657
FASN	-0.457911299233494	2.84271874322171
FOXO3A_pS318S321	-0.102583267465378	2.3760444537793
FOXM1	-0.0422918732190015	0.237143106492855
G6PD	0.330843432320451	2.50173513400288
GAPDH	0.114526884111916	0.128244681752168
GSK3_pS9	-0.383701935067633	1.745622010921
HEREGULIN	0.177315941380032	0.91591665904166
MYH11	0.322491706442834	0.686435383453185
MYOSINIIA_pS1943	0.336959844829308	3.20468981056903
NRAS	0.0404135234573268	0.289942608315515
NDRG1_pT346	0.562279340812399	2.74853875205962
P21	0.21237961094686	2.43604287534964
P27_pT198	-0.00898110960466991	0.08475461495892
P90RSK	-0.0793497418003221	0.486873195637878
PDCD4	-0.185073392699678	1.05414595233631
PDK1	-0.0188427138615137	0.100455299662961
PEA15_pS116	0.156455681925121	0.554625227881568
PI3KP85	-0.0482606052439614	0.234936156290892
PKCPANBETAII_pS660	-0.505105269308374	1.97566383198963
PRDX1	-0.00439937742995156	0.0156530734357486
RAB11	0.369779799700483	2.59477330254306
RAB25	-0.103218532200483	0.456073462840046
RAPTOR	-0.31246917060306	3.26423113950439
RBM15	-0.522753705695652	3.03890897220919
RICTOR	-0.285618533469404	2.39915803698212
RICTOR_pT1135	0.0684521934621578	0.885490520550619
SCD1	0.0576701790458938	0.371245087672063
SF2	-0.0398721712125605	0.229005567390558
TAZ	0.356203008037842	1.68755339681416
TIGAR	0.0813878563220611	0.554625227881568
TRANSGLUTAMINASE	0.271371217867955	2.19772902217073
TFRC	0.150744292742351	0.456073462840046
TSC1	-0.444317883137681	2.77010878082326
TUBERIN_pT1462	-0.253734685279388	2.05935216604165
VHL	-0.313932443831723	1.22433566835158
XBP1	0.16352017407971	0.424466149816303
ACETYLATUBULINLYS40	-0.767848839007247	2.41199584900395
P62LCKLIGAND	0.234098759855073	0.873593124475583
X1433BETA	0.0372485392077295	0.297167438774564
X1433ZETA	0.0489458304887278	0.297167438774564
ACVRL1	-0.0255409255998389	0.187652747980924
DIRAS3	-0.0791322957278582	0.479010148747581
ANNEXIN1	0.521112226475845	1.4942747968617
PREX1	-0.595225146421095	2.20235364827557
ERCC1	0.0965289135942029	0.903289447683422
MSH2	-0.282829867330113	2.90219570569491
MSH6	-0.337680022142512	2.20235364827557
SMAC	-0.288144356148148	2.05935216604165
