# Supplementary material for: A prognostic matrix gene expression signature defines functional glioblastoma phenotypes and niches
Source: Commun Biol. 2026 Jan 5;9:18. doi: 10.1038/s42003-025-09245-8 (PMC12769572; doi:10.1038/s42003-025-09245-8)
Supplement: Supplementary file 5 — supplementary data 2 [file 42003_2025_9245_MOESM5_ESM.zip › Vishnoi-et-al-SourceData-COMMSBIO-24-8619B/Figure2/Figure2C/Figure2C-RPPA_pathway.csv]

	ID	Matrisom_class	Apoptosis_Pathway	Breast_reactive_Pathway	Cell_cycle_Pathway	Core_reactive_Pathway	DNA_damage_response_Pathway	EMT_Pathway	Hormone_receptor_Pathway	Hormone_signaling_Breast_Pathway	PI3K_AKT_Pathway	RAS_MAPK_Pathway	RTK_Pathway	TSC_mTOR_Pathway
1	TCGA-02-0047-01	M-Lb	NA	NA	NA	NA	NA	NA	NA	NA	NA	NA	NA	NA
2	TCGA-02-0055-01	M-H	NA	NA	NA	NA	NA	NA	NA	NA	NA	NA	NA	NA
3	TCGA-02-2485-01	M-La	0.285463877	-2.968748884	-2.872833055	0.940606028	-0.6873324	3.333388538	-0.249188882	-0.713559391	6.719257281	6.123150264	8.793203329	5.941581671
4	TCGA-02-2486-01	M-H	NA	NA	NA	NA	NA	NA	NA	NA	NA	NA	NA	NA
5	TCGA-06-0125-01	M-Lb	-3.722197327	-2.60764137	-2.000089209	1.623443835	2.791558259	5.555030266	-0.776776201	-1.468547005	10.23275293	3.992752121	6.949107181	7.055246659
6	TCGA-06-0125-02	M-La	-4.37960414	-1.749572475	-5.259625704	3.663750358	-3.130054533	6.144109944	-0.744239091	-0.541687109	5.100491062	0.076899794	5.884499959	0.714583315
7	TCGA-06-0130-01	M-La	-2.027658479	-0.452000985	0.764780672	3.832291355	-0.641124569	5.324650496	-0.749380574	-1.979119279	7.787240601	9.966148704	0.730639024	8.610385733
8	TCGA-06-0132-01	M-H	NA	NA	NA	NA	NA	NA	NA	NA	NA	NA	NA	NA
9	TCGA-06-0138-01	M-H	NA	NA	NA	NA	NA	NA	NA	NA	NA	NA	NA	NA
10	TCGA-06-0141-01	M-H	NA	NA	NA	NA	NA	NA	NA	NA	NA	NA	NA	NA
11	TCGA-06-0152-02	M-Lb	-3.775761459	-1.432700035	-3.451462105	3.184078777	-1.946758855	6.193272246	-0.93933161	-0.963677926	4.319982033	5.724171295	8.766973466	6.090655171
12	TCGA-06-0156-01	M-H	-4.390280492	-2.730500761	-0.763884284	1.772028562	-1.178279135	4.869458212	-0.453432398	-1.066481511	11.68030364	8.034267794	3.761624121	7.45425203
13	TCGA-06-0157-01	M-Lb	NA	NA	NA	NA	NA	NA	NA	NA	NA	NA	NA	NA
14	TCGA-06-0158-01	M-H	NA	NA	NA	NA	NA	NA	NA	NA	NA	NA	NA	NA
15	TCGA-06-0168-01	M-H	NA	NA	NA	NA	NA	NA	NA	NA	NA	NA	NA	NA
16	TCGA-06-0171-02	M-H	-12.24626282	10.57076869	2.234994376	5.35510625	-2.264394429	13.49768338	2.082121116	-0.25837407	-0.525476157	0.946223081	0.487786503	-4.344733211
17	TCGA-06-0174-01	M-H	NA	NA	NA	NA	NA	NA	NA	NA	NA	NA	NA	NA
18	TCGA-06-0178-01	M-La	NA	NA	NA	NA	NA	NA	NA	NA	NA	NA	NA	NA
19	TCGA-06-0184-01	M-La	NA	NA	NA	NA	NA	NA	NA	NA	NA	NA	NA	NA
20	TCGA-06-0187-01	M-La	NA	NA	NA	NA	NA	NA	NA	NA	NA	NA	NA	NA
21	TCGA-06-0190-01	M-La	2.659678697	7.176716082	0.418813115	5.768840777	-3.090367658	12.02561211	-0.427478807	-1.200522025	2.123211071	3.55843835	2.088368555	-0.106545461
22	TCGA-06-0190-02	M-La	1.102049777	6.855399913	-1.769459706	7.074415559	-4.224322009	13.75039393	0.127712221	-1.499769558	1.377983207	1.287464397	-1.200885076	-2.987710082
23	TCGA-06-0210-01	M-La	NA	NA	NA	NA	NA	NA	NA	NA	NA	NA	NA	NA
24	TCGA-06-0210-02	M-H	-4.565600291	-3.537784357	-4.769546829	1.868400582	-1.531837643	5.505383576	-0.974123133	-0.403170435	7.41130325	7.788055639	0.342199875	4.433918422
25	TCGA-06-0211-01	M-La	NA	NA	NA	NA	NA	NA	NA	NA	NA	NA	NA	NA
26	TCGA-06-0211-02	M-H	NA	NA	NA	NA	NA	NA	NA	NA	NA	NA	NA	NA
27	TCGA-06-0219-01	M-La	NA	NA	NA	NA	NA	NA	NA	NA	NA	NA	NA	NA
28	TCGA-06-0238-01	M-Lb	0.046186137	-1.073559356	-2.444506553	2.688780863	-1.165375724	5.189193088	1.091751841	-1.175442552	1.794743881	-5.15790353	0.220619264	0.936269839
29	TCGA-06-0644-01	M-Lb	-0.345008631	0.052305756	-2.630390884	4.620844342	-0.25645514	10.52944281	-0.637749047	-2.778940767	6.774380962	2.582267585	0.196791803	5.500973549
30	TCGA-06-0645-01	M-Lb	NA	NA	NA	NA	NA	NA	NA	NA	NA	NA	NA	NA
31	TCGA-06-0646-01	M-La	NA	NA	NA	NA	NA	NA	NA	NA	NA	NA	NA	NA
32	TCGA-06-0649-01	M-La	NA	NA	NA	NA	NA	NA	NA	NA	NA	NA	NA	NA
33	TCGA-06-0686-01	M-La	NA	NA	NA	NA	NA	NA	NA	NA	NA	NA	NA	NA
34	TCGA-06-0743-01	M-La	NA	NA	NA	NA	NA	NA	NA	NA	NA	NA	NA	NA
35	TCGA-06-0744-01	M-La	NA	NA	NA	NA	NA	NA	NA	NA	NA	NA	NA	NA
36	TCGA-06-0745-01	M-La	NA	NA	NA	NA	NA	NA	NA	NA	NA	NA	NA	NA
37	TCGA-06-0747-01	M-La	NA	NA	NA	NA	NA	NA	NA	NA	NA	NA	NA	NA
38	TCGA-06-0749-01	M-H	NA	NA	NA	NA	NA	NA	NA	NA	NA	NA	NA	NA
39	TCGA-06-0750-01	M-H	NA	NA	NA	NA	NA	NA	NA	NA	NA	NA	NA	NA
40	TCGA-06-0878-01	M-La	-3.565475099	-5.690052713	-4.54835741	-1.134490748	-3.478750892	4.262818146	0.204770829	-1.569964566	3.966291127	4.270430455	5.530493508	3.753368999
41	TCGA-06-0882-01	M-Lb	-3.247324387	-2.552246089	-2.449119781	2.244279484	-4.568459225	5.179812343	-0.975529802	-1.462115027	5.83571475	8.931749102	0.703325361	3.944785598
42	TCGA-06-1804-01	M-H	-3.329753	-3.276197489	-1.870977313	1.783069175	-1.882415742	2.409923077	0.620095972	-0.464840252	6.123161984	6.578636228	4.01089967	5.621371324
43	TCGA-06-2557-01	M-H	-0.806422502	-1.932414779	-4.481424243	1.592880174	0.262110727	2.844520908	-0.379215985	-0.945115497	3.647215948	4.226861028	7.361350624	3.192756575
44	TCGA-06-2558-01	M-Lb	-2.741386692	-1.740652971	-2.058878263	1.954167319	-3.474573465	3.204407883	0.216904921	-0.402131118	5.879697201	5.244148561	5.260056518	7.194125127
45	TCGA-06-2559-01	M-H	-1.775737024	-4.736058393	-1.787245799	0.787147612	0.982025225	4.770862147	-0.416003609	-2.198537886	6.607789106	0.312160242	0.026708735	1.854495079
46	TCGA-06-2561-01	M-La	NA	NA	NA	NA	NA	NA	NA	NA	NA	NA	NA	NA
47	TCGA-06-2562-01	M-La	-4.261597705	-3.982372095	-2.789068486	2.180575935	-5.824765664	7.416888268	-0.214947752	-1.348271709	8.645362129	13.77773999	1.077319467	10.38911966
48	TCGA-06-2563-01	M-La	-1.480946263	-4.960130125	-1.89313583	0.272398512	-0.03562902	2.915682899	-0.312332163	-1.93786406	6.070584105	7.274853714	14.62077788	6.5836971
49	TCGA-06-2564-01	M-Lb	-3.112486053	-3.658459567	-3.360623831	1.077879955	-3.098340949	2.748249667	0.106583793	-0.888981196	4.96584326	5.357291761	5.815140265	7.628452647
50	TCGA-06-2565-01	M-Lb	-2.453273455	-5.390172507	-0.823349334	-0.361584284	1.091308991	4.05950733	0.215224014	-0.711484574	7.684028455	7.210256101	14.47321502	5.389768491
51	TCGA-06-2567-01	M-Lb	-1.580595123	-1.029098992	1.241172671	2.736381147	-1.023121299	3.271613211	0.225857106	-1.603958812	8.358524016	9.86441573	5.609675451	5.015675475
52	TCGA-06-2569-01	M-H	NA	NA	NA	NA	NA	NA	NA	NA	NA	NA	NA	NA
53	TCGA-06-5408-01	M-La	-1.227744245	-4.271664766	-2.491729164	0.87792393	-0.211145889	3.700221396	-0.463425206	-1.707437307	3.490096799	4.973385215	3.658289848	5.577761033
54	TCGA-06-5410-01	M-La	-1.316500917	-0.129218337	-3.441279857	4.140315384	-2.54502879	5.820353389	-0.855009394	-1.414270938	0.640390763	3.463472845	1.065144385	4.033897305
55	TCGA-06-5411-01	M-La	-6.363693592	-3.758087512	-1.991998947	1.358658681	-6.592649981	1.852443744	0.269657442	-0.789762421	6.67603997	6.607162332	5.057518602	11.22910171
56	TCGA-06-5412-01	M-Lb	0.363248282	0.572649962	-3.556448769	4.792516055	-1.806779165	7.03196184	-0.630897474	-1.384273793	3.147336682	7.868363687	0.795066461	4.257894511
57	TCGA-06-5413-01	M-Lb	-1.320625981	-2.278066124	-3.715004109	2.175605408	-2.330473365	5.479009303	0.135890267	-0.782399831	3.804561195	7.239437253	6.522065386	6.322612212
58	TCGA-06-5414-01	M-H	-0.087454884	-1.605155688	-0.848923272	1.26595932	0.235048957	6.639611495	-0.732835383	-0.839823457	8.975094338	5.132354831	20.25317674	3.633957943
59	TCGA-06-5415-01	M-H	-2.214912981	-2.972779608	-3.126326503	1.806565662	-3.721549636	4.191888053	0.528621728	-0.289942221	2.473386779	3.288814114	12.57874906	5.616745944
60	TCGA-06-5416-01	M-H	-1.289942593	-2.141879288	2.248847133	1.407010333	1.038662078	5.454477496	-0.417792855	-1.589183206	-0.605084137	6.138439987	0.143823224	5.764083744
61	TCGA-06-5418-01	M-H	-4.182102563	-4.052589469	-5.529506128	2.641998577	-2.138053401	5.576851792	-0.375347772	-1.645959093	9.862698598	7.447478008	3.965701294	6.402780196
62	TCGA-06-5856-01	M-Lb	-2.471864324	-5.540345581	-0.484396704	0.969570908	-3.531429276	3.368817153	-0.60099963	-0.031477123	2.746373745	4.330483466	15.59080001	5.730424965
63	TCGA-06-5858-01	M-H	-3.658109183	-2.709404419	2.520547136	2.09384858	-2.195801825	5.576118208	-0.5452149	-1.837526437	10.53633103	8.978069937	1.774576494	5.757746269
64	TCGA-06-5859-01	M-La	-8.205324203	-6.881843823	-3.605152594	-0.744276797	-0.684706713	2.171658965	0.242825982	-0.314606105	1.753185413	9.714153455	2.243874741	7.455229007
65	TCGA-08-0386-01	M-La	-1.318879792	-0.950130188	2.640183131	2.607856031	-2.409958696	4.434502589	-0.411356642	-1.180914375	10.20607291	-0.510840584	17.00232062	4.126764006
66	TCGA-12-0616-01	M-Lb	NA	NA	NA	NA	NA	NA	NA	NA	NA	NA	NA	NA
67	TCGA-12-0618-01	M-La	NA	NA	NA	NA	NA	NA	NA	NA	NA	NA	NA	NA
68	TCGA-12-0619-01	M-H	NA	NA	NA	NA	NA	NA	NA	NA	NA	NA	NA	NA
69	TCGA-12-0821-01	M-Lb	NA	NA	NA	NA	NA	NA	NA	NA	NA	NA	NA	NA
70	TCGA-12-1597-01	M-Lb	-0.956047003	-3.053974232	0.345303973	0.356936244	1.485529945	2.332980558	-0.453511645	-1.013744021	9.74951374	2.291833753	8.110313917	8.160369518
71	TCGA-12-3650-01	M-Lb	NA	NA	NA	NA	NA	NA	NA	NA	NA	NA	NA	NA
72	TCGA-12-3652-01	M-Lb	-1.646364167	-6.5937793	0.220277163	-0.013593082	-0.610140788	5.245283105	-0.803105377	-2.116858933	5.308213817	5.36291205	13.94493915	3.680072795
73	TCGA-12-3653-01	M-H	0.175954857	-7.13992359	0.316306561	-1.315901584	-0.487441643	2.306032366	-0.358197477	-0.040503484	3.493909927	-1.765947124	7.391885817	1.117280693
74	TCGA-12-5295-01	M-H	-3.921718637	-3.870438465	-0.487546065	-0.014299282	0.756752909	4.179998545	0.220538986	-0.325635407	4.26944566	1.940093559	4.787405416	1.499124419
75	TCGA-12-5299-01	M-La	NA	NA	NA	NA	NA	NA	NA	NA	NA	NA	NA	NA
76	TCGA-14-0736-02	M-H	-7.082628173	-2.680564621	-3.031466281	2.669816267	-3.415382697	5.430436831	-0.513761407	1.216108494	5.535218409	8.373330739	13.46353299	4.111502673
77	TCGA-14-0781-01	M-H	NA	NA	NA	NA	NA	NA	NA	NA	NA	NA	NA	NA
78	TCGA-14-0787-01	M-Lb	NA	NA	NA	NA	NA	NA	NA	NA	NA	NA	NA	NA
79	TCGA-14-0789-01	M-Lb	NA	NA	NA	NA	NA	NA	NA	NA	NA	NA	NA	NA
80	TCGA-14-0790-01	M-Lb	NA	NA	NA	NA	NA	NA	NA	NA	NA	NA	NA	NA
81	TCGA-14-0817-01	M-Lb	NA	NA	NA	NA	NA	NA	NA	NA	NA	NA	NA	NA
82	TCGA-14-1034-01	M-La	NA	NA	NA	NA	NA	NA	NA	NA	NA	NA	NA	NA
83	TCGA-14-1034-02	M-H	-3.503205147	-4.744604329	2.706042058	1.57755974	3.29326078	5.847524189	-0.597934038	-2.570205208	11.97097531	12.60106499	-1.319593659	3.538482643
84	TCGA-14-1402-02	M-Lb	NA	NA	NA	NA	NA	NA	NA	NA	NA	NA	NA	NA
85	TCGA-14-1823-01	M-La	-4.762924636	-3.850466343	-4.307542249	0.582713788	-1.378100746	4.051877487	-1.576628774	-0.940951904	4.516175128	6.642917057	9.791115992	2.92469276
86	TCGA-14-1825-01	M-La	NA	NA	NA	NA	NA	NA	NA	NA	NA	NA	NA	NA
87	TCGA-14-1829-01	M-La	NA	NA	NA	NA	NA	NA	NA	NA	NA	NA	NA	NA
88	TCGA-14-2554-01	M-La	NA	NA	NA	NA	NA	NA	NA	NA	NA	NA	NA	NA
89	TCGA-15-0742-01	M-Lb	NA	NA	NA	NA	NA	NA	NA	NA	NA	NA	NA	NA
90	TCGA-16-0846-01	M-Lb	-3.801373432	-4.260029767	-5.932030903	0.630468262	-4.983515337	0.393648767	0.217908591	-1.423410099	6.937815646	8.149134498	3.520819285	8.743175087
91	TCGA-16-1045-01	M-La	NA	NA	NA	NA	NA	NA	NA	NA	NA	NA	NA	NA
92	TCGA-19-0957-02	M-Lb	-6.864045812	-3.645888552	-3.71097038	2.152985949	-3.717482718	4.946456908	-0.975392056	0.358553239	7.337245742	7.367184836	2.870066746	8.150264888
93	TCGA-19-1389-02	M-H	-7.345343331	-3.008358466	-0.096004972	4.038520842	-1.350890658	7.410297172	-1.937691898	-1.065859823	7.786836327	13.76264135	0.404518519	5.300101778
94	TCGA-19-1390-01	M-H	-1.523563845	-1.272324452	4.226352909	2.103707387	2.006148253	3.962991794	-0.486328891	-0.998883911	9.399214159	4.6622925	4.004712127	7.40857788
95	TCGA-19-1787-01	M-La	NA	NA	NA	NA	NA	NA	NA	NA	NA	NA	NA	NA
96	TCGA-19-2619-01	M-H	-1.780963144	-6.369246566	-1.468299961	-0.300533628	-0.703419427	3.913803137	-0.071722814	-0.415911892	1.623799625	1.442774038	1.506816954	3.659473989
97	TCGA-19-2620-01	M-Lb	-6.160428198	-3.072532585	-6.923964824	2.175855895	-3.138690838	2.479700765	0.298694467	-0.740045693	4.215862218	3.482045414	4.830053482	4.800525112
98	TCGA-19-2624-01	M-H	NA	NA	NA	NA	NA	NA	NA	NA	NA	NA	NA	NA
99	TCGA-19-2625-01	M-Lb	NA	NA	NA	NA	NA	NA	NA	NA	NA	NA	NA	NA
100	TCGA-19-4065-01	M-H	-2.803836262	-1.43860233	-2.94652653	3.759054899	-4.774597848	8.793674545	-1.623053694	-1.884484023	7.24532565	15.46764613	0.267945923	6.211128093
101	TCGA-19-4065-02	M-Lb	-4.460474512	-0.251082189	0.52790818	4.580147854	-1.541728024	8.695208824	-0.663288094	-1.376088551	8.551420526	7.869420863	-0.373893168	5.040347742
102	TCGA-19-5960-01	M-La	-3.694984706	-5.322860198	-0.498014588	-0.491743763	0.824528219	0.183062236	-0.373847084	-1.85136914	4.362683551	2.677885049	4.517223237	5.990469643
103	TCGA-26-5132-01	M-Lb	0.664530248	-2.068995426	1.849798777	1.663554582	0.909952557	4.697830899	-0.74030892	-1.806961802	5.329072047	3.62293698	10.45436175	2.853291269
104	TCGA-26-5133-01	M-Lb	-1.10091571	-2.137133451	-2.401840097	2.314284073	1.781818981	4.547904641	0.506786184	-1.493568428	2.37960163	6.768774922	0.138837229	5.038478286
105	TCGA-26-5134-01	M-Lb	-2.206493377	-3.441416347	-0.388824027	0.507892424	0.27027813	3.782020239	-0.332121928	-0.948227901	-1.730759098	-1.67995199	-0.548730146	4.947729385
106	TCGA-26-5135-01	M-La	NA	NA	NA	NA	NA	NA	NA	NA	NA	NA	NA	NA
107	TCGA-26-5136-01	M-H	NA	NA	NA	NA	NA	NA	NA	NA	NA	NA	NA	NA
108	TCGA-26-5139-01	M-Lb	NA	NA	NA	NA	NA	NA	NA	NA	NA	NA	NA	NA
109	TCGA-27-1830-01	M-La	-1.873937273	-2.770214854	-4.602414115	3.048316807	-3.518838505	4.237885079	-0.046275336	-1.279381793	9.422696467	9.991670885	3.918740898	8.869890974
110	TCGA-27-1831-01	M-H	-1.999302562	-3.772077183	-3.809193655	0.78694438	-0.728175254	3.664172473	0.020859496	-0.993022925	0.982444672	4.138261521	4.684236684	3.853315806
111	TCGA-27-1832-01	M-Lb	-3.072790971	-0.924957087	-0.450058526	4.242241962	-0.643790446	5.178491557	-0.7041303	-0.626774416	2.007002346	0.57499593	0.412084061	-0.878490555
112	TCGA-27-1834-01	M-La	-2.041600806	-2.461177999	-6.066190244	2.533547327	-4.25131788	2.906831622	0.438310432	-0.872614924	3.805250862	5.051649284	2.417589649	3.856993589
113	TCGA-27-1835-01	M-La	NA	NA	NA	NA	NA	NA	NA	NA	NA	NA	NA	NA
114	TCGA-27-1837-01	M-H	NA	NA	NA	NA	NA	NA	NA	NA	NA	NA	NA	NA
115	TCGA-27-2519-01	M-H	NA	NA	NA	NA	NA	NA	NA	NA	NA	NA	NA	NA
116	TCGA-27-2523-01	M-H	NA	NA	NA	NA	NA	NA	NA	NA	NA	NA	NA	NA
117	TCGA-27-2524-01	M-Lb	NA	NA	NA	NA	NA	NA	NA	NA	NA	NA	NA	NA
118	TCGA-27-2526-01	M-La	NA	NA	NA	NA	NA	NA	NA	NA	NA	NA	NA	NA
119	TCGA-27-2528-01	M-H	NA	NA	NA	NA	NA	NA	NA	NA	NA	NA	NA	NA
120	TCGA-28-1747-01	M-H	-2.448340825	-4.670489664	-4.075787281	0.417883143	-0.731817129	2.278191664	0.193603207	-1.468391862	7.594256289	0.502692786	7.53068489	4.779532473
121	TCGA-28-1753-01	M-La	NA	NA	NA	NA	NA	NA	NA	NA	NA	NA	NA	NA
122	TCGA-28-2499-01	M-Lb	NA	NA	NA	NA	NA	NA	NA	NA	NA	NA	NA	NA
123	TCGA-28-2509-01	M-Lb	NA	NA	NA	NA	NA	NA	NA	NA	NA	NA	NA	NA
124	TCGA-28-2510-01	M-Lb	NA	NA	NA	NA	NA	NA	NA	NA	NA	NA	NA	NA
125	TCGA-28-2513-01	M-Lb	NA	NA	NA	NA	NA	NA	NA	NA	NA	NA	NA	NA
126	TCGA-28-2514-01	M-Lb	NA	NA	NA	NA	NA	NA	NA	NA	NA	NA	NA	NA
127	TCGA-28-5204-01	M-H	NA	NA	NA	NA	NA	NA	NA	NA	NA	NA	NA	NA
128	TCGA-28-5207-01	M-Lb	NA	NA	NA	NA	NA	NA	NA	NA	NA	NA	NA	NA
129	TCGA-28-5208-01	M-H	-1.884436214	-3.232960776	-3.684773802	1.628569986	-1.609439815	5.278850029	-0.588333037	-1.227242532	5.894215751	12.69697777	2.53851252	6.501883625
130	TCGA-28-5209-01	M-H	NA	NA	NA	NA	NA	NA	NA	NA	NA	NA	NA	NA
131	TCGA-28-5213-01	M-H	NA	NA	NA	NA	NA	NA	NA	NA	NA	NA	NA	NA
132	TCGA-28-5215-01	M-La	NA	NA	NA	NA	NA	NA	NA	NA	NA	NA	NA	NA
133	TCGA-28-5216-01	M-Lb	NA	NA	NA	NA	NA	NA	NA	NA	NA	NA	NA	NA
134	TCGA-28-5218-01	M-Lb	NA	NA	NA	NA	NA	NA	NA	NA	NA	NA	NA	NA
135	TCGA-28-5220-01	M-Lb	NA	NA	NA	NA	NA	NA	NA	NA	NA	NA	NA	NA
136	TCGA-32-1970-01	M-H	-2.679664764	-5.654552772	-2.060881909	-0.035076717	-1.36127915	1.624953657	0.281991634	-1.070090123	1.912170843	2.489783102	7.556735949	3.54714258
137	TCGA-32-1980-01	M-H	NA	NA	NA	NA	NA	NA	NA	NA	NA	NA	NA	NA
138	TCGA-32-1982-01	M-Lb	2.091043213	-0.751737667	-3.954767771	3.079725244	-4.040558556	5.403358491	-0.913332543	-0.651134675	2.535506795	4.826856777	10.73841932	3.070194164
139	TCGA-32-2615-01	M-Lb	NA	NA	NA	NA	NA	NA	NA	NA	NA	NA	NA	NA
140	TCGA-32-2616-01	M-La	NA	NA	NA	NA	NA	NA	NA	NA	NA	NA	NA	NA
141	TCGA-32-2632-01	M-Lb	NA	NA	NA	NA	NA	NA	NA	NA	NA	NA	NA	NA
142	TCGA-32-2634-01	M-La	NA	NA	NA	NA	NA	NA	NA	NA	NA	NA	NA	NA
143	TCGA-32-2638-01	M-H	NA	NA	NA	NA	NA	NA	NA	NA	NA	NA	NA	NA
144	TCGA-32-4213-01	M-La	NA	NA	NA	NA	NA	NA	NA	NA	NA	NA	NA	NA
145	TCGA-32-5222-01	M-Lb	-3.691474637	-3.886549663	-3.158518144	1.685142683	-2.144112836	3.262747549	-0.126893666	-0.431515521	6.002543878	4.371695551	7.941816658	6.336028026
146	TCGA-41-2571-01	M-La	NA	NA	NA	NA	NA	NA	NA	NA	NA	NA	NA	NA
147	TCGA-41-2572-01	M-H	NA	NA	NA	NA	NA	NA	NA	NA	NA	NA	NA	NA
148	TCGA-41-3915-01	M-H	-1.03735726	-1.20092346	0.056221984	3.144610228	-2.334193211	6.954387721	-1.073142829	-0.962168232	7.195504719	7.902060685	2.525561593	6.350728109
149	TCGA-41-4097-01	M-La	-4.140654188	-2.982460793	-4.578821401	3.096522771	-3.672106518	7.601117306	-0.278708043	-1.480346149	5.059650313	11.9399312	2.502421488	9.780975812
150	TCGA-41-5651-01	M-H	-3.639826749	-4.5656004	0.274979235	0.84962869	-2.69351312	3.015172527	-0.01898167	-0.925373271	6.527042237	3.310373812	5.534625712	8.000598743
151	TCGA-76-4925-01	M-La	NA	NA	NA	NA	NA	NA	NA	NA	NA	NA	NA	NA
152	TCGA-76-4926-01	M-La	-2.336561176	-0.132506273	-2.527791705	4.146085805	-2.11909577	9.102420299	-0.064705431	-0.275933483	7.745661298	4.593819682	3.980487061	5.324010319
153	TCGA-76-4927-01	M-Lb	-2.48942021	-0.108645786	1.423823903	2.838264664	-0.786927328	4.963862766	-0.434436079	-0.886915115	6.438434067	6.553477399	3.019145034	6.991352397
154	TCGA-76-4928-01	M-La	4.915499931	6.399639223	4.143231582	5.222072415	5.320212422	10.68256955	0.55471683	0.110150697	5.394347748	2.171072035	4.002604098	-0.810314261
155	TCGA-76-4929-01	M-Lb	-5.40075192	-3.530150717	-4.700556234	2.022715072	0.112681437	2.746969965	-0.034849515	-1.568043954	8.384539465	4.887504871	1.851658768	7.217437864
156	TCGA-76-4931-01	M-H	-3.089708146	-5.855592295	-2.403818255	0.393314493	-1.413826008	3.615502206	-0.198190738	-1.659386914	11.04178647	7.437648643	10.09842816	9.024497124
157	TCGA-76-4932-01	M-La	-3.838800872	-6.57085991	-2.973339025	-0.296668381	-2.883391666	2.699676561	-0.738524909	-1.580794993	7.481727607	5.828406814	6.055104788	6.974111957
