# Supplementary material for: A prognostic matrix gene expression signature defines functional glioblastoma phenotypes and niches
Source: Commun Biol. 2026 Jan 5;9:18. doi: 10.1038/s42003-025-09245-8 (PMC12769572; doi:10.1038/s42003-025-09245-8)
Supplement: Supplementary file 5 — supplementary data 2 [file 42003_2025_9245_MOESM5_ESM.zip › Vishnoi-et-al-SourceData-COMMSBIO-24-8619B/Figure3/Figure3B/Figure3B-icp_expression_median_shifted.csv]

	ID	Matrisom_class	C10orf54	CD274	CD276	CD27	CD28	CD70	CD80	CD86	CSF1	CSF1R	CTLA4	DKFZp686O24166	FLT3	HAVCR2	HHLA2	ICOS	ICOSLG	IDO1	LAG3	NT5E	PDCD1	PDCD1LG2	TIGIT	TLR3	TNFRSF18	TNFRSF4	TNFRSF9	TNFSF18	TNFSF4	TNFSF9	VTCN1
1	TCGA-02-0047-01	M-Lb	0.831017657	-0.888095541	0.125340006	-1.490106006	1.96409157	-0.922803393	-0.793514796	0.324373387	0.623100265	0.979655655	0.926631209	0.802470874	-0.200007396	-0.457852097	1.36913123	-1.942645867	0.4520764	-2.73059856	0.082513991	-0.214199433	-0.134889286	-1.688919656	1.799006563	0.056762638	-1.845833647	-0.751858477	-1.490980804	0.903038431	1.381656391	0.175381644	0.809605922
2	TCGA-02-0055-01	M-H	0.52058851	4.109700179	0.857622098	0.981073838	0.258540784	7.077938859	2.204055792	1.64805953	1.408837887	0.66165062	1.673238985	0.512463752	1.133450962	0.594456712	-0.859810565	0.35727279	0.089010848	1.967963522	0.50564251	1.114192642	1.278075471	2.487620702	0.357369786	-0.669290093	3.758484878	0.878660688	4.590388652	0.190118443	2.737253661	4.560408744	0.803327857
3	TCGA-02-2485-01	M-La	-0.668775242	-0.341107309	-0.072674167	-0.339807474	-1.006495885	-1.613306353	1.742574184	-0.862846319	-0.680050245	-1.529755042	2.080177876	-0.150322805	-1.145989938	-1.043660255	-0.29792237	1.945805161	-1.085906055	1.034531413	1.959249548	0.320031541	1.588962389	0.264624356	0.053582782	0.375534401	-0.50761229	0.048439641	-0.525732147	1.063432156	-0.942838347	0.016616587	0.494451458
4	TCGA-02-2486-01	M-H	0.763126965	1.817312982	-0.25122091	2.168857876	2.295982822	3.739224301	3.555156527	1.723479636	0.57753389	0.801027254	1.960615895	-1.572471763	-0.557643424	1.97045533	0.922178551	2.917760796	1.677150388	1.636415569	2.13609549	2.712015717	1.830424484	2.378706071	2.104878499	1.652496043	-0.407478836	-0.522820492	0.009464355	0.988128132	0.514837277	1.404355893	0.408670137
5	TCGA-06-0125-01	M-Lb	-1.134000806	-0.375640284	-0.005524021	-1.322258402	-1.969438306	-1.206174939	-1.41976218	-1.605051147	-0.806635342	-0.991140666	-1.653964099	-0.031781637	-0.105183721	-1.453369177	0	-1.942645867	-0.6516504	-0.047361809	-0.042036686	1.057329645	-1.25554603	-1.364045105	0.891332329	-1.032229648	0.076313203	-0.057275906	-0.631170239	0.479632234	-0.038106272	-2.177458383	0.411367451
6	TCGA-06-0125-02	M-La	-0.124922541	1.012908335	0.321428916	-0.831836243	-0.116424052	-1.108785734	-0.389816116	-0.487692419	0.186781217	0.083563144	-1.777171468	0.162308149	0.335081322	-0.697103399	0.168970733	-0.913864569	0.633523097	-0.048433394	-0.22340188	0.971847286	-0.568475804	-0.328925084	1.059490312	0.111906058	0.787483142	-1.616974108	-0.886719664	-0.417029405	-0.020829612	-0.450398784	-1.117873924
7	TCGA-06-0130-01	M-La	0.777304616	2.341937006	1.133122604	4.076668381	2.585014193	5.857195989	2.998812135	1.559626365	1.373553863	1.331340476	2.729608788	0.127955924	3.242230963	1.319552615	0.755087701	3.85611493	0.59211778	4.423614329	3.596587278	0.930062498	2.318315544	2.309589891	3.681402596	1.534002234	1.470742722	0.947639835	3.552328701	-0.650448609	3.327485618	3.093822322	2.919046327
8	TCGA-06-0132-01	M-H	1.418990006	-0.674009407	-0.947026879	1.443071121	0.501322131	0.683067138	-0.814938515	1.177481437	0.263844526	1.602115543	0.236271308	0.477420623	2.547176882	1.739693567	1.524791893	0.441956591	1.044277414	2.458447315	-0.186930842	-0.845176472	0.211692338	0.380844181	0.450522708	0.046765723	0.418804187	-0.294442599	-0.34935183	1.063346002	0.33535365	1.918469711	-0.375826176
9	TCGA-06-0138-01	M-H	0.641675062	-1.018540859	-0.188783225	0.644140876	1.154388286	-0.788153562	0.649787695	0.806923655	-0.374104932	0.132613408	-0.650397805	-0.836829135	-0.455583592	0.531876275	-0.101848591	0.42094576	0.251793493	-0.714979607	0.578421215	-0.782246867	1.240672598	-0.300928885	-1.935692243	-0.379051176	-2.101409842	1.190677027	0.128807799	1.326500065	0.482154804	1.58086417	0.216936404
10	TCGA-06-0141-01	M-H	0.933529855	0.55509637	-0.129454102	1.337403883	1.65840843	3.743920969	0.098591974	1.398694945	-0.637632265	0.815889932	2.230880214	0.143867563	3.805018737	1.383136783	0.159321986	1.261119099	0.227599117	4.803456185	0.357169508	0.05618335	0.477744383	0.285418878	1.199746828	0.264521337	1.206233997	-0.672542807	2.003037915	0.574653011	0.827110801	2.388664723	-0.312065348
11	TCGA-06-0152-02	M-Lb	-0.027405963	3.363890049	0.460306386	2.291674772	2.440261553	-0.318450264	1.899845934	-0.330436487	0.385555924	0.130320632	3.361934995	0.624270541	1.577953132	-0.072416245	0.599935789	3.811038888	0.419430074	5.991799686	1.039137909	0.866129924	2.103128248	1.224951899	2.975698593	0.620311484	2.857436338	1.431905121	2.537376172	-0.095037206	-0.576896614	0.409387668	-0.686908868
12	TCGA-06-0156-01	M-H	0.041520131	-0.271281602	0.041578632	1.369184948	0.449389948	0.963479535	1.18066624	0.147814743	0.711981546	0.24146476	1.397170066	1.906547927	1.205174021	0	0.536896957	1.490073071	0.486135296	-0.408045129	0.740853076	-0.674685086	0.820505578	-0.210947755	0.585742788	0.003546707	-0.440652229	-1.023735414	1.42207135	0.155458875	0.69183136	-0.529034023	3.844288296
13	TCGA-06-0157-01	M-Lb	-0.300627002	-1.494813938	0.232656497	0.695783039	1.446740081	-1.599122197	-0.602782875	-0.248583268	-1.205675706	-0.04665829	-0.842367669	-0.261766124	0.424270938	-0.313177143	0.433088951	0.34041655	-0.802658876	-0.65611332	-0.140935129	0.427637267	-0.336385358	-0.351140258	0.171076706	-0.231167364	-0.934030667	1.800532023	-0.198081288	0.154326842	-0.622627616	-1.196090924	0.619006815
14	TCGA-06-0158-01	M-H	0.022993764	0.354983778	-0.046338294	0.184099732	-1.576420992	-0.14345552	1.19596037	0.356884628	0	0.256864206	0.121128269	0.505411755	-1.181408628	0.381964622	-0.859810565	0.234666026	0.450248552	-1.110446631	-0.374633125	0.120400486	1.178587848	-0.119521968	-0.828804461	0.879696275	-0.195545119	-0.107474949	-1.490980804	0.168627405	-0.44690556	0.926985418	-2.146655222
15	TCGA-06-0168-01	M-H	1.130941828	0.2624574	0.049966651	-0.022958895	-1.27160742	1.122412088	-0.540331127	0.291170916	1.681673616	1.000126883	1.468204511	-0.33425546	0.011787221	0.648525413	2.118513217	-1.942645867	1.117754824	0.85238192	0.094248622	-1.156170107	0.682651144	1.201248087	0.653203417	0.274831031	0.920452893	-0.124578099	-1.490980804	0.216778589	-0.346392519	1.087446502	-2.146655222
16	TCGA-06-0171-02	M-H	1.96262928	1.111322363	-0.356720372	2.773860854	3.991215288	1.187677286	2.454187557	1.839070073	0.702304491	2.761432444	2.497389629	0.028680233	5.479850031	2.090825069	0.387873948	3.163698265	1.958061278	2.871633755	2.221213552	-0.018377737	2.557775817	1.168628919	3.015561966	0.98239969	1.08049681	0.062741123	2.478224956	1.263024403	0.570803987	2.72721065	0.07537648
17	TCGA-06-0174-01	M-H	-0.90675074	-1.318736544	0.225423278	-1.41919272	-0.098541364	-0.682223838	-0.690665401	-1.151084868	-0.828091999	-1.071565498	-1.476599505	0.488987582	-1.707878133	-0.627180188	-0.270718255	-0.936455578	-0.809568861	-2.092422096	0.079533391	-0.709513376	-0.869325089	-2.335470169	-1.687463928	-1.261580946	-1.174193333	0.383745319	-1.490980804	-0.085835825	-1.212776952	-1.250874911	1.388153439
18	TCGA-06-0178-01	M-La	-0.131940007	-2.300032489	-0.500480804	1.283466321	0.788203155	-0.66305024	-0.037120113	0.558911257	-1.351043248	-0.357169611	-0.317257817	-1.024109394	-0.885107203	1.148656715	-0.859810565	0.546049082	-1.333859337	-0.747879781	1.708222449	-2.263607313	-0.924947198	-0.663394186	-0.019758641	-0.6378653	-1.077535302	0.151061844	1.182914772	3.339459846	-1.308254072	1.64305376	1.586764201
19	TCGA-06-0184-01	M-La	1.455092173	0.425130208	-0.172174991	0.992978961	0.711510255	1.143728061	0.652286515	1.179415782	0.50445919	1.455888306	0.628168345	0.166122401	0.271269215	1.389381363	-0.284110985	-0.376220354	1.257665182	-0.985107117	-0.155789254	-0.440813099	1.094356969	1.339196636	-0.393969959	0.94831754	-0.20851606	1.017566204	-0.504824752	2.26257421	0.052829397	1.669153359	-0.841385067
20	TCGA-06-0187-01	M-La	0.156490953	0.429090779	0.268458705	-1.935185024	-0.656594074	-0.683344338	-0.428361941	-0.37861394	1.01436299	0.409225019	-0.475250964	-1.261410785	-0.702406282	-0.375167432	-0.859810565	-1.942645867	-0.52983339	-0.71206565	-0.891835254	-0.119121491	-1.192880404	1.035783233	-0.878447706	0.57277348	0.978638355	0.172927734	2.042595003	-0.450140364	-1.105111216	-1.49335211	-1.558042516
21	TCGA-06-0190-01	M-La	0.335968852	0.808262927	0.26481334	2.148981956	1.759091314	5.308530488	0.273486787	0.473429663	0.791286587	0.779544978	0.782240157	-0.107179646	2.066213103	0.328513784	0.212432465	1.269954598	0.899542476	2.728392318	0.649969402	0.277933924	1.935702621	1.437158307	1.137442704	-0.070606192	3.195129852	-0.17895967	0.616070935	0.764547675	3.10012506	1.715538212	0.289186694
22	TCGA-06-0190-02	M-La	0.35959227	0.360829689	0.822033021	1.815261303	3.073184174	5.756629417	1.643754627	1.12661253	1.124615932	1.566938641	0.915988547	-0.526075887	-0.294825704	0.097484396	-0.859810565	2.003383123	0.030828274	2.24752359	0.867588556	1.542665718	1.775618523	1.355626342	1.840724933	-1.047209341	5.141187193	0.952147779	4.795375498	0.176826978	3.863543924	1.842468427	-0.231478544
23	TCGA-06-0210-01	M-La	0.112847564	1.098857324	0.790786745	-0.58429073	-0.986438275	1.295384335	1.290578791	0.359562881	0.314490655	0.486660184	-0.384742934	-0.567609981	-0.731074606	0.725132401	-0.859810565	0.190983414	-0.217954849	-1.288146076	-0.361124016	1.463544569	-0.916542924	-0.620945986	-0.272444385	0.284095787	1.216108703	-1.180428294	1.78886189	-0.131717594	1.265900412	0.351282422	-0.592754117
24	TCGA-06-0210-02	M-H	1.107495513	0.093887021	0.529834624	1.524135728	0.161262087	1.09389498	0.331967358	0.739488932	1.010587804	1.697353729	-1.509054908	-1.000358609	0.580598557	1.257821905	0.437087293	1.267805343	0.496667845	0.493219615	0.254115828	-0.034105312	1.044523889	-0.025468012	1.758143746	0.858341276	-0.928486801	0.121694323	1.930377163	0.284741122	0.512719453	-0.04675799	0.27856236
25	TCGA-06-0211-01	M-La	-0.176950406	0	0.494255616	0.573540203	0.024023465	1.903250849	1.304770876	-0.031834708	0.501074262	0.533236722	1.272537523	-0.6895234	-0.213974661	-0.15910558	-0.859810565	1.786537074	0.977123803	0.492607383	-0.970203941	-0.324571467	-0.989138458	-0.87923351	0.503959593	-0.91040957	2.049771274	1.540785942	0.979243671	-0.202223639	-0.432934956	-2.252153525	-1.21436723
26	TCGA-06-0211-02	M-H	0.319485708	-0.329333404	0.378064903	1.332460444	0.728127886	3.748674858	0.764850488	0.515345246	0.243943444	0.39372543	0.981354314	-0.399445631	1.180309846	0.549566833	0.18786741	1.602383457	1.172872474	2.747572451	-0.310861904	-0.780530986	-0.312928302	-0.077644227	-0.030036342	-0.348377623	1.985707401	1.061919694	1.497613002	-0.021891046	-0.205118095	0.080444842	-0.271622252
27	TCGA-06-0219-01	M-La	-0.883751714	-0.860344239	-0.053076176	-0.18645161	-0.010002508	1.891279907	0.978057277	0.318993712	-1.159025599	-1.352218054	-1.241672162	-2.003815383	0.144000808	1.247567433	0.344831001	-1.942645867	0.17541335	2.31141084	0.341055882	0.075213365	-1.996474714	0.573342961	-1.969091251	0.384570333	-1.78942378	0.341453756	0.806063841	1.848236951	0.458762174	1.922493278	-0.055090779
28	TCGA-06-0238-01	M-Lb	0.147093858	-1.619588751	-0.504597288	0.958413104	0.651204289	0.898834867	1.342662001	0.782264214	-1.749271966	0.167829572	0.627527521	-0.550234988	1.168628991	0.956235229	0.865625227	1.239060994	0.228635549	0.01170493	0.883632168	-0.466112611	3.534080929	-0.000236281	0.393316327	0.222030616	1.011414209	0.061247707	-0.83407262	2.058822868	-0.839788023	1.21531969	3.358155822
29	TCGA-06-0644-01	M-Lb	-0.663606035	2.419711223	2.012929529	1.480353248	1.601399699	5.718940094	0.784991072	8.84E-05	0.420541303	0.42170125	1.378311657	-0.462870161	-0.449057736	0.095240183	-0.859810565	2.12660947	1.091966529	1.866365382	-0.302585076	2.368008517	0.557677236	1.225750174	1.904228501	-0.032299101	3.654018126	0.124890411	3.762456382	-0.028242102	2.210841486	-0.017466086	-0.059124491
30	TCGA-06-0645-01	M-Lb	0.896819497	1.055014531	0.050537326	0.579093046	1.35292113	2.61165045	1.323883387	0.984849026	1.053341032	1.592650112	0.953810279	-1.333098672	1.047030742	1.607263008	-0.253178833	0.569505153	1.184155454	0.768080822	0.552600392	-1.100233919	0.859121375	-0.276268384	0.26900585	0.017436108	0.613159787	0.980198261	0.882500371	0.790941842	0.166146835	1.25038833	-0.518581568
31	TCGA-06-0646-01	M-La	-0.237320578	0.506669899	-0.088439564	-0.007181266	-0.942118002	-0.340130307	1.474152756	0.121066035	0.531347629	0.590568248	-1.803430256	1.761999616	-1.707878133	0.853462564	-0.859810565	-0.354368977	1.404593193	0.537076596	1.102985882	-0.373873482	-0.289904078	-0.206211001	1.737353561	0.560233867	1.351521573	0	0.834923645	1.826801352	-0.09773231	1.452497604	0.764556979
32	TCGA-06-0649-01	M-La	1.15489112	-1.105715428	-1.008095076	1.994631694	1.539733247	2.498755158	0	1.057316179	-0.572597561	1.641215362	1.124879172	0.117668494	2.550467417	0.746570464	2.472009283	1.389173981	-0.290370564	0	0.602157049	-0.714479998	0.667096357	-0.268253399	1.790258274	0.273916521	-0.451109791	0.013023426	0.977446115	0.506538704	0.940404057	0.753217844	0.481465105
33	TCGA-06-0686-01	M-La	0.005810624	-3.896753441	0.080191994	-1.136686055	-0.030316306	-1.037511444	0.700959987	-0.759444839	-0.935245466	-0.192953269	-0.362478721	-1.191937002	-0.63070351	-0.650376407	0.827160512	-1.942645867	0.072388826	-2.344600734	0.56567508	-0.256179177	0.74640027	-2.328914697	-1.00668314	-1.210295899	-0.049339371	0.114954743	-1.490980804	1.039018138	-1.051700175	2.044163466	3.043805563
34	TCGA-06-0743-01	M-La	-0.224628582	-1.438024416	-0.36788192	0.322249217	-0.773853872	1.452171891	0.139286008	-0.911158974	-1.269730345	-0.49628199	0.438797322	-1.841670427	-0.066424587	-0.71179927	1.668635732	0.829112969	-0.725151975	0.299455104	0.321895923	-0.30875279	-0.321547733	-0.389827089	-0.038439794	-0.885451375	0.679128204	2.084709059	0.376797078	-0.623893329	0.240927833	-1.433306665	-0.278877341
35	TCGA-06-0744-01	M-La	-0.290522931	-2.562312003	-0.240225178	-0.738150494	-0.484475269	-1.762013192	-0.938188186	-1.192466392	-1.327370309	-1.066553202	-2.182928736	-1.289849286	-0.65115589	-0.71200044	0.529921432	-1.319621837	-1.015038046	-2.365053115	0.850390607	-0.369180477	-0.297865864	-1.847081448	-1.03354705	-1.978713616	-0.167615902	1.471803543	-0.434258561	0.285750731	-0.598867587	-0.613860573	1.764307639
36	TCGA-06-0745-01	M-La	0.101661202	-2.984825397	0.48941461	0.646128928	0.069231746	0.275619621	-0.227562506	-0.412985891	-0.368227046	-0.084126573	-1.374543753	-0.498182921	-0.27646912	-0.039750056	0.324660172	-0.11661608	-0.815256169	-0.54128573	0.066891904	-0.388576835	0.044592334	-2.095435619	-1.05150719	-1.309963873	-0.243207501	1.846342231	0.644586899	0.23721287	0.235453762	0.565686511	-0.504508195
37	TCGA-06-0747-01	M-La	-0.825145859	-1.150239836	0.842014727	-0.261188358	-2.260546713	-1.658559017	-1.782875246	-1.438043922	-1.408097966	-0.997993053	-0.336665867	-0.167697648	-1.168049322	-1.499806815	-0.319981754	-1.402817056	-2.038373742	2.80636607	-0.22750921	1.545258863	-1.138856385	-2.394023057	-1.454072871	-0.454076156	2.195687556	-1.10957457	-0.559297747	-1.025765529	1.267711402	-1.899493067	-1.606826411
38	TCGA-06-0749-01	M-H	1.010693629	-1.637458995	-0.626213934	-0.011192734	-1.43706578	0.409910878	0.314012478	0.731352942	-0.68441206	0.051395499	0.263543189	-2.055960431	2.108004656	1.05923354	-0.210149124	0	-0.416418983	-2.325715954	0.083194407	-1.139541121	0.726846525	-0.118585432	0.165738933	0.352511462	2.352121502	0.069690028	-1.490980804	1.715546707	-0.430051964	2.880798528	-0.435028166
39	TCGA-06-0750-01	M-H	-0.061172952	-0.044899321	0.424535077	-0.340759063	1.412990594	-1.481584675	-0.926937195	-0.088027843	-0.153756617	0.272006801	0.768463654	-2.224645964	-1.707878133	-0.140347701	-0.859810565	-0.272485353	1.313892007	5.503224151	-0.614936871	-0.796835427	0.37330014	-0.373015795	-0.42480067	-0.599710531	1.790937546	2.411555217	-0.42658077	-0.866504014	0.059728296	0.803261897	-1.082255189
40	TCGA-06-0878-01	M-La	-0.374432643	0.195094971	0.918142117	-0.294714263	1.134664563	0.733731561	-0.959022679	0.288092509	0.669427056	0.037590146	-0.416468553	0.524166504	-1.707878133	0.204113543	0.182763737	0.446838346	0.794290105	2.810781798	-0.408000601	0.441378064	-0.811632068	-0.679487806	0.842299184	0.768274492	-0.279969823	-0.001867959	1.164279422	-0.201912963	0.595355342	-0.076276212	-0.505201676
41	TCGA-06-0882-01	M-Lb	0.436390973	-0.812403116	-0.036578093	0.312515537	0.991100953	1.847127265	-0.102068004	0.51701609	-0.336106143	0.949853118	0.360505606	0.639026526	1.120164391	0.77334551	1.239551975	-0.010622502	0.545496875	-1.489751993	-0.870538857	0.595790339	-1.10175374	0.146979709	-0.308526937	0.8825725	0.807820565	0.377113795	1.748982351	-0.997511483	-0.205321842	0.808113967	-0.621939571
42	TCGA-06-1804-01	M-H	0.009929548	-0.50203829	-0.68163441	0.475741748	-2.501559471	-2.209662383	0.393585936	-0.904570863	-0.645721441	-0.449285103	0.091171465	1.023586123	-0.765795328	-1.045834556	0.08227224	-1.000563062	-1.056264866	-1.342926459	-0.895158115	0.114021405	-0.396092162	0.276766512	2.122919892	0.205414939	-0.37000845	0.002278662	0.421285824	-0.186497977	0.767249059	-0.213495695	-1.204572417
43	TCGA-06-2557-01	M-H	0.85441475	-0.103953048	-0.304800002	2.705091894	1.816623784	-0.140875855	1.149734866	1.062544886	0.667213335	1.357123037	1.95775093	0.68000387	1.902562089	1.1348773	-0.859810565	2.47358587	0.67660832	2.599706591	1.934818156	-1.332452981	2.195221343	0.06877566	2.420771115	0.825370172	0.641933894	-0.421459264	0.313072755	0.588628818	-0.062401807	-0.124778567	-0.034755882
44	TCGA-06-2558-01	M-Lb	-0.117170064	-0.830967388	-1.075800112	-0.629788205	0.545431166	-2.144477913	-0.425402223	-0.471766064	-0.76470777	-0.391774966	0.454961124	0.346692391	-0.113234044	-0.077972443	0.147456711	-0.611972744	0.167659206	-2.414508081	-0.187685449	0.257614662	-1.019886485	-1.136640247	-0.875908182	-0.218829583	0.566722317	1.295541651	0.103663285	1.877613801	0.215285988	1.074671246	2.11501098
45	TCGA-06-2559-01	M-H	-0.607045949	1.641692745	0.244337799	-0.91715827	1.899266924	-1.099329295	0.685421541	-0.485244646	-0.244223122	-0.682825369	0.425863614	0.947291215	1.353068493	-0.48063348	-0.859810565	-0.907514669	0.130600128	-2.057763303	0.866265561	-0.521069029	0.864094106	-0.654249913	-0.836349955	-0.510814936	-1.129478843	0.06226765	-0.455849606	1.753919141	-0.721023119	-0.374652049	-0.28935096
46	TCGA-06-2561-01	M-La	0.437879278	0.050626548	-0.295426139	0.94586931	-0.275951956	0	0.2179646	0.815410639	0.388337062	0.729919652	1.262253694	2.215525822	1.908902994	0.392501706	0.842181989	0.659145717	-0.404958794	-2.777088414	0.201817645	0.042632222	0.542441772	0	-0.761252827	1.441345511	1.168087618	-1.43476422	1.749440388	0.582088875	0	-1.005584765	-1.501968279
47	TCGA-06-2562-01	M-La	-0.507357082	3.678034893	1.49618194	-0.90437591	-0.255482017	-0.289869205	0.29319658	-0.219076429	0.470313693	-0.178857787	0.373701592	0.723105503	-1.174015811	0.138579401	0.062920107	-1.942645867	0.19055225	-2.887913036	-0.680834844	1.10724126	-0.634033309	0.798231759	-2.693654217	0.168735431	1.51484411	-0.899358155	1.615551778	0.504805584	0.625101149	0.471213125	0.18404658
48	TCGA-06-2563-01	M-La	-0.906775419	1.37847737	0.414417163	-0.602366321	-0.244860589	-2.19271697	-0.008172721	-0.954253459	-1.120304546	-0.95321845	-0.414240028	0.542434397	-0.435317394	-0.552770492	-0.859810565	-0.41262508	-0.104556126	3.461478874	-0.04277882	1.418264806	-1.095505243	0.562425234	-0.063318645	-0.022746104	0.475668258	0.29086224	-0.531952585	1.302137729	-0.013093766	-0.394268357	-0.874094483
49	TCGA-06-2564-01	M-Lb	-0.785223449	1.387378854	-0.013315045	-0.702389908	0.19135038	-1.77306711	-0.700326533	-0.181481003	0.260537518	-0.251644616	-1.957875712	0.414006857	0.828373746	0.68033191	0.518867514	-0.563967788	1.526645492	-1.836668594	-0.975659803	1.367812246	0.03175933	0.81887716	-0.767464982	0.885217144	0.157485312	-0.040444512	-0.112302725	0.056783183	-0.404944337	-0.261091307	-0.220465988
50	TCGA-06-2565-01	M-Lb	-1.089859712	-0.612314087	0.278921318	-0.523897959	-0.956221796	2.827246633	0.966773263	-0.822823669	-0.763143766	-0.842992177	-0.008441677	1.647459702	-0.82011893	-1.098826891	0.027948638	0.195316623	-0.952684766	-0.110185055	1.472561329	0	-1.37289092	-0.877472368	-0.865428856	0.082656734	0.746978978	0.839538147	-0.057647413	-0.621075249	-0.633436809	-1.970362636	0.246129283
51	TCGA-06-2567-01	M-Lb	0.577819653	0.666432572	-0.639975378	0.779002007	-0.571723963	0.837048548	0.802932189	0.28342205	0.943247804	0.8960322	0.505216085	-0.164366623	1.089238632	0.52851397	1.9373062	0.194956019	0.384649465	0.56701838	0.043083861	-1.288885141	-0.930497639	0.932374939	1.754367902	1.294868231	0.977327189	-0.633988669	1.117923039	-0.437446574	0.100824509	-0.012105979	0.650461543
52	TCGA-06-2569-01	M-H	-2.36221919	-1.526150527	0.740004804	-0.472901521	-0.075728607	-3.151745189	-2.46467892	-4.028134457	-4.345416747	-3.510227376	0.761531838	-0.0650242	0.547864288	-4.039967338	-0.859810565	-1.942645867	-2.598448571	-0.905810655	2.430606126	-0.788695391	-2.643338609	-4.004778022	-2.135876545	-4.042509209	0.213780221	1.209600898	-0.933203132	-0.735326088	1.586257141	-1.570040223	-0.874094483
53	TCGA-06-5408-01	M-La	-0.788518356	0.191895462	0.255483526	-0.762557427	-1.316132266	0.964669476	-0.707557088	-0.770436777	0.034321431	-0.746402204	-1.892536732	1.017210802	-1.180107144	-1.154564864	-0.332039576	-0.725291053	-0.158679417	-0.668448947	-0.264214931	1.173272156	-1.983761466	-0.394897267	-2.165883228	0.530664723	1.202663718	0.380435305	-0.963209815	-1.737575886	-1.186669019	-1.306195048	-1.233239189
54	TCGA-06-5410-01	M-La	1.975640379	0.415304879	0.272483064	0.934515079	1.704248753	1.902096002	1.623406433	2.158699092	0.39783904	2.376903918	2.179670616	-0.714747221	3.130791318	2.132332284	-0.859810565	0.992417793	1.798320847	1.132850329	-1.065127992	-0.149963161	1.384567388	1.018953069	0.422494253	0.401042071	1.78635029	-0.078519184	0.70424079	1.3493983	1.065907606	1.728284134	-1.130301539
55	TCGA-06-5411-01	M-La	0.07828654	0.100269071	-0.390448258	-0.414616183	0.304046614	0.736968841	-0.218134515	-0.001088128	-0.980598379	-0.277568317	-0.099996974	1.261822747	0.892510572	0.37584738	-0.859810565	-0.219305746	0.643196382	-2.480068048	0.547366217	-1.080618034	-0.218150077	-1.448793397	-0.970314097	-0.236301312	0.855390214	-0.820356977	-0.549273495	1.019714976	-0.014122656	1.244249409	0.453733482
56	TCGA-06-5412-01	M-Lb	1.185972584	3.550613651	0.359849583	0.744063694	0.024328471	0.009997411	0.962898105	1.404292055	1.230748354	1.558540633	1.079475174	-0.001420613	0.159899749	1.184913475	-0.859810565	0.292958666	0.770065594	1.659581316	-1.242099411	1.310727866	0.520114181	1.114236311	1.472908596	0.485662437	0.182199265	0.87392229	0.376797078	0.896395725	2.155212759	1.142009022	0.83322379
57	TCGA-06-5413-01	M-Lb	-0.063255641	-0.665428845	0.016542839	1.445201512	1.445857019	-0.320921986	-0.012482453	0.59623065	-0.308124554	0.034009096	0.867513204	0.670711559	1.383974001	0.216900062	-0.859810565	1.300200497	0	0.985971668	-0.360636503	-1.174104991	0.803537913	0.350859238	1.13114418	0	0.319761587	0.908651329	1.432187397	0.826505259	0.273399205	0	1.166155143
58	TCGA-06-5414-01	M-H	0.050670416	1.323951147	-0.020796567	-0.256596019	0.555945365	1.698959238	-0.413647349	0.17635538	-0.133901517	0.258591569	-0.626186957	0.282366371	-0.872277388	0.130370014	-0.382340461	-0.196806193	1.609685184	2.62531801	-1.973939991	0.511031498	-0.417722489	0.010381686	-0.644546259	0.268481696	-1.992385182	0.613912471	0.41444712	0.144831388	-0.794947671	-1.448843453	-1.669185119
59	TCGA-06-5415-01	M-H	-0.476344273	-1.153452933	-0.455596467	0.478923952	-0.412828852	-1.205426051	-0.786729532	-1.313174778	-0.638518114	-1.208764666	0	0.314607272	0.527848927	-1.05600109	0.238878479	0.920995294	-0.485689817	-0.164523304	0.035137178	0.43190241	0.432954178	-0.321263763	0.112298549	-0.168772092	-0.7361708	-0.26291736	-0.839481301	0.417765647	-0.309399637	0.448493155	-0.200336085
60	TCGA-06-5416-01	M-H	-2.07116335	-1.125650661	-0.486243578	0.193352421	-1.514029349	1.925604641	-0.224032746	-2.491745603	-1.363842349	-2.677154222	-0.813764429	1.919799941	-0.392195981	-2.781336507	0.455871587	0.04954247	-1.875725977	-2.106093206	1.451264534	1.397868394	0.11143273	-3.160542919	-0.453950681	-0.649095881	-1.660473928	-2.202586723	-0.688084509	-0.273158539	-0.012463598	-0.270933621	1.367391271
61	TCGA-06-5418-01	M-H	-0.403108123	0.687958321	0.01886797	-0.249267719	-0.955578657	0.792401102	-1.03052212	0.312450197	0.663740824	-0.157413048	-1.006285182	-1.11797738	0.453687124	0.16236957	-0.859810565	-0.947993738	-0.346646051	-2.8403759	-1.688695271	-0.215030983	-1.401448696	-0.187996537	-1.115826626	0.224308062	-1.554036799	-1.525432441	0.30868678	-0.949838609	-0.207137294	0.19802152	-0.568827631
62	TCGA-06-5856-01	M-Lb	-0.65020637	0.842525727	0.026688933	-0.408541669	0.47967205	-1.024310004	0.32031147	-0.019254766	0.019760386	0.08306755	-0.0454976	0.570140871	-0.73503846	-0.02752358	-0.859810565	-0.969806194	-0.982575805	-2.132531072	0.726521115	0.175713515	0.208519045	-0.738441014	0.899807125	-0.022785531	-0.401594508	1.01526665	-0.518141131	1.968058059	0.85595472	-0.68910265	0.805454653
63	TCGA-06-5858-01	M-H	-0.291985068	-0.458051645	0.245734703	-0.916577722	-0.551440552	-3.151745189	0.440551098	0.075441598	0.351602348	0.418876243	-0.45486159	-0.044549954	-0.210546798	0.242005238	2.342481768	-0.69934238	-0.071900307	0.155822657	0	-1.321298111	-1.300123921	0.187781717	0	0.46782792	-2.110400896	-1.374683311	-0.949168634	-0.552134972	0.302056567	-0.086592171	1.815449542
64	TCGA-06-5859-01	M-La	1.678690713	-0.57778913	-1.275439887	0.892729078	1.351702154	-1.274354295	0.950925083	0.850576796	0.709840272	0.89631667	3.422544649	0.987445989	1.05636185	0.06872836	-0.328042358	0.999436938	0.404722992	-1.379201055	-0.060490804	-0.339047188	0.108292769	-0.847910437	-0.651079915	1.457464223	-2.129046649	-1.133549419	0.38641009	1.044062174	-0.345355615	-1.29540538	0.044117646
65	TCGA-08-0386-01	M-La	-0.674266788	0.308556222	-0.591177901	-2.341985519	-1.276366404	-1.906492937	-2.479554736	-1.44506983	-0.300268128	-0.738598571	-0.452093151	0.496621707	-0.208351109	-1.510280941	0.385441687	-1.942645867	-0.886782694	-1.706145516	-0.852023931	-1.102548223	-0.98230412	0.777452031	0.830948613	-0.767464967	-1.450164729	-0.318507676	-0.245728552	-1.328906805	0.90470603	0.045182329	-0.076884325
66	TCGA-12-0616-01	M-Lb	0.232148127	-3.147857589	0.023723208	1.907299768	0.773750377	3.073699424	0.346898213	0	-0.971170186	-0.021130016	1.141292583	-0.236814002	1.979171354	-0.086547978	0.026622523	1.540550789	-0.286506544	1.87046528	1.138654796	-1.061799086	1.778369509	-0.359495715	-0.086880373	-0.395905697	0.593540965	-0.207769071	-1.490980804	-0.12974634	-0.60479402	1.53410846	1.222699583
67	TCGA-12-0618-01	M-La	-1.345422923	-1.647131883	-0.879076715	-0.243364355	-0.813171444	-2.673757081	-0.412229002	-1.274958713	-1.520690553	-1.581719545	-0.505038339	0.18838323	-0.34549241	-1.543145181	0.263392094	-1.464657759	-0.036848586	-3.421775357	0.01156095	-0.319966476	-0.789554449	-1.930927024	-1.126157444	-1.021057678	-1.30330717	-0.555228955	-1.012992696	-1.142144216	-1.868633476	-0.949202165	1.615555377
68	TCGA-12-0619-01	M-H	0.722392073	1.189558592	-0.030704621	1.028830619	-0.70133438	1.966934307	0.555745495	0.651623306	1.366033503	1.4462704	2.805207808	-0.615530144	1.26295712	0.405401323	0.383858516	0.532439016	0.590273051	0.210481224	1.833046573	-0.582378845	1.839763003	0.82418451	0.435942037	0.143510883	1.19126314	0.033748558	2.513331812	0.323457692	0.878108091	1.017897446	1.975677902
69	TCGA-12-0821-01	M-Lb	-1.016079959	-2.5794688	0.112753794	-0.744375786	-1.234971162	-1.87715551	-1.49018951	-1.399324275	-1.06903609	-1.773824755	-1.84529279	0.136466575	0.042942724	-1.133780098	-0.859810565	-0.981985891	-2.057578212	-3.421775357	-0.170435811	-2.126825628	-0.270700628	-0.881588675	0.818319765	-0.34698248	-1.602883527	0.151039125	-0.932125434	0.12911239	0.450379426	-0.862541931	0.486543464
70	TCGA-12-1597-01	M-Lb	0.960442805	-1.785907013	-0.383468569	-0.081320404	-1.073611104	-1.262466355	-0.891295172	0.365054961	-0.925697579	0.073498189	-0.467728046	-0.14087222	0.423283286	0.016683502	-0.859810565	-1.197537641	0.114639401	-2.676667131	-2.35568808	-1.514490218	0.276820036	-1.045995531	-2.693654217	-0.626228677	-1.75514861	-1.274764794	-1.490980804	-1.031274809	-1.848188176	1.612745203	1.331281094
71	TCGA-12-3650-01	M-Lb	-0.154461258	-0.863974166	-0.152153404	-0.148591818	0.731957984	-0.750988685	0.09947057	-0.181384637	-1.170463687	-0.648888001	0.575025975	-0.08767172	-0.815525968	-0.024362526	-0.859810565	0.202933775	-0.158550165	-0.040796616	-1.364922337	-0.847084383	1.390826379	-1.044245282	-0.548074575	-0.669845665	0.956315749	0.557916821	-1.490980804	0.991905178	-1.254760529	-0.262834423	0.825908778
72	TCGA-12-3652-01	M-Lb	-0.955044406	-0.631928089	0.247632161	-0.30220749	-0.991575448	1.190254786	-1.186249664	-1.855035268	-1.275916583	-2.372786399	-0.969745838	-1.339387828	-1.707878133	-2.34889137	-0.143741534	-0.750262301	-1.64202378	1.812128038	-0.449098303	0.191325543	0.02459053	-1.006984228	-1.501270651	-1.260760022	-1.80378883	0.856386853	-1.490980804	-0.19036199	-0.846807246	-0.640200016	-1.430586192
73	TCGA-12-3653-01	M-H	-0.321404179	1.22606419	-0.021946445	0	-0.017366133	-3.151745189	1.813275515	-0.226136306	0.566080704	-0.622511591	-1.512994371	-0.502260521	-1.707878133	-0.909993831	-0.859810565	0.267057025	-0.213400336	2.443349163	1.579020041	2.088718904	-0.034915027	0.476838525	-1.400695822	1.473411824	-1.389971337	0.264862158	-0.704217182	-0.97238848	-0.24422983	-1.049773828	-0.853696827
74	TCGA-12-5295-01	M-H	1.356428096	-0.457087135	-0.607811647	1.575967905	1.888318809	-0.026259391	-0.740461674	1.357980396	-1.121453648	1.112993513	1.176812697	-2.838247336	0.913013205	0.564138605	-0.859810565	0.952501618	0.180063054	2.971658005	-0.391102263	0.116245894	0.593642673	-0.304703035	0.534533397	-0.292445116	-0.58918837	-1.609503387	0.060756677	-1.548224334	-0.292675654	-0.836267164	-2.146655222
75	TCGA-12-5299-01	M-La	-0.184444823	1.489663333	0.036373747	-1.578326849	-0.497582707	-1.31731712	-1.583684696	-0.269322865	0.569662943	-0.319078101	-0.971524697	-1.477393492	-1.194185272	-0.08785268	-0.346117704	-1.428953006	-0.608320746	3.51955401	-1.515351928	1.072983379	-1.056515134	0.692169627	-1.043533041	-0.187223333	-0.232871404	-1.716858021	-0.299986753	-2.265346875	-0.272585709	-0.467951939	-1.632962362
76	TCGA-14-0736-02	M-H	1.004756345	0.19396371	-0.409482657	3.435263545	1.056581677	1.405781312	0.838377123	0.994133104	-0.31094304	0.5134767	1.356813162	0.423031611	1.77065368	1.126162684	2.464884849	1.918187847	-0.620156633	0.990538741	1.23726048	-1.773784966	0.867855419	0.905288642	2.603959086	-0.237318861	1.513445836	0.136824546	1.46589364	-1.176255556	0.813358535	1.666962318	-0.444086326
77	TCGA-14-0781-01	M-H	0.465113881	2.465146479	0.836027882	0.002582896	-0.516719918	4.515586379	-1.223825382	0.271047065	0.871335728	0.876762827	0.090357839	-0.926796129	0.452558065	0.006653924	-0.859810565	0.217790331	0.70850524	-1.844963016	-0.59135298	0.740529409	-0.211795584	1.260162942	-1.116841876	-0.297587571	1.656829317	1.227094869	0.085831537	-0.950708348	0.95503911	-0.580483434	-1.152727302
78	TCGA-14-0787-01	M-Lb	-0.616734749	0.91006413	0.50580612	-1.184962006	-0.987031724	-0.106144956	-0.418432726	-0.205047724	0.259712332	-0.257689611	-0.385308681	-1.435127241	-1.707878133	-0.327479846	-0.07262888	0.021863667	1.345386128	-0.376175124	-1.573969741	1.367381314	-0.288236522	-0.532139404	-0.729144683	-0.241006335	2.361197755	-1.100361172	0.176729696	-2.265346875	-1.06029248	-0.390646547	-0.853049311
79	TCGA-14-0789-01	M-Lb	0.225278282	2.646885582	0.37876742	0.547704162	2.068760194	1.563516727	0.812052382	0.533625999	1.450066421	0.962982977	1.557435611	-1.286486685	0.552237877	0.552627356	-0.859810565	1.446328878	0.534501395	0.207091538	-0.786132366	1.661051269	0.098128378	2.075018804	0.605590441	0.666412384	1.780204322	0.62031033	2.209736329	-2.265346875	-0.358394069	-0.064735251	-2.146655222
80	TCGA-14-0790-01	M-Lb	-1.856326501	-2.624676033	0.089975075	-1.242245845	-1.223112744	-2.401052939	0.066448224	-2.209203127	-1.006412681	-3.184107583	-1.198184531	-0.127649487	-0.957185883	-2.876952364	0.74795767	0.199113881	-3.046925709	1.329827614	-0.911355632	2.73205217	-2.450424031	-0.104063804	0.142936495	-0.077356909	-1.745936149	-0.367778983	-0.249018621	-1.023384693	0.035317122	-2.719790779	-0.004895475
81	TCGA-14-0817-01	M-Lb	0.808050542	-0.276443346	-0.229324068	1.175710178	0.505027223	0.00814229	1.543079658	1.252677023	0.179341667	0.521488203	0.605283639	-2.177731709	-1.707878133	1.463819635	0.233682005	0.794976004	0.533131374	2.801388442	0.469653279	-1.586495376	0.722441781	0.969406913	0.2705041	0.92155758	2.393913958	1.733949408	1.118490508	1.85916324	0.200363343	1.302043918	0.166242251
82	TCGA-14-1034-01	M-La	0.627489092	1.754332608	0.042475112	-1.222047009	-1.068398189	0.856329299	-3.022456592	0.468040879	0.737605824	0.990896602	-0.420494117	-1.50155643	1.437261268	-0.090725663	-0.859810565	0.063831697	-0.130229063	-2.740461034	-1.553371281	0.036898959	-1.710135476	2.859686365	-1.551436855	0.292192556	-1.582072302	-1.197509703	0	-1.584032552	-0.422644044	-1.576294313	-0.140177658
83	TCGA-14-1034-02	M-H	-2.099992854	0.711586051	0.082070885	-0.812086088	-0.588930519	-2.417089755	-1.152190521	-1.784788823	-0.591253424	-2.108454779	-2.805952766	-0.951121316	-1.707878133	-2.373915854	-0.859810565	-1.942645867	0.525914099	-2.687119923	-1.122823433	-0.470086258	-3.20111628	0.819138305	-1.958998783	-0.801243018	-0.188902018	-2.96742493	-0.75632537	-1.046255817	0.351522948	-1.02816144	-0.035590514
84	TCGA-14-1402-02	M-Lb	-0.963583284	-0.168145506	-0.468451481	0.460403463	0.300585987	2.092593908	0.834001308	-0.0682101	-1.250507613	-1.450893036	0.3326979	-1.131373167	0.477544438	-0.03174377	-0.859810565	0.796727019	-1.172652491	0.362205057	0.585569338	1.463880534	-1.55532241	0.414869153	-1.047860347	0.155834322	-0.215053717	-3.56304169	0.90361565	0.129249579	0.024608751	-0.036275665	-2.146655222
85	TCGA-14-1823-01	M-La	0.776069323	-0.973585465	-0.250482924	-0.582976559	-0.431473008	0.372142905	-0.067943854	0.911666828	0.084294709	0.356265361	0.894819844	-2.107689543	-0.007172096	1.228459332	0.462348343	2.057696733	-0.902965919	1.633858489	-1.06026269	0.418505177	-1.878957372	1.158234008	-0.99294818	1.074165997	-0.893984255	-0.237433143	0.209725234	-0.943187967	1.523287728	0.396143841	0.101545618
86	TCGA-14-1825-01	M-La	-0.543429088	-0.268856969	-0.277409526	-2.236035724	-1.634542735	-1.032555039	-0.433484168	-1.349560754	-0.748970775	-1.316634741	-2.805952766	0.939046084	-1.707878133	-0.973754383	1.259379585	0.176544283	-0.462677522	-3.421775357	-1.897877075	0.208075924	0.80340309	-2.425135129	-1.275626227	-1.741182583	-1.935676393	-0.042968432	-1.490980804	0.677449105	-0.317410978	-0.735059482	2.462827909
87	TCGA-14-1829-01	M-La	0.596182037	-0.244184977	-1.347476311	1.308553026	1.196296869	1.655223245	0.555624701	1.245440794	-2.330597798	-0.384457002	1.014889939	-0.823687593	3.275808681	1.04304457	1.750582408	1.80173054	-1.618917036	0.32260105	-0.823231624	-0.038565313	0.462501594	1.184058792	-0.083261244	-0.23345827	-0.580509778	0.693088302	1.561313354	1.221805002	1.592684879	-0.217376554	-0.848524818
88	TCGA-14-2554-01	M-La	0.58451352	-0.09385971	-0.676317846	0.355466386	-0.799499343	1.680289079	-1.472245434	0.687912286	-0.294865583	0.01920249	0.31748168	-1.714237301	1.153700137	0.15639784	0.910299597	-0.392434709	-0.453262412	-1.141620763	-2.936638341	-1.174300165	-0.784438648	1.105654452	-0.564338224	0.04912142	-0.008733896	-0.244116121	0.469901541	-1.291331591	-0.662678963	0.511709275	-0.185772877
89	TCGA-15-0742-01	M-Lb	-1.264369605	-1.26184959	0.46054773	-0.329080747	-1.697877823	-2.541706631	-1.161851285	-1.773356209	-1.04545834	-1.433817693	0.065062869	-1.146470578	-1.097839576	-1.635207267	-0.859810565	-1.942645867	-0.426825628	-0.901529134	0.33936338	-0.83476198	-0.330100645	-2.002745606	-2.08361566	-2.286719554	0.964424425	-0.275045594	-0.880942246	-1.227894365	-1.541334713	-0.990512923	-1.109202712
90	TCGA-16-0846-01	M-Lb	1.104164511	-0.029097723	-0.705740706	0.979093546	0.288281012	-2.498134805	0.968471048	0.174302462	0.861209229	-0.078820958	1.379279489	-0.77630163	0.773549984	0.697500304	0.583371702	1.482558285	2.211125515	2.443811936	3.889197729	0.593139108	1.34420965	0.312991052	2.139600222	0.680114022	0.529290738	-0.795677104	0.83426168	1.234843305	-0.79951656	1.317060726	2.974811987
91	TCGA-16-1045-01	M-La	0.868337355	0.288475024	-0.088439564	1.167971169	0.757665574	-0.297649773	0.163362392	0.928561152	0.616686828	1.325028723	1.245097348	2.300557941	0.536491411	0.947827165	-0.859810565	1.33871114	0.892283779	0.783421634	0.02454896	-0.65815046	-0.227762159	0.855259386	1.511542775	0.851437146	0.58460023	0.621435653	0.550016801	0.818138835	0.917079918	-0.351171003	0.434551387
92	TCGA-19-0957-02	M-Lb	0.363957773	-0.181197626	-0.761135089	0.718683164	1.497130183	-1.482264817	-0.599658467	-0.298698732	0.001264378	-0.002456733	0.209883743	1.053059783	0.56019689	0.015567832	-0.231923619	0.619853014	2.062496755	-3.421775357	-0.010143792	-0.511901601	0.437003908	-1.15139288	0.812224013	-1.365545399	0.717749398	-1.727728747	0.603761979	-0.86710597	-0.204696738	1.715292913	1.134909508
93	TCGA-19-1389-02	M-H	-0.226771724	1.599413133	0.574986936	-0.24915943	2.200642588	7.592466373	0.021657705	0.693898603	1.688520727	0.628297587	-1.033602558	-0.569872043	-1.026203991	0.567611725	-0.859810565	-1.260971725	1.145623282	1.45546337	-0.532941756	2.465328768	-0.814774355	1.367422987	0.35046008	0.054550194	-1.346437108	-1.128323158	2.766112812	-2.265346875	2.622782412	3.879503159	-2.146655222
94	TCGA-19-1390-01	M-H	-1.3549306	-1.005514701	-0.361675283	-1.187268307	0.056226841	1.881646976	-0.680357027	-1.450763613	-1.419712138	-1.188379052	-0.861356652	1.610987589	-0.106086549	-1.173303588	0.291463784	-1.083391882	-0.492489641	-0.768371336	0.666899101	1.291181477	-0.644196444	-3.122278653	-1.542379868	-1.474518841	-2.861082055	-2.184286979	-0.631726819	-1.40609289	-2.265092249	-0.903990789	1.387294288
95	TCGA-19-1787-01	M-La	0	0.156277982	0.388454998	0.76197108	0	-1.494882756	1.723845425	0.066919351	0.332035782	0.261609485	0.392949937	-0.39406409	-0.511271089	0.40192513	0.03650004	0.779514099	1.349493416	0.696351765	2.139014197	-0.436606427	0.301710752	0.220117456	0.505248485	0.974244508	-1.512133746	-1.334863969	1.231179162	-0.820308847	-0.507708774	-0.572929715	2.732256451
96	TCGA-19-2619-01	M-H	-0.897755719	-0.941351105	0.148386736	-1.835367735	-1.949803273	0.726421012	-1.855227137	-1.291912177	0.121603372	-1.200233951	-0.440596169	0.109741676	-1.707878133	-1.857228575	-0.859810565	-0.775416413	-1.241276728	-2.009752631	-1.268750324	1.14275396	-1.579873182	-1.252780799	-1.072411119	-0.094274807	0.750296727	0.276588561	-0.989872911	2.664680766	3.182095409	-0.506682243	0.218701375
97	TCGA-19-2620-01	M-Lb	0.574614024	-0.288812068	-0.208408982	-0.967957939	-1.054514425	2.216080143	-1.520890062	-0.696027193	-0.549214224	-0.197878251	-1.304386236	-0.282532826	-0.206311603	-0.573902843	-0.859810565	-1.942645867	0.534952623	-3.421775357	0.145971256	0.563264809	-2.263169321	-1.150110306	-1.192087687	-0.655396509	-1.447852902	-1.147855123	-0.553033845	-0.763780345	-0.497562749	0.376728504	-2.146655222
98	TCGA-19-2624-01	M-H	-1.634263569	-3.014862739	-0.294689158	0.035735291	-0.481067645	-1.745589514	-1.407558326	-2.133656232	-1.335710329	-2.063093325	0.694160912	0.834467589	-0.839823574	-1.921343861	-0.859810565	-1.444292865	-1.117594828	-0.751932203	1.338396798	-0.404325754	-0.198611772	-3.022676463	-0.120522099	-2.649878151	1.567231983	-0.348764733	-0.992627802	-0.650448609	-1.210254022	0.358652287	1.722752316
99	TCGA-19-2625-01	M-Lb	-0.517796779	-0.24012363	1.397798134	-0.9489479	-1.403999619	-2.555096229	-1.679617431	-1.171336326	1.198695976	-0.947173836	-1.788529653	1.013568604	-0.69045502	-1.338517831	0.483028596	-1.345996907	-1.575910404	-1.395683543	0.569144346	-2.532856166	-1.004131616	-0.789528834	-1.350815056	-1.251356281	-1.15671972	-1.900704501	-1.490980804	-0.922507714	0.192412646	0.393143449	0.203078043
100	TCGA-19-4065-01	M-H	-0.355342474	2.340895326	0.5411854	1.168325917	1.955350928	1.731235265	2.055768951	1.25299082	1.246317016	0.383508169	-0.692985801	-0.153461992	0.691566432	0.949817339	0.10381152	0.456798698	-0.36981072	0.154468615	0.372712619	1.207872687	-0.265354824	2.257504656	0.69897919	0.214382397	-0.417942927	-1.901929544	1.147394288	0.577933534	0.522008644	1.306310829	0.958000137
101	TCGA-19-4065-02	M-Lb	-0.922367714	2.01098023	1.921433335	0.200624876	2.136217584	6.935664611	0.309363256	0.713680311	1.186312301	-0.37921756	-0.51712175	0.893564273	0.920242195	-0.717308837	0.984615263	-1.222104719	0.267164728	0	0.297586431	1.998235197	-1.117426348	1.845493646	-0.065533889	-1.681898548	2.40431624	0.696622778	3.187958712	-0.707912276	4.075083561	4.185090609	-0.06296529
102	TCGA-19-5960-01	M-La	-0.441521837	1.052666197	-0.088886165	-0.433994432	-0.954521213	-2.212894852	0.036915993	-1.928489722	-0.985356551	-1.691031467	-0.006741095	0.562258993	0.19939713	-1.563983967	1.047464698	0.652762311	-1.382113225	-2.48292502	0.275222871	-2.805894026	0.5408468	-2.245216894	1.318082924	-0.717825813	-0.758296205	-2.136785256	-0.946495417	-0.042542314	-0.789727596	-0.983996798	0.076149339
103	TCGA-26-5132-01	M-Lb	-0.246432832	-0.186041172	-0.092406679	0.856304328	0.523902302	-1.857609708	-0.361413921	-0.638896063	0.019175397	-0.887012556	0.795030546	-0.674184574	0.838312552	-0.815138035	0.117066264	1.474423499	-0.568346746	-1.137053955	0.533990468	-0.151897391	0.51060988	0.306806355	0.848591449	-0.692523356	-0.692661713	0.326379222	-0.921392498	-0.300209062	0.236863776	-0.833228589	0.274716211
104	TCGA-26-5133-01	M-Lb	-1.194536951	0.278570857	0.358391363	-0.767628348	-1.164856376	1.496622461	-1.434371633	-2.095384528	-0.604066369	-1.192493194	-1.481199756	1.515553871	-0.383125123	-1.989921383	-0.859810565	-1.356145311	-0.166573183	-1.833690398	-0.528257345	-0.554458856	-0.496709062	-2.468321711	-0.690123937	-1.470136086	-1.028030149	-0.000267424	-0.904480248	-1.67884632	-0.644535736	0.502163706	1.902147675
105	TCGA-26-5134-01	M-Lb	-1.335619667	-2.136489349	-0.516975756	-0.897740471	3.223547039	4.843162589	1.098011476	-0.906595752	-0.787809329	-0.930057248	-1.197521984	2.31912858	-0.099447352	-0.699896066	0.748620216	-1.942645867	-0.127921087	0.069551861	1.102047992	0.262402086	0	-1.944112702	0.507462063	-1.031906241	0.927444871	-2.000252286	-1.490980804	-0.656916094	-0.37090323	0.319396293	1.586167501
106	TCGA-26-5135-01	M-La	-0.029492111	-0.747303939	0.829114768	-0.047277244	0.263289285	-0.551641983	0.877115436	-0.981706838	0.330003654	-0.224920013	-2.805952766	0.085218876	-1.000441691	0.121667426	-0.859810565	-1.235209425	0.373522681	-1.15949255	-0.034906508	-0.973468978	0.004870456	-2.566244961	1.378691727	-1.238353151	0.277679329	2.234243245	-1.490980804	0.477995744	-1.144853409	0.404240456	-0.088477287
107	TCGA-26-5136-01	M-H	-0.57374782	-1.108533782	-1.189696373	1.187803932	-1.287784532	0.855719447	0.508375761	0.435899292	0.352221805	-0.237957245	1.059441517	-2.449405228	-0.381168224	0.720563648	0.466899344	1.765143939	-0.440731084	-0.092680471	2.457681025	-0.859544328	0.806348356	1.117348829	2.789858482	0.372906957	0.653760252	0.436846499	0.514993992	-0.25937208	0.110797714	0.175037236	0.31929313
108	TCGA-26-5139-01	M-Lb	-0.147557967	0.033621787	0.096238157	-0.231161659	-0.790203273	0.258826577	-1.083832046	-0.299020707	-0.270521646	-0.103462377	-0.197096222	-1.163986271	0	-0.003145277	0.848067568	-0.849491379	-0.699254242	-0.090213443	-1.749833411	1.365100016	-1.493238147	0.495200185	-0.225461927	-0.33677611	-0.390174772	-1.427119235	-0.843251852	-1.172192387	-0.677165293	0.114404189	-1.053500734
109	TCGA-27-1830-01	M-La	0.368616003	-0.491454053	-0.124569155	-0.178619286	-1.119534611	0.361328606	-0.514661951	-0.112227074	0.892265601	0.094218435	-0.055517765	-0.611572832	0.141800937	-0.044322805	0.169960333	0.426597251	0.519390403	-1.05253224	1.125405677	-0.246414239	1.140214842	0.002679078	1.168469816	0.037039525	-1.137777335	0.759118944	2.086448024	0.874204478	0.553488743	0.138030354	2.433291215
110	TCGA-27-1831-01	M-H	-0.274622217	1.584547754	-0.813986045	0.180958736	-0.543889654	-0.391140994	0.052613892	0.666318012	-2.078095921	-0.539331448	-0.045348571	-1.582244755	-0.839744533	0.685873269	0.008323035	0.415272043	-0.740041792	2.305897368	-0.426819414	2.596415614	-0.440512085	2.746627565	0.066949978	0.024063836	-0.427325358	0.383841989	-0.084716263	0.66103215	1.389735623	0.297941349	-0.740390682
111	TCGA-27-1832-01	M-Lb	0.77359556	-0.050051538	0.073691668	1.952481493	-0.795020104	5.00570786	-0.445257404	0.539760439	0.395116256	0.978241583	2.818247581	0.641238305	3.452993664	0.174365941	1.031491957	1.097527667	-1.346902565	0.441033068	0.877519821	-1.980412	1.243451406	1.324413785	0.815699594	-0.253385711	1.504301486	-0.363508084	-0.953336842	-0.059641582	2.353211642	1.800893506	3.437360199
112	TCGA-27-1834-01	M-La	0.761204533	1.280558271	-0.766865623	0.723870968	0.242511224	-1.466432923	1.734502629	0.539893711	0.60398186	0.583758743	1.46326744	-1.256079751	-0.632003266	0.601043554	1.054792226	1.093365056	0.97654115	1.211812786	1.133719318	0.246180453	0.795127828	1.137023404	4.383930613	1.050222866	0.173153187	-1.057128924	0.79533853	-0.350744084	0.13122285	-2.047150171	1.849588886
113	TCGA-27-1835-01	M-La	-1.765879065	1.700461965	-0.897635004	-1.113189925	-2.164257006	-2.412069874	-1.432980714	-2.715250839	-1.958872767	-3.044893229	-1.216476888	2.041655568	-1.707878133	-3.119923593	1.019581538	-0.353169989	-2.057864354	-1.542383254	-0.856152815	1.59664032	-1.974854386	0.093122694	-1.467392323	-0.917995757	-0.540569664	1.997664673	0.098495074	-0.385954772	-0.761196112	-2.372277083	0.918175907
114	TCGA-27-1837-01	M-H	0.193850811	1.648596764	0.334857139	-0.010664876	-2.00948566	-0.973731751	-0.511393434	-0.254154736	0.496859914	0.477519338	-2.805952766	0.009563411	-0.586796403	0.257750239	-0.859810565	-0.198398643	-0.089784573	5.614642806	0.438067493	0.756612099	-1.023102843	-0.001099034	-1.572572487	0.398975883	-0.344625995	-0.813007856	-1.490980804	0.245716283	-0.422004914	-0.428712965	0.031358215
115	TCGA-27-2519-01	M-H	0.983394669	1.107973941	-0.817828867	1.178882731	0.433939862	1.077919635	0.934696539	0.663254088	1.351411295	1.058648116	1.381719981	-1.426581521	-0.65379374	0.395436179	1.024240259	0.464897237	1.625933086	0.964614857	0.040890218	0.099137777	0.06363031	0.863515584	0.724238794	0.028864949	-0.010353417	-0.414644022	2.608852996	-0.381296051	0.465263388	-2.077702137	0.527375992
116	TCGA-27-2523-01	M-H	-1.514942089	2.539491619	0.258095264	-1.075548461	-1.141828717	-2.027483234	-0.83982785	-1.589633646	-0.389228811	-1.126572223	-1.968736099	0.140002615	-1.707878133	-0.988461405	-0.859810565	-1.46413994	-1.83343197	-0.47948607	-0.355984507	0.358605439	-1.149222188	-0.822808862	-1.569392262	-1.290599735	-1.990084724	0.16554242	-1.490980804	0.037147658	-0.876216909	-1.659258428	0.719857172
117	TCGA-27-2524-01	M-Lb	-0.70274442	0.34540084	0.699690096	-0.200333301	0.131304518	5.272698273	0.802881304	0.170625805	0.56767292	-0.079694625	-1.669892659	-0.669949192	-1.030798422	0.615694324	-0.859810565	-0.458920361	1.719392663	0.061227769	-0.436243325	0.149553424	-1.43744976	0.177811601	-1.209928712	-0.982351102	2.748004515	-0.420695921	4.029972535	1.497714076	1.332976168	2.07563585	-1.010595115
118	TCGA-27-2526-01	M-La	0.35061498	-0.491834877	-1.226795903	2.003267669	-0.140672777	0.526078732	0.376796549	0.069509821	-0.854627718	-1.302298224	1.909990011	-0.469991039	0.420019232	-0.254107237	-0.216600847	2.426324976	-2.308541388	1.468267558	0.720852074	0.963400307	1.892532625	0.458824729	1.370737193	-0.235718546	0.758336796	1.108904191	-1.490980804	0.882806304	0.23433052	0.625233903	-1.060143176
119	TCGA-27-2528-01	M-H	-1.429814925	0.956132704	0.086005389	-2.071761166	0.038185349	-2.186866046	-1.484464819	-1.948082371	-0.671716462	-1.539490428	-2.244260044	0.957268362	0.239152088	-2.153363617	-0.298117843	-1.942645867	-1.328558554	-2.860082636	-1.641359448	-0.734872884	-1.663124507	-0.440301929	-1.728775074	-0.621235391	-0.827735762	-0.817028795	-0.929288082	0	-1.034985035	-0.777250487	-1.18177608
120	TCGA-28-1747-01	M-H	0.174924106	0.222454721	-0.262968969	0.583652218	-1.081443332	-0.719534039	1.530578224	0.741147243	-0.007715601	0.659416748	0.072085882	-0.817481572	-1.707878133	1.123870935	0.442186714	-0.379829532	0.265198643	3.880488852	1.35075573	1.139207553	0.292044267	0.947455137	-0.021364664	1.394391778	-1.378624529	-2.405479851	-0.507521992	2.633161403	-1.147784666	-0.348539585	-0.002576213
121	TCGA-28-1753-01	M-La	-0.524817723	-0.556791169	0.328014715	1.380068392	2.930272285	1.699609087	1.320425226	0.200170611	-0.602226967	0.122930236	0.744713996	0.60871323	2.473940021	0.386319816	0.191074175	0.726176729	0.254698669	2.607427929	0.739720683	0.55983243	0.799370548	0.097755527	1.400345326	-1.163524735	-0.460167429	0.388879182	1.596940233	0.993850274	0.816743626	0.132246582	0.941265814
122	TCGA-28-2499-01	M-Lb	0.268782837	1.548064892	-0.579323339	-0.610498305	-1.426706667	-0.976859443	0.568337024	-0.261568091	0.788199743	-0.729392596	-1.480220975	0.923787206	-1.707878133	-0.567882368	0.143359878	-0.939475424	-1.278659877	0.713505032	-0.088471763	-0.709357813	-0.388310039	0.941377986	0.559972062	0.952519955	-1.026678166	0.560837233	-1.490980804	-0.090461129	0.086506239	-0.432381756	-1.143484779
123	TCGA-28-2509-01	M-Lb	-0.541413121	1.228593487	0.657492077	-0.737447792	-1.429498322	3.769976758	-0.560666129	0.184884874	0.852464096	0.090635688	0.00387323	-0.157684894	-1.121954156	-0.246236279	-0.859810565	-0.618987576	-0.521664729	-3.421775357	-0.396665078	1.628254328	0.659558546	0.884418922	-0.884239773	-0.393176339	2.925270947	-0.928100284	0.095904009	-0.941688584	1.329839894	-0.204185606	0.025512228
124	TCGA-28-2510-01	M-Lb	0.322493004	0.177537074	-0.683233208	-0.859547777	0.568072576	-1.704377585	-2.366463708	-0.865147752	-0.803430738	-0.149995176	0.625269018	1.728809871	2.483621351	-0.965280962	1.768099721	-1.286652983	0.294369604	-2.316499574	-0.980615716	-0.668900351	-0.870586562	-1.178288933	-0.738155415	-1.288474653	2.034316347	-0.474940595	-0.83498792	1.00302763	-0.39466268	1.016094768	-0.699287619
125	TCGA-28-2513-01	M-Lb	1.071769153	1.407203	0.707423831	1.073829458	0.440488153	2.982120374	0.37644098	0.691560095	0.483718534	1.533097636	0.592944805	-1.437067704	0.963573769	0.802558696	0.620557973	1.682414166	0.294278225	6.668416475	-0.292628461	0.335878786	1.039381237	0.245838819	1.500566821	0.197212511	1.316835737	1.141003445	0.269027183	0.264224233	0.814928223	-0.483467085	0.382915885
126	TCGA-28-2514-01	M-Lb	-0.222654028	0.755684523	-0.1576938	-2.230092639	-1.674747397	-1.072759701	-0.125177436	-1.370984568	-0.64175033	-0.902992941	-1.298589413	1.611716755	0.016160883	-0.896122735	-0.313150658	-1.942645867	-0.467756868	0.224179869	-1.885628413	-1.059301988	-0.05831077	-1.253625564	-1.186290864	-0.487665932	-1.125409005	0.570524934	0.016382549	0.950813057	-0.945293016	0.968345665	-0.63929187
127	TCGA-28-5204-01	M-H	-0.117203012	1.332569331	-0.136018243	-0.077469877	-0.951912024	0.649610091	-0.220635731	-0.407159494	-0.180472284	-0.270911601	-0.641069968	0.078384175	-0.711127854	-0.289062383	-0.27696557	-0.624589385	-0.792400845	0.272692578	0.676790115	1.487549499	0.041028881	0.111193624	-0.528771419	1.163205032	-1.188821586	0.086793743	-0.494230525	1.372564722	-0.774034843	-0.444099319	-0.151496364
128	TCGA-28-5207-01	M-Lb	1.141114835	-0.739656686	-1.226487336	0.40693172	-0.484624911	0.341466607	-1.362486379	-0.132748861	-0.669371738	0.018360307	-0.01095474	0.921658671	0.549192848	-0.247412324	0.196842322	0.960469551	-0.939751326	-2.36512247	-1.30091954	-0.285635947	-0.789635799	-0.073934057	2.271746837	0.494263524	-0.802729862	0.127710054	0.593151511	1.003761098	0.107095901	0.096641469	0.110415759
129	TCGA-28-5208-01	M-H	-0.702515356	-0.640711876	0.320721369	-0.7481392	-0.166932119	2.073163313	0.010331925	-0.129577177	-0.551305783	0.216097399	-1.04271118	-0.844569283	0.413966165	0.045627396	0.109496516	-0.39880358	-0.586427488	-0.01871219	-0.119758052	1.140536376	-1.079271982	-0.357097015	-0.739979232	0.519614442	1.995059174	-0.574716708	-0.521673723	1.262774313	0.139802717	-1.68931166	2.574886963
130	TCGA-28-5209-01	M-H	-1.269650366	-0.461916144	0.651591374	-2.15103033	-0.321414817	-2.620476029	-1.146126287	-1.624141081	-0.199719286	-1.039319572	-0.616317944	0.330849262	-1.707878133	-1.438289824	-0.859810565	-1.411376707	-1.119541358	3.751811842	-1.464694776	0.811033881	-1.159627962	-1.03086219	-2.693654217	-0.505543626	-0.045591105	-1.595927071	-1.490980804	-0.575510997	-0.061623397	-1.637777693	-0.922800237
131	TCGA-28-5213-01	M-H	1.022699746	-0.46306739	-0.467951556	0.861478547	1.586455489	2.532195437	1.651280723	1.716380526	0.234846659	1.134348541	1.704907908	-1.18617064	1.864914544	1.631078705	1.037352399	1.454719019	0.814954384	2.142648543	-0.914056821	-1.630911991	0.915647691	1.155844901	1.423109755	0.072081631	-0.156090574	0.502497373	0.40618216	-0.368183911	1.3912593	1.277977302	-0.249492259
132	TCGA-28-5215-01	M-La	0.368655216	-0.507072585	-0.092063089	1.317833787	1.187899313	2.282112284	0.177105829	0.016456101	0.315094477	0.56471578	0.641679324	0.827951334	1.422393822	0.064869663	0.797555051	-0.285280251	1.227080622	0.187400426	0.114127868	-0.288784011	1.237349578	-0.356862507	1.425178909	0.05427924	-0.728293606	-0.457737403	1.489812267	0.792120727	1.109072581	2.102735457	1.410656831
133	TCGA-28-5216-01	M-Lb	-0.184019135	-0.76963864	0.223571651	-1.134559164	0.006743572	-0.595561046	-0.027243451	-0.320363649	0.452437199	-0.495220808	-1.546107834	0.070310783	-0.079291155	-0.269932667	-0.859810565	-1.942645867	1.052096909	-0.558590158	-0.968276593	-0.125024402	0.317456625	-1.177377593	-0.319560669	-0.561980166	0.850585041	-0.689041559	0.137606174	-0.34337744	-0.677382092	-1.587659414	2.162855692
134	TCGA-28-5218-01	M-Lb	0.189115717	-2.691013864	1.537820482	3.949269138	2.572971633	0.832114883	-0.256943061	-0.367371304	-0.619941488	0.50651735	8.478472298	0.709112914	4.420464765	-0.388462831	-0.859810565	3.367185149	1.815508446	1.632278638	0.79935153	-1.791126383	2.199551432	-2.056699112	2.728854646	-0.972956449	3.197788563	4.00930682	0.348051615	-0.426314456	2.037222343	1.50347385	3.231832125
135	TCGA-28-5220-01	M-Lb	0.265172742	-1.40548243	-1.077262582	0.125454956	-2.036961428	-3.151745189	0.148205599	0.419366574	-0.731013382	0.005219241	-0.058006873	1.659650087	0.240274139	0.384679954	0.240157852	-1.29022821	-1.722141835	1.120389812	-1.22738115	-0.253849593	-0.878524698	0.656761021	0.565814132	1.567375286	-3.353704383	-1.136485747	-1.490980804	-0.317194603	0.423128664	-2.244981505	-0.198502951
136	TCGA-32-1970-01	M-H	0.352281661	0.105492717	-1.151789864	-0.134084169	-1.318797804	-0.177950259	-1.718471324	-0.720339234	0.065127387	-0.291269065	-0.507969038	0.796697372	-0.722814949	-0.813154352	0.125252619	-0.957582683	0.179281446	-0.360742295	-0.229876608	0.754314009	-0.057804501	0.341752985	-0.546998995	0.408590439	-0.292671322	-0.374473999	-0.915958978	-0.118691653	0.150246334	-0.234605781	0
137	TCGA-32-1980-01	M-H	0.923875166	-0.219211558	-0.461844859	0.804591358	0.184063456	-0.270746281	0.376700827	0.496846739	-0.41589246	0.85331448	0.175370193	1.277521127	1.538347516	0.626659581	0.514032498	1.456511552	0.834181266	0.241796979	0.180202418	-0.698844755	0.268821778	0.595785888	0.552571432	0.261165488	0.97539768	0.289735929	-0.447566301	1.457403289	0.326891744	1.992745818	-1.103240719
138	TCGA-32-1982-01	M-Lb	1.398452654	1.015356295	-0.451283374	1.45010326	-0.51349489	-0.195762904	0.217781403	0.400815395	-0.216590684	0.811197095	1.486011716	-0.504008692	-1.707878133	0.660049468	-0.859810565	1.013336418	0.062020941	1.551757859	-0.194885017	-1.067940357	0.658773779	1.616464103	0.546583777	0.39362388	0.808102699	2.796895008	0.639884188	1.416023675	-0.252970735	0.932012099	1.093582772
139	TCGA-32-2615-01	M-Lb	0.647116659	1.624441608	0.360971751	1.137892754	-0.04278873	3.683357791	1.360929755	0.209745844	1.02311624	0.177313729	0.904991389	0.009397177	0.447773967	-0.117768064	0.587980194	1.190819021	0.884193259	0.029132345	0.61165849	-0.338170694	1.377472281	0.893788865	1.237546601	0.105382107	0.039052651	-0.087197043	0.664671296	1.003581508	-0.115787741	0.451191112	-0.698864463
140	TCGA-32-2616-01	M-La	-1.383048226	0.591632556	-0.054312931	0.078976207	0.703848275	-1.64605747	-0.092154493	-0.975377353	1.007477947	-0.640521831	-0.967807762	0.758149137	-1.255915367	-0.37874671	-0.407847799	-0.436958148	0.88877384	-2.626091516	0.332133957	-1.167667904	0.200254784	0.24992751	2.06778	0.163746468	-2.280706824	-0.797421009	-1.039018037	-1.192349315	0.529082465	-0.836349823	1.72255488
141	TCGA-32-2632-01	M-Lb	1.257501869	0.096705986	0.176128328	2.836474163	1.576732297	1.307706103	0.355347383	0.54018593	0.135812363	0.800668099	1.500725071	-0.420112529	0.204081832	0.593273939	-0.225124372	2.480098446	1.500770731	0.571101816	1.537871317	0.444241358	1.294124772	0.826178071	2.534171558	0.996464005	1.369930625	1.111617472	1.087643983	1.258227626	3.030058825	-0.834631483	0.13682212
142	TCGA-32-2634-01	M-La	-0.836615549	-1.061364419	-0.063765454	-1.417366446	0.297552201	2.188724506	-1.008172721	-1.486501349	-0.692016976	-1.293680533	-0.330945728	1.300620047	-0.171874982	-1.210760325	-0.859810565	-1.127070438	-0.355202071	-1.885772206	0.603068078	-1.229391783	0.137935567	-2.145730881	-1.360287734	-1.358323368	0.139340848	-0.21954046	-1.490980804	-0.251063004	-1.213428023	0.360088569	2.426143517
143	TCGA-32-2638-01	M-H	0.067620398	2.990822881	0.452383538	-0.206772422	0.641823529	-1.788686279	1.289910894	0.378368853	1.030656227	0.683275343	0.464247235	-1.152090745	-0.870984505	0.038539539	-0.022916937	-1.105752239	0.41553141	3.79925101	0.479733241	0.870096573	0.182104153	1.021114174	0.319897371	0.363118698	-0.083504383	0.590575363	0.256836225	1.222666754	-0.06876867	0.168304781	-1.6683564
144	TCGA-32-4213-01	M-La	1.083427727	-0.515874221	0.657467308	1.299526827	0.793322038	0.753798263	1.011811956	0.505185943	0.777247379	0.960819809	0.625696935	0.36122497	0.669467766	0.284437004	1.065125423	1.288725097	0.898294478	3.323650234	0.437754007	-1.234915203	0.030254684	0.525758029	1.211889235	-0.00819262	0.680564164	1.639855197	0.886365095	0.966024089	0.829456004	-0.53010326	-2.146655222
145	TCGA-32-5222-01	M-Lb	-0.473501468	0.66322424	-0.144214371	-0.321077049	0.575756723	-0.560137573	0.377056333	0.997090822	-0.715787051	-0.480335766	-0.79997797	0.631590254	0.468253119	1.107666298	-0.272157544	-0.615935958	-0.625396496	4.63599981	-1.479887288	0.789000424	-0.493944917	0.679302893	-0.517522965	0.757496519	0.238549317	0.693656147	0.099309818	2.02760416	-0.496951057	0.175037236	-0.140680427
146	TCGA-41-2571-01	M-La	-0.669176119	-2.994268513	0.129814661	-0.462993522	0.165740687	-1.405346422	-1.554446817	-1.29042316	-0.713905545	-0.717012034	-1.683213794	0.83934155	0.038520634	-0.133822405	-0.191873037	-1.942645867	0.54145268	-2.299036385	-0.811462602	-1.968564595	0.334762491	-2.621760103	-1.570915245	-2.466270514	-1.173270049	-2.32407393	-1.490980804	-0.285687323	-0.558959727	1.942271039	1.981522679
147	TCGA-41-2572-01	M-H	-0.282581459	0.25915086	0.240200971	0.376357573	-0.325737933	-2.00092559	-0.801786127	-1.055621219	-0.097935631	-0.542667352	-0.787710294	-0.892586307	-0.206821209	-0.583770518	-0.859810565	-0.791826268	-0.756651182	4.952038132	-0.085219032	-0.189036543	-1.182873809	0.445917729	1.216521979	0.113521236	-1.85264746	1.750098515	-0.80374091	0.290812738	-0.760757126	-0.802705104	-1.459415328
148	TCGA-41-3915-01	M-H	0.420424486	-0.036381219	-0.011305508	1.553318344	1.214496139	0.002886624	-0.534121545	0.214402803	0.062379108	0.613073471	0.637839515	0.251136928	0.780456914	0.14915262	0.352758774	1.501146414	0.727119394	-1.113589251	0.625717199	-1.71606019	0.92560884	0.134604262	0.750138064	-0.100585992	0	-0.172400568	-0.278411465	-0.163091881	0.123109693	-0.136455776	1.866941028
149	TCGA-41-4097-01	M-La	0.823020976	1.124872549	0.982956456	1.815597818	1.300824768	4.780676281	0.216651171	0.242587825	0.244633127	0.965974168	0.839276216	1.048046557	3.243098774	-0.042262539	-0.03810035	1.788472191	-0.067357012	-0.182667595	0.352530678	0.846756722	1.385276184	-0.299464145	0.289494454	0.178730472	1.667144471	-0.948772447	2.321188799	-0.541831999	1.671263519	1.496947288	-0.121697323
150	TCGA-41-5651-01	M-H	-1.192785978	-3.192400483	-1.398497879	-1.357631015	-1.056559571	-1.370217608	-1.522470427	-2.199231461	-0.916677532	-1.785176344	-1.024425185	1.051750455	0.309117303	-1.6404871	-0.859810565	-1.25603329	-0.960535743	-2.271865689	-0.638001253	0.21818017	-1.419588699	-3.505758913	-2.00704164	-2.993191439	-2.203794716	0.193210038	-0.804368227	-0.045976972	-1.163788794	-0.112904715	1.359375398
151	TCGA-76-4925-01	M-La	-2.50558492	0.316949691	0.293697661	-0.79758252	-0.431617251	-2.258538324	-0.742183196	-2.054745368	-0.505536186	-1.626518499	-2.291350739	0.785288656	-0.814671268	-1.503341031	-0.859810565	-0.501959383	-1.871045408	-2.229013065	-1.164733866	0.235106353	-2.686514253	-2.893907558	-1.252967733	-0.708213186	-1.70147031	-1.00099931	-0.298218512	-0.428695575	-0.638101225	-1.814739391	-0.705968738
152	TCGA-76-4926-01	M-La	0.0259406	-0.057919655	-0.525196103	-0.393458868	-0.439703487	1.191890036	-0.395106567	-0.709937888	-0.468169259	-0.75453614	-0.703059523	-0.21752973	0.39501511	-1.230978991	0.410658576	-0.672176726	-0.769838267	1.760547481	-1.475693821	0.383851587	-1.93064714	0.63247512	0.476879794	0.03740828	0.210503042	-2.324680391	0.036690113	-2.265346875	-0.458312655	0.414954165	-1.59005414
153	TCGA-76-4927-01	M-Lb	0.05224355	-1.268149169	0.101186325	0.254555409	-2.371674375	-2.301185768	-1.640398083	-0.452162674	-0.038523649	0.21666231	0.086574265	-0.517530087	0.618687977	0.469317867	-0.859810565	-1.092086446	0.965892485	-1.346961685	-2.412035827	0.635422548	-0.308589249	-0.958457222	0.033721722	-0.146542378	-0.812858761	0.065139916	-1.490980804	-0.495744377	0.039391278	0.490018632	0.394190401
154	TCGA-76-4928-01	M-La	0.119163751	2.242119312	1.170474561	0.159696037	0.870572758	0.529895224	-0.376639669	0.029090123	0.542147036	0	-0.78181042	-2.743602322	0.151813183	0.075574932	-0.859810565	0.703171055	-0.132061732	-1.397633011	-1.199347653	1.796190269	-1.176973934	-0.92992966	-0.833962901	-0.928494407	4.639092366	0.280930361	-1.490980804	-0.804447078	4.978852891	-1.218281079	-0.935892328
155	TCGA-76-4929-01	M-Lb	0.06468979	-0.574722784	-0.678551543	-0.097812958	0.645472396	-0.560760002	-0.901408026	-0.873916867	0.434843375	-0.756397558	-0.6849042	0.121404686	-1.067905129	-0.400412775	-0.219837561	-1.942645867	-0.633862956	-1.728723364	0.251053543	-1.076289433	-1.781577388	-1.30066259	-0.770809394	0.787856417	-2.271887573	-1.10611672	-0.8510078	-2.265346875	-0.812013734	-0.356863235	1.165661432
156	TCGA-76-4931-01	M-H	-1.226214911	0.049744243	0.308434617	-0.369631991	-1.501347504	-1.406335733	-0.634184381	-1.597080122	-0.53110221	-1.350264491	-1.06054331	0	-1.707878133	-1.206621163	0.0971382	-1.942645867	-1.145022103	-2.464826592	-0.866955279	0.220037693	-0.948730899	-1.263143563	-0.948244761	-0.62331582	0.026443216	0.247274667	-0.934575914	-0.330453001	-0.678435581	-0.581605362	0.105730158
157	TCGA-76-4932-01	M-La	-0.281584149	0.35890516	0	-1.236008898	-3.171176881	-1.571599704	-1.442311107	-0.510148484	0.543223448	-0.310799444	-2.805952766	-1.167128522	-1.707878133	-0.929630394	-0.277254562	-1.360089864	-1.545182075	-0.842812499	-1.323318564	1.244778672	-1.883522775	-0.324650622	-1.69726547	-0.46179244	1.961209618	-0.172178844	-0.908424801	0.428998475	-0.714207312	-1.160573607	-0.152039295
