# Supplementary material for: A prognostic matrix gene expression signature defines functional glioblastoma phenotypes and niches
Source: Commun Biol. 2026 Jan 5;9:18. doi: 10.1038/s42003-025-09245-8 (PMC12769572; doi:10.1038/s42003-025-09245-8)
Supplement: Supplementary file 5 — supplementary data 2 [file 42003_2025_9245_MOESM5_ESM.zip › Vishnoi-et-al-SourceData-COMMSBIO-24-8619B/Figure3/Figure3B/Figure3B-icp_pvalues.csv]

	gene	P.val_ab	P.val_aH	P.val_bH	mergedPvalue (Stauffer method)-P.val_aHAndP.val_bH	Benforroni-corrected P-value
1	C10orf54	0.646945302	0.011737163	0.004939781	0.000305835	0.018961769
2	CD27	0.668596775	0.001320181	0.00155721	1.24079E-05	0.00076929
3	CD274	4.50E-05	1.40E-05	0.206547436	0.000198955	0.012335238
4	CD276	0.004803702	5.76E-09	8.71E-06	7.60052E-13	4.71232E-11
5	CD28	0.327637308	1.07E-05	0.000207956	1.88118E-08	1.16633E-06
6	CD70	0.146536461	3.07E-05	0.001860203	5.17612E-07	3.20919E-05
7	CD80	0.911806211	0.019877393	0.030669695	0.002742814	0.17005448
8	CD86	0.068294431	0.000162772	0.022041692	3.66962E-05	0.002275163
9	CSF1	0.406986984	1.05E-06	2.10E-05	2.0419E-10	1.26598E-08
10	CSF1R	0.82235685	9.76E-07	1.17E-05	1.04014E-10	6.44885E-09
11	CTLA4	0.625585522	0.00011382	0.001911369	1.64538E-06	0.000102013
12	DKFZp686O24166	0.001587613	0.031391544	0.187083991	0.025939772	1
13	FLT3	0.10090528	0.001636174	9.97E-05	1.24005E-06	7.68833E-05
14	HAVCR2	0.251579393	0.002990058	0.03742162	0.000679073	0.042102529
15	HHLA2	0.007047462	0.082035407	0.622251596	0.222507112	1
16	ICOS	0.575433238	0.028416693	0.138706962	0.017224757	1
17	ICOSLG	0.287916753	0.000144604	2.25E-05	2.54429E-08	1.57746E-06
18	IDO1	0.000312763	0.000480548	0.888386431	0.070323456	1
19	LAG3	0.062185811	0.672253501	0.075669908	0.242246095	1
20	NT5E	0.002378128	0.067498087	0.379853383	0.101476541	1
21	PDCD1	0.53943114	0.00135439	0.001835172	1.4907E-05	0.000924237
22	PDCD1LG2	0.000275685	0.000237775	0.329856036	0.002700476	0.167429515
23	TIGIT	0.436380804	0.003489726	0.000531098	1.20872E-05	0.000749408
24	TLR3	0.086291683	0.46862662	0.240035316	0.28944175	1
25	TNFRSF18	0.0506097	1.07E-05	0.002669729	3.25241E-07	2.0165E-05
26	TNFRSF4	0.000180462	0.000218031	0.926517266	0.071936142	1
27	TNFRSF9	0.120746732	4.00E-05	0.000255966	7.77269E-08	4.81907E-06
28	TNFSF18	0.400235559	0.234723867	0.987202263	0.857006287	1
29	TNFSF4	0.739676543	1.65E-07	2.50E-05	4.66308E-11	2.89111E-09
30	TNFSF9	0.10091006	0.007006608	2.17E-05	1.84376E-06	0.000114313
31	VTCN1	0.000316634	0.081814593	0.268341914	0.077534407	1
32	C10orf54	0.646945302	0.011737163	0.004939781	0.000305835	0.018961769
33	CD27	0.668596775	0.001320181	0.00155721	1.24079E-05	0.00076929
34	CD274	4.50E-05	1.40E-05	0.206547436	0.000198955	0.012335238
35	CD276	0.004803702	5.76E-09	8.71E-06	7.60052E-13	4.71232E-11
36	CD28	0.327637308	1.07E-05	0.000207956	1.88118E-08	1.16633E-06
37	CD70	0.146536461	3.07E-05	0.001860203	5.17612E-07	3.20919E-05
38	CD80	0.911806211	0.019877393	0.030669695	0.002742814	0.17005448
39	CD86	0.068294431	0.000162772	0.022041692	3.66962E-05	0.002275163
40	CSF1	0.406986984	1.05E-06	2.10E-05	2.0419E-10	1.26598E-08
41	CSF1R	0.82235685	9.76E-07	1.17E-05	1.04014E-10	6.44885E-09
42	CTLA4	0.625585522	0.00011382	0.001911369	1.64538E-06	0.000102013
43	DKFZp686O24166	0.001587613	0.031391544	0.187083991	0.025939772	1
44	FLT3	0.10090528	0.001636174	9.97E-05	1.24005E-06	7.68833E-05
45	HAVCR2	0.251579393	0.002990058	0.03742162	0.000679073	0.042102529
46	HHLA2	0.007047462	0.082035407	0.622251596	0.222507112	1
47	ICOS	0.575433238	0.028416693	0.138706962	0.017224757	1
48	ICOSLG	0.287916753	0.000144604	2.25E-05	2.54429E-08	1.57746E-06
49	IDO1	0.000312763	0.000480548	0.888386431	0.070323456	1
50	LAG3	0.062185811	0.672253501	0.075669908	0.242246095	1
51	NT5E	0.002378128	0.067498087	0.379853383	0.101476541	1
52	PDCD1	0.53943114	0.00135439	0.001835172	1.4907E-05	0.000924237
53	PDCD1LG2	0.000275685	0.000237775	0.329856036	0.002700476	0.167429515
54	TIGIT	0.436380804	0.003489726	0.000531098	1.20872E-05	0.000749408
55	TLR3	0.086291683	0.46862662	0.240035316	0.28944175	1
56	TNFRSF18	0.0506097	1.07E-05	0.002669729	3.25241E-07	2.0165E-05
57	TNFRSF4	0.000180462	0.000218031	0.926517266	0.071936142	1
58	TNFRSF9	0.120746732	4.00E-05	0.000255966	7.77269E-08	4.81907E-06
59	TNFSF18	0.400235559	0.234723867	0.987202263	0.857006287	1
60	TNFSF4	0.739676543	1.65E-07	2.50E-05	4.66308E-11	2.89111E-09
61	TNFSF9	0.10091006	0.007006608	2.17E-05	1.84376E-06	0.000114313
62	VTCN1	0.000316634	0.081814593	0.268341914	0.077534407	1
