# Supplementary material for: A prognostic matrix gene expression signature defines functional glioblastoma phenotypes and niches
Source: Commun Biol. 2026 Jan 5;9:18. doi: 10.1038/s42003-025-09245-8 (PMC12769572; doi:10.1038/s42003-025-09245-8)
Supplement: Supplementary file 5 — supplementary data 2 [file 42003_2025_9245_MOESM5_ESM.zip › Vishnoi-et-al-SourceData-COMMSBIO-24-8619B/Figure3/Figure3A/Figure3A-cell_type_fraction_and_infilration.csv]

	PATIENT_BARCODE	Tumor_Sample_ID	source	Infiltration	B.Cells.Memory	B.Cells.Naive	Plasma.Cells	T.Cells.CD8	T.Cells.CD4.Naive	T.Cells.CD4.Memory.Activated	T.Cells.CD4.Memory.Resting	T.Cells.Follicular.Helper	T.Cells.Regulatory.Tregs	T.Cells.gamma.delta	NK.Cells.Activated	NK.Cells.Resting	Monocytes	Macrophages.M0	Macrophages.M1	Macrophages.M2	Dendritic.Cells.Resting	Dendritic.Cells.Activated	Mast.Cells.Activated	Mast.Cells.Resting	Eosinophils	Neutrophils
1	TCGA-02-0047	TCGA-02-0047-01	mH	0.235745192	0.014364386	0	0	0.021008811	0	0	0.090354428	0.028437053	0.019105289	0	0.000868253	0.051551929	0.003504905	0.306603175	0.005361258	0.425598039	0	0	0	0.013924302	0	0.019318172
2	TCGA-02-0055	TCGA-02-0055-01	mH	0.298775863	0.005958078	0	0.006196791	0.020465832	0	0	0.03357391	0.008749279	0	0	0.033079218	0	0.181828388	0.092123794	0.000653278	0.461887394	0	0.003796788	0.115412334	0	0	0.036274915
3	TCGA-02-2485	TCGA-02-2485-01	mLb	0.049500604	0.016485737	0	0.006619544	0.015522784	0	0	0	0.198057478	0	0.054340986	0.105907042	0	0.073433065	0.006171912	0.074522775	0.342673031	0	0	0.094994105	0	0.011271542	0
4	TCGA-02-2486	TCGA-02-2486-01	mLb	0.222014634	0	0.005789691	0.000746418	0.061883437	0	0.011994378	0.050163377	0.031464861	0.02451085	0	0	0.034974447	0.132906125	0	0.007135385	0.543045724	0	0.007999784	0	0.041282919	0	0.046102604
5	TCGA-06-0125	TCGA-06-0125-01	mLb	0.069239778	0	0.012726965	0	0	0.088249368	0	0	0.026580574	0	0.023812937	0.000290715	0.013759071	0	0.354498299	0.004789242	0.313120661	0	0	0	0.085491342	0	0.076680825
6	TCGA-06-0125	TCGA-06-0125-02	mH	0.292691422	0	0.012726965	0	0	0.088249368	0	0	0.026580574	0	0.023812937	0.000290715	0.013759071	0	0.354498299	0.004789242	0.313120661	0	0	0	0.085491342	0	0.076680825
7	TCGA-06-0130	TCGA-06-0130-01	mH	0.573796413	0	0.004841275	0	0.097803575	0	0	0	0.036328952	0.010397399	0.028684581	0.058040618	0	0.085214199	0	0.104505412	0.529451014	0.009310102	0	0.027089163	0	0	0.00833371
8	TCGA-06-0141	TCGA-06-0141-01	mH	0.846499276	0.01556923	0.005432721	0	0.040724936	0	0	0.04199525	0.004522768	0	0	0	0.063074038	0.081889386	0.072978898	0.003819208	0.59152189	0.003128924	0	0	0.036562224	0	0.038780526
9	TCGA-06-0152	TCGA-06-0152-02	mH	0.221231923	NA	NA	NA	NA	NA	NA	NA	NA	NA	NA	NA	NA	NA	NA	NA	NA	NA	NA	NA	NA	NA	NA
10	TCGA-06-0171	TCGA-06-0171-02	mH	0.561814388	NA	NA	NA	NA	NA	NA	NA	NA	NA	NA	NA	NA	NA	NA	NA	NA	NA	NA	NA	NA	NA	NA
11	TCGA-06-0190	TCGA-06-0190-01	mH	0.369779957	0.001607826	0	0.000392855	0.014284047	0	0	0.034201963	0.047731384	0	0.0223769	0.027775671	0	0.077039569	0.062215944	0.006558189	0.411501922	0	0	0.26316468	0	0.000698081	0.030450968
12	TCGA-06-0190	TCGA-06-0190-02	mH	0.461587308	0.001607826	0	0.000392855	0.014284047	0	0	0.034201963	0.047731384	0	0.0223769	0.027775671	0	0.077039569	0.062215944	0.006558189	0.411501922	0	0	0.26316468	0	0.000698081	0.030450968
13	TCGA-06-0210	TCGA-06-0210-02	mH	0.233073102	0.007112382	0.002862378	0	0.033838107	0	0	0.150109313	0.012410683	0	0	0	0.064801636	0.124901127	0	0	0.489647544	0	0.001633644	0	0.022032933	0	0.090650253
14	TCGA-06-0210	TCGA-06-0210-01	mH	0.289316485	0.007112382	0.002862378	0	0.033838107	0	0	0.150109313	0.012410683	0	0	0	0.064801636	0.124901127	0	0	0.489647544	0	0.001633644	0	0.022032933	0	0.090650253
15	TCGA-06-0211	TCGA-06-0211-01	mLb	0.319387349	0.004211647	0.001597703	0	0	0.025464299	0	0	0.039841446	0	0	0.009475992	0.033747446	0.009207617	0.098088849	0.015639821	0.719582281	0	0	0	0.02906936	0	0.014073538
16	TCGA-06-0211	TCGA-06-0211-02	mH	0.2302484	0.004211647	0.001597703	0	0	0.025464299	0	0	0.039841446	0	0	0.009475992	0.033747446	0.009207617	0.098088849	0.015639821	0.719582281	0	0	0	0.02906936	0	0.014073538
17	TCGA-06-0878	TCGA-06-0878-01	mLb	0.185698187	0.007200663	0	0.001514105	0	0	0	0.070580762	0.016497118	0.010150632	0.021913435	0	0.073379522	0	0.289494538	0.003871639	0.391885025	0	0	0.092192618	0	0.002827435	0.018492507
18	TCGA-06-0882	TCGA-06-0882-01	mLa	0.263486807	0.001746975	0.001328227	0	0.038064051	0	0	0.14088045	0.005481459	0.000425975	0	0.002728696	0.063632503	0.142788194	0	0.002520434	0.56761627	0	0.00301396	0.00729247	0	0	0.022480335
19	TCGA-06-1804	TCGA-06-1804-01	mLa	0.109658633	0.064855665	0	0	0.026616243	0	0	0.089431298	0.027506092	0.004452224	0	0.001422961	0.054832031	0.097264823	0	0.038140875	0.410831769	0	0	0	0.110316326	0	0.074329694
20	TCGA-06-2557	TCGA-06-2557-01	mLb	0.23089073	0	0.027385785	0.014138929	0.043066027	0	0	0.0642976	0.03717075	0.002871114	0	0.039315807	0	0.077089999	0	0.034135631	0.63176592	0	0	0.021145256	0	0	0.007617182
21	TCGA-06-2558	TCGA-06-2558-01	mLa	0.15826283	0.022594135	0	0	0.05552635	0	0	0.104870749	0.006678255	0.002284709	0	0	0.009221946	0.112786468	0.037514252	0	0.59908992	0	0	0.021251921	0	0	0.028181295
22	TCGA-06-2559	TCGA-06-2559-01	mLb	0.05225838	0	0.007082546	0	0.081919035	0	0	0.077360013	0.04088587	0.020359291	0	0.019883414	0.068215029	0.118384706	0.09969287	0.009328052	0.388327052	0	0	0	0.029068191	0	0.039493931
23	TCGA-06-2561	TCGA-06-2561-01	mLa	0.264742439	0.002083917	0.000640988	0	0.105485387	0	0	0.077871759	0.014099947	0	0	0	0.035212302	0.175802503	0	0.000305025	0.518509841	0	0	0	0.033064117	0	0.036924215
24	TCGA-06-2562	TCGA-06-2562-01	mH	0.144802915	0.004227599	0.005309726	0	0.032818118	0	0	0.094183762	0.009684095	0.018013633	0	0	0.088460399	0.031130421	0.079050179	0	0.508971976	0	0.005093001	0.080133833	0	0	0.042923259
25	TCGA-06-2563	TCGA-06-2563-01	mLb	0.07918633	0	0.009103011	0	0	0	0	0.097893691	0.003368368	0	0.017575674	0.017013388	0	0.008345209	0.00617835	0.012587629	0.660746437	0	0.015711152	0	0.127190402	0	0.024286688
26	TCGA-06-2564	TCGA-06-2564-01	mLb	0.154944657	0	0.002009564	0	0.022286232	0	0	0.118581705	0.007935029	0.000198015	0	0.002674068	0.084250414	0.033448275	0	0	0.610370539	0	0	0	0.079747871	0	0.038498288
27	TCGA-06-2565	TCGA-06-2565-01	mLb	0.042119414	0.013721743	0.002095574	0	0.049496398	0	0	0.133339709	0.004819767	0.00210856	0	0.009574141	0	0.03651472	0	0.016487058	0.590946811	0.004571851	0	0	0.136323669	0	0
28	TCGA-06-2567	TCGA-06-2567-01	mLa	0.207508644	0.009766584	0	0.001957565	0.002313502	0	0	0.030527801	0.062243184	0	0	0.059685427	0	0.159177784	0	0.017483425	0.559573587	0	0	0.038771958	0	0.004446258	0.054052925
29	TCGA-06-2569	TCGA-06-2569-01	mH	0.080048385	0	0	0	0.032916879	0	0	0.20440389	0.005741516	0.012316936	0	0.020598964	0.062778145	0.054232198	0.137792738	0	0.395208313	0	0.020954555	0	0.053055868	0	0
30	TCGA-06-5408	TCGA-06-5408-01	mLb	0.086093591	0.002688459	0.005449488	0.000685752	0.00334779	0	0	0.003202009	0.031230107	0.014897083	0.011756018	0.024668486	0	0.07894187	0	0.01442272	0.655196261	0	0.000614672	0	0.112072374	0.001282088	0.039544824
31	TCGA-06-5410	TCGA-06-5410-01	mH	0.620517424	0.010200726	0.006013505	0	0.019367419	0	0.011604114	0.048244397	0	0.008914286	0	0	0.059728217	0.096185262	0	0.002360867	0.674913665	0.003736021	0	0.003246517	0	0	0.055485003
32	TCGA-06-5411	TCGA-06-5411-01	mLa	0.11193304	0.020618344	0	0.006641723	0.07179675	0	0	0.043265571	0.002094197	0	0	0.000506228	0.039260753	0.246437043	0	0.009557121	0.529413968	0	0	0.009915362	0	0.003674008	0.016818933
33	TCGA-06-5412	TCGA-06-5412-01	mH	0.656650043	0.007486067	0	0	0.025073081	0	0	0.030038877	0.015139487	0.019394149	0	0.016490438	0.018582231	0.15557722	0	0.000951329	0.533977403	0	0.003032162	0.128684022	0	0	0.045573535
34	TCGA-06-5413	TCGA-06-5413-01	mH	0.215083458	0.034002251	0.002467487	0	0.068363576	0	0	0.060194139	0.024786659	0	0	0	0.062897125	0.033456041	0	0.004594607	0.636381136	0	0	0	0.030342214	0	0.042514765
35	TCGA-06-5414	TCGA-06-5414-01	mLb	0.184251859	0	0.005712819	0	0	0	0	0.198293705	0.015506799	0.013868884	0	0	0.097369693	0.041854241	0.020719595	0.013381783	0.517771336	0	0	0.02982045	0	0	0.045700694
36	TCGA-06-5415	TCGA-06-5415-01	mLa	0.084148529	0.02640155	0.004359061	0	0.172869909	0	0	0.108866385	0.043229812	0.019382256	0	0.006980288	0.014167245	0.031534026	0	0.019458357	0.516670942	0	0	0	0.036080172	0	0
37	TCGA-06-5416	TCGA-06-5416-01	mLa	0.071274641	0.004564372	0	0.048721295	0.078325581	0	0	0	0.086225666	0	0.007446612	0.029591792	0	0	0.288255627	0.016587742	0.359027854	0	0	0.08125346	0	0	0
38	TCGA-06-5418	TCGA-06-5418-01	mLb	0.153962949	0.031089613	0	0.000376465	0	0	0	0.086630826	0.011627404	0	0	0.021864665	0.060289284	0.178481544	0	0	0.539587272	0	0.001117491	0.020582759	0	0.001411099	0.046941578
39	TCGA-06-5856	TCGA-06-5856-01	mLb	0.095065699	0.007070479	0	0.003359511	0.015126959	0	0	0.032906409	0	0	0	0	0.021821838	0.116541559	0	0.006327271	0.756200761	0	0	0	0.01221395	0	0.028431263
40	TCGA-06-5858	TCGA-06-5858-01	mLa	0.152046446	0.005162027	0	0	0	0	0	0.024574503	0.023542348	0	0.002937095	0.025306861	0	0.106032719	0	0.010974781	0.737757627	0	0	0.036823955	0	0	0.026888083
41	TCGA-06-5859	TCGA-06-5859-01	mLa	0.200183498	0.006702966	0.0013728	0	0.063023481	0	0	0.14261741	0.008356999	0	0	0.058739875	0	0.063977221	0	0.014809026	0.602077047	0	0	0.0252971	0	0	0.013026074
42	TCGA-12-0821	TCGA-12-0821-01	mLa	0.044463608	0	0.000337218	0.001011248	0.041349478	0	0	0.015943407	0.054115023	0.026658855	0	0	0.082357009	0.003115965	0.364468963	0	0.394755236	0	0	0	0.004482562	0	0.011405034
43	TCGA-12-1597	TCGA-12-1597-01	mLa	0.04758795	0.04370581	0	0	0	0	0	0.051775552	0.05030617	0	0	0.043772268	0	0.116344887	0	0.007227077	0.659066858	0	0	0.021521953	0	0	0.006279426
44	TCGA-12-3650	TCGA-12-3650-01	mLb	0.056324966	0.012889212	0	0	0.120698742	0	0	0.032873613	0.024764954	0.012967392	0	0	0.045704099	0.010781887	0.02876219	0.002029069	0.599541154	0	0	0	0.090954391	0	0.018033297
45	TCGA-12-3652	TCGA-12-3652-01	mLb	0.064077158	0	0.007614951	0	0.067004549	0	0	0.025918013	0.018448283	0.004769526	0.053484051	0.015089564	0	0	0.079898275	0.017623591	0.553463983	0	0	0	0.141025475	0	0.015659739
46	TCGA-12-3653	TCGA-12-3653-01	mLb	0.060728676	0	0.00235983	0	0.041700067	0	0	0.153408405	0.026190197	0.002711961	0	0.021836327	0	0.057136815	0	0.04185034	0.474900527	0	0.00032644	0	0.152412108	0	0.025166983
47	TCGA-12-5295	TCGA-12-5295-01	mLb	0.219851897	0.001507087	0.002322788	0	0.081017825	0	0.001410292	0.083130929	0.014311664	0	0.007380335	0	0	0.039094044	0	0.021283677	0.65302984	0	0	0	0.086892486	0.001116127	0.007502906
48	TCGA-12-5299	TCGA-12-5299-01	mLb	0.035401352	0.001320731	0.001177635	0.000368976	0.009864388	0	0	0.142012303	0.006174481	0.015831432	0	0.012107481	0.080365751	0.098372205	0	0.031560739	0.441940879	0	0.014428384	0	0.079906107	0.011473045	0.053095464
49	TCGA-14-0736	TCGA-14-0736-02	mLb	0.422108848	NA	NA	NA	NA	NA	NA	NA	NA	NA	NA	NA	NA	NA	NA	NA	NA	NA	NA	NA	NA	NA	NA
50	TCGA-14-0781	TCGA-14-0781-01	mH	0.667849719	0	0.048195227	0	0.025312073	0	0	0.077185805	0.003899337	0.021210083	0	0	0.065942655	0.152373672	0	0	0.54159646	0	0.006933708	0.025170285	0	0	0.032180695
51	TCGA-14-0787	TCGA-14-0787-01	mLb	0.088095004	0.078496007	0	0	0.041842267	0	0	0.152424537	0.011674051	0	0	0.003575879	0.003821046	0.037831964	0	0.030518812	0.53761938	0.000383322	0	0	0.086813475	0	0.014999259
52	TCGA-14-0789	TCGA-14-0789-01	mH	0.364892272	0.006490404	0.007974453	0	0	0	0	0.176264533	0.028704579	0.03947164	0	0	0.140407236	0.035506711	0.084811844	0.003465598	0.359402704	0	0	0.076102918	0	0	0.04139738
53	TCGA-14-0790	TCGA-14-0790-01	mLa	0.053982383	0	0.015337649	0	0.02919691	0.019267458	0	0.000682591	0.084456332	0	0	0.049491756	0	0.008314713	0	0.066446848	0.386536348	0	0	0	0.329980088	0	0.010289307
54	TCGA-14-0817	TCGA-14-0817-01	mLb	0.092101225	0.00607966	0	0	0.018759133	0	0	0.052262876	0.024472125	0	0	0.039446324	0	0.160763902	0	0.024024498	0.545603887	0	0	0.112769181	0	0.005094434	0.01072398
55	TCGA-14-1034	TCGA-14-1034-02	mLb	0.010361871	0.010543582	0	0	0.036872869	0	0	0.024048233	0.013867938	0	0	0	0	0.248677452	0	0	0.474043431	0	0	0	0.131971485	0	0.05997501
56	TCGA-14-1034	TCGA-14-1034-01	mLb	0.233387753	0.010543582	0	0	0.036872869	0	0	0.024048233	0.013867938	0	0	0	0	0.248677452	0	0	0.474043431	0	0	0	0.131971485	0	0.05997501
57	TCGA-14-1402	TCGA-14-1402-02	mLb	0.10061257	NA	NA	NA	NA	NA	NA	NA	NA	NA	NA	NA	NA	NA	NA	NA	NA	NA	NA	NA	NA	NA	NA
58	TCGA-14-1823	TCGA-14-1823-01	mLb	0.245366271	0.005989489	0	0	0.041591027	0	0	0.183247107	0.005112266	0.01678749	0	0.003024454	0.080273826	0.163936377	0	0.00260008	0.426765634	0	0.002967841	0.028724952	0	0	0.038979456
59	TCGA-14-1825	TCGA-14-1825-01	mLa	0.044828662	0.035295798	0	0	0.032415674	0	0	0.175678556	0.067574318	0.01978588	0	0.013648241	0.074501835	0.05921258	0	0	0.432210172	0	0	0	0.059106108	0	0.030570838
60	TCGA-14-1829	TCGA-14-1829-01	mLb	0.202917742	0.015957098	0	0	0.033310573	0	0.005090926	0.094867011	0	0	0	0	0.049146682	0.276399789	0	0.005341192	0.489486913	0	0.009040158	0	0.007866019	0	0.013493639
61	TCGA-14-2554	TCGA-14-2554-01	mLb	0.169755266	0.01178685	0.003408996	0	0.052159974	0	0	0.186635813	0	0.003092463	0	0.009586545	0.106217791	0.168382803	0	0.000596307	0.339563193	0	0.007450621	0.086675882	0	0.006002002	0.018440761
62	TCGA-16-0846	TCGA-16-0846-01	mLa	0.159117306	0.011846378	0	0.003115423	0.07040971	0	0	0.078087923	0.013562696	0	0	0.011499683	0	0.136812154	0	0.082636925	0.47802972	0	0	0.108926582	0	0.002964314	0.002108492
63	TCGA-16-1045	TCGA-16-1045-01	mLb	0.305695456	0	0.014382268	0	0.020541694	0	0	0.100860445	0.010515124	0.000997474	0	0	0.051039068	0.017545107	0	0.00081509	0.725275626	0	0	0	0.037429667	0	0.020598436
64	TCGA-19-0957	TCGA-19-0957-02	mLa	0.169959158	NA	NA	NA	NA	NA	NA	NA	NA	NA	NA	NA	NA	NA	NA	NA	NA	NA	NA	NA	NA	NA	NA
65	TCGA-19-1389	TCGA-19-1389-02	mH	0.334001232	NA	NA	NA	NA	NA	NA	NA	NA	NA	NA	NA	NA	NA	NA	NA	NA	NA	NA	NA	NA	NA	NA
66	TCGA-19-1390	TCGA-19-1390-01	mLa	0.040462307	0	0.008042399	0	0.039796695	0	0.004581125	0.137777787	0	0	0	0.023037246	0.163710428	0.088312208	0	0	0.39310442	0	0.006594114	0	0.081441858	0	0.05360172
67	TCGA-19-1787	TCGA-19-1787-01	mLa	0.165577039	0.054680901	0	0	0.066243733	0	0	0.024960295	0.017780977	0.010910638	0	0	0	0	0.040629662	0.013872497	0.659314153	0	0.006328076	0	0.093963057	0	0.011316012
68	TCGA-19-2619	TCGA-19-2619-01	mLb	0.098938469	0.020293734	0	0	0.024291098	0	0	0.095430635	0.058854327	0.0192593	0	0.00070927	0.166905149	0.098069387	0.076630639	0	0.343091937	0	0	0.068911221	0	0.005383383	0.022169919
69	TCGA-19-2620	TCGA-19-2620-01	mLa	0.160676253	0	0.014449344	0	0.046849402	0	0	0.064675504	0.012857332	0	0	0.101434427	0.001585916	0.096817002	0	0	0.481642351	0	0.004853939	0.134612129	0	0.006242059	0.033980595
70	TCGA-19-2624	TCGA-19-2624-01	mLb	0.047846774	0	0.016711492	0	0.068206288	0	0	0.088129362	0.130717334	0	0	0.013363461	0.175441113	0.093720855	0.017201613	0.001756358	0.305510375	0	0.001813921	0.079665464	0	0.00251068	0.005251683
71	TCGA-19-2625	TCGA-19-2625-01	mLa	0.316982453	2.73E-05	0.026180011	0.000619129	0.039219058	0	0	0.127071296	0.006799639	0.009933243	0	0.044070091	0.209738843	0.116400041	0.009145769	0.012083579	0.240962462	0	0	0	0.107617596	0.017215481	0.03291643
72	TCGA-19-4065	TCGA-19-4065-02	mH	0.398367734	0.094899805	0	0	0	0	0	0.05692161	0.017887881	0	0	0.013454433	0	0.139167802	0	0.012971605	0.608546134	0.003119603	0	0	0.040956274	0.003360409	0.008714443
73	TCGA-19-4065	TCGA-19-4065-01	mH	0.35044669	0.094899805	0	0	0	0	0	0.05692161	0.017887881	0	0	0.013454433	0	0.139167802	0	0.012971605	0.608546134	0.003119603	0	0	0.040956274	0.003360409	0.008714443
74	TCGA-19-5960	TCGA-19-5960-01	mLa	0.013335298	0	0	0	0.070435256	0	0	0.212609023	0.103288939	0	0	0.083593658	0	0.032024017	0	0.009527879	0.480117208	0	0.001615469	0	0.004458644	0.002329906	0
75	TCGA-26-5132	TCGA-26-5132-01	mLa	0.075114532	0.014858835	0.002198397	0	0.069977162	0	0	0.056605916	0.073273378	0.037810372	0	0	0.112855369	0.030563626	0	0	0.533957063	0	0	0	0.048984233	0	0.018915649
76	TCGA-26-5133	TCGA-26-5133-01	mLa	0.055434805	0.058417909	0	0.015848777	0.081164165	0.010635193	0	0.038644291	0	0.030270829	0	0.024594191	0.02477599	0.071977104	0	0	0.501974565	0	0	0	0.141696986	0	0
77	TCGA-26-5134	TCGA-26-5134-01	mLa	0.058933529	0.014876151	0.002673658	0	0.125685922	0	0	0.072627811	0.007462837	0.009654657	0	0	0.072373438	0.017906778	0.252906603	0	0.345075424	0	0.005552781	0	0.073203941	0	0
78	TCGA-26-5135	TCGA-26-5135-01	mH	0.104920546	0.004349756	0.003773383	0	0.02776844	0	0	0.106747638	0.02051348	0.038203033	0	0.019875032	0.085672191	0.042491595	0.142385282	0	0.414697673	0	0.002118388	0.06848042	0	0	0.022923689
79	TCGA-26-5136	TCGA-26-5136-01	mLa	0.140971667	0	0.032480124	0.006539691	0.033781941	0	0	0.110200478	0.035538917	0	0	0.004908441	0.034816106	0.18450208	0	0.017313543	0.523520732	0	0	0	0.003196538	0	0.013201409
80	TCGA-26-5139	TCGA-26-5139-01	mLb	0.121182941	0	0.005177411	0	0.054076326	0	0	0.156533538	0.022198111	0.039713514	0	0	0.110760617	0.029685736	0.043696	0.007263879	0.428095737	0	0.000355447	0.072812336	0	0	0.029631348
81	TCGA-27-1830	TCGA-27-1830-01	mH	0.248398715	0.01634447	0	0.013904714	0.0378357	0	0	0	0.04051659	0	0	0.047336938	0	0.058400413	0	0.001856067	0.473667821	0	0.000322082	0.280258894	0	0	0.029556311
82	TCGA-27-1831	TCGA-27-1831-01	mLb	0.261811848	0.000636326	0	0	0.057425084	0	0	0.066919302	0.014938044	0	0.039014181	0.069214092	0	0.211286379	0	0.028770604	0.467821981	0	0.002221753	0.018995487	0	0.017705265	0.005051504
83	TCGA-27-1832	TCGA-27-1832-01	mH	0.346746026	0.021397434	0.006394791	0	0.077650539	0	0	0.071195622	0.033848821	0.031087857	0	0.025305705	0.0556356	0.175678525	0	0.018430631	0.433583302	0	0	0	0.041042302	0	0.00874887
84	TCGA-27-1834	TCGA-27-1834-01	mLa	0.190236424	0.038037209	0	0	0.029919832	0	0	0.055118353	0.017040677	0	0	0.021117587	0	0.143855556	0	0.021893422	0.630975305	0	0	0	0.029786091	0	0.012255967
85	TCGA-27-1835	TCGA-27-1835-01	mLb	0.050456749	0.002858191	0	0	0	0.04006652	0	0.0201523	0.036508956	0	0.087160821	0.061810401	0	0	0.05771963	0.016086686	0.394221445	0	0.00406343	0	0.268259674	0	0.011091946
86	TCGA-27-1837	TCGA-27-1837-01	mLa	0.146174318	0	0.002801556	0.003016869	0.020751197	0	0	0.185934987	0.033625934	0	0	0.053834127	0.146964086	0.049383535	0.030081694	0.051370065	0.248930814	0.001798285	0	0	0.16062154	0	0.01088531
87	TCGA-27-2519	TCGA-27-2519-01	mLa	0.357465153	0.065332516	0	0	0.054474604	0	0	0.179620207	0.011765582	0.014035874	0	0.039026424	0.00232866	0.099481283	0	0.010974542	0.483127229	0	0	0.012286048	0	0	0.027547031
88	TCGA-27-2523	TCGA-27-2523-01	mLb	0.042979232	0.015949908	0.001893388	0	0	0	0	0.017240957	0.015746878	0.010695008	0.018424901	0.011685676	0	0	0.296184317	0	0.549321525	0	0.01725861	0	0.045598831	0	0
89	TCGA-27-2524	TCGA-27-2524-01	mH	0.138883608	0.00132891	0.002104933	0.001106145	0	0	0	0.029807007	0.048215231	0.01208964	0.054758315	0	0.042640064	0	0.357312213	0.003577945	0.304932244	0	0	0.128120751	0	0.004869863	0.009136739
90	TCGA-27-2526	TCGA-27-2526-01	mLb	0.136701486	0.021562919	0.004685986	0	0.214572439	0	0	0.049738459	0.051255943	0.010693868	0	0.04595144	0.016362522	0.053211343	0	0.023440131	0.450619065	0	0.012340785	0	0.038706587	0.002830306	0.004028206
91	TCGA-27-2528	TCGA-27-2528-01	mH	0.127751016	0	0.011980932	0	0	0	0	0.034827114	0.046724413	0	0	0.021052618	0.048204913	0.024116388	0.34130452	0	0.431969912	0	0	0.039819191	0	0	0
92	TCGA-28-1747	TCGA-28-1747-01	mLa	0.167260433	0	0.004617235	0	0.046331735	0	0	0.183281311	0.005822017	0	0	0.052809194	0.020500637	0.059726387	0	0.022003214	0.558107725	0	0.008217623	0	0.02160719	0	0.01697573
93	TCGA-28-1753	TCGA-28-1753-01	mH	0.295568701	0.024062488	0	0	0.020036005	0	0	0	0.041660235	0.013697278	0	0.013169514	0.007480291	0	0.317052837	0.007252116	0.536709096	0	0	0.01252291	0	0	0.00635723
94	TCGA-28-2499	TCGA-28-2499-01	mLb	0.060798779	0	0.004460571	0	0.056479473	0	0	0.122426905	0.018354027	0.006514702	0	0.018464389	0.047685823	0.030416262	0	0.010000424	0.55720652	0	0.001822184	0	0.109421429	0	0.016747291
95	TCGA-28-2509	TCGA-28-2509-01	mLb	0.131253337	0.017884706	0	0	0.062044032	0	0.004642161	0.108647471	0.020436674	0	0	0	0.048971893	0.255831947	0	0	0.386315015	0	0.002634401	0	0.09255154	0	4.02E-05
96	TCGA-28-2510	TCGA-28-2510-01	mLa	0.252496698	0	0.056354817	0	0.117908133	0	0	0.103101929	0.054431296	0.014117026	0	0.002560327	0.081090537	0.121455408	0	0	0.385291694	0	0.005254061	0	0.005581535	0	0.052853238
97	TCGA-28-2513	TCGA-28-2513-01	mLb	0.629046225	0.020967638	0	0	0	0	0	0.137293853	0.02992461	0.016507525	0.017234826	0.024872826	0	0.128916235	0	0.064009739	0.503995622	0	0.004527263	0	0.039933026	0	0.011816836
98	TCGA-28-2514	TCGA-28-2514-01	mLb	0.103211909	0.00353696	0.009254299	0	0.116304696	0	0	0.090142452	0.026073279	0.041927223	0	0	0.131743823	0.098222087	0.061073962	0.02099704	0.265457013	0	0	0	0.1041406	0	0.031126566
99	TCGA-28-5204	TCGA-28-5204-01	mLb	0.067870595	0.038996516	0.0103824	0	0.055656702	0	0	0.138926592	0.009892491	0.008198663	0	0	0.029780676	0.049498737	0	0.028706679	0.52559633	0	0.001832822	0	0.081948867	0	0.020582524
100	TCGA-28-5207	TCGA-28-5207-01	mLa	0.117639729	0.015730617	0	0	0.047908636	0	0	0.084578401	0.011867575	0	0	0.071891123	0	0.082841242	0	0.018801784	0.592765947	0	0	0.035402572	0	0.02550001	0.012712093
101	TCGA-28-5208	TCGA-28-5208-01	mLb	0.088817502	0.038523592	0	0.002648334	0	0	0	0.045329257	0.124669126	0	0.017665016	0.045827083	0	0.004850527	0	0.007321645	0.613308064	0	0	0	0.088985966	0	0.010871391
102	TCGA-28-5209	TCGA-28-5209-01	mLb	0.029358787	0.009584403	0.004363079	0	0	0	0	0.0378387	0.024229064	0.02202742	0.058105725	0.005338175	0	0	0.43748105	0.019606695	0.339519598	0	0	0.024296493	0	0	0.017609597
103	TCGA-28-5213	TCGA-28-5213-01	mLb	0.450129266	0.032642529	0	0	0.040634932	0	0.01607303	0.074881586	0	0.040572819	0	0	0.075305933	0.167601601	0	0.002784122	0.428872071	0	0.003897409	0.061550314	0	0	0.055183654
104	TCGA-28-5215	TCGA-28-5215-01	mH	0.216262777	0	0.034648157	0.0231505	0.030885782	0	0	0.035057806	0.034641445	0	0	0.028202253	0	0.156878892	0	0.019393366	0.429039179	0	0	0.179180701	0	0.025416738	0.00350518
105	TCGA-28-5216	TCGA-28-5216-01	mH	0.106327608	0.007895361	0	0	0.091826229	0	0	0.12114239	0.006194941	0.012379582	0	0.008355589	0.101580052	0.164541878	0	0	0.36007943	0	0	0.079289145	0	0.015796648	0.030918755
106	TCGA-28-5218	TCGA-28-5218-01	mH	0.348728429	0	0.030963685	0.003592093	0.163412886	0	0.024738957	0	0.085905433	0.021758183	0	0	0.015618148	0.021761933	0.157992976	0.02072773	0.437185371	0	0	0	0	0	0.016342607
107	TCGA-28-5220	TCGA-28-5220-01	mLa	0.108589614	0.010728672	0.007426459	0	0.032021351	0	0	0.077306631	0.0089062	0	0	0.043273916	0.000329505	0.160036387	0	0.028130722	0.427726926	0	0	0	0.188243621	0	0.015869609
108	TCGA-32-1970	TCGA-32-1970-01	mLa	0.085837715	0	0.007217043	0	0.072711337	0	0	0.156809146	0.062176043	0.009481471	0	0	0.060619074	0.058643548	0	0.012101492	0.383612322	0	0.004675928	0	0.120068557	0.026336892	0.025547147
109	TCGA-32-1980	TCGA-32-1980-01	mLa	0.311591797	0.010363224	0.005121987	0	0.041268116	0	0	0.093937366	0.009370115	0.010716799	0	0.063011807	0.002179698	0.030064357	0.015440549	0.015930807	0.560743287	0	0	0.125614288	0	0	0.016237598
110	TCGA-32-1982	TCGA-32-1982-01	mLb	0.255434271	0.006828259	0.003625396	0	0.053959833	0	0	0.068482959	0.054769349	0	0	0.059925114	0	0.029390907	0	0.012363426	0.560020112	0	0	0.099921177	0	0.013300798	0.03741267
111	TCGA-32-2615	TCGA-32-2615-01	mH	0.12122927	0.014182815	0	0	0	0	0	0.207743122	0.012269793	0.00616201	0	0	0.107099999	0.113709062	0	0.006396072	0.400406848	0	0.006744219	0.058920089	0	0	0.066365971
112	TCGA-32-2616	TCGA-32-2616-01	mLa	0.176996636	0.041137281	0	0.001499581	0.067918358	0	0	0.097327219	0.038881969	0.01796925	0	0.01797442	0.029126425	0.02497018	0.105952191	0.003316563	0.515183321	0	0	0	0.012300547	0	0.026442694
113	TCGA-32-2632	TCGA-32-2632-01	mLb	0.24215805	0.017856901	0.003403347	0	0.072764492	0	0	0.087613481	0.015473713	0.031652738	0	0.020773879	0	0.060988584	0	0.017012855	0.628609862	0	0	0	0.028686112	0	0.015164035
114	TCGA-32-2634	TCGA-32-2634-01	mLa	0.05079875	0.000207781	0	0.002292245	0.023883683	0	0	0.025438354	0.056679927	0	0	0.028975021	0.010077044	0	0.018400607	0.002671267	0.725205339	0	0	0.094760828	0	0	0.011407902
115	TCGA-32-2638	TCGA-32-2638-01	mH	0.131068658	0	0.008199532	0	0	0	0	0.105080302	0.010208353	0.007327582	0	0.022866375	0.008473339	0.007499071	0	0.077699075	0.676428319	0.005472316	0	0	0.042348991	0	0.028396744
116	TCGA-32-4213	TCGA-32-4213-01	mH	0.315034075	0.022691361	0	0	0.065838832	0	0	0.11604123	0.025584877	0.011566905	0	0.035402171	0.006630572	0.061762853	0.000665359	0.055737269	0.568651953	0	0	0	0.019457313	0	0.009969305
117	TCGA-32-5222	TCGA-32-5222-01	mLb	0.133911173	0.002577404	0	0.001238378	0	0	0	0.073155738	0.005316992	0	0.017677168	0.050283175	0	0.172370025	0	0.031740212	0.509792608	0	0	0.001047189	0	0.067630322	0.067170789
118	TCGA-41-2571	TCGA-41-2571-01	mLa	0.068304675	0	0.030164761	0.00038649	0.060939449	0	0	0	0.064283543	0	0	0.033272124	0	0.065841582	0	0.00235013	0.525575758	0	0	0.210007292	0	0	0.00717887
119	TCGA-41-2572	TCGA-41-2572-01	mLb	0.178707686	0.007805145	0	0.003222413	0.055122674	0	0	0.047757494	0.039047202	0	0	0.001915574	0.053617524	0.048203291	0	0.07892525	0.620041962	0	0	0	0.029198423	0	0.015143049
120	TCGA-41-3915	TCGA-41-3915-01	mH	0.249277958	0.009108967	0.001841309	0.002236927	0.111508622	0	0	0.050485553	0.011853176	0.001087763	0	0	0.081349075	0.175371844	0	0.000990362	0.484588679	0	0	0	0.014751246	0	0.054826477
121	TCGA-41-4097	TCGA-41-4097-01	mH	0.385072133	0.021206668	0	0.002930728	0.078055025	0	0	0.095647016	0.021219553	0.011782568	0	0	0.077656407	0.050991857	0	0.00475037	0.558770341	0	0	0	0.033520566	0	0.043468901
122	TCGA-41-5651	TCGA-41-5651-01	mLa	0.02199663	0.065846674	0	0.012206566	0.088106472	0	0	0.233609823	0.039161144	0	0	0	0.022336867	0.049112147	0.162231466	0	0.274938051	0	0.002925467	0	0.049525322	0	0
123	TCGA-76-4925	TCGA-76-4925-01	mLa	0.030290425	0	0.014928937	0	0.081846358	0	0	0.066094293	0.009726995	0.039908371	0	0	0.062944152	0.070417821	0.261107014	0.004284131	0.364865336	0	0	0	0.008505438	0	0.015371154
124	TCGA-76-4926	TCGA-76-4926-01	mLa	0.09989093	0.061861185	0	0	0.03862569	0	0	0.129796324	0.019141798	0.011313424	0	0	0.072203896	0.073087602	0	0.0154457	0.478028215	0	0.003983686	0	0.066929579	0	0.029582902
125	TCGA-76-4927	TCGA-76-4927-01	mH	0.16835444	0.001715398	0.003392228	0	0.033102462	0	0	0.162618092	0.018451373	0.027450324	0	0	0.098672688	0.066224154	0	0.008331576	0.544578895	0	0	0	0.009432568	0	0.026030242
126	TCGA-76-4928	TCGA-76-4928-01	mH	0.466690686	0	0.010453145	0.000847793	0.035349805	0	0.0694373	0.079751325	0.002763861	0	0	0	0.059421275	0.134047033	0	0	0.444599011	0.024115803	0.000298065	0	0.094413941	0	0.044501644
127	TCGA-76-4929	TCGA-76-4929-01	mLa	0.087992817	0.002926072	0	0	0.041723983	0	0	0.091182289	0.004677201	0.000230869	0	0.029435911	0.054842273	0.035355277	0.043330577	0.001185686	0.592577861	0	0	0	0.084648624	0	0.017883376
128	TCGA-76-4931	TCGA-76-4931-01	mLa	0.037897884	0.00259715	0.00527049	0	0.051534582	0	0	0.125519204	0.01323565	0.015574156	0	0	0.111707813	0.030910659	0.178500932	0.004006761	0.377379556	0	0	0	0.046411848	0	0.037351199
129	TCGA-76-4932	TCGA-76-4932-01	mLb	0.095314591	0	0.011970972	0	0.035295113	0	0	0.002866006	0.011910429	0.007549824	0	0.02213612	0	0.05601103	0	0	0.723217544	0	0	0	0.105299943	0	0.023743021
