# Supplementary material for: A prognostic matrix gene expression signature defines functional glioblastoma phenotypes and niches
Source: Commun Biol. 2026 Jan 5;9:18. doi: 10.1038/s42003-025-09245-8 (PMC12769572; doi:10.1038/s42003-025-09245-8)
Supplement: Supplementary file 5 — supplementary data 2 [file 42003_2025_9245_MOESM5_ESM.zip › Vishnoi-et-al-SourceData-COMMSBIO-24-8619B/Figure4/Figure4C/Figure4C-mRNA_Angiogenesis-scores.csv]

	ID	Matrisom_class	AGscore
1	TCGA-02-0047-01	M-Lb	0.379218294
2	TCGA-02-0055-01	M-H	-0.758135972
3	TCGA-02-2485-01	M-La	0.204795415
4	TCGA-02-2486-01	M-H	-1.367101692
5	TCGA-06-0125-01	M-Lb	0.005059285
6	TCGA-06-0125-02	M-La	-0.325412829
7	TCGA-06-0130-01	M-La	-0.005031441
8	TCGA-06-0132-01	M-H	0.305140094
9	TCGA-06-0138-01	M-H	0.622672271
10	TCGA-06-0141-01	M-H	0.195799853
11	TCGA-06-0152-02	M-Lb	0.296019056
12	TCGA-06-0156-01	M-H	-0.192786433
13	TCGA-06-0157-01	M-Lb	0.783153197
14	TCGA-06-0158-01	M-H	0.200490843
15	TCGA-06-0168-01	M-H	0.14176926
16	TCGA-06-0171-02	M-H	0.543683143
17	TCGA-06-0174-01	M-H	-0.007435479
18	TCGA-06-0178-01	M-La	-0.600678778
19	TCGA-06-0184-01	M-La	0.367838398
20	TCGA-06-0187-01	M-La	0.113002672
21	TCGA-06-0190-01	M-La	0.315941143
22	TCGA-06-0190-02	M-La	0.566760533
23	TCGA-06-0210-01	M-La	-0.643589425
24	TCGA-06-0210-02	M-H	0.536315243
25	TCGA-06-0211-01	M-La	0.251248436
26	TCGA-06-0211-02	M-H	0.439766096
27	TCGA-06-0219-01	M-La	-0.280505891
28	TCGA-06-0238-01	M-Lb	-0.486955448
29	TCGA-06-0644-01	M-Lb	0.11627558
30	TCGA-06-0645-01	M-Lb	0.68504697
31	TCGA-06-0646-01	M-La	-0.066650319
32	TCGA-06-0649-01	M-La	0.150967418
33	TCGA-06-0686-01	M-La	0.209549857
34	TCGA-06-0743-01	M-La	0.128508405
35	TCGA-06-0744-01	M-La	0.431125317
36	TCGA-06-0745-01	M-La	0.362189348
37	TCGA-06-0747-01	M-La	-0.627569499
38	TCGA-06-0749-01	M-H	-0.423010836
39	TCGA-06-0750-01	M-H	0.543871597
40	TCGA-06-0878-01	M-La	-0.180320822
41	TCGA-06-0882-01	M-Lb	0.256020997
42	TCGA-06-1804-01	M-H	-0.326834288
43	TCGA-06-2557-01	M-H	-0.125131668
44	TCGA-06-2558-01	M-Lb	0.867260034
45	TCGA-06-2559-01	M-H	0.055119041
46	TCGA-06-2561-01	M-La	-0.149432792
47	TCGA-06-2562-01	M-La	0.369660084
48	TCGA-06-2563-01	M-La	0.48768183
49	TCGA-06-2564-01	M-Lb	0.160497543
50	TCGA-06-2565-01	M-Lb	0.788030587
51	TCGA-06-2567-01	M-Lb	-0.063480589
52	TCGA-06-2569-01	M-H	0.077643705
53	TCGA-06-5408-01	M-La	-0.235910873
54	TCGA-06-5410-01	M-La	0.512821924
55	TCGA-06-5411-01	M-La	0.216725923
56	TCGA-06-5412-01	M-Lb	1.220261462
57	TCGA-06-5413-01	M-Lb	0.725082486
58	TCGA-06-5414-01	M-H	-0.207336839
59	TCGA-06-5415-01	M-H	0.381104954
60	TCGA-06-5416-01	M-H	-0.581420316
61	TCGA-06-5418-01	M-H	-0.640914793
62	TCGA-06-5856-01	M-Lb	0.517043481
63	TCGA-06-5858-01	M-H	0.338460154
64	TCGA-06-5859-01	M-La	-0.423538557
65	TCGA-08-0386-01	M-La	0.126608882
66	TCGA-12-0616-01	M-Lb	-0.636685765
67	TCGA-12-0618-01	M-La	-0.809914056
68	TCGA-12-0619-01	M-H	-0.227948852
69	TCGA-12-0821-01	M-Lb	0.45898126
70	TCGA-12-1597-01	M-Lb	-0.268897433
71	TCGA-12-3650-01	M-Lb	-0.108607712
72	TCGA-12-3652-01	M-Lb	-0.55439547
73	TCGA-12-3653-01	M-H	-0.694307831
74	TCGA-12-5295-01	M-H	-0.053351936
75	TCGA-12-5299-01	M-La	-0.559697329
76	TCGA-14-0736-02	M-H	-0.225436829
77	TCGA-14-0781-01	M-H	0.966854035
78	TCGA-14-0787-01	M-Lb	-0.617662087
79	TCGA-14-0789-01	M-Lb	0.008306509
80	TCGA-14-0790-01	M-Lb	0.141276767
81	TCGA-14-0817-01	M-Lb	0.163137388
82	TCGA-14-1034-01	M-La	0.010349281
83	TCGA-14-1034-02	M-H	-2.3629608
84	TCGA-14-1402-02	M-Lb	-0.754622838
85	TCGA-14-1823-01	M-La	-0.374535041
86	TCGA-14-1825-01	M-La	-0.141492612
87	TCGA-14-1829-01	M-La	0.133769572
88	TCGA-14-2554-01	M-La	0.053403575
89	TCGA-15-0742-01	M-Lb	-0.420026623
90	TCGA-16-0846-01	M-Lb	-0.109827902
91	TCGA-16-1045-01	M-La	0.591495412
92	TCGA-19-0957-02	M-Lb	-0.17125853
93	TCGA-19-1389-02	M-H	-0.247403181
94	TCGA-19-1390-01	M-H	-1.064996642
95	TCGA-19-1787-01	M-La	-0.245667326
96	TCGA-19-2619-01	M-H	0.479083397
97	TCGA-19-2620-01	M-Lb	0.207222803
98	TCGA-19-2624-01	M-H	-0.301942756
99	TCGA-19-2625-01	M-Lb	-1.321585435
100	TCGA-19-4065-01	M-H	-0.432573509
101	TCGA-19-4065-02	M-Lb	-0.022647065
102	TCGA-19-5960-01	M-La	-1.3244554
103	TCGA-26-5132-01	M-Lb	0.062574933
104	TCGA-26-5133-01	M-Lb	0.235267391
105	TCGA-26-5134-01	M-Lb	-0.872306181
106	TCGA-26-5135-01	M-La	0.778937164
107	TCGA-26-5136-01	M-H	-0.175510349
108	TCGA-26-5139-01	M-Lb	-0.053566815
109	TCGA-27-1830-01	M-La	0.423457902
110	TCGA-27-1831-01	M-H	0.082388889
111	TCGA-27-1832-01	M-Lb	-0.456426583
112	TCGA-27-1834-01	M-La	-0.117522044
113	TCGA-27-1835-01	M-La	0.669137185
114	TCGA-27-1837-01	M-H	-0.030164283
115	TCGA-27-2519-01	M-H	-0.078956094
116	TCGA-27-2523-01	M-H	-0.533910641
117	TCGA-27-2524-01	M-Lb	-0.010577911
118	TCGA-27-2526-01	M-La	-0.449290677
119	TCGA-27-2528-01	M-H	0.819121914
120	TCGA-28-1747-01	M-H	-0.421113063
121	TCGA-28-1753-01	M-La	0.847235371
122	TCGA-28-2499-01	M-Lb	-0.130867027
123	TCGA-28-2509-01	M-Lb	-1.20393574
124	TCGA-28-2510-01	M-Lb	0.265597698
125	TCGA-28-2513-01	M-Lb	0.518290243
126	TCGA-28-2514-01	M-Lb	0.321995656
127	TCGA-28-5204-01	M-H	0.026540058
128	TCGA-28-5207-01	M-Lb	1.105731992
129	TCGA-28-5208-01	M-H	0.519242712
130	TCGA-28-5209-01	M-H	0.003072254
131	TCGA-28-5213-01	M-H	0.066485995
132	TCGA-28-5215-01	M-La	0.079605518
133	TCGA-28-5216-01	M-Lb	-0.014991498
134	TCGA-28-5218-01	M-Lb	0.986298432
135	TCGA-28-5220-01	M-Lb	-0.615210107
136	TCGA-32-1970-01	M-H	0.131480666
137	TCGA-32-1980-01	M-H	0.667823329
138	TCGA-32-1982-01	M-Lb	1.45223234
139	TCGA-32-2615-01	M-Lb	-0.333928624
140	TCGA-32-2616-01	M-La	-0.8038166
141	TCGA-32-2632-01	M-Lb	0.213122964
142	TCGA-32-2634-01	M-La	0.245945107
143	TCGA-32-2638-01	M-H	0.549191399
144	TCGA-32-4213-01	M-La	0.876931291
145	TCGA-32-5222-01	M-Lb	0.185794436
146	TCGA-41-2571-01	M-La	-1.229647493
147	TCGA-41-2572-01	M-H	0.315512098
148	TCGA-41-3915-01	M-H	0.326705418
149	TCGA-41-4097-01	M-La	0.136444784
150	TCGA-41-5651-01	M-H	-0.070609446
151	TCGA-76-4925-01	M-La	-0.644857066
152	TCGA-76-4926-01	M-La	-0.353354568
153	TCGA-76-4927-01	M-Lb	0.533207987
154	TCGA-76-4928-01	M-La	0.376392715
155	TCGA-76-4929-01	M-Lb	-0.499509015
156	TCGA-76-4931-01	M-H	-0.439346406
157	TCGA-76-4932-01	M-La	-0.528409352
