# Supplementary material for: A prognostic matrix gene expression signature defines functional glioblastoma phenotypes and niches
Source: Commun Biol. 2026 Jan 5;9:18. doi: 10.1038/s42003-025-09245-8 (PMC12769572; doi:10.1038/s42003-025-09245-8)
Supplement: Supplementary file 5 — supplementary data 2 [file 42003_2025_9245_MOESM5_ESM.zip › Vishnoi-et-al-SourceData-COMMSBIO-24-8619B/Figure4/Figure4C/Figure4C-MHVascRNAHeatMap.txt]

TCGA.06.0210.01	TCGA.02.0055.01	TCGA.19.1389.02	TCGA.27.1832.01	TCGA.19.4065.01	TCGA.32.2615.01	TCGA.06.0168.01	TCGA.41.4097.01	TCGA.06.0141.01	TCGA.06.0649.01	TCGA.02.0047.01	TCGA.28.5215.01	TCGA.28.5216.01	TCGA.06.0125.02	TCGA.12.0619.01	TCGA.14.0789.01	TCGA.06.2569.01	TCGA.06.0190.02	TCGA.28.5218.01	TCGA.06.0130.01	TCGA.06.0644.01	TCGA.06.5413.01	TCGA.27.2528.01	TCGA.28.1753.01	TCGA.32.2638.01	TCGA.76.4927.01	TCGA.06.0750.01	TCGA.06.0210.02	TCGA.06.0645.01	TCGA.06.0211.02	TCGA.06.5410.01	TCGA.14.0781.01	TCGA.32.4213.01	TCGA.06.5412.01	TCGA.26.5135.01	TCGA.06.0171.02	TCGA.19.4065.02	TCGA.27.1830.01	TCGA.41.3915.01	TCGA.06.0152.02	TCGA.06.0190.01	TCGA.27.2524.01	TCGA.06.2562.01	TCGA.76.4928.01
COL15A1	-0.67452426503467	1.29911214907388	1.6372751275974	0.938613558722104	0.165224475064262	0.39703176390314	0.21676892237495	0.355700727872986	1.19527873039568	-0.181572066862429	1.02547737501797	0.281561915080553	0.354217648671973	1.44859549460255	0.879132875839925	-0.0457482001057619	1.41546623653029	4.50564381038249	3.04788475820826	2.35309234154501	2.8958694918014	2.1098704789299	2.26328390242202	2.7285074316486	1.10402759709637	1.51619324085878	0.763787481778005	1.19091560545601	0.988279217267873	1.37031053267158	1.81898436928443	1.31052960139191	0.603864071721597	1.01774149536448	0.184686867013841	2.10440304157736	1.67298777090934	0.717279933742938	0.732307018268906	1.18168684426525	2.1962203598454	0.711829266169645	0.36240794826831	0.91566623874347
EBF1	0.845910894239387	1.05330942930576	0.571711839756701	1.0191087154925	-0.324658059501376	-0.690161167024807	-0.478392030258214	0.551524468742108	-0.0293979019505309	1.32963129364759	0.965733985573699	-0.0896654542374071	-0.339829842512154	-0.170371687888109	0.879483664445529	-0.0732305534535389	1.46702847932302	2.00084781768368	1.4915165026386	2.05533533655677	1.86553153545973	0.377989993905867	0.627055502215263	0.84490530756247	0.386179175235956	0.489727325329366	0.20148903839349	0.909808416998055	0.399476938029227	0.210002778934711	-0.0820305764966953	1.04318416387501	0.3850902434384	0.99114990117641	0.84086850127751	0.348530148458859	1.39438377857943	0.453762107531479	0.0658573688018167	0.578121251623669	0.852350127171765	-0.698175957063005	0.944940446307808	0.864026267578556
GPR124	-0.971688338185234	1.01873727833358	0.143857566513202	-0.192913230396433	-0.587532751070418	-0.0163670126196525	0.103626555628989	0.673137540225509	-0.124915760773123	0.00465052858942892	0.694879840561995	0.433203337320721	0.0645730067175758	0.0732648835497986	0.069082487141659	-0.0454939840646046	2.76828320845997	2.25149708275113	2.8870263798477	1.33223003958382	1.21261679885146	0.282734736484975	1.07896048373755	1.22108410035943	0.68884086442517	0.88360359002594	0.629836022052274	0.630734404004403	0.661531452849746	0.246915866750489	0.281240282558197	0.737804831663937	0.79338371329871	0.356402639184139	1.55735616400539	0.760201622676116	1.43658878870782	0.745320909422997	0.577154225019894	0.789057377749667	0.951647437421254	-0.244114330824689	0.43539877332578	-0.043064466134079
PLVAP	-0.360569033425091	-0.307779581943167	0.591782948170907	0.0909074603844976	-0.405418423732549	0.0151245154643124	0.341672979380368	-0.469242545697016	-0.306397812732608	-0.24594972569249	0.98860971835927	0.00921315521856509	0.341720369376349	0.331594399935946	0.438907109944843	-0.0262711930334058	0.259478534181259	1.5168126742019	1.44545960585932	0.0138926814076088	0.691521205184062	1.1771030143475	1.80826738529012	1.45937429604266	1.29653532000319	1.26801116572384	1.37033057145825	1.23733826318735	1.30787393504901	0.352157607911028	0.167292511229529	0.913017397782494	0.99856098289216	0.701815672735636	0.885321140593722	-0.0996680792991545	-0.471860499167975	0.687981117903523	0.887371769282765	0.651101612053765	0.749091851155495	0.854840770692658	0.560764923743873	0.0868299541538668
GIMAP8	-0.306186591631127	-0.092396619667934	0.783937385120681	0.66707369478822	0.235740557701013	0.0325736254742468	0.587353949023838	0.691653678451359	0.753299833238959	0.547517010290588	0.731696443564152	0.254813920139641	-0.130934705573573	-0.240512175044238	0.72434706966121	0.38426075936225	-0.366602930230356	1.17480144549397	1.26289509531274	1.40856895640216	0.429774089251354	0.474014735862445	0.419249191234794	0.406897475223801	0.541467603302305	0.340872055944578	0.33195070132374	0.51994487926264	0.874592612457445	0.385406637581828	1.75187429542696	0.686781927198271	0.948683771276654	0.846758569551817	-0.585112556146556	2.04878299401932	-0.00228903184871993	0.66177444010734	0.613299373078399	0.655399401650762	0.455569206836606	-0.851353856738087	-0.425656979861664	0.290658824833908
ENG	-0.225996273463437	-0.0415119730193218	0.550086955602518	0.131146239596056	0.0404014054659802	0.09828389533943	0.482106183648356	0.139983237706642	0.250238409625663	0.391617345591586	-0.056731492060811	0.163464729872161	0.0286822770357916	-0.167103746110057	0.276380620451772	0.726546516861699	0.93307910175136	0.766692112792129	0.903034693117511	0.20903591033722	0.967110891618554	0.352961566664198	0.352953037600703	0.691081390511508	0.498390964530384	0.470632139194784	0.692408441988181	0.704969356154469	1.00208650982853	0.457773799899623	1.24519890276873	0.60847482090511	0.646514245062001	0.946157405043776	1.03261474519444	1.25064504451833	0.574707655942202	0.0292876182072548	0.376759271221214	0.152164823190856	0.254247350991777	0.115122371244089	0.418934777707439	0.386200667395133
LRRC32	-0.557291145635212	0.0652866576525926	0.443651947164309	-0.410681256414492	-0.211070846583517	0.142582173837384	0.307186612868389	0.414101645849834	0.205051435146958	-0.189210284012616	0.063400162583105	0.323943716584323	-0.0557636791423504	-0.446225636975702	-0.0663153037415365	0	0.467510667946099	0.790990011917416	0.992216778258236	-0.604071428914088	0.300204465721136	0.515852073436335	0.754097594963486	1.17981484446409	0.604138884409627	1.00251141919298	0.692867590466393	0.740544554431779	0.92799455214332	0.600829776311176	1.17497252148313	1.32158891875415	0.90863390439015	0.285432470297284	1.47897766207628	0.908860143616472	0.559482659544763	0.151541021781832	0.464735283387179	0.810647506649118	0.436626277351091	0.374091223038591	0.895891281575774	0.358833351364366
A2M	0.871394117551384	0.818120803974954	1.84543325885395	0.520816982003478	0.415952778283876	-0.194377275850888	0	0.0623952584220067	-0.225609643809403	0.390798216383048	0.586526742258294	0.799431179272402	0.509074583142523	-0.0439771390661395	0.0239864235546169	1.04155771443772	-1.44105763444969	1.08011739594782	0.896454276652174	0.157521686360361	0.24997335546865	-0.168916803399621	-0.421180242334428	0.267766090668897	0.251967857884789	0.51635167037532	0.073285357378451	0.879468037598798	0.808347548283448	0.581312125420968	0.729569566159695	1.31214796653429	1.34954021173255	0.730369392991436	-0.00399324751185875	1.2409811130133	0.164796245225124	0.885896256340888	1.72629261421848	0.59948762824855	1.00129211961793	-0.0998342354309018	0.116487831139793	0.610788716146871
ITGA9	0.00419467729792938	0.580423397940792	-0.116598312213059	-0.31022764050733	0	-0.124198630290681	-0.189279961036302	0.201325140650588	0.0335925065189982	0.430935198223884	1.17377837596459	0.783690923040678	1.28852913591501	1.0678216494826	1.08106905223534	1.1838701750307	2.8113417129329	1.05899512232013	1.83087154668787	0.677716681064301	1.11300789875103	0.569773778125763	0.750499847336367	0.456872854278316	0.105259181824854	-0.0345548597593899	0.308723877266342	0.750214467918237	0.823763006195509	0.442336691529275	1.50863430668838	-0.00121849051641214	0.856526357352395	0.382501205510128	0.0636274258105687	2.41472990738671	0.0688194651086704	0.18718272052592	0.95350575883975	0.67329914975966	0.544696626026066	-1.18375546408874	-0.457497553775084	-0.500707036192301
APLNR	-0.26112735064881	-0.0722936864308352	-0.375836043809968	1.89896751952075	-0.960223366730779	-0.0851232613507187	0.371483630326757	-0.0846711843972047	-0.789123451386301	-0.0892399836282618	2.11502439508886	0.937635327727085	0.756078969284364	1.90178013248633	-0.871739590773971	-0.386561511803255	-2.44440923755338	-1.34288076856418	-0.371920690798675	-0.417876003857988	-0.68033460832962	0.658802099131884	-0.991576436097085	0.916820873112078	0.0843253064582652	0.627117980034846	0.8589122721912	1.19917457749826	0.752900982826732	0.826511958894056	0.63304573793278	0.93286396407705	1.88833577125691	-0.960297545892032	0.0117361968115108	1.53018345449972	1.41231780890724	1.15643166015188	1.27772120736029	0.393550024908243	0	-0.168703337988711	-0.354369979142532	0.641644075377803
JAM2	0.503636312530873	-0.84018685669077	-0.470921877982875	0.193560443943515	-0.642264514289237	-0.731717119727689	0.313316482721175	0.147609975490113	-0.0464164665666278	0.0371651140019056	0.160399205776713	-0.278129565926549	-0.0172085755491619	0.435792016057791	-0.294128664075548	0.141521381753482	-1.52798047399635	-0.242220574865515	-0.436015479359411	-0.499317980324072	-0.0293031544668257	-0.052953426054811	0.19133120036924	-0.477381713511481	0.182224279427456	0.0687231367369237	-0.220911438725965	-0.308352951015371	-0.492634217301549	-0.0821983524001719	-0.523539554406757	0.0506926887254824	-0.421025105126736	-0.119677648182781	-0.734592980473153	0.00298567259671212	-1.35112794616188	-0.044492101849613	0.134948503145113	-0.860322506013721	-0.315363043789275	0.346042013964295	0.0320679481052706	0.546317716572841
S1PR1	-0.787520558065624	-1.09926857283995	-0.567964233161447	-0.37586531510217	-0.328744725284909	0.0112920916491033	0.665315004987281	0.734889977250845	0.439391126839311	0.42960931122946	0.0586652556553952	-0.271021061203829	0.148384548092107	-0.101943962202228	-0.697321600147713	-0.375548665071336	-1.38476864135809	-0.509578263634814	-0.174684704587511	-1.24920369878139	-1.01938452189274	0.175630858681796	-0.0886796177637568	0.00356062977801192	0.189767432069734	-0.27621305042432	-0.241500778396865	0.22509801743551	0.165618845124439	0.239960860939661	0.339245014821838	0.311258383381807	-0.171390500214349	0.378868752132239	-0.575067547492339	0.540768560167557	0.175997212171213	-0.201470956540461	-0.0722205728645452	-0.278868494771677	-0.254098566075542	0	-0.373583439003664	-0.492851451883043
SPARCL1	0.567005664364057	-0.66679346051204	0.185837631973144	-1.19616199415341	-0.271442324431172	-0.0706880388338312	0.188774401442497	0.292034221114592	0.655733597005708	1.28776565996188	0.372845724837287	0.339674244684484	1.20536516365994	0.228965446453461	-0.582847861115913	0.512235055229743	-1.04666272086445	-0.186656241864073	-0.027588315177553	-0.627885543777282	-0.614943331759166	0.107708465696346	0.231674466289142	-0.743127939175008	0.326839577490763	-0.611786315041	-0.55821275848617	0.099634925540792	-0.280533040110094	-0.00763970565706293	0.191930716924116	0.251122237404062	0.414187737517313	0.721524771881855	-0.686881200466289	-0.250795575288395	-0.0466643928091126	0.116227350868396	-0.421183886611486	-0.386209201419944	-0.148601809777932	-0.167409279586914	-0.391193912995485	-0.356819863923615
CALCRL	0.49109412539886	0.301213397239373	-0.350265494740359	0.312928823268629	-0.222534331340086	-0.949017823736772	-0.955377794414519	-0.0710036256587389	0.291743133773435	1.37183667258902	1.64591144710716	1.04957436275586	0.83632953100979	-0.814527819901102	-0.0483980962249111	-0.960914646554548	-0.353616685400252	0.57535502298212	0.547711366212414	1.4230591739879	0.0754139026428546	0.788919428839263	0.0108677829809168	-0.0303078706334472	-0.473982657458057	-0.333039857420063	-0.349791301473193	0.384773839036862	0.136055285705947	-0.12636697387064	0.97266602894778	0.549390528357578	0.622717919303107	1.06181575898803	-0.59749243637741	-0.305472460959407	-0.458957549444716	1.15750783852075	0.28519976314983	-0.745336454462264	0.0749745181066338	-0.116325557717507	-0.85468703705175	-0.239372569796638
CLEC3B	1.18255528558382	-0.238934508271818	0.325036505352748	1.39011257214147	-0.216517015741572	0.0559932981660668	1.13000788242022	-0.384880605422555	-0.38450361345655	0.561732290383436	0.183146480247707	-0.121166974036583	0.967808744799545	0.115546700845468	-0.22122479127505	0.218534487067513	0	0.0346728953815206	-0.427170080464283	-0.466345998339316	-0.724434974802995	1.08900050715193	1.98197675177185	0.515058846980117	0.02078166300122	0.322339808164085	1.68862043866285	-0.203842501210985	0.00498621412320606	-0.541199729163738	-0.166384443452429	-1.14249151229558	0.524828540900285	0.112122291780542	-0.037163725099155	-0.181333298166262	-1.33056969882694	1.02510494987274	1.04674364285346	-0.240220835984073	-0.301331626789172	0.633690128669324	-0.660512288641119	-0.325543737570007
EDNRB	-0.657866192289082	-1.57570705583587	-1.59842032731968	-1.65957146531011	-0.804481954900965	-0.576466900477569	-0.368080755600203	-0.717809118321784	0.0642969977321339	0.317822596867833	1.27799144332212	-1.56510234315568	-0.558224569481357	-0.0589204985392046	-0.364685469993947	-1.43652529606211	-2.03150893993734	-0.704350142782733	-1.77797376746379	-2.57425320008961	-0.417215559836782	0.243374927827147	0.478391158327888	0.649960911491047	0.822693361660647	0.760040721378445	-1.02519369489881	0.0466367841031956	-0.347253523031297	-0.477064349321611	-1.40730249891879	-0.0189463273098566	-0.381057059472224	-0.794319925858383	-0.560267850586044	-0.965020432137939	-1.90104763729198	-0.023386963043298	-0.322724936577346	0.130420315520527	-0.405586046888217	-1.17342000223205	0.0818056631119989	-0.870100248445636
ZNF423	-0.259392813364737	-0.708215322910046	-0.704468914148437	-0.889207211954015	-0.77454151841337	0.867966170539047	0.763729886592939	0.316738369256057	-0.0982778578164559	0.752601528805095	0.259537767957109	0.734231042553866	-0.141459362076713	1.0306519536083	-0.503888208290179	-1.35282055169527	1.52082791564471	0.0624268707757279	0.204059430496573	0.717103579595033	-1.47603440970782	0.190697835059305	-0.715434434091949	0.628104111804245	-0.605930260046466	0.578673393267236	0.321165014527748	0.964709625205427	0.412688567756071	-0.478064787501824	-0.833259168740869	0.179011310289894	-0.183332816448019	-0.738756776071984	1.12930774835281	0.202663046390201	-0.306621529158232	-0.3265849215754	0.235032170847711	-0.251361442845823	-0.076714622855475	-0.688846737320932	-0.475538544127722	-0.803657985677721
CNRIP1	-0.775905643909611	-0.804691913765854	-0.584946219847329	-0.438665886254806	-0.391532237362896	-0.324729010203158	-0.260379448758238	-0.285328061948027	-0.238134293039078	-0.192268950013926	0.366969892973548	-0.0254524888917138	0.352894638957154	-0.200639145070213	-0.416228967295947	-0.274297994393198	0.408533543089204	-0.451899181256328	0.216813151632065	-1.08569226606257	-1.8760814149306	0.650752136329353	0.399168971781022	-0.177323740037914	-0.376038743749216	-1.04189897760674	0.154940372382687	0.0865340842706413	0.0731523311351232	-0.720038234992997	-0.268267758041838	-0.515738501408673	0.278719310191555	-0.46881661327111	0.38927304872334	-0.345170883888997	-0.238215949022465	-0.0284451835831422	0.0192272956487449	-0.181882029205501	-0.174073894403556	0.0652891193316455	-0.244477915420627	-0.603358475693708
RGS5	-1.2240950725744	-1.3702022550522	-1.20000355233032	-0.55510153240065	-0.336629915968496	-0.515349823793386	-0.0754269489486483	-0.271782891368605	-0.0685300652149188	-0.452097058318106	1.12560426816383	-0.358767150457389	-0.477648183331884	-0.301288762458777	-0.18037438115282	-0.637038280529099	0.205263076176479	-2.11491749902059	0.471257286539235	-1.29691755594214	-0.745963575661997	0.605763330757734	0.983901693127311	0.619137791873484	0.484375827771345	0.669076759684822	0.276606038709426	0.331221335264999	0.12654625232711	-0.00875340761899799	-0.345889398870598	0.0642059627629539	1.0578588075876	1.28689972620435	0.649222557469707	-0.915215209568197	-1.52447160472391	0.50636036984697	-0.259212994761552	0.532661741101282	-0.20078516368082	-0.408351769966297	0.208774369583458	-0.600194228419291
PDGFD	-0.457187331282901	0.7410498643742	1.42638931999681	1.00206442967673	-0.179677430135842	-0.640944951387495	-0.480947189008184	0.495482012850476	-0.107323317422416	0.239676619934197	0.625149103872353	-0.597417723304276	-0.0298194894634097	0.950868630890213	0.080655685562326	1.15489379871448	0.448646324579587	0.806992866269646	0.0682732644638644	0.585393340291643	1.69846361402253	0.389091966944561	0.809196622999565	0.511050063484987	-0.574922382440885	-0.131677300289347	-0.023864578368956	-0.255273747391334	0.26975402366157	0.239707911710895	0.682787316240277	1.3780908114318	1.1864178391435	1.97641328908892	-1.13442511055341	-1.47501518834187	-1.27117900210361	0.0102427032172616	-0.405606513322717	-1.46915701523228	0.83491315815996	0.368012627513136	1.51842573477881	2.04781313609291
GNG11	0.471115910526642	0.122292336239955	0.300276287178477	0.559396206698235	0.696985237567017	2.56791350950031	0.136108858763238	0.134617848664831	0.197002085372947	-0.0532380386982243	-0.792375050625039	-0.886711293267027	-0.461734832233523	-1.62056173256461	-1.32330308447872	-0.477849928566995	0.853287930831547	0.0193271503132659	1.74380542035606	0.404313626629361	1.30260149154127	0.509427754731061	0.446590872643131	-0.13767609912386	0	0.190767640592515	0.695359395042461	0.22023416866053	-0.101812184949493	0.534416429118918	0.145777552116132	0.994433948320834	0.640838316673804	1.12135534124046	0.454180164452753	-0.569713726167837	0.605632633719914	-0.344621327529232	-0.184966738147682	-0.315106915353582	-0.13203742963213	0.475822827471721	0.794992588848644	1.14249385180292
LDB2	-0.115754673809261	0.738767703320349	-1.15539168962576	-0.052564265195585	-0.378536960238248	-0.372648697113384	-0.574930179687644	-0.035581194232031	0.461354900671362	0.525422322987169	0.382305436647807	-0.281154197634509	-0.486305542303538	0.360308045631006	-0.362742335385081	0.4350896020804	1.85797502266358	0.955138327478545	0.149423532743839	1.05045735753223	1.09900197165635	0.467419738370763	0.260331816942457	0.623520179312634	0.164190938490578	-0.647264806988918	0.143804973123301	-0.234057034419471	-0.137250960781855	-0.125894879487882	-0.201484621742357	-0.227667946054519	-0.165858686802034	1.49775100007398	-0.769078408445111	-0.727628581339041	0.298968748132801	-0.180771645797001	-0.643784864302907	0.390783429801488	0.137787308306673	0.303521385671628	-0.105780180251857	0.518776450361813
RHOJ	0.587010029727111	-0.291644097518703	-0.661149879179663	-0.808236266707093	0.567904199605166	-0.778765024379237	-0.24890508408612	-0.250805357728687	-0.268120554206593	-1.02553115238939	0.00289007451558467	-0.84543742722885	-0.468699540087809	0.022253852683408	0.245405762657056	0.538240924924846	1.12506578645357	0.33938970331434	0.766309563707322	-0.51405790369471	-0.151374562979268	0.154223657894329	0.603623885141549	0.457548344993319	0.628340953584032	0.338343287193742	-0.454360510200264	0	-0.273736478928483	0.331527310231091	0.123456785625714	0.709498366009723	0.339711989251147	0.925461604633138	0.219442554157957	-0.614098456668499	0.00158184732545359	-0.167499535333427	-0.18115404742988	0.580492765223598	0.754678516686631	0.347666965636716	0.917701898960863	0.617306384730696
TEK	-0.295823787038402	0.00169449254951258	-0.438775504622073	-0.810795081004259	-0.0981845151839427	-0.77406561826694	0.708873001387078	1.29445612655398	-0.553005767073436	-0.412355030374591	-0.246155607055511	0.0707342243571935	-0.35352707646106	-0.51316151407993	-0.698872155195358	0.643713454134896	0.91254511084499	0.139714868703372	0.517842084582446	1.64131365539582	-0.0484835811483233	0.686702369056466	0.89184399875987	0.504052333576948	-0.130178690399261	0.690463408934539	-0.0381973198571314	0.252294827110982	0.279053635358952	0.0757581937194557	0.126112643869676	0.378554351424965	0.0164075361684739	1.45420296655296	0.110195832338261	0.593780130812031	1.15006885336794	-0.0223092299850764	-0.263859161601407	0.264044221731872	-0.13647656146835	-0.40565705420938	0.440106672381011	0.612300981410969
EMCN	-1.0340219940697	-0.302495732604314	-0.00238382865868666	-0.631547530327494	-0.355915310564791	-0.465368073814646	-0.598408848024975	-0.218534185260062	0.215914076236707	-0.248961514880961	-0.377894217283566	0.113526647340616	-0.153794723590489	-0.934060228332559	-0.582853480390368	-0.55169928587954	1.28570382313713	-0.170410716706102	0.203345550525404	-0.0903946224217627	-0.304040962632405	0.725556766037636	0.90114987981501	0.376704131354599	0.119013585020181	0.147714963593072	0.707899475695279	0.539759480871023	0.519028961982251	0.18086428850954	0.367453019426975	0.826810443699535	0.444282562799378	1.79949934954048	0.672286302709321	0.198730678895491	0.104674117493377	0.15661496842139	-0.401565190523279	-0.189112408219253	-0.410149471086922	-0.318801561966821	-0.12561895190291	0
ECSCR	-0.976291350499242	-0.82939320471672	-0.903641317536865	-0.612151127166822	-0.408268338008948	-0.30066212489185	0.147014354859399	-0.526039853654371	0.414153861691386	-0.0806907897976624	-0.665556497999951	-0.251385752944952	-0.227177592012668	-1.15713746410165	-0.735054725715384	-0.787385075721996	-0.732612599922255	0.0966716094402877	0.0847623409992336	-0.362392295376626	-0.41949375143522	0.790382375621926	0.190464336714026	0.292662199442966	0.155611538305807	0.398541598771305	0.900996357321811	-0.150214626576576	0.573513514018989	0.655594557073459	0.578015247593482	0.779179025140993	0.683166256425428	1.16954950702667	1.04202353808495	-0.194543985038729	-0.134435451246373	0.0711608569595168	-0.0697027962647446	0.0901106978478703	-0.0375053447028321	0.677291052649639	0.549014049163441	0.364912161676704
ELTD1	-1.13794098831894	-1.04593394659336	-0.529953795859492	-0.688728492583878	-0.419828646288479	-0.392220656903342	-0.418690216391853	-0.308813571619164	0.47541647503849	-0.198924498927557	-0.138475587876426	-0.00614679505547865	-0.275703854321514	-0.752636842145058	-0.206434059477154	-0.339100151181471	-0.7122486509185	-0.0913890394648156	0.454295813167924	-0.282539907217069	-0.448515850701289	0.800727322265583	0.447552206404802	0.589212248752067	0.363796564072698	0.266260399737676	0.275729812752351	-0.0192576856235071	0.525022379031238	0.648303157410694	0.353242796560089	0.841674222974044	0.746857587526559	0.854396098857974	0.524671329715666	0.0746946880641137	-0.420516515297496	0.312700965967172	0.216088189024854	0.106736440029435	-0.041087675480742	0.0234104142071948	0.37034876127297	0.117263343005762
TM4SF18	-1.40211038531371	-1.11545344416947	-0.468893402983457	-1.07431375974299	-0.382186770873933	-0.26314622723378	-0.101274882321973	-0.187395478324103	0.222708779200407	-0.266989900681438	-0.227110534449842	0.0579902113485787	-0.0959725834637558	-0.756322269227219	-0.473156065597917	0.613379550814755	-0.567603187805468	0.408261602680272	0.126109953852755	-0.18336430975601	-0.118596798464015	0.84652770880729	0.45096608179121	0.304133966204466	0.240188824266258	0.142875429844395	0.173386970060622	0	0.419674983512815	0.637760970189028	0.43203691160058	0.57136845047434	0.715027580921009	1.23208410199396	0.647366787442748	-0.00711097667685509	-0.35107651251681	0.0353555625743417	0.0770396509567949	0.0340235590013559	0.148199311097144	0.105553687049744	0.366642388928215	0.0670641962295405
TIE1	-1.0986516401556	-1.89703604022111	-1.33241749115191	-0.943666478480471	-0.968817084817241	-0.567592921717252	0.342142309395561	0.039599013831168	-0.332512746848929	-0.238699233273435	-0.276733212698744	0.0271442256392423	-0.672540501726444	-0.766502021578641	-0.417735856545414	-0.214862635347316	-0.777243345723682	-0.168109598370183	0.23739895966195	-0.5029049519721	-0.0824367828599701	0.0922827515206736	0.246987652184141	0.556181325486788	0.00309799997698592	0.122173231597498	0.0878216733034555	0.292461092175943	0.00790570624880524	0.228525598890623	0.084022819945004	0.43890400700402	0.441325280412805	0.8768778113668	0.936712362594618	-0.311945198665186	-0.512456728667638	0.125207122195811	-0.0987170587762051	0.461828394382368	-0.32959500450718	-0.0716138283167428	0.0981786638333588	0.849414934786952
MYCT1	-1.1316795168776	-1.14730211807512	-0.573712279700375	-1.66301314261172	-0.857592299564931	-0.646638249245019	-0.15577324494691	-0.245469347131725	-0.253086363583051	-0.315548036028076	-0.15560975784451	0.00193030978165748	-0.173200775368819	-1.13226229878901	-0.483299166631249	-0.261073206709589	-0.405475102161703	-0.194063217284767	0.236357217554841	-0.302768541371267	-0.678554985893416	0.626439608751853	0.586712658347435	0.622636210369371	0.416328225697803	0.562643665518516	0.30452425244945	0.280259027031688	0.396877918202698	0.447464901655014	-0.102152778868372	1.18788364135784	0.726916580567519	0.997565786186625	0.841257553382763	0.0971739891703303	0.119071801453276	0.374309855990782	-0.0487331999714151	0.171227980462198	0.0971498061045209	0.209434175288523	0.654668946048558	-0.0964941704707139
ESAM	-1.17601531541758	-1.62795462823529	-0.71936267795841	-0.933878101326681	-0.526487961996027	-0.419622052318797	0.238298792545326	-0.301398076974338	-0.165822998671601	-0.290288067712309	-0.248091243756054	-0.114920930991477	-0.227971592899281	-0.938560350523974	-0.431480200652207	-0.44816930650395	-0.767771029127912	-0.464435152365411	-0.0758112808053463	-0.733085299622835	-0.599289015052975	0.449391045152237	0.340145131272595	0.438387943284132	0.417644869501539	0.464167768173077	0.53966531341094	0.132887684845617	0.539067998248179	0.388283824303716	0.203996081928949	0.701447502855525	0.750646499211242	1.01242434889496	1.2152892991002	-0.287479558062792	-0.449378874580592	0	-0.0544228392721861	0.171134385643204	-0.0207980533592031	0.426302534583775	0.360894746549422	-0.0425127947049471
ROBO4	-1.27506399985042	-1.72802816612617	-0.409377649152676	-0.807218225721337	-0.786829251431757	0.0199577104434168	0.199695395191841	-0.036834033385446	-0.19780642107524	0.0879202677578235	-0.389634113034201	0.133731171521577	-0.246077044791826	-0.876173509118902	-0.135423321420314	-0.414830420761136	-0.266695443270869	0.0243980217473488	0.0895777785847834	-0.647571297814091	-0.452340160740193	0.19840863050166	0.222043314957907	0.566828834700878	0.473777284461354	0.503049817216188	0.117609982831648	0.334208618773555	0.571164211795131	0.26283366555368	0.205420516702043	0.860903903727064	0.575488089480772	0.986266100982401	1.34619350438659	0.214327767643302	-0.0427877588906819	0.0259154224176643	0.0516038804527367	0.10429097192422	-0.0832049303554154	-0.194089310146202	0.402758123063151	0.0637529678969595
ADCY4	-0.549234580201374	-0.736708724116007	-0.577553225839654	-0.753570130064952	-0.63305813633876	-0.173482866494282	-0.657012939621841	-0.0171940046108562	0.583316954850085	-0.0410281555976692	0.0986395873677359	-0.27064826090164	-0.610824162708259	-0.612282344406069	-0.0629017090445001	-0.211846888347446	0.4129397558084	0.426129880429234	0.572190892804295	0.497661510271591	-0.813951847639062	0.33209561812479	0.440773837962016	0.922962425057771	0.48785751017497	0.14829919331477	0.665656468196704	0.425736205468438	0.694138671391439	0.454010983936605	0.461241558523668	0.732035326264119	-0.05304053733579	0.643503735833218	1.36963482682306	0.469653548825706	0.0634851623157783	0.273486853865168	0.498416978869727	0.555053578335309	0.242038850355023	-0.217343494050382	0.230807622221348	-0.342736787464706
ACVRL1	-0.896682538210376	-0.252100606182505	-0.0247122516481452	-0.754921088602467	-0.363510795935252	-0.183143976674188	0.0675971167146878	0.0131596378231604	0.186701448236891	-0.212957540462326	-0.268981246408592	-0.137724767501023	-0.281082063992206	-0.701987876788093	-0.484375783861657	0.0601450713210913	0.587681772092572	0.571598310820447	2.40710535044043	-0.00933809378339003	-0.190488496350591	0.209205259035042	0.257311173292984	0.691949427964002	0.583430356720664	0.422178508034644	0.59759173241691	0.148935911503291	0.638936492988951	0.398807959273615	0.410678257958859	0.769634445894676	0.663678085949805	0.762344084721875	1.3248492601484	0.697824248608289	0.307348522501932	-0.0273659682371385	0.0510555093283875	0.27930413343251	0.283097981458716	0.233073489827472	0.464642783362699	0.278413384920145
PECAM1	-0.706678855057366	0.0743935491974198	0.19494720688209	0.158859174434814	0	-0.592416017425604	0.100190850829772	-0.14172912566409	0.662990786995319	0.0460666047890312	-0.263525375009292	-0.305030740071336	-0.368993343462411	-0.544093393411659	-0.50738721443225	-0.0708638665523502	-0.690871821083942	0.581488600624002	0.562075742851012	0.628346315611148	-0.20067055601006	0.433448264928507	0.172911679884217	0.751427763124688	0.279270463956518	0.490477394708141	0.685393504283442	0.0628699276466789	0.614545926026865	0.445843965132427	0.65215097776057	0.717076389323303	0.468354678762817	0.649991121434897	0.636448385437943	1.0090671431833	0.369028525739148	0.00599752412626291	0.114336401140188	0.0768430576988578	0.128925839164444	0.217712706564637	0.137774394927529	0.200545637140424
KDR	0.378906191145201	-1.16059641595006	0.12891538545702	0.224613729472775	-0.446447667771492	-0.643495077277509	-0.240613012809232	-0.312006596427042	-0.0557702580106734	-0.227636518610792	0.133385615922036	0.392121229545	0.125814043294156	-0.702916833684877	-0.193634160377313	0.0383430807374599	0.145104724782587	1.1105086559445	1.19975206156857	-0.0450908311262681	0.961490827156575	0.592982636794571	1.11805802993338	0.615642531050533	0.451029546002465	0.618070213234516	0.363406468179014	0.753008519834305	0.421946799998166	0.0607435068329045	-0.0258118652962434	0.394852360777742	0.411113974829712	1.28429761858534	1.00623362041153	0.3490433346443	-0.76923270462985	0.302662840079474	0.103773993489864	0.394032422547359	0.209852279430924	-0.399740298654809	0.339326796924164	0.0477998040572474
PTPRB	-0.366590058296046	-0.718050740609093	-0.298783491340763	-0.420059175918132	-0.46096101937607	-0.567979648864378	0.0194076836186832	0.336396292667814	0.400053792263346	-0.110007401814298	0.0923701199948174	0.241905869373135	-0.132598330234746	-0.119463143578477	-0.287907996747376	-0.0890533319664908	0.300778377352455	0.0899494400294777	0.316454819584974	-0.308986457888297	0.788343462459911	-0.071116144791734	0.605255371745632	0.471665789516084	0.117910829550565	-0.149288081785958	0.206582042725208	-0.0726694406794866	0.312368770914826	-0.354490583862876	0.225162166733068	-0.0121319377462624	0	0.821893346694026	-0.0449946604559761	0.906215212103479	-0.241617160816005	0.276036172913914	-0.0840094928449662	0.119018153047703	0.253616014202581	-0.627371385879543	-0.0345269172164183	0.154728730693182
VWF	-1.09433247594633	-1.1976331304813	-1.14060876413753	-0.897513392551055	-1.04895369931351	-0.0164032988592357	0.287959817827717	0.412947500029344	0.0659440456623649	0.331676876680421	0	0.385366924399702	0.0829803343385569	0.0459417211294652	0.513899481552375	0.391800678567122	0.127644213615078	0.13679742233171	0.967099947742622	-0.56751311407526	0.000656589117298167	-0.0863267476977135	0.3342538555739	0.541842510337353	0.686430699498825	0.105471623065471	0.201561227709906	0.554474792087595	0.935078975800754	0.484940310739528	0.594479320251599	0.875835550650562	1.067504763673	0.703990885916712	0.832476061960965	1.12732194419491	0.298887821804205	0.547586850014918	0.478564907270487	0.339751934348326	-0.121980815998154	-0.660320798453025	0.152851394568942	0.657752015954315
CDH5	-0.897991560605059	-1.20518942885793	-0.333500677150971	-0.930341117564367	0.731706945961354	-0.452406534692574	0.0507792811075811	-0.163790452701842	-0.284488592024039	-0.203859205739144	-0.17647707608156	-0.121512883776737	-0.349428389070548	0.00740146864862214	0	-0.129091895035947	-0.260803933761698	1.08120696406988	0.566514529626579	-0.139768898839641	0.775987831632153	0.343527313808662	0.536068216715834	0.757740714606839	0.579253555404009	0.304900999547657	0.404105957133827	0.200734559931252	0.471359903701859	0.279990843730375	0.0755548877411578	0.91202513217827	0.483775099632877	1.24721749670689	1.12330313176876	0.3835267096528	0.233194449192828	0.0586447165927892	0.0356675241828784	0.184575610267118	0.316550703211543	0.192187151100148	0.119061468451921	1.24668703261755
CLEC14A	-0.94804492052285	-1.58489398595923	-0.242863209605884	-0.731631136623334	-0.631845325809	-0.398666094933104	0.252131124208602	0.0803583277423203	0.0626349631345492	-0.045511632105716	0.00156839064283139	-0.0378192485675039	-0.00433371494593426	-0.358950464958989	-0.0497692927287057	0.0270181241415538	-0.562556844676382	0.215500811412828	0.779996486805209	-0.158540320853702	-0.177811987560307	0.595054620313291	0.943822279410815	0.701500839685892	0.528332554520184	0.662280814170977	1.02890977410228	0.205123785070808	0.666525273114963	0.49048551208613	0.161262916852952	0.711047681722724	1.08447661121159	0.860837978591886	0.627625219106027	-0.0389459096108723	-0.419428710291179	0.613448228080425	0.493607184598964	-0.0138309699360856	0.23788213692411	0.160500813733574	0.0542901483232974	0.314904186670615
GPR116	-0.907258683088372	-0.587090339596955	-0.124348008136034	-0.666161240724642	-0.265664427624596	-0.340599748603996	-0.0757886219747418	0.0974770580462302	0.0536900178757819	-0.398134209517638	0.647985020612916	0.300961050941637	-0.229071999527372	-0.0257421091773713	-0.0728511539003137	0.0770933097067352	-0.268574940784963	-0.0284189950924616	0.990213018373406	-0.464516187846629	-0.221151318820887	0.20448445616406	0.561227978389219	0.630070542989803	0.559606558133422	0.588122004293677	0.0107763898840482	0.16363858060079	0.521141119060365	0.420394820682701	0.290956329505385	1.12041139956311	0.523217925981981	0.737237816090341	0.645860658106007	0.874568323237888	0.175869000874743	0.519355005613881	0.26662383600049	0.420631633187508	0.459374868809788	-0.21758132316843	0.586251080731407	0.134249714268611
