# Supplementary material for: A prognostic matrix gene expression signature defines functional glioblastoma phenotypes and niches
Source: Commun Biol. 2026 Jan 5;9:18. doi: 10.1038/s42003-025-09245-8 (PMC12769572; doi:10.1038/s42003-025-09245-8)
Supplement: Supplementary file 5 — supplementary data 2 [file 42003_2025_9245_MOESM5_ESM.zip › Vishnoi-et-al-SourceData-COMMSBIO-24-8619B/Figure4/Figure4C/Figure4C-MLVascRNAHeatMap.txt]

TCGA.12.3652.01	TCGA.14.1402.02	TCGA.14.1829.01	TCGA.27.1831.01	TCGA.06.0178.01	TCGA.14.1823.01	TCGA.06.0219.01	TCGA.14.0736.02	TCGA.14.1034.02	TCGA.19.5960.01	TCGA.28.5220.01	TCGA.06.5859.01	TCGA.12.0618.01	TCGA.12.5299.01	TCGA.06.0747.01	TCGA.06.5418.01	TCGA.14.0787.01	TCGA.32.2616.01	TCGA.26.5134.01	TCGA.76.4929.01	TCGA.06.5416.01	TCGA.06.0238.01	TCGA.12.0616.01	TCGA.19.2625.01	TCGA.19.1390.01	TCGA.41.2571.01	TCGA.02.2486.01	TCGA.28.2509.01	TCGA.28.5208.01	TCGA.06.0184.01	TCGA.06.0211.01	TCGA.28.2513.01	TCGA.16.1045.01	TCGA.32.1980.01	TCGA.28.2510.01	TCGA.06.0132.01	TCGA.06.5411.01	TCGA.28.5207.01	TCGA.32.1982.01	TCGA.27.1835.01	TCGA.06.2563.01	TCGA.06.2565.01	TCGA.06.2558.01	TCGA.06.0138.01	TCGA.12.0821.01	TCGA.06.0686.01	TCGA.06.0745.01	TCGA.06.5856.01	TCGA.19.2619.01	TCGA.19.2624.01
COL15A1	-0.821065455024133	-0.472171914894819	-0.145406951076197	-0.140976024546647	-0.719445865687811	0.417195039783509	-0.867567665831672	-0.55170549157297	0.838787967919935	-1.37443786966238	-1.77538761517193	-2.68374291784101	-1.80458998642174	-0.333068815045718	-0.578009128360578	-0.730360181274743	-0.670165093378187	-0.217533481294686	-0.339839094987414	-1.58289435529611	1.00198657346424	-0.843610307541151	-0.471186101035533	-1.38154728854003	-2.18664417811844	-1.52977466580545	-0.801670057382978	-0.521194591077396	0.9586749279837	0.5474483116465	1.49912309612133	1.7417158363856	1.31313837749039	0.557064986305078	0	1.00431722747677	0.250187468313879	1.38225381507182	-0.800870876102759	-0.873553537762653	-0.291040797514088	1.02723835459208	0.171346722885476	0.0838202584409277	0.528686035190977	0.0424018244857471	0.235722742226829	-0.680087824687317	-1.01978441074755
EBF1	-1.21781826357839	-1.36370452635704	-0.344988619908522	-0.11427615815366	-0.27216349461611	0.0986626073296933	-0.87252263840156	-0.74676235186044	-2.37474688564008	0.64173967983049	0.543722238992721	1.34094786698062	0.763753420148703	-0.726250044866425	-0.987783112972444	-0.910489772866296	-0.797841588618103	-0.691557127753207	0.173545592382436	0.509974557328439	-0.967421694490288	0.211202714217329	-0.708110878040538	-0.969385453887441	-0.561537974193869	-0.990862349149999	-0.633129598372252	-1.46684528527655	-0.0224290250654094	-0.216934709213916	-0.00921290200439377	-0.20794766753399	0.550157114820049	0.141711395807693	0.264030717674777	-0.227151886224398	-0.0667847665293903	0.54471536559344	0.583769956220258	0.698654559758015	0.648716617135669	0.64295061418788	0.683824172484909	0.778739376740433	0.249312102028962	0.172737545539091	0.232003553992682	0.205742748427928	0.285179875336664
GPR124	-0.879822126106757	-1.5107057484336	-1.40395072206058	-1.34588345172054	-1.59409574927447	-1.39544363409775	-1.71096487490998	-1.31302947757009	-2.29821239314301	-1.23748794308564	-1.19705375727479	-1.33556749277188	-0.722932940898781	-0.656853190766243	-0.46001978175161	-0.848146127245686	-0.387568766831452	-0.336762441938183	-0.0916612574539798	-0.775787400335883	-0.42047630715925	-0.939815624266341	-0.86891281557099	-0.997497325950762	-0.156619686530921	-0.295897247940516	-1.58353693888262	-0.959257339333874	0.157263244001489	-0.273593891128183	0.166623483238118	0.147943191607798	0.682642488603964	0.511808968105793	0.587379671861195	-0.0197901431125857	-0.0163345295135717	0.796673854510224	0.854815177910703	0.458990719658307	0.580419348810179	0.488284156350716	0.579678644701905	-0.0783892715750278	0.317544403139887	0.541740087849065	0.286230736320435	0.358752287780766	0.425643301091778
PLVAP	-1.20671722593582	-1.15440747498133	-0.566840387912328	-0.62758610378431	-0.688205416406548	-0.29506242346897	-0.292130182212511	-0.812784012539296	-1.41599899271035	-1.53582187834804	-1.12193272354892	-1.40437063700733	-1.84046293557735	0.129432523291746	-0.321421824934808	-0.910094797074734	-0.304357666227874	0.556568782608667	0.300309789833008	0.149996776085585	0.155298292961954	-0.508247466150332	-0.881248260511319	-0.429164497304933	-0.166069082205255	0.0238666382995015	-0.598173920422873	-0.341025214879712	0.250510670726873	-0.26481010341557	-0.0766669392792221	0.827182982442088	0.0819298915730311	0.654136663295067	-0.0125379564741622	0	0.474464797131896	-1.412755915697	1.61789083706126	0.0270589596806781	-0.31259804435874	0.102185270025575	0.671079345191235	0.709770986046133	0.811344815756606	0.950808875108946	0.466013408699669	-0.304200347801493	0.362106360057568
GIMAP8	-1.18962431567705	-1.10053846128761	-0.160814435623704	-0.272000085875296	-0.970837925600582	-0.297338178413237	-1.61080687080372	-0.185762832166944	-1.56242849003292	-0.799399380563191	-0.238706895480294	0.57904885432296	-0.621158401088117	-0.305816340343197	-0.249465005160702	-0.151582164132675	-0.0574598067078305	-0.736696178074582	-0.307694995415066	-0.491674518084115	-1.13772303039778	-0.459331849781151	-0.476400173036754	-0.887769606480237	-0.875488827385944	-0.997083202758437	0.0177501780231428	-0.454037895242732	0.292777624878381	0.694846197044785	0.300949815040952	0.470835576049128	1.04909838961244	0.427103303148091	0.323814453438183	0.56193708865988	0.118094963995104	0.98917999866654	0.91214460016568	0.230394501362702	-0.315802521116135	0.539073827645002	0.150143144168469	0.0114665266065354	-0.32589605859148	-0.221093621197072	-0.0451590703157178	0.23064520313906	-0.45623212703009
ENG	-1.00470903394907	-1.09406197339551	-0.989006626605695	-0.887372564054702	-0.678509794591008	-0.652780751203343	-0.927693475340444	-0.476627605735552	-1.41846694964631	-1.6319506351969	-1.27898570910899	-0.683290361693748	-0.976394011386721	-0.367513041582515	-0.366520132042603	-0.201960076067845	-0.358710613400558	-0.309898935081848	-0.447386300810335	-0.233915180843489	-0.663172119162437	-0.534508161303509	-0.61472122163047	-0.524093690387918	-0.532156119772381	-0.506984894032145	0	-0.270159179563843	0.250184848352341	0.40802992360556	0.333100542257242	0.460731470584667	0.568312280657625	0.2719757199604	-0.172936036797669	0.450912255661613	-0.173446059230465	0.240751264092463	0.775532801343419	0.441388707159535	0.0119301382395529	0.0130610459033974	0.223705032279465	0.0997169042615045	-0.025162812218352	0.224455338743691	0.532604742122526	0.233706902266888	-0.130291443924067
LRRC32	-0.942571815227914	-1.24880097864517	-0.187697522854208	-0.314589593413818	-0.950173159207037	-0.415044771381327	-0.277897536239286	-0.481796066912071	-1.93362283283021	-2.12506972280765	-2.31411401048366	-1.85716823286866	-1.19567023445966	-0.118379083536982	-0.836947967064029	-0.555305522145415	-0.316951291299846	-0.0911471478217008	-0.506237606819672	-0.422067612441314	-0.329995993327084	-0.587849537788881	-0.346887866556105	-0.280298861237984	-0.296984444129145	-0.403973037679373	-1.00258323025077	-0.754539177974178	-0.0874962945820291	-0.0731841620717701	0.482618319500246	0.300586902245492	0.772072960599533	0.69323137912716	0.588896767925053	0.469628578850961	0.347311756028175	-0.940453292335002	0.890385322808296	-0.0319656554613967	0.33795501854768	-0.0413992262274257	0.772884986929744	0.460169462492465	0.655398000521015	0.46996265004492	0.649126898985553	0.479158987454478	0.0819455047994911
A2M	-0.500899505441328	-1.26543916966191	-0.47036310948348	-0.277201376141509	-0.498643003976363	-0.260218531244078	-0.288767956072796	-0.482174906996984	0.00399315839357773	-1.28235327559903	-0.772264204912452	-0.0175369660737224	-1.06592545361592	-0.499870815361163	-0.749338500379671	-0.325565526403615	0.808441751711109	-0.033100659939445	-0.358535668313797	-0.184336312593853	-0.772316836611849	-0.0107822482925388	0.039470524601819	0.157539747008016	-0.70925756916117	-0.736596445543819	0.772675840568643	0.500245313761157	0.319972885524177	0.880765754063312	0.685735907761058	0.843256851681306	0.200287661874746	0.404696650097597	-0.550564452470628	0.490525399169281	-0.0796388870938529	0.30968370092051	0.159970440771778	-0.569468817025595	0.10547097700849	-0.238810363522536	-0.0465320969056009	-0.282130094622558	-0.757344385575303	0.0224681575974603	-0.363738641036583	0.271112863998065	0.091224302444168
ITGA9	-1.30736269974566	-1.90126087320349	-0.523821852794019	-0.863150346673135	-1.5700126430887	-1.99997653510752	-1.44645078558898	-0.55117612337585	1.50677685086808	0.110366591366491	-0.597604958444711	0.781302736617075	0.66104507391523	-1.71454087989918	-0.768101342751513	-0.420706305897543	-0.49272717315855	0.187177733504643	1.01980385644274	-0.996033307091325	0.873624880744572	-0.341155128844368	-0.301214562050291	-1.22897140423338	-0.0724036523256042	-0.568215233136387	-0.631700275548723	0.347851504732652	-0.197451938117725	1.16773577978504	0.510357056697441	1.12110574636234	0.826599453989668	0.831669951706505	1.13649956717453	0.834276536832225	0.929538886280251	0.298411899030886	-0.207040268630138	-3.90507446507859	-0.0654712602140509	1.00641169834199	0.437578563297295	-0.210229709514879	-1.0747106269257	0.126310899532556	-0.127581516537933	-0.265184694887532	-0.532945859428116
APLNR	-2.56559449323315	-0.499889570180687	0.403588076203531	0.0142657682035111	0.405274604984106	1.42761527814115	-0.201005184653341	1.58890099771876	-1.23095655095003	-2.00795880917548	-1.63255051194572	0.894627136534759	-0.711584926932968	-1.10028581507428	-1.01636400928187	-0.825324123473971	-1.40143446670476	-0.745614898009132	0.409667050439948	-0.192823845354926	-1.00428577895555	-0.133218586454063	0.815420377275922	0.543428455371585	-1.59105340936511	0.407789633835654	0.954822895609378	-1.96901947941137	0.760971377041078	0.498914850901608	0.673721926261773	1.11752227034842	0.714506716443419	1.17700315736311	0.780596222272269	1.4710762960373	0.179432308532543	-0.680019278018508	0.0866031115617325	-1.62051462589979	-0.398586989808378	-0.897817371587333	-0.23276242225378	-0.0530776230075699	0.768531238257741	-0.571786830614314	-2.0428538583269	-1.37426423740427	-0.439382326265983
JAM2	0.271386097664533	0.342012252931867	0.276680604912648	0.215970345343099	0.0966263097013602	0.155606995196539	-0.0580580219688615	0.309574855287946	0.636536980126965	0.416901617207579	0.694920499766715	0.432264492826335	-0.295823128373219	0.279157135162571	-0.101647073854001	0.365695680075901	0.185078696227118	0.192215577963692	-0.744202336131637	0.129554973497458	-0.576302310813715	-0.743669043609739	-0.490012843382633	-0.0989778129444084	-0.420500259904449	-0.673686045569631	0.182917007805732	0.621525638136676	0.198161477431667	0.189679148475924	-0.078213524105422	0	0.161767115912124	-0.390112420058082	-0.857137333231247	-0.560481422566708	-0.907748672442814	0.108280822473183	-0.240381612266827	0.103959608399418	0.12168585849453	0.457403391842183	-0.00264985644897784	-0.337842400470357	0.340147747338232	-0.387396313822406	-0.399576564950176	-0.152042221255234	0.43020750952826
S1PR1	-1.15453159296767	0.110866861670842	-0.488775407756688	-0.120076900894233	0.143461722551521	0.229592407023349	0.532527157235341	0.177400325176598	-1.08722662993584	0.440106270924422	0.277169489057598	0.66921362720013	-0.0319527224641147	-0.058658803681685	-0.649460933376597	-0.965760057802747	-0.620801760374084	0.529096769010049	-0.787520558065624	0.484125847893356	-1.40538959424764	-0.280855979452902	-0.559690406040904	0.668505068527934	-0.93777849113921	-0.818827547496325	-0.685579682718574	-0.38473102612122	0.0327349312096965	0.20658270417664	0.0074428646286261	0.102803950520262	0.131135374514812	0.65582498892328	0.341892479755198	0.532062255938336	0.379304742522444	0.74228089749724	0.25832366506383	0.731257146667238	-0.603823281341764	-0.759845081567256	0.675549641856316	0.395641190671195	0.691015643954031	-0.332614069304089	-0.608882443489953	-0.0443934452006578	0.497925315094796
SPARCL1	0.543945180786508	0.681215891416995	0.875917170995078	-0.213108815739676	0.273221603294069	-0.644677008185821	0.254525543087198	0.885524629412369	-0.406576970078149	0.334487532164664	0.787934498624929	0.795941707071457	0.12782858460085	-0.769397961621487	0.319095404649923	0.10044960003833	-0.601568304793129	-1.80920862036698	-0.744344801558976	1.13062071842564	-0.218458114226186	-0.47911619374159	-1.12473130231896	-0.893878663870624	-1.2188269878415	-1.42754646159035	-1.26339347237318	0.513801036573759	0.381667596061806	0.580567022586067	-0.413683527041882	-0.0338732551445395	0.0507450728624029	0.2097316202586	0.465202016844104	0.308016966337692	0.279646781407552	0.147851743487206	0.56214686982553	0	-1.08269498878872	0.342739025727594	-0.278976390774885	0.20525357922034	-0.0456558168446936	-0.620264362335005	0.28241546289028	0.917754223159382	-0.207142825532569
CALCRL	-0.991339352364197	1.07728908876566	1.65197128109983	0.238155597589093	1.67237450130112	0.795147124432243	0.562416919168028	0.5049975559688	-1.94618032121808	-1.78798342781668	1.10047248779767	0.881593289954861	0.625995644015267	-0.929346582859978	0.4797163985761	-0.284634146359766	-0.313093256516158	-1.14288686678327	0.0874360143462733	0.0590327405928473	1.69104673149645	0.344782552674996	-0.240109651977245	-1.35598715810998	-0.138949305117924	-0.75901250809625	-0.97951699046306	-1.12135290099014	0.942605496287422	0.625187496751516	0.395356865581069	0.824072724594058	0.515878838744465	-0.131362236583478	-1.02048560679988	0.710334678259742	0.693129256705599	0.428895948388527	0.262575288769697	0.222658725916766	-0.828105988265816	0.573221089030783	0.554256718008751	-0.18323838981129	-0.26080714027274	0.0200300616393617	0.55032135885851	1.03561898952316	0.299250576406374
CLEC3B	1.82586498368906	1.72425169793624	1.53284254669716	0.812538470057177	1.18472715734577	0.667087436466882	1.63109076604837	1.37933524009866	-1.21400459242575	-0.636949114567233	-0.253350830717653	-0.382747344999773	-1.72168050758675	-0.08012249071602	-0.983797803563166	0.937963550978848	-0.1119880271926	0.057890986669681	0.0594967589137138	1.39942055632498	0.358751509487042	-0.18309401948097	-0.934274424953018	-1.07405634152152	-0.709485970659848	0.457560326214225	0.80830930770062	0.424836713319768	0.248076144569492	-0.180158071799949	-0.0917867242101931	0.241940308177557	-0.437920303873416	0.0869041261808951	0.46954053727446	-0.0302002025523795	0.257285721485199	1.35846713243021	0.87003091046279	0.0194742219382203	0.312370091549065	0.919872050824769	0.753438471656129	0.476639908985271	0.620541723183993	-0.324507594102869	0.161482169575761	-0.0375139920794841	-0.938903108178727
EDNRB	-0.270028464510533	0.618410984282954	-0.0533235563111064	1.00166455622227	0	0.257393285665649	0.0864857277281746	-0.560443478585731	-1.36572081101525	0.612583865072725	1.32488042379079	-0.108782925171481	0.399519861842288	0.232356077043433	0.533416887127245	0.29549652021147	-0.247113417199883	-0.766385867773315	-0.49156495406065	-0.648717090989574	-1.69138328981261	0.251639808799579	-0.452196249391204	-1.24608380337078	0.148843023206062	-1.22585927429852	-0.99049627075906	-1.36453566881543	0.785762941494198	-0.91454464998357	0.170796402709095	0.370106537586923	-0.762287540321846	-0.788689811759966	-0.928084458497596	-0.285051588861594	-0.7939087993333	0.25898814599778	-0.0156931598078716	1.5419397654804	0.299747852005273	0.593665171264686	-0.100999790528942	0.760378604646439	0.543367749030714	-0.122690940699515	0.0985855118213383	0.147377966821681	0.174249085688935
ZNF423	-2.93116763984656	-0.8616883673876	-2.04456726011374	-1.7443438599766	-0.208485902371329	0.153334356589923	-1.21450374959231	-0.0326497052756811	-3.37542795808589	1.40141368652036	1.11402049395645	-1.10766170794246	0.103803403757996	0	-1.51660459746629	-1.00398498483903	-0.700511601686136	-1.55290950702981	0.17430347804572	0.59703125390075	-0.975103222425723	-0.149106817309702	0.204003425866842	-0.353751305427261	0.384478185300678	0.576246229053368	-1.35382731503644	-1.1629974350456	-0.0371925746764426	-0.888629444833774	-0.710815892777315	-1.02074418570473	-0.247248885321291	-0.204191038518075	0.586346516858282	-0.0393899105114129	-0.111370918456354	0.287941021762827	-1.02760567249772	-0.69260932772411	-1.12653365749646	-0.467440554166226	0.439704663497475	0.924865259417434	0.936345604865262	0.330126586698197	-0.0216495487793845	0.150632798294648	0.194377854886073
CNRIP1	0.410256383352286	0.0119364273800577	0.751060374477701	-0.55065747596193	0.90407983012687	0.506657680144908	0.557318431805116	0.437511381798416	-1.80294312191768	-0.0530087272597426	0.0886302268271655	-0.0888082959447695	0.499858860572016	-0.382763477730784	-0.37826536054812	-0.185306135288803	0.0776422931155359	-2.18263918984706	0.547482874837283	0.590267706416216	0.195679430361422	0.32305646487835	0.501474754881356	-0.289529846056529	0.212271791559018	0.416209163965345	-0.674382906808782	-0.928709485350486	-0.169774883807434	-1.00186366810723	-1.52744805290392	-0.0816218103871249	-0.0646173787724091	0.700547581095763	0.790002427980236	0.446969594612351	0.98180373458837	0.500348238297752	0.0917475876238893	0.151048600661126	-0.597716107695597	0.0455661007586338	0.562470841577984	0.602985021206649	0.242763545972229	0.315247056916739	1.04861150617157	-0.149784751539634	0.155465127727555
RGS5	-0.263905848199191	-1.05736420062307	0.828799204104968	0.512312197516888	-0.900428045722551	0.00536367597073081	0.0569773008112195	-0.329631854551356	-2.53019414112993	-1.22176859603685	-0.366370428540908	-0.442640758845112	-0.842919547001955	-0.948701613293054	-0.71457306257036	-0.542001657703035	-0.534223320682248	-0.615739319293718	-0.396109449198869	-0.567248889309636	-0.00536342526766398	0.309941136196984	-0.160184533046803	-1.02533773507238	-0.764473922293386	-1.39188634614598	-2.59943211411291	-1.23190921206281	0.627761284162346	-0.0876847437763088	0.0642286407111447	0.427482915616788	0.209253120132177	0.535712027800457	0.360423862780736	-0.060472286552824	0.478803334524497	1.3818385803585	2.10214275741194	0.953990540680598	0.959526892144583	0.98496067259425	1.05093339711673	1.05562466565527	0.734935795991915	0.227986591674312	0.636487645816729	0.357397242445718	0.675028864192178
PDGFD	0.124911770967245	1.26957564160843	0.664626541762336	2.96673414497923	-0.453766142376249	1.13757957996639	0.572627499267946	-0.0188180293672691	-0.428714432688152	-1.1454703212428	-1.88663239156183	0.532647850004888	-1.56066584364965	0.901196562632306	-1.22848622189909	0.45672187473078	-1.98136673290207	-0.486911706446921	-0.161197342029229	-0.455632061360277	-0.647931100147792	-0.538638027119574	-1.30947930810923	0.123569357934682	-1.49245840290559	-1.28814745018776	-0.829032035894279	-0.131662178978631	1.16635165249361	1.02723083811837	0.226453784288484	0.717247309652666	-0.1205047277601	-0.342044565287292	-1.27361099966851	-0.52938254006982	-0.577178397798498	0.0909882997930058	0.647915934234288	0.156166054356222	1.38262350727409	0.174851327804711	-0.146607195125569	0.297621859855997	-0.405202235929903	-0.829046208832471	-0.295382334054727	1.08322979035106	1.98251118532487
GNG11	0.770349728945219	1.57613077680824	1.44919376077009	1.84423761687391	0.22513412931204	0.97353505568369	1.24236628703742	0.764085534660042	-1.21094652478165	-1.01862269711806	-0.193401940526206	-0.898914597480938	-1.13181251297023	1.46901564880753	0.218845645910995	-0.245279625205524	0.102903870085064	-1.28416878947257	-1.16161000635641	-0.51591328356745	-0.41573743632766	-0.132115501936202	0.0151267316024987	-1.2574306839173	-1.94407360241571	-0.981587914387529	0.667797470603315	0.426580078028543	0.06747773463897	-0.0574805951656727	-0.0458620153412264	0.26436764273485	-0.0590067967973883	1.16367192331434	-0.174447942097868	-0.0768796492107033	-0.00822576561273498	0.792914057024843	1.70001629195591	0.695906925021503	-0.0601297463716914	0.0473482909677557	0.516030514137978	1.23972630684474	0.49292681168054	-0.223253733697988	0.756274389784735	0.11435440683431	-0.13378007313023
LDB2	0.901709680045191	0.154649483338861	0.184501190693471	-0.183835477980933	-0.35459869084204	-0.161001262244795	0.672141813739251	0.302187525393236	-1.48474789161279	0.594574770437604	1.05633749384203	1.48927035345189	-0.152811700488656	0.134997663632057	-1.56659576271188	-0.42971153031397	-1.02474748444903	0.844734216911428	-0.515751253030049	-0.397307781790269	0.430882587177955	0.184593632315855	-0.0513851054928241	-0.975539226001721	-0.710194420933569	-1.23376818626998	-0.67412625582459	-0.568093416632	-0.43650408287792	-0.562654770037127	-1.3294112444243	0.177479397572226	0.425979471763569	1.47265299839725	1.28208861134057	0.966610100483225	1.12263970552229	0.655127838668244	0.937096006370444	0.217372555903613	0.285118840783261	0.489561828657707	0.279473117811701	0.538927491853517	0.417434818364877	-0.196988192354593	0.495400084772661	1.28763521494904	0.665521087438415
RHOJ	0.767635662330634	0.445057706928718	-0.421435576855131	0.139206161976639	-1.36507828472349	-0.762914835831186	0.021216076396399	-0.887453330129738	0.350713693585445	-1.63451204698112	-1.00679277806609	-1.06549812881532	-1.13569695495457	0.260622160676004	1.21822164763585	0.231852384468179	0.448578977328596	-0.504338843821003	-0.983068817210274	-1.71458952831321	-0.336174697107635	-0.933449100769844	-0.467846338747252	-0.558541702909563	-0.648887908259297	-1.31813825984222	-0.749537249617332	0.0413988919876645	1.14827712980704	0.611599801963765	0.570229709172635	0.265473476676388	-0.355624074295316	-0.140681533777615	-0.549856124124447	-0.334319597974282	-0.607632936182231	-0.306001067583143	0.694325554908735	1.38451446241818	1.13454250778893	1.19172278354589	-0.0413917001463413	-0.305196856108659	-0.446916534012066	-0.473126136089601	-0.212620995273188	-0.0484029140540398	0.258900857064194
TEK	0.897044154101236	0.569762423692335	-0.710136407108796	0.123017773332354	-1.36216789552286	-1.0933091832976	-0.267057995373544	-0.199156778445145	-2.07399460326385	-0.114121543505244	-0.300795543619447	-0.444539467240984	-1.50044985068485	-0.920526262169686	-0.955076200839118	-0.883533514208753	0.0534442036806695	-0.85940565148668	-1.39338632538353	-0.590992105744129	0.298143435185641	-0.40340826105145	-0.784947653760661	-2.18522697108867	-0.986463364449235	-1.67539828921888	-1.76719261886359	-1.04196076301514	0.692113189432865	-0.0624888518839165	0.120235589569611	-0.0525688436716293	0.430356950350697	0.779847147099096	1.01331533043917	0.660706829653126	0.741194017999823	1.57457018581501	0.684681010626031	0.553528511209002	1.10153802474012	2.37354502232758	0.750652543490804	0.0200948888751917	0.408375746080275	-0.422456259868331	0.079275401518328	0.193550587633332	0.00297857762662589
EMCN	-0.193952099268962	0.0698348072249506	1.09950801476082	0.831163141325982	0.0520456020270028	0.107892514306838	0.384193629297812	0.283276408070147	-2.23263854388302	-1.00651285508849	-0.102477732225305	0.0958940077862677	-0.336617086303448	-0.565195652258361	-0.662832499688073	-0.705491670185736	-0.52155663686143	-0.95373338027539	-0.850848025940081	-0.492833199829987	-0.0840106362583532	-0.183582139362465	-0.25089473576648	-1.66359616887491	-0.735471011706642	-0.66285777236765	-0.90767666352119	-2.42194997586962	0.35925475262807	0.135164058797289	-0.733327460323491	-0.0208528980766908	0.443493747885974	0.54192849157597	0.317542505855628	0.379256787948387	0.287951655829887	1.68938563250705	1.91129713499949	0.0721448374672651	0.377200892588849	0.709763853675576	0.833959414182367	0.811091714504017	0.500152888838583	0.0288650189314034	-0.150979324419999	0.476245278591338	-0.0378876227346408
ECSCR	-0.100295262301994	0.0164397162848572	1.05398714301017	1.1898320616359	0.79816113840902	0	1.00550369088858	0.66347635018556	-2.90084368526385	-1.93616805742549	0.106574383688901	-1.13621047382469	-1.28584304428936	-0.730611265605433	-0.380124479966969	-0.589294507534012	-0.270416300524564	-1.00635060213121	-1.30394166351109	-0.640546246721739	-0.0715954319909588	0.0492237591118362	-0.129871455362376	-1.3687345868917	-1.61527125365907	-0.728505846208305	-0.869825475449761	-1.23662179329176	0.605385849842548	0.374101288720802	0.372499560107858	0.561884166309382	0.117403945945601	0.612438440019122	0.00572953923179517	0.420731325765973	0.359968074989726	0.824308342162505	1.8287749235374	0.912265419770636	0.748621365157949	0.571355562394056	1.09940129122778	1.28066702544898	0.490653330536279	0.422268546632675	0.878059626595731	0.483664243473079	0.243436335713928
ELTD1	-0.364610106941782	-0.67265444496794	0.811065554004374	1.00741625846583	-0.122030668396418	0.113478483509459	0.103257043564534	-0.154074058926807	-2.0985710488788	-1.66033420664895	-0.379634567630428	-0.817980829818103	-0.403048485521856	-0.56551155739189	-0.716294071030372	-0.47623622230075	-0.519953961611614	-0.822102854551615	-0.870576796931848	-0.765450454574126	-0.426996684084926	-0.254880841678589	-0.300797688887028	-1.46779332659996	-1.06282285848073	-1.30247746636641	-1.68367979635166	-1.33257092043411	0.324402303031222	0.313544203560888	0.296101673509203	0.394948556757396	0.44908314290895	0.691741422620126	-0.202543510472108	0.220426988061373	0.00675734475453321	0.91064790085224	1.48067444169573	0.62732684488976	0.4563244995794	0.54472635026156	0.826031236118522	0.665624449036202	0.449242376282094	0.0351560855186365	0.355619139022422	0.628275912541426	0.455106286017185
TM4SF18	-0.66435953547559	0.139857538145478	1.45374773003561	1.32169398336002	0.664986471438962	0.218565158541254	1.05688510058802	0.486337523872728	-2.52354176186951	-1.66392111546085	0.287793277646131	-0.543662085844885	-1.64924217893519	-0.951991800724457	-0.921430763753999	-0.321045133539897	-0.496354729446427	-0.69241789991086	-0.907096231836982	-0.758496242054914	-0.36982128067162	-0.0559942693545751	-0.658388038010598	-1.61675692006671	-1.28453339682679	-1.29771877560442	-1.19651036661595	-1.41893404926196	0.417877324165833	0.31123510746199	0.220534627319409	0.218228021343655	0.276497025863862	0.387562833404861	-0.221614769683783	0.536184197832994	0.305712720347508	1.12996034718518	1.31547186497696	0.765247020685826	0.694937668596932	0.795513538614175	1.11589369045765	0.681230861935987	0.547381537884573	0.0496740173911922	0.33791376756052	0.564670598267714	0.0339437051952045
TIE1	-0.581780928314225	-1.90102463040237	-0.699890970702247	-0.605927594389834	-0.776888143179608	-1.29804747943991	-0.84092503086097	-0.788053703526897	-2.7902829588995	-0.980072693890276	-0.637284900649329	-0.218014083223021	-0.358666948446392	-1.10900551148409	-0.635938705121266	-0.900886137871617	-0.36952078449943	-0.804355223741346	-1.04762371359997	-0.507473321486264	-0.923760766882056	-0.516102680866834	-0.642613052771121	-1.00018574275402	-0.97071627278496	-1.05684270586829	-1.83532008491992	-1.32741125080389	0.434051449576427	0.253254066433854	0.374768213001686	0.420575164996897	0.361516133158008	0.487621740146832	0.243293716179092	-0.143542123024987	0.0658006362878404	1.2666219371677	0.865979687207068	0.950466389281608	0.795994950177631	0.450124609459663	0.643402896828002	0.0652183195353076	0.0281643184929844	0.1517981149824	0.33281437074455	0.240510027835154	0.781934320496507
MYCT1	-0.511711040172265	-0.843256025183318	0.416411704203235	0.431489908435734	-0.855336166415527	-0.0622270276429127	-0.125090300425308	-0.227885270553512	-1.86534297062867	-0.98699833042525	-0.257076119344128	-0.526078950637885	-0.507679136684605	-0.363359907666648	-0.549122695825512	-0.502346779904754	-0.449066379324835	-0.612942736862002	-0.738447339549833	-0.930570362002679	-0.56994242717449	-0.505420178261068	-0.413273850130802	-1.23769287217558	-0.879636515023115	-1.48044617417951	-1.81705370189201	-1.41192211666333	0.210983839073292	0.105248576552583	0.332796261460494	0.247056815523249	0.497055454140635	0.547282638889624	0.11678017141006	-0.00745660753518086	0.0479299927486755	1.13304922753202	1.19701481386016	1.04944527956591	0.818577774312681	0.726542907745936	1.08558894859708	0.406171101756904	0.239235642922594	-0.00171377362123727	0.353950869234647	0.675953778693084	0.686438740803569
ESAM	-0.218091502833597	-1.00007668027197	0.156560432429184	0.167238598436229	0.151072904442633	-0.384048209004992	0.211485847901327	-0.394297950698317	-1.99912449993639	-1.480124971689	-0.692993102480574	-0.654414515542141	-0.723171705535838	-0.508496560299233	-0.419911136078499	-0.590598904883625	-0.308614817424012	-0.616407635829135	-0.859430157749874	-0.539250931602603	-0.439926539777598	-0.167564797197849	-0.371883825890632	-1.08176914371977	-0.944691269259663	-0.738402507521751	-1.35538300186793	-1.34160791298914	0.486940606606872	0.411630092074321	0.364713881562731	0.295862999927	0.193683641914158	0.424397167224228	0.0714861346465237	-0.100896632011021	0.134855820079887	0.828041252821168	1.4646769347724	0.816414333288866	0.634425530735761	0.354914493495877	0.867757934840361	0.571540161677792	0.303686791344039	0.494252195082799	0.760254759830594	0.573338021524017	0.438229794974577
ROBO4	-0.626925096383147	-1.44475016758839	-0.789905169717932	-0.871875613940727	-0.799144461551347	-1.25915446468437	-0.887280104549188	-0.764235621419061	-2.30598005367652	-1.056662358821	-0.666659421957886	-0.217630154546032	-0.700579153046365	-0.809723172138315	-0.507667188470943	-0.629471245177967	-0.741004786395974	-0.493072589856765	-0.547628158496449	-0.502134779670368	-0.885176347510257	-0.669541924522978	-0.567157942488934	-0.535460350883796	-0.850673942604939	-0.902353006528437	-1.62793817369267	-1.57839814194344	0.232640932257653	0.566574082664213	0.375982331304648	0.180044316293325	0.376422634945147	0.00319296155322999	0.155589698422608	-0.204910689335916	-0.0173653215177489	1.34166660380069	1.23620697136272	1.11775063180675	0.530705368069308	0.615214831434117	0.470985785118188	0.251126834233873	-0.0780654897752522	0.596252107044694	0.364715305110553	0.342057392565627	0.656462202470298
ADCY4	-1.45232196417136	-2.41779730419493	-0.886194511461457	-0.785374164610186	-0.728414669022836	-1.62040969059549	-1.22104205235567	-1.12209318818225	-3.40067641264803	-1.32864175238595	-1.41018027744776	-0.365365085379466	-0.459991697665647	-0.992687130251073	-0.0617123129704143	-0.787634980955527	-1.17177190400353	-1.07330320765674	-2.27376601001671	-0.917220362664144	-1.08888309279282	-0.395329364951237	-0.930791667369295	-0.55796938569185	-0.378497262422453	-0.385363010458696	-0.811749565207934	-1.43105540979431	-0.186449933473471	0.586800474625675	0.513310025429869	0.103454218955343	0.625844452339898	0.354631130725086	0.555140071678979	-0.038922760973431	-0.0351517285280554	0.872841978013956	1.4046676997593	0.928822613554418	0.517120553987685	0.741046914669425	0.836557290753814	0.526012615365176	0.371209956722072	0.601949654511208	0.39632611575441	0.0446171157157687	0.396199387497641
ACVRL1	-0.295919118352671	-0.744952959708121	-0.198088523311862	-0.228946947288691	-0.1835642530319	-0.432722531122543	-0.114833857505623	-0.0381844062539022	-2.10971729071088	-1.57100827156362	-0.864014876894447	-0.681143536868255	-0.482741300911439	-0.712647074097591	-0.579540964856789	-0.575530413666641	-0.438321166159321	-0.412110442983043	-0.467187523206378	-0.344034158594368	-0.22369050847975	-0.487448554364099	-0.648525138104054	-1.24694656858945	-0.871608715711981	-0.70595617127143	-0.9133541690335	-1.21553889754564	0.195681691662265	0.390275900625396	0.363931325852683	0.156982082772666	0.483584481518871	0.357749717791541	0.122205403694144	-0.0426889699795241	-0.039339543597781	0.753061198395271	1.2101829076077	0.835757207200574	0.558405446287674	0.589352879553254	0.90486264306636	0.394869093816817	0.29094877490281	0.406771311881323	0.473588577417216	0.431794933096214	0.342288949051595
PECAM1	-0.599120161788779	-0.365434672431308	0.44010590096967	0.576867998055526	-0.536625977336759	0.253111605042481	-0.166437465491388	0.315613359440979	-1.61356177483256	-1.63435002928933	-0.465384864998507	-0.60116034867487	-0.643419680291099	-0.287778717427792	-0.663895576197899	-0.605795946831821	-0.287027559077912	-0.419913162967537	-0.863257230645988	-0.618248110811202	-0.695075569483436	-0.0724818567955869	-0.268308204615403	-0.858948920476645	-1.12420402882196	-1.31306657952585	-0.0300645597268966	-1.16311993558712	0.111022887901375	0.266622708334796	0.227190479091081	0.403577796396845	0.443704100913183	0.279972664530051	0.0354983553483832	0.458262516727413	-0.26102600181405	0.076678006288456	1.14660432895121	0.48028887071826	0.278814718710218	-0.0123492580346849	0.432398139671737	0.71126341977786	0.460806996937865	0.145111282514287	0.171802497111356	0.225974740380165	0.0667212123046928
KDR	-1.01404699625054	-1.16470747989071	0.0270225623023588	-0.064267951326954	-1.39531185174227	-0.43320853143434	-0.566395652332748	-0.763072697815764	-2.58424543205436	-1.00632258001379	-0.90190472213421	-0.191066903999584	-1.16106029853662	-0.638180815121184	-0.660723319631057	-0.795942566887149	-0.658259314810886	-0.208032498177567	-0.544341901779095	-0.540496667529052	-0.208954954546775	-0.722409576720235	-0.81508501881787	-1.64156820217948	-0.907857983958632	-1.47777854753424	-1.68049079397593	-1.01579967390078	0.384235507680279	-0.0227066254088027	0.227469719478939	0.134420263676072	0.524663372018315	0.150367586116013	0.0394754578826753	-0.53169249039465	-0.231515103982891	0.786659134222811	0.667115464665635	0.64722583965572	0.789953444148508	0.718876122695928	0.784867696136259	-0.0444576897597214	0.205089868277753	0.0129941059837839	-0.198000282003633	0.2903642006647	0.363336523344736
PTPRB	-0.267634314684565	-0.587439794286974	0.265147694265307	0.0949998269917418	-0.805384934839735	-0.937023136774162	-0.535397781534352	-0.597395662935441	-0.910009169871087	-0.0254200017138768	-0.70497394050631	0.0813833317160657	-0.177342645439103	-0.631454833778797	0.0196302320429378	-0.797120797115857	-0.901228078023445	-0.953632448696906	-1.24944884231153	-0.831187454134593	-0.462653146457459	-0.298117312063629	-0.377272470486907	-1.30727288008935	-0.339767908154097	-0.7124761543565	-1.69353700957472	-0.87371324259724	0.417624646228245	0.466518150929193	-0.581578011443347	0.0345463987100156	0.329725412482746	0.503105601938992	0.850512854566939	0.241295499909769	0.547406080130908	1.99054111880919	1.17269391055184	0.466830057578062	0.48036045525352	0.994605328104947	0.483303952073083	0.0950846324057702	0.0667737014865732	0.0441997910682344	-0.473959490785058	0.0964066664966266	0.395161794756011
VWF	-0.407159172431785	-1.9913198101717	-0.760082864487388	-1.03975528047808	-1.7928845713508	-1.1078326475659	-1.3470419288664	-1.01028754778264	-2.00782243370568	-1.39869465864931	-1.42534771665764	-1.06676845387601	-0.0621237720975353	-0.698517248168163	0.166701498058754	-0.415676552924465	-1.08381092877238	-0.421572267568908	-1.15929200581916	-0.13790683276914	-0.546831520732038	-1.19206267611021	-0.456989623446689	-0.776646136618944	0.00174666069644037	-0.733818360056393	-1.98222180818115	-1.07933224959456	0.392106017750435	0.3945353954053	0.392459627492398	0.252038736191964	0.78753188362776	0.409371136853056	-0.097214998071271	0.257636381622851	-0.0964016636957019	0.649621216397847	1.89606014065047	0.129426902037544	0.184563536001407	0.566107338923424	0.188890205812139	0.229366754812194	0.454716355909082	0.683933051799695	0.355015011637779	0.588393078838108	0.555604489861243
CDH5	1.23348161363509	-0.486224379174477	-0.778150658139129	-0.626807978145329	-1.05435890763522	-1.01127655999164	-0.883313229418679	-0.702374881338795	-1.38380416583182	-1.44300315859653	-1.12549723828913	-0.840266557647337	-0.482338708546675	-0.165762311321507	-0.609141918078385	-0.668001300967904	-0.785617109005954	-0.634616787096409	-0.928394193298096	-0.636460752794224	-0.738196962519469	-1.08346610764467	-0.70431481634567	-1.19512617467614	-0.901524528735151	-1.02356077186191	-1.67499723231811	-1.23598723500769	0.22117839022447	0.128398543075978	0.520825789340148	0.39955282798348	0.548768884727934	0.31717382902535	-0.0232407697015462	-0.31316569022493	-0.274715939763817	0.661966833619259	1.12711705473467	0.770922051606079	0.585409315070241	0.432759758172973	0.628954814419713	0.117148259940088	0.267459925145517	0.154032600319465	0.328307338776201	0.40313992015609	0.778058861711984
CLEC14A	-0.217949420332121	-0.850373537779359	0.23297547794778	-0.254739142452553	-0.656733610489151	-0.505933332242882	-0.396869241990939	-0.14679459408535	-1.76250310669667	-1.5767039094126	-0.876388239374046	-0.880941428396145	-0.438537849470235	-0.110780952365679	-0.0366971251176095	-0.568721842575134	-0.312076249400482	-0.208555760588534	-0.417354949792826	-0.274114413685847	-0.13041591943249	-0.321234373214953	-0.414588656650854	-0.872044134660534	-0.560528665004014	-0.420124118943709	-1.44227764031506	-0.809000782793086	0.098441648736921	0.406101579181245	0.185458500400412	0.458565405370941	0.318190660324323	0.755520106061726	-0.0056514468641708	-0.0329310356650206	0.260291109183206	0.851765742586925	1.75239291985615	0.380476493015214	-0.025958566089478	0.214761157948678	0.566546496752431	0.695115148977096	0.570112002114746	0.881176178157159	0.589221128058267	0.714692682540588	0.449845883019995
GPR116	-0.83126251652617	-1.31010285006145	-0.135116517915247	-0.147328029843897	-1.406966363086	-0.608026506592302	-0.798624732599608	-0.77123027101877	-1.61175296680529	-0.792711613988611	-0.857121341609231	-0.54950627712304	-0.194486623260104	-0.17825171285878	-0.395089387101185	-0.547057289940422	-0.741313092730004	-0.570964611658672	-0.915639601930454	-0.725545323319346	-0.772068886377524	-0.626173227018495	-0.638957471955272	-1.51024090356054	-0.570738586600838	-1.36038248337614	-1.23640509155681	-0.72250803049545	0.150270741908702	0.205108834866342	0.532470850280787	0.41383060315677	0.764313835978345	0.448284958338128	0.579633067220952	-0.0326806457376502	0.21816897946284	1.466612454157	0.948670476820477	0.439435940203215	0.656577900275231	0.866407940215032	0.704621941188356	0.423596904278634	0.135535058957945	0.098903070133177	0.120167359650519	0.418854170934964	0.837222683879037
[truncated: 64 more columns]
