# Supplementary material for: A prognostic matrix gene expression signature defines functional glioblastoma phenotypes and niches
Source: Commun Biol. 2026 Jan 5;9:18. doi: 10.1038/s42003-025-09245-8 (PMC12769572; doi:10.1038/s42003-025-09245-8)
Supplement: Supplementary file 5 — supplementary data 2 [file 42003_2025_9245_MOESM5_ESM.zip › Vishnoi-et-al-SourceData-COMMSBIO-24-8619B/Figure4/Figure4B/Figure4B_SingleCell ScaledData.csv]

	Patient	Cluster	Assignment	AEBP1	AGRN	CRELD1	CRELD2	CRIM1	CRISPLD1	CRISPLD2	CTGF	CTHRC1	CYR61	EDIL3	EFEMP1	EFEMP2	EMILIN1	EMILIN2	FBLN1	FBLN2	FBN1	FGL2	FN1	GAS6	GLDN	IGFBP2	IGFBP3	IGFBP4	IGFBP5	IGFBP6	IGFBP7	LAMA2	LAMA4	LAMA5	LAMB1	LAMB2	LAMC1	LGI3	LTBP1	LTBP2	LTBP3	LTBP4	MATN2	MFAP1	MFAP4	MFGE8	MGP	MMRN2	NID1
CNSTM-068-A_AACTCCCCAAGTAATG-1	rGBM-01	C1	Myeloid	-0.208850988174457	-0.146867706511399	-0.0888886192394701	0.476804709622213	-0.191201860198897	-0.076677284181967	-0.0880659774580176	-0.124814374276703	-0.218377904724942	-0.105672044290696	-0.369165527844053	-0.126668609567534	-0.17687257833739	-0.102777497113756	-0.128920122805705	-0.2201574577642	-0.089656215867134	-0.132537070060303	-0.207480111324631	-0.75893679083982	0.559402371352319	-0.226893311833211	-0.728819816707648	-0.3071540675837	-0.331836657545331	-0.524908932989776	-0.165401732858813	-0.971386298524316	-0.114636453960412	-0.257747693778537	-0.082335971224556	-0.200147458807832	-0.162444378574631	-0.23773543627031	-0.112295410134225	-0.0952345937921657	0.644206416207208	0.939867661789417	-0.0788872957710618	-0.0755127364465748	-0.205074133994768	-0.0762804778722034	-0.255422863519748	-0.47684689153595	-0.0740629566659237	-0.246112948016423
CNSTM-068-A_AAGGAGCTCCCTTGCA-1	rGBM-01	C3	TCells	-0.208850988174457	-0.146867706511399	-0.0888886192394701	1.18039468271893	-0.191201860198897	-0.076677284181967	-0.0880659774580176	-0.124814374276703	-0.218377904724942	-0.105672044290696	-0.369165527844053	-0.126668609567534	-0.17687257833739	-0.102777497113756	-0.128920122805705	-0.2201574577642	-0.089656215867134	-0.132537070060303	-0.207480111324631	-0.75893679083982	-0.179203539892313	-0.226893311833211	-0.728819816707648	-0.3071540675837	-0.331836657545331	-0.524908932989776	-0.165401732858813	-0.971386298524316	-0.114636453960412	-0.257747693778537	-0.082335971224556	-0.200147458807832	-0.162444378574631	-0.23773543627031	-0.112295410134225	-0.0952345937921657	-0.0943994950374235	-0.218908361403922	-0.0788872957710618	-0.0755127364465748	-0.205074133994768	-0.0762804778722034	-0.255422863519748	-0.47684689153595	-0.0740629566659237	-0.246112948016423
CNSTM-068-A_ACGAGGAGTCTTGATG-1	rGBM-01	C1	Myeloid	-0.208850988174457	-0.146867706511399	-0.0888886192394701	0.711691867796217	-0.191201860198897	-0.076677284181967	-0.0880659774580176	-0.124814374276703	-0.218377904724942	-0.105672044290696	-0.369165527844053	-0.126668609567534	-0.17687257833739	-0.102777497113756	-0.128920122805705	-0.2201574577642	-0.089656215867134	-0.132537070060303	1.57448577092847	1.26772355782355	0.794289529526323	-0.226893311833211	-0.728819816707648	-0.3071540675837	-0.331836657545331	-0.524908932989776	-0.165401732858813	-0.971386298524316	-0.114636453960412	-0.257747693778537	-0.082335971224556	-0.200147458807832	-0.162444378574631	-0.23773543627031	-0.112295410134225	-0.0952345937921657	-0.0943994950374235	-0.218908361403922	-0.0788872957710618	-0.0755127364465748	-0.205074133994768	-0.0762804778722034	-0.255422863519748	-0.47684689153595	-0.0740629566659237	-0.246112948016423
CNSTM-068-A_ACGATACCATCACAAC-1	rGBM-01	C4	Myeloid	-0.208850988174457	-0.146867706511399	-0.0888886192394701	-0.261801201622419	-0.191201860198897	-0.076677284181967	-0.0880659774580176	-0.124814374276703	-0.218377904724942	-0.105672044290696	-0.369165527844053	-0.126668609567534	-0.17687257833739	-0.102777497113756	0.510983593584432	-0.2201574577642	-0.089656215867134	-0.132537070060303	-0.207480111324631	3.50249253655466	-0.179203539892313	-0.226893311833211	-0.728819816707648	-0.3071540675837	-0.331836657545331	-0.524908932989776	-0.165401732858813	-0.331482582134178	-0.114636453960412	-0.257747693778537	-0.082335971224556	-0.200147458807832	-0.162444378574631	-0.23773543627031	-0.112295410134225	-0.0952345937921657	-0.0943994950374235	-0.218908361403922	-0.0788872957710618	-0.0755127364465748	-0.205074133994768	-0.0762804778722034	-0.255422863519748	-0.47684689153595	-0.0740629566659237	-0.246112948016423
CNSTM-068-A_AGCGTCGGTAGCTCCG-1	rGBM-01	C1	Myeloid	-0.208850988174457	-0.146867706511399	-0.0888886192394701	-0.261801201622419	-0.191201860198897	-0.076677284181967	-0.0880659774580176	-0.124814374276703	-0.218377904724942	-0.105672044290696	-0.369165527844053	-0.126668609567534	-0.17687257833739	-0.102777497113756	-0.128920122805705	-0.2201574577642	-0.089656215867134	-0.132537070060303	-0.207480111324631	-0.75893679083982	-0.179203539892313	-0.226893311833211	-0.728819816707648	-0.3071540675837	-0.331836657545331	-0.524908932989776	-0.165401732858813	-0.971386298524316	-0.114636453960412	-0.257747693778537	-0.082335971224556	-0.200147458807832	-0.162444378574631	-0.23773543627031	-0.112295410134225	-0.0952345937921657	-0.0943994950374235	-0.218908361403922	-0.0788872957710618	-0.0755127364465748	-0.205074133994768	-0.0762804778722034	-0.255422863519748	-0.47684689153595	-0.0740629566659237	-0.246112948016423
CNSTM-068-A_AGTTGGTTCTGTCTAT-1	rGBM-01	C4	Myeloid	-0.208850988174457	-0.146867706511399	-0.0888886192394701	-0.261801201622419	-0.191201860198897	-0.076677284181967	-0.0880659774580176	-0.124814374276703	-0.218377904724942	-0.105672044290696	-0.369165527844053	-0.126668609567534	-0.17687257833739	-0.102777497113756	-0.128920122805705	-0.2201574577642	-0.089656215867134	-0.132537070060303	0.80470980821105	-0.75893679083982	-0.179203539892313	1.27790393633457	-0.728819816707648	-0.3071540675837	-0.331836657545331	-0.524908932989776	-0.165401732858813	-0.971386298524316	-0.114636453960412	-0.257747693778537	-0.082335971224556	-0.200147458807832	-0.162444378574631	-0.23773543627031	-0.112295410134225	-0.0952345937921657	-0.0943994950374235	-0.218908361403922	0.933302623764619	-0.0755127364465748	-0.205074133994768	-0.0762804778722034	-0.255422863519748	-0.47684689153595	-0.0740629566659237	-0.246112948016423
CNSTM-068-A_ATCCGAAAGATAGGAG-1	rGBM-01	C1	Myeloid	-0.208850988174457	-0.146867706511399	-0.0888886192394701	-0.261801201622419	-0.191201860198897	-0.076677284181967	-0.0880659774580176	-0.124814374276703	-0.218377904724942	-0.105672044290696	-0.369165527844053	-0.126668609567534	-0.17687257833739	-0.102777497113756	-0.128920122805705	-0.2201574577642	-0.089656215867134	-0.132537070060303	1.03321288226613	0.69439578105733	-0.179203539892313	-0.226893311833211	-0.728819816707648	-0.3071540675837	-0.331836657545331	-0.524908932989776	-0.165401732858813	-0.971386298524316	-0.114636453960412	-0.257747693778537	-0.082335971224556	-0.200147458807832	-0.162444378574631	-0.23773543627031	-0.112295410134225	-0.0952345937921657	-0.0943994950374235	-0.218908361403922	-0.0788872957710618	-0.0755127364465748	0.393397650904374	-0.0762804778722034	-0.255422863519748	-0.47684689153595	-0.0740629566659237	-0.246112948016423
CNSTM-068-A_CAAGTTGAGTTTGCGT-1	rGBM-01	C2	Glioma	-0.208850988174457	-0.146867706511399	-0.0888886192394701	-0.261801201622419	-0.191201860198897	1.09523626817875	-0.0880659774580176	-0.124814374276703	-0.218377904724942	-0.105672044290696	-0.369165527844053	-0.126668609567534	-0.17687257833739	1.06913605524696	-0.128920122805705	-0.2201574577642	-0.089656215867134	1.03937648230041	-0.207480111324631	-0.75893679083982	0.992710012468404	-0.226893311833211	0.443093735653069	-0.3071540675837	-0.331836657545331	-0.524908932989776	-0.165401732858813	1.32242602314055	-0.114636453960412	-0.257747693778537	-0.082335971224556	-0.200147458807832	-0.162444378574631	-0.23773543627031	-0.112295410134225	-0.0952345937921657	-0.0943994950374235	0.953005190956796	-0.0788872957710618	-0.0755127364465748	-0.205074133994768	-0.0762804778722034	-0.255422863519748	3.06186236366208	-0.0740629566659237	-0.246112948016423
CNSTM-068-A_CACCTTGCAGCGAACA-1	rGBM-01	C3	TCells	-0.208850988174457	-0.146867706511399	-0.0888886192394701	-0.261801201622419	-0.191201860198897	-0.076677284181967	-0.0880659774580176	-0.124814374276703	-0.218377904724942	-0.105672044290696	-0.369165527844053	-0.126668609567534	-0.17687257833739	-0.102777497113756	-0.128920122805705	-0.2201574577642	-0.089656215867134	-0.132537070060303	-0.207480111324631	-0.75893679083982	-0.179203539892313	-0.226893311833211	-0.728819816707648	-0.3071540675837	-0.331836657545331	-0.524908932989776	-0.165401732858813	-0.971386298524316	-0.114636453960412	-0.257747693778537	-0.082335971224556	-0.200147458807832	-0.162444378574631	-0.23773543627031	-0.112295410134225	-0.0952345937921657	-0.0943994950374235	-0.218908361403922	-0.0788872957710618	-0.0755127364465748	-0.205074133994768	-0.0762804778722034	-0.255422863519748	-0.47684689153595	-0.0740629566659237	-0.246112948016423
CNSTM-068-A_CAGAATCAGGAACTGC-1	rGBM-01	C3	TCells	-0.208850988174457	-0.146867706511399	-0.0888886192394701	1.02311887850748	-0.191201860198897	-0.076677284181967	-0.0880659774580176	-0.124814374276703	-0.218377904724942	-0.105672044290696	-0.369165527844053	-0.126668609567534	-0.17687257833739	-0.102777497113756	1.15599995732419	-0.2201574577642	-0.089656215867134	-0.132537070060303	-0.207480111324631	-0.75893679083982	-0.179203539892313	-0.226893311833211	-0.728819816707648	-0.3071540675837	-0.331836657545331	-0.524908932989776	-0.165401732858813	-0.971386298524316	-0.114636453960412	-0.257747693778537	-0.082335971224556	-0.200147458807832	-0.162444378574631	-0.23773543627031	-0.112295410134225	-0.0952345937921657	-0.0943994950374235	-0.218908361403922	-0.0788872957710618	-0.0755127364465748	-0.205074133994768	-0.0762804778722034	-0.255422863519748	-0.47684689153595	-0.0740629566659237	-0.246112948016423
CNSTM-068-A_CAGAGAGGTATTACCG-1	rGBM-01	C1	Myeloid	-0.208850988174457	-0.146867706511399	-0.0888886192394701	-0.261801201622419	-0.191201860198897	-0.076677284181967	-0.0880659774580176	-0.124814374276703	-0.218377904724942	-0.105672044290696	-0.369165527844053	-0.126668609567534	-0.17687257833739	-0.102777497113756	0.475591390090153	-0.2201574577642	-0.089656215867134	-0.132537070060303	-0.207480111324631	-0.75893679083982	-0.179203539892313	-0.226893311833211	-0.728819816707648	-0.3071540675837	-0.331836657545331	-0.524908932989776	-0.165401732858813	-0.971386298524316	-0.114636453960412	-0.257747693778537	-0.082335971224556	-0.200147458807832	-0.162444378574631	-0.23773543627031	-0.112295410134225	-0.0952345937921657	-0.0943994950374235	-0.218908361403922	-0.0788872957710618	-0.0755127364465748	-0.205074133994768	-0.0762804778722034	-0.255422863519748	-0.47684689153595	-0.0740629566659237	-0.246112948016423
CNSTM-068-A_CAGGTGCAGCGTCTAT-1	rGBM-01	C1	Myeloid	-0.208850988174457	-0.146867706511399	-0.0888886192394701	0.387172403006809	-0.191201860198897	-0.076677284181967	-0.0880659774580176	-0.124814374276703	-0.218377904724942	-0.105672044290696	-0.369165527844053	-0.126668609567534	-0.17687257833739	-0.102777497113756	-0.128920122805705	-0.2201574577642	-0.089656215867134	-0.132537070060303	0.441493493304597	1.11000814072442	0.860066117453442	0.812376345512544	-0.728819816707648	-0.3071540675837	-0.331836657545331	-0.524908932989776	-0.165401732858813	-0.971386298524316	-0.114636453960412	-0.257747693778537	-0.082335971224556	-0.200147458807832	-0.162444378574631	-0.23773543627031	-0.112295410134225	-0.0952345937921657	-0.0943994950374235	-0.218908361403922	0.570086308858166	-0.0755127364465748	-0.205074133994768	-0.0762804778722034	-0.255422863519748	-0.47684689153595	-0.0740629566659237	-0.246112948016423
CNSTM-068-A_CAGGTGCCAGTCGTGC-1	rGBM-01	C1	Myeloid	-0.208850988174457	-0.146867706511399	-0.0888886192394701	-0.261801201622419	-0.191201860198897	-0.076677284181967	-0.0880659774580176	-0.124814374276703	-0.218377904724942	-0.105672044290696	-0.369165527844053	-0.126668609567534	-0.17687257833739	-0.102777497113756	-0.128920122805705	-0.2201574577642	-0.089656215867134	-0.132537070060303	0.492945710346456	-0.75893679083982	1.44185490356481	-0.226893311833211	-0.728819816707648	-0.3071540675837	-0.331836657545331	-0.524908932989776	-0.165401732858813	-0.270960476853228	-0.114636453960412	-0.257747693778537	-0.082335971224556	-0.200147458807832	-0.162444378574631	-0.23773543627031	-0.112295410134225	-0.0952345937921657	0.606026326633664	-0.218908361403922	-0.0788872957710618	-0.0755127364465748	-0.205074133994768	-0.0762804778722034	-0.255422863519748	-0.47684689153595	-0.0740629566659237	-0.246112948016423
CNSTM-068-A_CCACCTAGTGCAACGA-1	rGBM-01	C10	Endo	1.66094432246076	-0.146867706511399	-0.0888886192394701	-0.261801201622419	-0.191201860198897	-0.076677284181967	-0.0880659774580176	-0.124814374276703	-0.218377904724942	-0.105672044290696	-0.369165527844053	-0.126668609567534	1.14314421036229	-0.102777497113756	1.19109666589397	-0.2201574577642	-0.089656215867134	-0.132537070060303	-0.207480111324631	0.56107999785986	-0.179203539892313	-0.226893311833211	-0.728819816707648	-0.3071540675837	-0.331836657545331	-0.524908932989776	-0.165401732858813	2.27476837319688	-0.114636453960412	1.96476039740112	1.23768081747512	-0.200147458807832	1.15757241012505	-0.23773543627031	-0.112295410134225	-0.0952345937921657	-0.0943994950374235	1.10110842729576	-0.0788872957710618	-0.0755127364465748	-0.205074133994768	-0.0762804778722034	-0.255422863519748	2.21218501109214	1.24595383203376	-0.246112948016423
CNSTM-068-A_CCATTCGCATTAGGCT-1	rGBM-01	C1	Myeloid	-0.208850988174457	-0.146867706511399	-0.0888886192394701	0.482037414169556	-0.191201860198897	-0.076677284181967	-0.0880659774580176	-0.124814374276703	-0.218377904724942	-0.105672044290696	-0.369165527844053	-0.126668609567534	-0.17687257833739	-0.102777497113756	0.614918492986269	-0.2201574577642	-0.089656215867134	-0.132537070060303	-0.207480111324631	1.63312040119846	1.28219583583426	1.46246161462366	-0.728819816707648	-0.3071540675837	-0.331836657545331	-0.524908932989776	-0.165401732858813	-0.971386298524316	-0.114636453960412	-0.257747693778537	-0.082335971224556	-0.200147458807832	-0.162444378574631	-0.23773543627031	-0.112295410134225	-0.0952345937921657	-0.0943994950374235	-0.218908361403922	-0.0788872957710618	-0.0755127364465748	-0.205074133994768	-0.0762804778722034	-0.255422863519748	-0.47684689153595	-0.0740629566659237	-0.246112948016423
CNSTM-068-A_CCCAGTTCAATGAATG-1	rGBM-01	C11	BCells	-0.208850988174457	-0.146867706511399	-0.0888886192394701	-0.261801201622419	-0.191201860198897	-0.076677284181967	-0.0880659774580176	-0.124814374276703	-0.218377904724942	-0.105672044290696	-0.369165527844053	-0.126668609567534	-0.17687257833739	-0.102777497113756	-0.128920122805705	-0.2201574577642	-0.089656215867134	-0.132537070060303	-0.207480111324631	-0.75893679083982	1.850178856993	-0.226893311833211	-0.728819816707648	-0.3071540675837	-0.331836657545331	-0.524908932989776	-0.165401732858813	-0.971386298524316	-0.114636453960412	-0.257747693778537	-0.082335971224556	-0.200147458807832	-0.162444378574631	-0.23773543627031	-0.112295410134225	-0.0952345937921657	1.36530624972062	-0.218908361403922	-0.0788872957710618	-0.0755127364465748	-0.205074133994768	-0.0762804778722034	-0.255422863519748	-0.47684689153595	-0.0740629566659237	-0.246112948016423
CNSTM-068-A_CCGGTAGGTCATGCCG-1	rGBM-01	C1	Myeloid	-0.208850988174457	-0.146867706511399	-0.0888886192394701	-0.261801201622419	-0.191201860198897	-0.076677284181967	-0.0880659774580176	-0.124814374276703	-0.218377904724942	-0.105672044290696	-0.369165527844053	-0.126668609567534	-0.17687257833739	-0.102777497113756	-0.128920122805705	-0.2201574577642	-0.089656215867134	-0.132537070060303	-0.207480111324631	0.519964050050667	-0.179203539892313	-0.226893311833211	-0.728819816707648	-0.3071540675837	-0.331836657545331	-0.524908932989776	-0.165401732858813	-0.971386298524316	-0.114636453960412	-0.257747693778537	-0.082335971224556	-0.200147458807832	-0.162444378574631	-0.23773543627031	-0.112295410134225	-0.0952345937921657	-0.0943994950374235	-0.218908361403922	-0.0788872957710618	-0.0755127364465748	-0.205074133994768	-0.0762804778722034	-0.255422863519748	-0.47684689153595	-0.0740629566659237	-0.246112948016423
CNSTM-068-A_CCTACACAGTCCATAC-1	rGBM-01	C3	TCells	-0.208850988174457	-0.146867706511399	-0.0888886192394701	-0.261801201622419	-0.191201860198897	-0.076677284181967	-0.0880659774580176	-0.124814374276703	-0.218377904724942	-0.105672044290696	-0.369165527844053	-0.126668609567534	-0.17687257833739	-0.102777497113756	-0.128920122805705	-0.2201574577642	-0.089656215867134	-0.132537070060303	-0.207480111324631	-0.75893679083982	-0.179203539892313	-0.226893311833211	-0.728819816707648	-0.3071540675837	-0.331836657545331	-0.524908932989776	-0.165401732858813	-0.971386298524316	-0.114636453960412	-0.257747693778537	-0.082335971224556	-0.200147458807832	-0.162444378574631	-0.23773543627031	-0.112295410134225	-0.0952345937921657	-0.0943994950374235	-0.218908361403922	-0.0788872957710618	-0.0755127364465748	-0.205074133994768	-0.0762804778722034	-0.255422863519748	-0.47684689153595	-0.0740629566659237	-0.246112948016423
CNSTM-068-A_CCTTACGAGCTGAACG-1	rGBM-01	C1	Myeloid	-0.208850988174457	-0.146867706511399	-0.0888886192394701	-0.261801201622419	-0.191201860198897	-0.076677284181967	-0.0880659774580176	-0.124814374276703	-0.218377904724942	-0.105672044290696	-0.369165527844053	-0.126668609567534	-0.17687257833739	-0.102777497113756	-0.128920122805705	-0.2201574577642	-0.089656215867134	-0.132537070060303	-0.207480111324631	-0.75893679083982	-0.179203539892313	-0.226893311833211	-0.728819816707648	-0.3071540675837	0.288338764485573	-0.524908932989776	-0.165401732858813	-0.971386298524316	-0.114636453960412	-0.257747693778537	-0.082335971224556	-0.200147458807832	-0.162444378574631	-0.23773543627031	-0.112295410134225	-0.0952345937921657	-0.0943994950374235	-0.218908361403922	0.541288126259842	-0.0755127364465748	-0.205074133994768	-0.0762804778722034	-0.255422863519748	-0.47684689153595	-0.0740629566659237	-0.246112948016423
CNSTM-068-A_CGAACATGTGTGCGTC-1	rGBM-01	C3	TCells	-0.208850988174457	-0.146867706511399	-0.0888886192394701	0.759508836318263	-0.191201860198897	-0.076677284181967	-0.0880659774580176	-0.124814374276703	-0.218377904724942	-0.105672044290696	-0.369165527844053	-0.126668609567534	-0.17687257833739	-0.102777497113756	-0.128920122805705	-0.2201574577642	-0.089656215867134	-0.132537070060303	-0.207480111324631	-0.75893679083982	-0.179203539892313	-0.226893311833211	-0.728819816707648	-0.3071540675837	-0.331836657545331	-0.524908932989776	-0.165401732858813	-0.971386298524316	-0.114636453960412	-0.257747693778537	-0.082335971224556	-0.200147458807832	-0.162444378574631	-0.23773543627031	-0.112295410134225	-0.0952345937921657	-0.0943994950374235	-0.218908361403922	-0.0788872957710618	-0.0755127364465748	-0.205074133994768	-0.0762804778722034	-0.255422863519748	-0.47684689153595	-0.0740629566659237	-0.246112948016423
CNSTM-068-A_CGCCAAGCACTTAACG-1	rGBM-01	C3	TCells	-0.208850988174457	-0.146867706511399	-0.0888886192394701	-0.261801201622419	-0.191201860198897	-0.076677284181967	-0.0880659774580176	-0.124814374276703	-0.218377904724942	-0.105672044290696	-0.369165527844053	-0.126668609567534	-0.17687257833739	-0.102777497113756	-0.128920122805705	-0.2201574577642	-0.089656215867134	-0.132537070060303	-0.207480111324631	-0.75893679083982	-0.179203539892313	-0.226893311833211	0.246933756506594	-0.3071540675837	-0.331836657545331	-0.524908932989776	-0.165401732858813	-0.971386298524316	-0.114636453960412	-0.257747693778537	-0.082335971224556	-0.200147458807832	-0.162444378574631	-0.23773543627031	-0.112295410134225	-0.0952345937921657	-0.0943994950374235	-0.218908361403922	-0.0788872957710618	-0.0755127364465748	-0.205074133994768	-0.0762804778722034	-0.255422863519748	-0.47684689153595	-0.0740629566659237	-0.246112948016423
CNSTM-068-A_CGCGGTAAGATGTGTA-1	rGBM-01	C1	Myeloid	-0.208850988174457	-0.146867706511399	-0.0888886192394701	-0.261801201622419	-0.191201860198897	-0.076677284181967	-0.0880659774580176	-0.124814374276703	-0.218377904724942	-0.105672044290696	-0.369165527844053	-0.126668609567534	-0.17687257833739	-0.102777497113756	-0.128920122805705	-0.2201574577642	-0.089656215867134	-0.132537070060303	-0.207480111324631	1.94119271475959	0.827003709297563	-0.226893311833211	-0.728819816707648	-0.3071540675837	-0.331836657545331	-0.524908932989776	-0.165401732858813	-0.971386298524316	-0.114636453960412	-0.257747693778537	-0.082335971224556	-0.200147458807832	-0.162444378574631	-0.23773543627031	-0.112295410134225	-0.0952345937921657	-0.0943994950374235	-0.218908361403922	-0.0788872957710618	-0.0755127364465748	-0.205074133994768	-0.0762804778722034	-0.255422863519748	-0.47684689153595	-0.0740629566659237	-0.246112948016423
CNSTM-068-A_CGGACGTGTTGGACCC-1	rGBM-01	C1	Myeloid	-0.208850988174457	-0.146867706511399	-0.0888886192394701	-0.261801201622419	-0.191201860198897	-0.076677284181967	-0.0880659774580176	-0.124814374276703	-0.218377904724942	-0.105672044290696	-0.369165527844053	-0.126668609567534	-0.17687257833739	-0.102777497113756	-0.128920122805705	-0.2201574577642	-0.089656215867134	-0.132537070060303	-0.207480111324631	0.245402841893622	-0.179203539892313	-0.226893311833211	-0.728819816707648	-0.3071540675837	-0.331836657545331	-0.524908932989776	-0.165401732858813	-0.971386298524316	-0.114636453960412	-0.257747693778537	-0.082335971224556	-0.200147458807832	-0.162444378574631	-0.23773543627031	-0.112295410134225	-0.0952345937921657	-0.0943994950374235	-0.218908361403922	-0.0788872957710618	-0.0755127364465748	0.799265498738674	-0.0762804778722034	-0.255422863519748	-0.47684689153595	-0.0740629566659237	-0.246112948016423
CNSTM-068-A_CGGACTGGTACTTAGC-1	rGBM-01	C1	Myeloid	-0.208850988174457	-0.146867706511399	-0.0888886192394701	-0.261801201622419	-0.191201860198897	-0.076677284181967	-0.0880659774580176	-0.124814374276703	-0.218377904724942	-0.105672044290696	-0.369165527844053	-0.126668609567534	-0.17687257833739	-0.102777497113756	-0.128920122805705	-0.2201574577642	-0.089656215867134	-0.132537070060303	-0.207480111324631	1.68205091030251	-0.179203539892313	-0.226893311833211	-0.728819816707648	-0.3071540675837	-0.331836657545331	-0.524908932989776	-0.165401732858813	-0.971386298524316	-0.114636453960412	-0.257747693778537	-0.082335971224556	-0.200147458807832	-0.162444378574631	-0.23773543627031	-0.112295410134225	-0.0952345937921657	-0.0943994950374235	-0.218908361403922	-0.0788872957710618	-0.0755127364465748	-0.205074133994768	-0.0762804778722034	-0.255422863519748	-0.47684689153595	-0.0740629566659237	-0.246112948016423
CNSTM-068-A_CGGCTAGGTGCGATAG-1	rGBM-01	C1	Myeloid	-0.208850988174457	-0.146867706511399	-0.0888886192394701	-0.261801201622419	-0.191201860198897	-0.076677284181967	-0.0880659774580176	-0.124814374276703	-0.218377904724942	-0.105672044290696	-0.369165527844053	-0.126668609567534	-0.17687257833739	-0.102777497113756	0.752127839121847	-0.2201574577642	-0.089656215867134	-0.132537070060303	0.673567850602921	-0.75893679083982	1.16283980946544	-0.226893311833211	-0.728819816707648	-0.3071540675837	-0.331836657545331	-0.524908932989776	-0.165401732858813	-0.971386298524316	-0.114636453960412	-0.257747693778537	-0.082335971224556	-0.200147458807832	-0.162444378574631	-0.23773543627031	-0.112295410134225	-0.0952345937921657	-0.0943994950374235	-0.218908361403922	-0.0788872957710618	-0.0755127364465748	0.675973827932784	-0.0762804778722034	-0.255422863519748	-0.47684689153595	-0.0740629566659237	-0.246112948016423
CNSTM-068-A_CGTAGGCCAGCCTTTC-1	rGBM-01	C1	Myeloid	-0.208850988174457	-0.146867706511399	-0.0888886192394701	-0.261801201622419	-0.191201860198897	-0.076677284181967	-0.0880659774580176	-0.124814374276703	-0.218377904724942	-0.105672044290696	-0.369165527844053	-0.126668609567534	-0.17687257833739	0.654398563869425	-0.128920122805705	-0.2201574577642	-0.089656215867134	-0.132537070060303	-0.207480111324631	-0.75893679083982	-0.179203539892313	-0.226893311833211	-0.728819816707648	-0.3071540675837	-0.331836657545331	-0.524908932989776	-0.165401732858813	-0.971386298524316	-0.114636453960412	-0.257747693778537	-0.082335971224556	-0.200147458807832	-0.162444378574631	-0.23773543627031	-0.112295410134225	-0.0952345937921657	-0.0943994950374235	-0.218908361403922	-0.0788872957710618	-0.0755127364465748	0.552101926988413	-0.0762804778722034	-0.255422863519748	-0.47684689153595	-0.0740629566659237	-0.246112948016423
CNSTM-068-A_CTGCCTAGTAGCGTCC-1	rGBM-01	C11	BCells	-0.208850988174457	-0.146867706511399	-0.0888886192394701	-0.261801201622419	-0.191201860198897	-0.076677284181967	-0.0880659774580176	-0.124814374276703	-0.218377904724942	-0.105672044290696	-0.369165527844053	-0.126668609567534	-0.17687257833739	-0.102777497113756	-0.128920122805705	-0.2201574577642	-0.089656215867134	-0.132537070060303	-0.207480111324631	-0.75893679083982	1.82866858921983	-0.226893311833211	-0.728819816707648	-0.3071540675837	-0.331836657545331	-0.524908932989776	-0.165401732858813	-0.971386298524316	-0.114636453960412	-0.257747693778537	-0.082335971224556	-0.200147458807832	-0.162444378574631	-0.23773543627031	-0.112295410134225	-0.0952345937921657	-0.0943994950374235	-0.218908361403922	-0.0788872957710618	-0.0755127364465748	-0.205074133994768	-0.0762804778722034	-0.255422863519748	-0.47684689153595	-0.0740629566659237	-0.246112948016423
CNSTM-068-A_CTGCTGTCATACAGCT-1	rGBM-01	C3	TCells	-0.208850988174457	-0.146867706511399	-0.0888886192394701	-0.261801201622419	-0.191201860198897	-0.076677284181967	-0.0880659774580176	-0.124814374276703	-0.218377904724942	-0.105672044290696	-0.369165527844053	-0.126668609567534	-0.17687257833739	-0.102777497113756	-0.128920122805705	-0.2201574577642	-0.089656215867134	-0.132537070060303	-0.207480111324631	-0.75893679083982	-0.179203539892313	-0.226893311833211	-0.728819816707648	-0.3071540675837	-0.331836657545331	-0.524908932989776	-0.165401732858813	-0.971386298524316	-0.114636453960412	-0.257747693778537	-0.082335971224556	-0.200147458807832	-0.162444378574631	-0.23773543627031	-0.112295410134225	-0.0952345937921657	-0.0943994950374235	-0.218908361403922	-0.0788872957710618	-0.0755127364465748	-0.205074133994768	-0.0762804778722034	-0.255422863519748	-0.47684689153595	-0.0740629566659237	-0.246112948016423
CNSTM-068-A_CTGGTCTAGTAGATGT-1	rGBM-01	C1	Myeloid	-0.208850988174457	-0.146867706511399	-0.0888886192394701	-0.261801201622419	-0.191201860198897	-0.076677284181967	-0.0880659774580176	-0.124814374276703	-0.218377904724942	-0.105672044290696	-0.369165527844053	-0.126668609567534	-0.17687257833739	-0.102777497113756	-0.128920122805705	-0.2201574577642	-0.089656215867134	-0.132537070060303	0.426923207800244	-0.75893679083982	-0.179203539892313	0.407510007291664	-0.728819816707648	-0.3071540675837	-0.331836657545331	-0.524908932989776	-0.165401732858813	-0.971386298524316	-0.114636453960412	-0.257747693778537	-0.082335971224556	-0.200147458807832	-0.162444378574631	-0.23773543627031	-0.112295410134225	-0.0952345937921657	-0.0943994950374235	-0.218908361403922	-0.0788872957710618	-0.0755127364465748	0.429329185130107	-0.0762804778722034	-0.255422863519748	-0.47684689153595	-0.0740629566659237	-0.246112948016423
CNSTM-068-A_CTGGTCTTCCAATGGT-1	rGBM-01	C3	TCells	-0.208850988174457	-0.146867706511399	-0.0888886192394701	1.03515923827903	-0.191201860198897	-0.076677284181967	-0.0880659774580176	-0.124814374276703	-0.218377904724942	-0.105672044290696	-0.369165527844053	-0.126668609567534	-0.17687257833739	-0.102777497113756	-0.128920122805705	-0.2201574577642	-0.089656215867134	-0.132537070060303	-0.207480111324631	-0.75893679083982	-0.179203539892313	-0.226893311833211	-0.728819816707648	-0.3071540675837	-0.331836657545331	-0.524908932989776	-0.165401732858813	-0.971386298524316	-0.114636453960412	-0.257747693778537	-0.082335971224556	-0.200147458807832	-0.162444378574631	-0.23773543627031	-0.112295410134225	-0.0952345937921657	-0.0943994950374235	-0.218908361403922	1.21807314413039	-0.0755127364465748	-0.205074133994768	-0.0762804778722034	-0.255422863519748	-0.47684689153595	-0.0740629566659237	-0.246112948016423
CNSTM-068-A_GAAACTCTCTACTATC-1	rGBM-01	C11	BCells	-0.208850988174457	-0.146867706511399	-0.0888886192394701	-0.261801201622419	-0.191201860198897	-0.076677284181967	-0.0880659774580176	-0.124814374276703	-0.218377904724942	-0.105672044290696	-0.369165527844053	-0.126668609567534	-0.17687257833739	-0.102777497113756	-0.128920122805705	-0.2201574577642	-0.089656215867134	-0.132537070060303	-0.207480111324631	-0.75893679083982	1.74887773003017	-0.226893311833211	-0.728819816707648	-0.3071540675837	-0.331836657545331	-0.524908932989776	-0.165401732858813	-0.971386298524316	-0.114636453960412	-0.257747693778537	-0.082335971224556	-0.200147458807832	-0.162444378574631	-0.23773543627031	-0.112295410134225	-0.0952345937921657	-0.0943994950374235	-0.218908361403922	-0.0788872957710618	-0.0755127364465748	0.698769837833847	-0.0762804778722034	-0.255422863519748	-0.47684689153595	-0.0740629566659237	-0.246112948016423
CNSTM-068-A_GAATGAAGTTATCACG-1	rGBM-01	C1	Myeloid	-0.208850988174457	-0.146867706511399	-0.0888886192394701	0.220198985654525	-0.191201860198897	-0.076677284181967	-0.0880659774580176	-0.124814374276703	-0.218377904724942	-0.105672044290696	-0.369165527844053	-0.126668609567534	-0.17687257833739	-0.102777497113756	-0.128920122805705	-0.2201574577642	-0.089656215867134	-0.132537070060303	0.598379572385134	-0.75893679083982	0.626656143817452	0.823204367686104	-0.728819816707648	-0.3071540675837	-0.331836657545331	-0.524908932989776	-0.165401732858813	-0.971386298524316	-0.114636453960412	-0.257747693778537	-0.082335971224556	-0.200147458807832	-0.162444378574631	-0.23773543627031	-0.112295410134225	-0.0952345937921657	-0.0943994950374235	-0.218908361403922	-0.0788872957710618	-0.0755127364465748	0.600785549714997	-0.0762804778722034	-0.255422863519748	-0.47684689153595	-0.0740629566659237	-0.246112948016423
CNSTM-068-A_GACAGAGGTATTCGTG-1	rGBM-01	C1	Myeloid	-0.208850988174457	-0.146867706511399	-0.0888886192394701	-0.261801201622419	-0.191201860198897	-0.076677284181967	0.723420195852745	-0.124814374276703	-0.218377904724942	-0.105672044290696	-0.369165527844053	-0.126668609567534	-0.17687257833739	-0.102777497113756	-0.128920122805705	-0.2201574577642	-0.089656215867134	-0.132537070060303	0.604006061986131	0.494540922879314	0.632282633418449	2.05127190414751	-0.728819816707648	-0.3071540675837	-0.331836657545331	-0.524908932989776	-0.165401732858813	-0.971386298524316	-0.114636453960412	-0.257747693778537	-0.082335971224556	-0.200147458807832	-0.162444378574631	-0.23773543627031	-0.112295410134225	-0.0952345937921657	-0.0943994950374235	-0.218908361403922	-0.0788872957710618	-0.0755127364465748	-0.205074133994768	-0.0762804778722034	-0.255422863519748	-0.47684689153595	-0.0740629566659237	-0.246112948016423
CNSTM-068-A_GACTAACGTGTGAATA-1	rGBM-01	C7	Myeloid	-0.208850988174457	-0.146867706511399	-0.0888886192394701	-0.261801201622419	-0.191201860198897	-0.076677284181967	-0.0880659774580176	-0.124814374276703	-0.218377904724942	-0.105672044290696	-0.369165527844053	-0.126668609567534	-0.17687257833739	-0.102777497113756	-0.128920122805705	-0.2201574577642	-0.089656215867134	-0.132537070060303	-0.207480111324631	1.94329944039697	-0.179203539892313	-0.226893311833211	-0.728819816707648	-0.3071540675837	1.16739811475516	-0.524908932989776	-0.165401732858813	-0.971386298524316	-0.114636453960412	-0.257747693778537	-0.082335971224556	-0.200147458807832	-0.162444378574631	-0.23773543627031	-0.112295410134225	-0.0952345937921657	-0.0943994950374235	-0.218908361403922	-0.0788872957710618	-0.0755127364465748	-0.205074133994768	-0.0762804778722034	-0.255422863519748	-0.47684689153595	-0.0740629566659237	-0.246112948016423
CNSTM-068-A_GAGCAGAAGAACTCGG-1	rGBM-01	C1	Myeloid	-0.208850988174457	-0.146867706511399	-0.0888886192394701	-0.261801201622419	-0.191201860198897	-0.076677284181967	-0.0880659774580176	-0.124814374276703	-0.218377904724942	-0.105672044290696	-0.369165527844053	-0.126668609567534	-0.17687257833739	-0.102777497113756	-0.128920122805705	-0.2201574577642	-0.089656215867134	-0.132537070060303	-0.207480111324631	-0.75893679083982	0.454742357137041	-0.226893311833211	-0.728819816707648	-0.3071540675837	-0.331836657545331	-0.524908932989776	-0.165401732858813	-0.971386298524316	-0.114636453960412	-0.257747693778537	-0.082335971224556	-0.200147458807832	-0.162444378574631	-0.23773543627031	-0.112295410134225	-0.0952345937921657	-0.0943994950374235	-0.218908361403922	-0.0788872957710618	-0.0755127364465748	-0.205074133994768	-0.0762804778722034	-0.255422863519748	-0.47684689153595	-0.0740629566659237	-0.246112948016423
CNSTM-068-A_GATCAGTCAGATCGGA-1	rGBM-01	C1	Myeloid	-0.208850988174457	-0.146867706511399	-0.0888886192394701	-0.261801201622419	-0.191201860198897	-0.076677284181967	-0.0880659774580176	-0.124814374276703	-0.218377904724942	-0.105672044290696	-0.369165527844053	-0.126668609567534	-0.17687257833739	-0.102777497113756	-0.128920122805705	-0.2201574577642	-0.089656215867134	-0.132537070060303	0.498509973309026	0.356762976238274	0.526786544741344	2.19423138095844	-0.728819816707648	-0.3071540675837	-0.331836657545331	-0.524908932989776	-0.165401732858813	-0.971386298524316	-0.114636453960412	-0.257747693778537	-0.082335971224556	-0.200147458807832	-0.162444378574631	-0.23773543627031	-0.112295410134225	-0.0952345937921657	-0.0943994950374235	-0.218908361403922	-0.0788872957710618	-0.0755127364465748	-0.205074133994768	-0.0762804778722034	-0.255422863519748	-0.47684689153595	-0.0740629566659237	-0.246112948016423
CNSTM-068-A_GCCAAATTCACCCTCA-1	rGBM-01	C1	Myeloid	-0.208850988174457	-0.146867706511399	-0.0888886192394701	-0.261801201622419	-0.191201860198897	-0.076677284181967	-0.0880659774580176	-0.124814374276703	-0.218377904724942	-0.105672044290696	-0.369165527844053	-0.126668609567534	-0.17687257833739	-0.102777497113756	-0.128920122805705	-0.2201574577642	-0.089656215867134	-0.132537070060303	1.38645974440956	-0.0754477123570201	0.504285538590487	0.456595766649589	-0.728819816707648	-0.3071540675837	-0.331836657545331	-0.524908932989776	-0.165401732858813	-0.971386298524316	-0.114636453960412	-0.257747693778537	-0.082335971224556	-0.200147458807832	-0.162444378574631	-0.23773543627031	-0.112295410134225	-0.0952345937921657	-0.0943994950374235	-0.218908361403922	-0.0788872957710618	-0.0755127364465748	-0.205074133994768	-0.0762804778722034	-0.255422863519748	-0.47684689153595	-0.0740629566659237	-0.246112948016423
CNSTM-068-A_GCGCAGTGTCGGGTCT-1	rGBM-01	C1	Myeloid	-0.208850988174457	-0.146867706511399	-0.0888886192394701	0.69588168975003	-0.191201860198897	-0.076677284181967	-0.0880659774580176	-0.124814374276703	-0.218377904724942	-0.105672044290696	-0.369165527844053	-0.126668609567534	-0.17687257833739	-0.102777497113756	-0.128920122805705	-0.2201574577642	-0.089656215867134	-0.132537070060303	-0.207480111324631	-0.169581386311936	0.778479351480136	0.362462092694673	-0.728819816707648	-0.3071540675837	-0.331836657545331	0.064446471538108	-0.165401732858813	-0.971386298524316	-0.114636453960412	-0.257747693778537	-0.082335971224556	-0.200147458807832	-0.162444378574631	-0.23773543627031	-0.112295410134225	-0.0952345937921657	-0.0943994950374235	-0.218908361403922	-0.0788872957710618	-0.0755127364465748	-0.205074133994768	-0.0762804778722034	-0.255422863519748	-0.47684689153595	-0.0740629566659237	-0.246112948016423
CNSTM-068-A_GCTTCCATCTCCAGGG-1	rGBM-01	C3	TCells	-0.208850988174457	-0.146867706511399	-0.0888886192394701	-0.261801201622419	-0.191201860198897	-0.076677284181967	-0.0880659774580176	-0.124814374276703	-0.218377904724942	-0.105672044290696	-0.369165527844053	-0.126668609567534	-0.17687257833739	-0.102777497113756	-0.128920122805705	-0.2201574577642	-0.089656215867134	-0.132537070060303	-0.207480111324631	-0.75893679083982	-0.179203539892313	-0.226893311833211	-0.728819816707648	-0.3071540675837	-0.331836657545331	-0.524908932989776	-0.165401732858813	-0.971386298524316	-0.114636453960412	-0.257747693778537	-0.082335971224556	-0.200147458807832	-0.162444378574631	-0.23773543627031	-0.112295410134225	-0.0952345937921657	-0.0943994950374235	-0.218908361403922	-0.0788872957710618	-0.0755127364465748	-0.205074133994768	-0.0762804778722034	-0.255422863519748	-0.47684689153595	-0.0740629566659237	-0.246112948016423
CNSTM-068-A_GGAGCAACAAATACAG-1	rGBM-01	C1	Myeloid	-0.208850988174457	-0.146867706511399	-0.0888886192394701	-0.261801201622419	-0.191201860198897	-0.076677284181967	-0.0880659774580176	-0.124814374276703	-0.218377904724942	-0.105672044290696	-0.369165527844053	-0.126668609567534	-0.17687257833739	-0.102777497113756	0.996880035084124	-0.2201574577642	-0.089656215867134	-0.132537070060303	0.50612695476782	2.8639883046699	-0.179203539892313	-0.226893311833211	-0.728819816707648	-0.3071540675837	-0.331836657545331	-0.524908932989776	-0.165401732858813	-0.971386298524316	-0.114636453960412	-0.257747693778537	-0.082335971224556	-0.200147458807832	-0.162444378574631	-0.23773543627031	-0.112295410134225	-0.0952345937921657	-0.0943994950374235	-0.218908361403922	-0.0788872957710618	-0.0755127364465748	-0.205074133994768	-0.0762804778722034	-0.255422863519748	-0.47684689153595	-0.0740629566659237	-0.246112948016423
CNSTM-068-A_GGCTCGATCGGTGTTA-1	rGBM-01	C8	Pericytes	1.83501908772051	-0.146867706511399	-0.0888886192394701	-0.261801201622419	-0.191201860198897	-0.076677284181967	1.08755160111279	-0.124814374276703	1.82549217117003	-0.105672044290696	-0.369165527844053	-0.126668609567534	0.99874500023342	-0.102777497113756	-0.128920122805705	2.2813372501077	1.08596136270368	-0.132537070060303	-0.207480111324631	0.942220633267876	1.52195388421538	-0.226893311833211	1.31505025918732	-0.3071540675837	1.71203341834964	2.14515277038021	3.07881340513878	1.32724834939682	-0.114636453960412	-0.257747693778537	-0.082335971224556	-0.200147458807832	-0.162444378574631	-0.23773543627031	-0.112295410134225	-0.0952345937921657	-0.0943994950374235	0.956709217166889	-0.0788872957710618	-0.0755127364465748	-0.205074133994768	-0.0762804778722034	-0.255422863519748	1.82178775638519	-0.0740629566659237	-0.246112948016423
CNSTM-068-A_GGGAATGAGCACGCCT-1	rGBM-01	C1	Myeloid	-0.208850988174457	-0.146867706511399	-0.0888886192394701	-0.261801201622419	-0.191201860198897	-0.076677284181967	-0.0880659774580176	-0.124814374276703	-0.218377904724942	-0.105672044290696	-0.369165527844053	-0.126668609567534	-0.17687257833739	-0.102777497113756	-0.128920122805705	-0.2201574577642	-0.089656215867134	-0.132537070060303	1.25273323961827	-0.75893679083982	-0.179203539892313	-0.226893311833211	-0.728819816707648	-0.3071540675837	-0.331836657545331	-0.524908932989776	-0.165401732858813	-0.971386298524316	-0.114636453960412	-0.257747693778537	-0.082335971224556	-0.200147458807832	-0.162444378574631	-0.23773543627031	-0.112295410134225	-0.0952345937921657	-0.0943994950374235	-0.218908361403922	-0.0788872957710618	-0.0755127364465748	-0.205074133994768	-0.0762804778722034	-0.255422863519748	-0.47684689153595	-0.0740629566659237	-0.246112948016423
CNSTM-068-A_GTTAAGCCAATGGAAT-1	rGBM-01	C11	BCells	-0.208850988174457	-0.146867706511399	-0.0888886192394701	-0.261801201622419	-0.191201860198897	-0.076677284181967	-0.0880659774580176	-0.124814374276703	-0.218377904724942	-0.105672044290696	-0.369165527844053	-0.126668609567534	-0.17687257833739	-0.102777497113756	-0.128920122805705	-0.2201574577642	-0.089656215867134	-0.132537070060303	-0.207480111324631	2.61219386507844	-0.179203539892313	-0.226893311833211	-0.728819816707648	-0.3071540675837	-0.331836657545331	-0.524908932989776	-0.165401732858813	-0.971386298524316	-0.114636453960412	-0.257747693778537	-0.082335971224556	-0.200147458807832	-0.162444378574631	-0.23773543627031	-0.112295410134225	-0.0952345937921657	-0.0943994950374235	-0.218908361403922	-0.0788872957710618	-0.0755127364465748	-0.205074133994768	-0.0762804778722034	-0.255422863519748	-0.47684689153595	-0.0740629566659237	-0.246112948016423
CNSTM-068-A_GTTCGGGGTGGGTATG-1	rGBM-01	C1	Myeloid	-0.208850988174457	-0.146867706511399	-0.0888886192394701	0.704271266143463	-0.191201860198897	-0.076677284181967	-0.0880659774580176	-0.124814374276703	-0.218377904724942	-0.105672044290696	-0.369165527844053	-0.126668609567534	-0.17687257833739	-0.102777497113756	0.837152344960177	-0.2201574577642	-0.089656215867134	-0.132537070060303	-0.207480111324631	-0.75893679083982	-0.179203539892313	-0.226893311833211	-0.728819816707648	-0.3071540675837	-0.331836657545331	-0.524908932989776	-0.165401732858813	-0.971386298524316	-0.114636453960412	-0.257747693778537	-0.082335971224556	-0.200147458807832	-0.162444378574631	-0.23773543627031	-0.112295410134225	-0.0952345937921657	-0.0943994950374235	-0.218908361403922	-0.0788872957710618	-0.0755127364465748	0.760998333771114	-0.0762804778722034	-0.255422863519748	-0.47684689153595	-0.0740629566659237	-0.246112948016423
CNSTM-068-A_GTTCTCGTCTGAGGGA-1	rGBM-01	C1	Myeloid	-0.208850988174457	-0.146867706511399	-0.0888886192394701	-0.261801201622419	-0.191201860198897	-0.076677284181967	-0.0880659774580176	-0.124814374276703	-0.218377904724942	-0.105672044290696	-0.369165527844053	-0.126668609567534	-0.17687257833739	-0.102777497113756	-0.128920122805705	-0.2201574577642	-0.089656215867134	-0.132537070060303	0.628327901454731	1.06991106852737	-0.179203539892313	-0.226893311833211	-0.728819816707648	-0.3071540675837	-0.331836657545331	-0.524908932989776	-0.165401732858813	-0.971386298524316	-0.114636453960412	-0.257747693778537	-0.082335971224556	-0.200147458807832	-0.162444378574631	-0.23773543627031	-0.112295410134225	-0.0952345937921657	-0.0943994950374235	-0.218908361403922	-0.0788872957710618	-0.0755127364465748	-0.205074133994768	-0.0762804778722034	-0.255422863519748	-0.47684689153595	-0.0740629566659237	-0.246112948016423
CNSTM-068-A_TAAGAGAGTACTTCTT-1	rGBM-01	C1	Myeloid	-0.208850988174457	-0.146867706511399	-0.0888886192394701	-0.261801201622419	-0.191201860198897	-0.076677284181967	-0.0880659774580176	-0.124814374276703	-0.218377904724942	-0.105672044290696	-0.369165527844053	-0.126668609567534	-0.17687257833739	-0.102777497113756	-0.128920122805705	-0.2201574577642	-0.089656215867134	-0.132537070060303	-0.207480111324631	1.6953644098721	-0.179203539892313	-0.226893311833211	-0.728819816707648	-0.3071540675837	-0.331836657545331	-0.524908932989776	-0.165401732858813	-0.971386298524316	-0.114636453960412	-0.257747693778537	-0.082335971224556	-0.200147458807832	-0.162444378574631	-0.23773543627031	-0.112295410134225	-0.0952345937921657	-0.0943994950374235	-0.218908361403922	0.941060373836136	-0.0755127364465748	-0.205074133994768	-0.0762804778722034	-0.255422863519748	-0.47684689153595	-0.0740629566659237	-0.246112948016423
CNSTM-068-A_TACGGATAGCCACGCT-1	rGBM-01	C3	TCells	-0.208850988174457	-0.146867706511399	-0.0888886192394701	1.01859845193655	-0.191201860198897	-0.076677284181967	-0.0880659774580176	-0.124814374276703	-0.218377904724942	-0.105672044290696	-0.369165527844053	-0.126668609567534	-0.17687257833739	-0.102777497113756	-0.128920122805705	-0.2201574577642	-0.089656215867134	-0.132537070060303	-0.207480111324631	-0.75893679083982	-0.179203539892313	-0.226893311833211	-0.728819816707648	-0.3071540675837	-0.331836657545331	-0.524908932989776	-0.165401732858813	-0.971386298524316	-0.114636453960412	-0.257747693778537	-0.082335971224556	-0.200147458807832	-0.162444378574631	-0.23773543627031	-0.112295410134225	-0.0952345937921657	-0.0943994950374235	-0.218908361403922	-0.0788872957710618	-0.0755127364465748	-0.205074133994768	-0.0762804778722034	-0.255422863519748	-0.47684689153595	-0.0740629566659237	-0.246112948016423
CNSTM-068-A_TAGGCATTCTGCAGTA-1	rGBM-01	C1	Myeloid	-0.208850988174457	-0.146867706511399	-0.0888886192394701	-0.261801201622419	-0.191201860198897	-0.076677284181967	-0.0880659774580176	-0.124814374276703	-0.218377904724942	-0.105672044290696	-0.369165527844053	-0.126668609567534	-0.17687257833739	-0.102777497113756	-0.128920122805705	-0.2201574577642	-0.089656215867134	-0.132537070060303	-0.207480111324631	-0.75893679083982	-0.179203539892313	-0.226893311833211	-0.728819816707648	-0.3071540675837	-0.331836657545331	-0.524908932989776	-0.165401732858813	-0.971386298524316	-0.114636453960412	-0.257747693778537	-0.082335971224556	-0.200147458807832	-0.162444378574631	-0.23773543627031	-0.112295410134225	-0.0952345937921657	-0.0943994950374235	-0.218908361403922	-0.0788872957710618	-0.0755127364465748	-0.205074133994768	-0.0762804778722034	-0.255422863519748	-0.47684689153595	-0.0740629566659237	-0.246112948016423
CNSTM-068-A_TCAACGAGTTCGCTAA-1	rGBM-01	C11	BCells	-0.208850988174457	-0.146867706511399	-0.0888886192394701	-0.261801201622419	-0.191201860198897	-0.076677284181967	-0.0880659774580176	-0.124814374276703	-0.218377904724942	-0.105672044290696	-0.369165527844053	-0.126668609567534	-0.17687257833739	-0.102777497113756	-0.128920122805705	-0.2201574577642	-0.089656215867134	-0.132537070060303	-0.207480111324631	-0.75893679083982	1.23762578341858	-0.226893311833211	-0.728819816707648	-0.3071540675837	-0.331836657545331	-0.524908932989776	-0.165401732858813	-0.971386298524316	-0.114636453960412	-0.257747693778537	-0.082335971224556	-0.200147458807832	-0.162444378574631	-0.23773543627031	-0.112295410134225	-0.0952345937921657	-0.0943994950374235	-0.218908361403922	-0.0788872957710618	-0.0755127364465748	-0.205074133994768	-0.0762804778722034	-0.255422863519748	-0.47684689153595	-0.0740629566659237	-0.246112948016423
CNSTM-068-A_TCACGAATCCCATTTA-1	rGBM-01	C1	Myeloid	-0.208850988174457	0.567058237150027	-0.0888886192394701	-0.261801201622419	-0.191201860198897	-0.076677284181967	-0.0880659774580176	-0.124814374276703	-0.218377904724942	-0.105672044290696	-0.369165527844053	-0.126668609567534	-0.17687257833739	-0.102777497113756	-0.128920122805705	-0.2201574577642	-0.089656215867134	-0.132537070060303	-0.207480111324631	-0.0450108471783939	-0.179203539892313	0.487032631828216	-0.728819816707648	-0.3071540675837	-0.331836657545331	-0.524908932989776	-0.165401732858813	-0.971386298524316	-0.114636453960412	-0.257747693778537	-0.082335971224556	-0.200147458807832	-0.162444378574631	-0.23773543627031	-0.112295410134225	-0.0952345937921657	-0.0943994950374235	0.495017582257505	-0.0788872957710618	-0.0755127364465748	0.508851809666658	-0.0762804778722034	-0.255422863519748	0.237079052125477	-0.0740629566659237	-0.246112948016423
CNSTM-068-A_TCATTTGGTCTCGTTC-1	rGBM-01	C1	Myeloid	-0.208850988174457	-0.146867706511399	-0.0888886192394701	-0.261801201622419	-0.191201860198897	-0.076677284181967	-0.0880659774580176	-0.124814374276703	-0.218377904724942	-0.105672044290696	-0.369165527844053	-0.126668609567534	-0.17687257833739	-0.102777497113756	-0.128920122805705	-0.2201574577642	-0.089656215867134	-0.132537070060303	-0.207480111324631	1.0322395831356	-0.179203539892313	-0.226893311833211	-0.0360224524976882	-0.3071540675837	-0.331836657545331	-0.524908932989776	-0.165401732858813	-0.971386298524316	-0.114636453960412	-0.257747693778537	-0.082335971224556	-0.200147458807832	-0.162444378574631	-0.23773543627031	-0.112295410134225	-0.0952345937921657	-0.0943994950374235	-0.218908361403922	-0.0788872957710618	-0.0755127364465748	0.893071705674413	-0.0762804778722034	-0.255422863519748	-0.47684689153595	-0.0740629566659237	-0.246112948016423
CNSTM-068-A_TCGAGGCAGAGCTGCA-1	rGBM-01	C1	Myeloid	-0.208850988174457	-0.146867706511399	-0.0888886192394701	-0.261801201622419	-0.191201860198897	-0.076677284181967	-0.0880659774580176	-0.124814374276703	-0.218377904724942	-0.105672044290696	-0.369165527844053	-0.126668609567534	-0.17687257833739	-0.102777497113756	-0.128920122805705	-0.2201574577642	-0.089656215867134	-0.132537070060303	0.434805127048778	-0.116651552466411	-0.179203539892313	-0.226893311833211	-0.728819816707648	-0.3071540675837	-0.331836657545331	-0.524908932989776	-0.165401732858813	-0.971386298524316	-0.114636453960412	-0.257747693778537	-0.082335971224556	-0.200147458807832	-0.162444378574631	-0.23773543627031	-0.112295410134225	-0.0952345937921657	-0.0943994950374235	0.423376876969488	-0.0788872957710618	-0.0755127364465748	-0.205074133994768	-0.0762804778722034	-0.255422863519748	-0.47684689153595	-0.0740629566659237	-0.246112948016423
CNSTM-068-A_TCGCGTTCAATAACGA-1	rGBM-01	C3	TCells	-0.208850988174457	-0.146867706511399	-0.0888886192394701	-0.261801201622419	-0.191201860198897	-0.076677284181967	-0.0880659774580176	-0.124814374276703	-0.218377904724942	-0.105672044290696	-0.369165527844053	-0.126668609567534	-0.17687257833739	-0.102777497113756	-0.128920122805705	-0.2201574577642	-0.089656215867134	-0.132537070060303	-0.207480111324631	-0.75893679083982	-0.179203539892313	-0.226893311833211	-0.728819816707648	-0.3071540675837	-0.331836657545331	-0.524908932989776	-0.165401732858813	-0.971386298524316	-0.114636453960412	-0.257747693778537	-0.082335971224556	-0.200147458807832	-0.162444378574631	-0.23773543627031	-0.112295410134225	-0.0952345937921657	-0.0943994950374235	-0.218908361403922	-0.0788872957710618	-0.0755127364465748	-0.205074133994768	-0.0762804778722034	-0.255422863519748	-0.47684689153595	-0.0740629566659237	-0.246112948016423
CNSTM-068-A_TCGCGTTGTTCTGGTA-1	rGBM-01	C11	BCells	-0.208850988174457	-0.146867706511399	-0.0888886192394701	0.894132761749652	-0.191201860198897	-0.076677284181967	-0.0880659774580176	-0.124814374276703	-0.218377904724942	-0.105672044290696	-0.369165527844053	-0.126668609567534	-0.17687257833739	-0.102777497113756	-0.128920122805705	-0.2201574577642	-0.089656215867134	-0.132537070060303	-0.207480111324631	-0.75893679083982	-0.179203539892313	-0.226893311833211	-0.728819816707648	-0.3071540675837	-0.331836657545331	-0.524908932989776	-0.165401732858813	-0.971386298524316	-0.114636453960412	-0.257747693778537	-0.082335971224556	-0.200147458807832	-0.162444378574631	-0.23773543627031	-0.112295410134225	-0.0952345937921657	-0.0943994950374235	-0.218908361403922	-0.0788872957710618	-0.0755127364465748	-0.205074133994768	-0.0762804778722034	-0.255422863519748	-0.47684689153595	-0.0740629566659237	-0.246112948016423
CNSTM-068-A_TCGGGACTCGTTACGA-1	rGBM-01	C1	Myeloid	-0.208850988174457	-0.146867706511399	-0.0888886192394701	0.345283098651843	-0.191201860198897	-0.076677284181967	-0.0880659774580176	-0.124814374276703	-0.218377904724942	-0.105672044290696	-0.369165527844053	-0.126668609567534	-0.17687257833739	-0.102777497113756	-0.128920122805705	-0.2201574577642	-0.089656215867134	-0.132537070060303	0.399604188949631	-0.75893679083982	0.802929664275615	-0.226893311833211	-0.728819816707648	-0.3071540675837	-0.331836657545331	-0.524908932989776	-0.165401732858813	-0.971386298524316	-0.114636453960412	-0.257747693778537	-0.082335971224556	-0.200147458807832	-0.162444378574631	-0.23773543627031	-0.112295410134225	-0.0952345937921657	-0.0943994950374235	-0.218908361403922	-0.0788872957710618	-0.0755127364465748	-0.205074133994768	-0.0762804778722034	-0.255422863519748	-0.47684689153595	-0.0740629566659237	-0.246112948016423
CNSTM-068-A_TCTCTAAGTCGGATCC-1	rGBM-01	C1	Myeloid	-0.208850988174457	-0.146867706511399	-0.0888886192394701	0.262048574725933	-0.191201860198897	-0.076677284181967	-0.0880659774580176	-0.124814374276703	-0.218377904724942	-0.105672044290696	-0.369165527844053	-0.126668609567534	-0.17687257833739	-0.102777497113756	0.394929653542647	-0.2201574577642	-0.089656215867134	-0.132537070060303	0.912745804754259	0.106915489965502	0.344646236456039	-0.226893311833211	-0.728819816707648	-0.3071540675837	-0.331836657545331	-0.524908932989776	-0.165401732858813	-0.971386298524316	-0.114636453960412	-0.257747693778537	-0.082335971224556	-0.200147458807832	-0.162444378574631	-0.23773543627031	-0.112295410134225	-0.0952345937921657	-0.0943994950374235	-0.218908361403922	-0.0788872957710618	-0.0755127364465748	-0.205074133994768	-0.0762804778722034	-0.255422863519748	-0.47684689153595	-0.0740629566659237	-0.246112948016423
CNSTM-068-A_TGGCCAGTCCTGCTTG-1	rGBM-01	C11	BCells	-0.208850988174457	-0.146867706511399	-0.0888886192394701	0.814645903217684	-0.191201860198897	-0.076677284181967	-0.0880659774580176	-0.124814374276703	-0.218377904724942	-0.105672044290696	-0.369165527844053	-0.126668609567534	-0.17687257833739	0.973669607726347	-0.128920122805705	-0.2201574577642	-0.089656215867134	-0.132537070060303	-0.207480111324631	-0.75893679083982	1.40357658073457	0.849553793006892	-0.728819816707648	-0.3071540675837	-0.331836657545331	-0.524908932989776	-0.165401732858813	-0.971386298524316	-0.114636453960412	-0.257747693778537	-0.082335971224556	-0.200147458807832	-0.162444378574631	-0.23773543627031	-0.112295410134225	-0.0952345937921657	-0.0943994950374235	-0.218908361403922	-0.0788872957710618	-0.0755127364465748	-0.205074133994768	-0.0762804778722034	-0.255422863519748	-0.47684689153595	-0.0740629566659237	-0.246112948016423
CNSTM-068-A_TGGTTAGCACCGTTGG-1	rGBM-01	C1	Myeloid	-0.208850988174457	-0.146867706511399	-0.0888886192394701	-0.261801201622419	-0.191201860198897	-0.076677284181967	-0.0880659774580176	-0.124814374276703	-0.218377904724942	-0.105672044290696	-0.369165527844053	-0.126668609567534	-0.17687257833739	-0.102777497113756	-0.128920122805705	-0.2201574577642	-0.089656215867134	-0.132537070060303	-0.207480111324631	-0.75893679083982	0.533978817565242	-0.226893311833211	-0.728819816707648	-0.3071540675837	-0.331836657545331	-0.524908932989776	-0.165401732858813	-0.971386298524316	-0.114636453960412	-0.257747693778537	-0.082335971224556	-0.200147458807832	-0.162444378574631	-0.23773543627031	-0.112295410134225	-0.0952345937921657	-0.0943994950374235	-0.218908361403922	-0.0788872957710618	-0.0755127364465748	-0.205074133994768	-0.0762804778722034	-0.255422863519748	-0.47684689153595	-0.0740629566659237	-0.246112948016423
CNSTM-068-A_TGTGTTTTCTACTCAT-1	rGBM-01	C1	Myeloid	-0.208850988174457	-0.146867706511399	-0.0888886192394701	-0.261801201622419	-0.191201860198897	-0.076677284181967	-0.0880659774580176	-0.124814374276703	-0.218377904724942	-0.105672044290696	-0.369165527844053	-0.126668609567534	-0.17687257833739	-0.102777497113756	0.340043355786328	-0.2201574577642	-0.089656215867134	-0.132537070060303	1.0143364903183	0.625276185932661	-0.179203539892313	-0.226893311833211	-0.728819816707648	-0.3071540675837	-0.331836657545331	-0.524908932989776	-0.165401732858813	-0.971386298524316	-0.114636453960412	-0.257747693778537	-0.082335971224556	-0.200147458807832	-0.162444378574631	-0.23773543627031	-0.112295410134225	-0.0952345937921657	-0.0943994950374235	-0.218908361403922	-0.0788872957710618	-0.0755127364465748	-0.205074133994768	-0.0762804778722034	-0.255422863519748	-0.47684689153595	-0.0740629566659237	-0.246112948016423
CNSTM-068-A_TTCTACAGTGTTTGGT-1	rGBM-01	C4	Myeloid	-0.208850988174457	-0.146867706511399	-0.0888886192394701	-0.261801201622419	-0.191201860198897	-0.076677284181967	-0.0880659774580176	-0.124814374276703	-0.218377904724942	-0.105672044290696	-0.369165527844053	-0.126668609567534	-0.17687257833739	-0.102777497113756	0.527690939834787	-0.2201574577642	-0.089656215867134	-0.132537070060303	0.449130951315861	1.25566295651597	-0.179203539892313	-0.226893311833211	-0.728819816707648	-0.3071540675837	-0.331836657545331	-0.524908932989776	-0.165401732858813	-0.314775235883824	-0.114636453960412	-0.257747693778537	-0.082335971224556	-0.200147458807832	-0.162444378574631	-0.23773543627031	-0.112295410134225	-0.0952345937921657	-0.0943994950374235	0.43770270123657	-0.0788872957710618	-0.0755127364465748	0.451536928645724	-0.0762804778722034	-0.255422863519748	-0.47684689153595	-0.0740629566659237	-0.246112948016423
CNSTM-068-B_AAACGGGTCACTGGGC-1	rGBM-01	C2	Glioma	0.745676930833201	-0.146867706511399	-0.0888886192394701	0.692726717385239	-0.191201860198897	-0.076677284181967	-0.0880659774580176	-0.124814374276703	-0.218377904724942	-0.105672044290696	-0.369165527844053	1.62986641064716	1.25699410542525	-0.102777497113756	-0.128920122805705	-0.2201574577642	-0.089656215867134	-0.132537070060303	-0.207480111324631	-0.75893679083982	-0.179203539892313	-0.226893311833211	1.46698380124206	-0.3071540675837	-0.331836657545331	-0.524908932989776	-0.165401732858813	1.02871117316697	-0.114636453960412	-0.257747693778537	-0.082335971224556	-0.200147458807832	-0.162444378574631	-0.23773543627031	-0.112295410134225	-0.0952345937921657	-0.0943994950374235	-0.218908361403922	-0.0788872957710618	0.879015182561083	-0.205074133994768	-0.0762804778722034	-0.255422863519748	-0.47684689153595	-0.0740629566659237	-0.246112948016423
CNSTM-068-B_AAAGATGCAGCATACT-1	rGBM-01	C1	Myeloid	-0.208850988174457	-0.146867706511399	-0.0888886192394701	-0.261801201622419	-0.191201860198897	-0.076677284181967	-0.0880659774580176	-0.124814374276703	-0.218377904724942	-0.105672044290696	-0.369165527844053	-0.126668609567534	-0.17687257833739	-0.102777497113756	-0.128920122805705	-0.2201574577642	-0.089656215867134	-0.132537070060303	0.971244120313197	2.18559693015521	0.57462120755357	-0.226893311833211	-0.728819816707648	-0.3071540675837	-0.331836657545331	-0.524908932989776	-0.165401732858813	-0.971386298524316	-0.114636453960412	-0.257747693778537	-0.082335971224556	-0.200147458807832	-0.162444378574631	-0.23773543627031	-0.112295410134225	-0.0952345937921657	-0.0943994950374235	-0.218908361403922	-0.0788872957710618	-0.0755127364465748	-0.205074133994768	-0.0762804778722034	-0.255422863519748	-0.47684689153595	-0.0740629566659237	-0.246112948016423
CNSTM-068-B_AACGTTGTCGGCTACG-1	rGBM-01	C7	Myeloid	-0.208850988174457	0.892638182143843	-0.0888886192394701	0.777704687032824	-0.191201860198897	-0.076677284181967	-0.0880659774580176	-0.124814374276703	-0.218377904724942	-0.105672044290696	-0.369165527844053	-0.126668609567534	-0.17687257833739	-0.102777497113756	0.910585765849537	-0.2201574577642	-0.089656215867134	-0.132537070060303	0.832025777330612	2.20003782769118	-0.179203539892313	-0.226893311833211	-0.728819816707648	-0.3071540675837	0.707669231109912	-0.524908932989776	-0.165401732858813	-0.971386298524316	-0.114636453960412	-0.257747693778537	-0.082335971224556	-0.200147458807832	-0.162444378574631	-0.23773543627031	-0.112295410134225	-0.0952345937921657	-0.0943994950374235	-0.218908361403922	-0.0788872957710618	-0.0755127364465748	-0.205074133994768	-0.0762804778722034	-0.255422863519748	-0.47684689153595	-0.0740629566659237	-0.246112948016423
CNSTM-068-B_AACTCAGAGCGTTCCG-1	rGBM-01	C5	Oligo	-0.208850988174457	0.326414044603694	-0.0888886192394701	0.211480549492675	-0.191201860198897	-0.076677284181967	-0.0880659774580176	-0.124814374276703	-0.218377904724942	-0.105672044290696	-0.369165527844053	0.666553383031995	0.616349414262139	-0.102777497113756	0.344361628309388	0.573064534835329	-0.089656215867134	0.34074468105479	-0.207480111324631	1.60981589751792	0.294078211222781	-0.226893311833211	0.664020077170308	-0.3071540675837	-0.331836657545331	-0.524908932989776	-0.165401732858813	2.18110966282958	-0.114636453960412	-0.257747693778537	-0.082335971224556	-0.200147458807832	-0.162444378574631	-0.23773543627031	0.360986340980869	-0.0952345937921657	-0.0943994950374235	0.254373389711172	-0.0788872957710618	0.717709256152954	0.268207617120325	-0.0762804778722034	-0.255422863519748	-0.47684689153595	-0.0740629566659237	-0.246112948016423
CNSTM-068-B_ACAGCCGGTCTCCATC-1	rGBM-01	C1	Myeloid	-0.208850988174457	-0.146867706511399	-0.0888886192394701	-0.261801201622419	-0.191201860198897	-0.076677284181967	-0.0880659774580176	-0.124814374276703	-0.218377904724942	-0.105672044290696	-0.369165527844053	-0.126668609567534	-0.17687257833739	-0.102777497113756	-0.128920122805705	-0.2201574577642	-0.089656215867134	-0.132537070060303	-0.207480111324631	3.52056952656863	-0.179203539892313	-0.226893311833211	-0.728819816707648	-0.3071540675837	-0.331836657545331	-0.524908932989776	-0.165401732858813	-0.971386298524316	-0.114636453960412	-0.257747693778537	-0.082335971224556	-0.200147458807832	-0.162444378574631	-0.23773543627031	-0.112295410134225	-0.0952345937921657	-0.0943994950374235	-0.218908361403922	-0.0788872957710618	-0.0755127364465748	-0.205074133994768	-0.0762804778722034	-0.255422863519748	-0.47684689153595	-0.0740629566659237	-0.246112948016423
CNSTM-068-B_ACATGGTGTTCGAATC-1	rGBM-01	C1	Myeloid	-0.208850988174457	-0.146867706511399	-0.0888886192394701	-0.261801201622419	-0.191201860198897	-0.076677284181967	-0.0880659774580176	-0.124814374276703	-0.218377904724942	-0.105672044290696	-0.369165527844053	-0.126668609567534	-0.17687257833739	-0.102777497113756	-0.128920122805705	-0.2201574577642	-0.089656215867134	-0.132537070060303	-0.207480111324631	1.36238345556779	-0.179203539892313	0.57227495910857	-0.728819816707648	-0.3071540675837	0.467331613396451	-0.524908932989776	-0.165401732858813	-0.971386298524316	-0.114636453960412	-0.257747693778537	-0.082335971224556	-0.200147458807832	0.63672389236715	-0.23773543627031	-0.112295410134225	-0.0952345937921657	-0.0943994950374235	-0.218908361403922	-0.0788872957710618	-0.0755127364465748	-0.205074133994768	-0.0762804778722034	-0.255422863519748	-0.47684689153595	-0.0740629566659237	-0.246112948016423
CNSTM-068-B_ACGAGCCAGGCAAAGA-1	rGBM-01	C1	Myeloid	-0.208850988174457	-0.146867706511399	-0.0888886192394701	-0.261801201622419	-0.191201860198897	-0.076677284181967	-0.0880659774580176	-0.124814374276703	-0.218377904724942	-0.105672044290696	-0.369165527844053	-0.126668609567534	-0.17687257833739	-0.102777497113756	-0.128920122805705	-0.2201574577642	-0.089656215867134	-0.132537070060303	-0.207480111324631	3.38094997856078	-0.179203539892313	-0.226893311833211	-0.728819816707648	-0.3071540675837	-0.331836657545331	-0.524908932989776	-0.165401732858813	-0.971386298524316	-0.114636453960412	-0.257747693778537	-0.082335971224556	-0.200147458807832	-0.162444378574631	-0.23773543627031	-0.112295410134225	-0.0952345937921657	-0.0943994950374235	-0.218908361403922	-0.0788872957710618	-0.0755127364465748	-0.205074133994768	-0.0762804778722034	-0.255422863519748	-0.47684689153595	-0.0740629566659237	-0.246112948016423
CNSTM-068-B_ACGAGCCCAGGGATTG-1	rGBM-01	C1	Myeloid	-0.208850988174457	-0.146867706511399	0.679150339262509	1.23482741913816	-0.191201860198897	-0.076677284181967	-0.0880659774580176	-0.124814374276703	-0.218377904724942	-0.105672044290696	-0.369165527844053	-0.126668609567534	-0.17687257833739	-0.102777497113756	-0.128920122805705	-0.2201574577642	-0.089656215867134	-0.132537070060303	-0.207480111324631	1.31212096444359	-0.179203539892313	-0.226893311833211	0.0392191417943307	-0.3071540675837	-0.331836657545331	-0.524908932989776	-0.165401732858813	-0.971386298524316	-0.114636453960412	-0.257747693778537	-0.082335971224556	-0.200147458807832	-0.162444378574631	-0.23773543627031	-0.112295410134225	-0.0952345937921657	-0.0943994950374235	-0.218908361403922	-0.0788872957710618	-0.0755127364465748	-0.205074133994768	-0.0762804778722034	-0.255422863519748	-0.47684689153595	-0.0740629566659237	-0.246112948016423
CNSTM-068-B_ACGATGTGTGCACGAA-1	rGBM-01	C1	Myeloid	-0.208850988174457	-0.146867706511399	-0.0888886192394701	-0.261801201622419	-0.191201860198897	-0.076677284181967	-0.0880659774580176	-0.124814374276703	-0.218377904724942	-0.105672044290696	-0.369165527844053	-0.126668609567534	-0.17687257833739	-0.102777497113756	-0.128920122805705	-0.2201574577642	-0.089656215867134	-0.132537070060303	-0.207480111324631	-0.75893679083982	-0.179203539892313	0.501474522854459	-0.728819816707648	-0.3071540675837	-0.331836657545331	-0.524908932989776	-0.165401732858813	-0.971386298524316	-0.114636453960412	-0.257747693778537	-0.082335971224556	-0.200147458807832	-0.162444378574631	-0.23773543627031	-0.112295410134225	-0.0952345937921657	-0.0943994950374235	-0.218908361403922	-0.0788872957710618	-0.0755127364465748	-0.205074133994768	-0.0762804778722034	-0.255422863519748	-0.47684689153595	-0.0740629566659237	-0.246112948016423
CNSTM-068-B_ACGATGTTCATCTGCC-1	rGBM-01	C11	BCells	-0.208850988174457	-0.146867706511399	-0.0888886192394701	-0.261801201622419	-0.191201860198897	-0.076677284181967	-0.0880659774580176	-0.124814374276703	-0.218377904724942	-0.105672044290696	-0.369165527844053	-0.126668609567534	-0.17687257833739	-0.102777497113756	-0.128920122805705	-0.2201574577642	-0.089656215867134	-0.132537070060303	-0.207480111324631	0.41082803762504	0.262470540155621	0.214780768214723	-0.728819816707648	-0.3071540675837	-0.331836657545331	-0.524908932989776	-0.165401732858813	-0.971386298524316	-0.114636453960412	-0.257747693778537	-0.082335971224556	-0.200147458807832	-0.162444378574631	-0.23773543627031	-0.112295410134225	-0.0952345937921657	-0.0943994950374235	-0.218908361403922	0.362786784276872	-0.0755127364465748	-0.205074133994768	-0.0762804778722034	-0.255422863519748	-0.47684689153595	-0.0740629566659237	-0.246112948016423
CNSTM-068-B_ACGCCAGAGGATATAC-1	rGBM-01	C11	BCells	-0.208850988174457	-0.146867706511399	-0.0888886192394701	-0.261801201622419	-0.191201860198897	-0.076677284181967	-0.0880659774580176	-0.124814374276703	-0.218377904724942	-0.105672044290696	-0.369165527844053	-0.126668609567534	-0.17687257833739	-0.102777497113756	-0.128920122805705	-0.2201574577642	-0.089656215867134	-0.132537070060303	0.836894421104594	0.285437741589405	-0.179203539892313	-0.226893311833211	-0.728819816707648	-0.3071540675837	-0.331836657545331	-0.524908932989776	-0.165401732858813	-0.971386298524316	-0.114636453960412	-0.257747693778537	-0.082335971224556	-0.200147458807832	-0.162444378574631	-0.23773543627031	-0.112295410134225	-0.0952345937921657	-0.0943994950374235	-0.218908361403922	0.965487236658164	-0.0755127364465748	-0.205074133994768	-0.0762804778722034	-0.255422863519748	-0.47684689153595	-0.0740629566659237	-0.246112948016423
CNSTM-068-B_ACTGAACGTCAGAATA-1	rGBM-01	C1	Myeloid	-0.208850988174457	-0.146867706511399	-0.0888886192394701	-0.261801201622419	-0.191201860198897	-0.076677284181967	-0.0880659774580176	-0.124814374276703	-0.218377904724942	-0.105672044290696	-0.369165527844053	-0.126668609567534	-0.17687257833739	-0.102777497113756	-0.128920122805705	-0.2201574577642	-0.089656215867134	-0.132537070060303	-0.207480111324631	3.07013269046553	-0.179203539892313	-0.226893311833211	-0.728819816707648	-0.3071540675837	-0.331836657545331	-0.524908932989776	-0.165401732858813	-0.971386298524316	-0.114636453960412	-0.257747693778537	-0.082335971224556	-0.200147458807832	-0.162444378574631	-0.23773543627031	-0.112295410134225	-0.0952345937921657	-0.0943994950374235	-0.218908361403922	-0.0788872957710618	-0.0755127364465748	-0.205074133994768	-0.0762804778722034	-0.255422863519748	-0.47684689153595	-0.0740629566659237	-0.246112948016423
CNSTM-068-B_ACTGAGTCAAACGCGA-1	rGBM-01	C1	Myeloid	-0.208850988174457	-0.146867706511399	-0.0888886192394701	-0.261801201622419	-0.191201860198897	-0.076677284181967	0.540157925318186	-0.124814374276703	-0.218377904724942	-0.105672044290696	-0.369165527844053	-0.126668609567534	-0.17687257833739	-0.102777497113756	-0.128920122805705	-0.2201574577642	-0.089656215867134	-0.132537070060303	0.420743791451572	2.74807038480165	-0.179203539892313	-0.226893311833211	-0.728819816707648	-0.3071540675837	0.296387245230873	-0.524908932989776	-0.165401732858813	-0.971386298524316	-0.114636453960412	-0.257747693778537	-0.082335971224556	-0.200147458807832	-0.162444378574631	-0.23773543627031	-0.112295410134225	-0.0952345937921657	-0.0943994950374235	-0.218908361403922	-0.0788872957710618	-0.0755127364465748	-0.205074133994768	-0.0762804778722034	-0.255422863519748	-0.47684689153595	-0.0740629566659237	-0.246112948016423
CNSTM-068-B_ACTTACTCACCTCGGA-1	rGBM-01	C2	Glioma	0.260650687562611	-0.146867706511399	-0.0888886192394701	0.525925961229133	-0.191201860198897	-0.076677284181967	-0.0880659774580176	-0.124814374276703	-0.218377904724942	-0.105672044290696	-0.369165527844053	-0.126668609567534	1.04595779028659	-0.102777497113756	-0.128920122805705	0.249344217972868	-0.089656215867134	-0.132537070060303	-0.207480111324631	0.463893577784165	-0.179203539892313	-0.226893311833211	2.14911481565457	-0.3071540675837	-0.331836657545331	2.59176116056493	-0.165401732858813	0.553622163896457	-0.114636453960412	-0.257747693778537	-0.082335971224556	-0.200147458807832	0.866314392555086	0.549991726581242	-0.112295410134225	0.374267081944902	-0.0943994950374235	-0.218908361403922	-0.0788872957710618	0.393988939290493	0.264427541742299	-0.0762804778722034	-0.255422863519748	-0.00734521579888237	-0.0740629566659237	0.541614214835129
CNSTM-068-B_AGAATAGCAAGCCGTC-1	rGBM-01	C1	Myeloid	-0.208850988174457	0.97229231827931	-0.0888886192394701	0.85735882316829	-0.191201860198897	-0.076677284181967	-0.0880659774580176	-0.124814374276703	-0.218377904724942	-0.105672044290696	-0.369165527844053	-0.126668609567534	-0.17687257833739	-0.102777497113756	-0.128920122805705	-0.2201574577642	-0.089656215867134	-0.132537070060303	-0.207480111324631	3.27851256698882	-0.179203539892313	-0.226893311833211	-0.728819816707648	-0.3071540675837	-0.331836657545331	-0.524908932989776	-0.165401732858813	-0.971386298524316	-0.114636453960412	-0.257747693778537	-0.082335971224556	-0.200147458807832	-0.162444378574631	-0.23773543627031	-0.112295410134225	-0.0952345937921657	1.02476052975329	-0.218908361403922	-0.0788872957710618	-0.0755127364465748	-0.205074133994768	-0.0762804778722034	-0.255422863519748	-0.47684689153595	-0.0740629566659237	-0.246112948016423
CNSTM-068-B_AGAGCGACAGACAAAT-1	rGBM-01	C1	Myeloid	-0.208850988174457	-0.146867706511399	-0.0888886192394701	-0.261801201622419	-0.191201860198897	-0.076677284181967	-0.0880659774580176	-0.124814374276703	-0.218377904724942	-0.105672044290696	-0.369165527844053	-0.126668609567534	-0.17687257833739	-0.102777497113756	0.577850064937227	-0.2201574577642	-0.089656215867134	-0.132537070060303	0.499290076418301	0.647723112382028	1.22745636332954	-0.226893311833211	-0.728819816707648	-0.3071540675837	-0.331836657545331	-0.524908932989776	-0.165401732858813	-0.264616110781384	-0.114636453960412	-0.257747693778537	-0.082335971224556	-0.200147458807832	-0.162444378574631	-0.23773543627031	-0.112295410134225	-0.0952345937921657	-0.0943994950374235	-0.218908361403922	-0.0788872957710618	-0.0755127364465748	-0.205074133994768	-0.0762804778722034	0.451347324223184	-0.47684689153595	-0.0740629566659237	-0.246112948016423
CNSTM-068-B_AGAGTGGCAGTTCATG-1	rGBM-01	C5	Oligo	-0.208850988174457	-0.146867706511399	1.05444486985155	0.881532287468598	-0.191201860198897	-0.076677284181967	-0.0880659774580176	-0.124814374276703	-0.218377904724942	-0.105672044290696	2.089229783738	-0.126668609567534	-0.17687257833739	-0.102777497113756	-0.128920122805705	-0.2201574577642	-0.089656215867134	-0.132537070060303	-0.207480111324631	-0.75893679083982	0.964129949198704	1.43597495586042	-0.728819816707648	-0.3071540675837	-0.331836657545331	-0.524908932989776	-0.165401732858813	-0.971386298524316	-0.114636453960412	-0.257747693778537	-0.082335971224556	-0.200147458807832	-0.162444378574631	-0.23773543627031	-0.112295410134225	-0.0952345937921657	-0.0943994950374235	-0.218908361403922	-0.0788872957710618	-0.0755127364465748	-0.205074133994768	-0.0762804778722034	-0.255422863519748	-0.47684689153595	-0.0740629566659237	-0.246112948016423
CNSTM-068-B_AGAGTGGTCAGTCCCT-1	rGBM-01	C11	BCells	1.15456210985112	-0.146867706511399	-0.0888886192394701	-0.261801201622419	-0.191201860198897	-0.076677284181967	-0.0880659774580176	-0.124814374276703	-0.218377904724942	-0.105672044290696	-0.369165527844053	-0.126668609567534	-0.17687257833739	-0.102777497113756	-0.128920122805705	-0.2201574577642	-0.089656215867134	-0.132537070060303	-0.207480111324631	-0.75893679083982	1.18420955813326	-0.226893311833211	-0.728819816707648	-0.3071540675837	-0.331836657545331	-0.524908932989776	-0.165401732858813	-0.971386298524316	-0.114636453960412	-0.257747693778537	-0.082335971224556	-0.200147458807832	-0.162444378574631	-0.23773543627031	-0.112295410134225	-0.0952345937921657	-0.0943994950374235	-0.218908361403922	-0.0788872957710618	-0.0755127364465748	-0.205074133994768	-0.0762804778722034	-0.255422863519748	-0.47684689153595	-0.0740629566659237	-0.246112948016423
CNSTM-068-B_AGATCTGGTGGGTCAA-1	rGBM-01	C5	Oligo	-0.208850988174457	-0.146867706511399	-0.0888886192394701	-0.261801201622419	-0.191201860198897	-0.076677284181967	-0.0880659774580176	-0.124814374276703	-0.218377904724942	-0.105672044290696	1.55912501020628	-0.126668609567534	-0.17687257833739	-0.102777497113756	-0.128920122805705	-0.2201574577642	-0.089656215867134	-0.132537070060303	-0.207480111324631	-0.75893679083982	-0.179203539892313	1.36610933811498	-0.728819816707648	-0.3071540675837	-0.331836657545331	0.56002613037088	-0.165401732858813	-0.971386298524316	-0.114636453960412	-0.257747693778537	-0.082335971224556	-0.200147458807832	-0.162444378574631	-0.23773543627031	-0.112295410134225	0.98970046956849	-0.0943994950374235	-0.218908361403922	-0.0788872957710618	-0.0755127364465748	-0.205074133994768	-0.0762804778722034	0.829512199840908	-0.47684689153595	-0.0740629566659237	-0.246112948016423
CNSTM-068-B_AGGCCACGTCCGTTAA-1	rGBM-01	C1	Myeloid	-0.208850988174457	-0.146867706511399	-0.0888886192394701	-0.261801201622419	-0.191201860198897	-0.076677284181967	-0.0880659774580176	-0.124814374276703	-0.218377904724942	-0.105672044290696	-0.369165527844053	-0.126668609567534	-0.17687257833739	-0.102777497113756	-0.128920122805705	-0.2201574577642	-0.089656215867134	-0.132537070060303	-0.207480111324631	4.06451165968882	-0.179203539892313	-0.226893311833211	-0.728819816707648	-0.3071540675837	-0.331836657545331	-0.524908932989776	-0.165401732858813	-0.971386298524316	-0.114636453960412	-0.257747693778537	-0.082335971224556	-0.200147458807832	-0.162444378574631	-0.23773543627031	-0.112295410134225	-0.0952345937921657	-0.0943994950374235	-0.218908361403922	-0.0788872957710618	-0.0755127364465748	-0.205074133994768	-0.0762804778722034	-0.255422863519748	-0.47684689153595	-0.0740629566659237	-0.246112948016423
CNSTM-068-B_AGTGAGGAGGGCTCTC-1	rGBM-01	C11	BCells	-0.208850988174457	-0.146867706511399	-0.0888886192394701	-0.261801201622419	-0.191201860198897	-0.076677284181967	-0.0880659774580176	-0.124814374276703	-0.218377904724942	-0.105672044290696	-0.369165527844053	-0.126668609567534	-0.17687257833739	-0.102777497113756	1.04669745576511	-0.2201574577642	-0.089656215867134	-0.132537070060303	-0.207480111324631	-0.75893679083982	1.52195388421538	-0.226893311833211	-0.728819816707648	-0.3071540675837	-0.331836657545331	-0.524908932989776	-0.165401732858813	-0.971386298524316	-0.114636453960412	-0.257747693778537	-0.082335971224556	-0.200147458807832	-0.162444378574631	-0.23773543627031	-0.112295410134225	-0.0952345937921657	-0.0943994950374235	-0.218908361403922	-0.0788872957710618	-0.0755127364465748	-0.205074133994768	-0.0762804778722034	-0.255422863519748	-0.47684689153595	-0.0740629566659237	-0.246112948016423
CNSTM-068-B_AGTGTCATCATGCTCC-1	rGBM-01	C1	Myeloid	-0.208850988174457	-0.146867706511399	-0.0888886192394701	-0.261801201622419	-0.191201860198897	-0.076677284181967	-0.0880659774580176	-0.124814374276703	-0.218377904724942	-0.105672044290696	-0.369165527844053	-0.126668609567534	-0.17687257833739	-0.102777497113756	0.944856667574728	-0.2201574577642	-0.089656215867134	-0.132537070060303	-0.207480111324631	1.15492722040879	-0.179203539892313	-0.226893311833211	-0.728819816707648	-0.3071540675837	-0.331836657545331	-0.524908932989776	-0.165401732858813	-0.971386298524316	-0.114636453960412	-0.257747693778537	-0.082335971224556	-0.200147458807832	-0.162444378574631	-0.23773543627031	-0.112295410134225	-0.0952345937921657	-0.0943994950374235	0.854868428976512	-0.0788872957710618	-0.0755127364465748	-0.205074133994768	-0.0762804778722034	-0.255422863519748	-0.47684689153595	-0.0740629566659237	-0.246112948016423
CNSTM-068-B_ATCATGGAGCTATGCT-1	rGBM-01	C1	Myeloid	-0.208850988174457	-0.146867706511399	-0.0888886192394701	1.06377134912977	-0.191201860198897	-0.076677284181967	-0.0880659774580176	-0.124814374276703	-0.218377904724942	-0.105672044290696	-0.369165527844053	-0.126668609567534	-0.17687257833739	-0.102777497113756	-0.128920122805705	-0.2201574577642	-0.089656215867134	-0.132537070060303	-0.207480111324631	2.02631331644943	-0.179203539892313	-0.226893311833211	-0.728819816707648	-0.3071540675837	-0.331836657545331	-0.524908932989776	-0.165401732858813	-0.971386298524316	-0.114636453960412	-0.257747693778537	-0.082335971224556	-0.200147458807832	-0.162444378574631	-0.23773543627031	-0.112295410134225	-0.0952345937921657	-0.0943994950374235	-0.218908361403922	-0.0788872957710618	-0.0755127364465748	-0.205074133994768	-0.0762804778722034	-0.255422863519748	-0.47684689153595	-0.0740629566659237	-0.246112948016423
CNSTM-068-B_ATGCGATTCAGTGCAT-1	rGBM-01	C3	TCells	-0.208850988174457	-0.146867706511399	-0.0888886192394701	-0.261801201622419	-0.191201860198897	-0.076677284181967	-0.0880659774580176	-0.124814374276703	-0.218377904724942	-0.105672044290696	-0.369165527844053	-0.126668609567534	-0.17687257833739	-0.102777497113756	-0.128920122805705	-0.2201574577642	-0.089656215867134	-0.132537070060303	-0.207480111324631	-0.75893679083982	-0.179203539892313	-0.226893311833211	-0.728819816707648	-0.3071540675837	-0.331836657545331	-0.524908932989776	-0.165401732858813	-0.971386298524316	-0.114636453960412	-0.257747693778537	-0.082335971224556	-0.200147458807832	-0.162444378574631	-0.23773543627031	-0.112295410134225	-0.0952345937921657	-0.0943994950374235	-0.218908361403922	-0.0788872957710618	-0.0755127364465748	-0.205074133994768	-0.0762804778722034	-0.255422863519748	-0.47684689153595	-0.0740629566659237	-0.246112948016423
CNSTM-068-B_ATGGGAGCAATGTTGC-1	rGBM-01	C2	Glioma	-0.208850988174457	-0.146867706511399	-0.0888886192394701	-0.261801201622419	-0.191201860198897	-0.076677284181967	-0.0880659774580176	-0.124814374276703	-0.218377904724942	-0.105672044290696	-0.369165527844053	0.99934265328869	-0.17687257833739	-0.102777497113756	-0.128920122805705	-0.2201574577642	-0.089656215867134	-0.132537070060303	0.918531151531593	2.22421670050731	-0.179203539892313	-0.226893311833211	2.25433367463948	-0.3071540675837	-0.331836657545331	1.45609253587681	-0.165401732858813	1.00961517034227	-0.114636453960412	-0.257747693778537	-0.082335971224556	-0.200147458807832	-0.162444378574631	-0.23773543627031	-0.112295410134225	1.03077666906406	-0.0943994950374235	-0.218908361403922	-0.0788872957710618	-0.0755127364465748	-0.205074133994768	-0.0762804778722034	-0.255422863519748	-0.47684689153595	-0.0740629566659237	0.879898314839801
CNSTM-068-B_ATTCTACAGACACTAA-1	rGBM-01	C1	Myeloid	-0.208850988174457	-0.146867706511399	-0.0888886192394701	-0.261801201622419	-0.191201860198897	-0.076677284181967	-0.0880659774580176	-0.124814374276703	-0.218377904724942	-0.105672044290696	-0.369165527844053	-0.126668609567534	-0.17687257833739	-0.102777497113756	-0.128920122805705	-0.2201574577642	-0.089656215867134	-0.132537070060303	0.81610934226389	3.1714893007055	-0.179203539892313	-0.226893311833211	-0.728819816707648	-0.3071540675837	0.691752796043191	-0.524908932989776	-0.165401732858813	-0.971386298524316	-0.114636453960412	-0.257747693778537	-0.082335971224556	-0.200147458807832	-0.162444378574631	-0.23773543627031	-0.112295410134225	-0.0952345937921657	-0.0943994950374235	-0.218908361403922	-0.0788872957710618	-0.0755127364465748	-0.205074133994768	-0.0762804778722034	-0.255422863519748	-0.47684689153595	-0.0740629566659237	-0.246112948016423
CNSTM-068-B_ATTGGTGCAGTAGAGC-1	rGBM-01	C1	Myeloid	-0.208850988174457	-0.146867706511399	-0.0888886192394701	-0.261801201622419	-0.191201860198897	-0.076677284181967	-0.0880659774580176	-0.124814374276703	-0.218377904724942	-0.105672044290696	-0.369165527844053	-0.126668609567534	-0.17687257833739	0.380243373839773	-0.128920122805705	-0.2201574577642	-0.089656215867134	-0.132537070060303	-0.207480111324631	1.12641526601474	0.303817331061216	-0.226893311833211	-0.728819816707648	-0.3071540675837	-0.331836657545331	-0.524908932989776	-0.165401732858813	-0.971386298524316	-0.114636453960412	-0.257747693778537	-0.082335971224556	-0.200147458807832	-0.162444378574631	-0.23773543627031	-0.112295410134225	-0.0952345937921657	0.388621375916106	-0.218908361403922	-0.0788872957710618	-0.0755127364465748	-0.205074133994768	-0.0762804778722034	-0.255422863519748	-0.47684689153595	-0.0740629566659237	-0.246112948016423
CNSTM-068-B_ATTTCTGAGTGAAGTT-1	rGBM-01	C1	Myeloid	-0.208850988174457	-0.146867706511399	-0.0888886192394701	0.730846524253823	-0.191201860198897	-0.076677284181967	-0.0880659774580176	-0.124814374276703	-0.218377904724942	-0.105672044290696	-0.369165527844053	-0.126668609567534	-0.17687257833739	-0.102777497113756	-0.128920122805705	-0.2201574577642	-0.089656215867134	-0.132537070060303	-0.207480111324631	2.51728462841659	-0.179203539892313	-0.226893311833211	0.263827909168594	-0.3071540675837	-0.331836657545331	-0.524908932989776	-0.165401732858813	-0.971386298524316	-0.114636453960412	-0.257747693778537	-0.082335971224556	-0.200147458807832	-0.162444378574631	-0.23773543627031	-0.112295410134225	-0.0952345937921657	-0.0943994950374235	-0.218908361403922	-0.0788872957710618	-0.0755127364465748	-0.205074133994768	-0.0762804778722034	-0.255422863519748	-0.47684689153595	-0.0740629566659237	-0.246112948016423
CNSTM-068-B_CAACTAGCATTTGCCC-1	rGBM-01	C5	Oligo	0.373965934282964	-0.146867706511399	-0.0888886192394701	-0.261801201622419	-0.191201860198897	-0.076677284181967	-0.0880659774580176	-0.124814374276703	-0.218377904724942	-0.105672044290696	0.846705204382717	-0.126668609567534	-0.17687257833739	-0.102777497113756	-0.128920122805705	-0.2201574577642	-0.089656215867134	-0.132537070060303	-0.207480111324631	1.73220646868796	0.403613382565108	-0.226893311833211	1.36547214682919	-0.3071540675837	-0.331836657545331	1.07556558329203	-0.165401732858813	0.244484433702454	-0.114636453960412	-0.257747693778537	-0.082335971224556	-0.200147458807832	-0.162444378574631	-0.23773543627031	0.470521512323195	-0.0952345937921657	-0.0943994950374235	-0.218908361403922	-0.0788872957710618	-0.0755127364465748	0.377742788462652	-0.0762804778722034	0.327394058937672	-0.47684689153595	-0.0740629566659237	0.969757784210347
CNSTM-068-B_CAACTAGTCCCTTGCA-1	rGBM-01	C12	Other	-0.208850988174457	-0.146867706511399	-0.0888886192394701	-0.261801201622419	-0.191201860198897	-0.076677284181967	0.852155833546004	-0.124814374276703	-0.218377904724942	-0.105672044290696	-0.369165527844053	-0.126668609567534	-0.17687257833739	-0.102777497113756	-0.128920122805705	-0.2201574577642	-0.089656215867134	-0.132537070060303	-0.207480111324631	0.657182993945014	-0.179203539892313	-0.226893311833211	-0.728819816707648	-0.3071540675837	-0.331836657545331	-0.524908932989776	-0.165401732858813	-0.971386298524316	-0.114636453960412	-0.257747693778537	-0.082335971224556	-0.200147458807832	-0.162444378574631	-0.23773543627031	-0.112295410134225	-0.0952345937921657	-0.0943994950374235	-0.218908361403922	-0.0788872957710618	-0.0755127364465748	-0.205074133994768	-0.0762804778722034	-0.255422863519748	-0.47684689153595	-0.0740629566659237	-0.246112948016423
CNSTM-068-B_CAACTAGTCCGCAAGC-1	rGBM-01	C1	Myeloid	-0.208850988174457	-0.146867706511399	-0.0888886192394701	-0.261801201622419	-0.191201860198897	-0.076677284181967	-0.0880659774580176	-0.124814374276703	-0.218377904724942	-0.105672044290696	-0.369165527844053	-0.126668609567534	-0.17687257833739	-0.102777497113756	0.773353411654063	-0.2201574577642	-0.089656215867134	-0.132537070060303	-0.207480111324631	1.89337609348997	-0.179203539892313	-0.226893311833211	0.17345371775212	-0.3071540675837	-0.331836657545331	-0.524908932989776	-0.165401732858813	-0.971386298524316	-0.114636453960412	-0.257747693778537	-0.082335971224556	-0.200147458807832	-0.162444378574631	-0.23773543627031	-0.112295410134225	-0.0952345937921657	-0.0943994950374235	-0.218908361403922	-0.0788872957710618	-0.0755127364465748	-0.205074133994768	-0.0762804778722034	-0.255422863519748	-0.47684689153595	-0.0740629566659237	-0.246112948016423
CNSTM-068-B_CACAGTAAGTGTTGAA-1	rGBM-01	C2	Glioma	0.510271678788749	-0.146867706511399	-0.0888886192394701	-0.261801201622419	-0.191201860198897	-0.076677284181967	1.33694289584256	-0.124814374276703	-0.218377904724942	-0.105672044290696	-0.369165527844053	-0.126668609567534	0.542250088625816	-0.102777497113756	0.5902025441575	0.498965209199006	-0.089656215867134	-0.132537070060303	-0.207480111324631	-0.75893679083982	-0.179203539892313	-0.226893311833211	3.49609122079651	-0.3071540675837	-0.331836657545331	1.59955629006402	-0.165401732858813	0.161712166214963	-0.114636453960412	-0.257747693778537	-0.082335971224556	-0.200147458807832	-0.162444378574631	-0.23773543627031	-0.112295410134225	-0.0952345937921657	-0.0943994950374235	0.500214305559284	-0.0788872957710618	1.0575857282927	0.514048532968438	-0.0762804778722034	0.463699803443458	-0.47684689153595	-0.0740629566659237	-0.246112948016423
CNSTM-068-B_CAGAATCAGGAGTAGA-1	rGBM-01	C1	Myeloid	-0.208850988174457	-0.146867706511399	-0.0888886192394701	-0.261801201622419	-0.191201860198897	-0.076677284181967	-0.0880659774580176	-0.124814374276703	-0.218377904724942	-0.105672044290696	-0.369165527844053	-0.126668609567534	-0.17687257833739	-0.102777497113756	-0.128920122805705	-0.2201574577642	-0.089656215867134	-0.132537070060303	0.998573372661112	-0.75893679083982	-0.179203539892313	-0.226893311833211	-0.728819816707648	-0.3071540675837	1.75020505797044	-0.524908932989776	-0.165401732858813	-0.971386298524316	-0.114636453960412	-0.257747693778537	-0.082335971224556	-0.200147458807832	-0.162444378574631	-0.23773543627031	-0.112295410134225	-0.0952345937921657	-0.0943994950374235	-0.218908361403922	-0.0788872957710618	-0.0755127364465748	1.00097934999098	-0.0762804778722034	-0.255422863519748	-0.47684689153595	-0.0740629566659237	-0.246112948016423
CNSTM-068-B_CAGCAGCAGAAGAAGC-1	rGBM-01	C11	BCells	0.978828410696362	-0.146867706511399	1.09879077963135	-0.261801201622419	-0.191201860198897	-0.076677284181967	-0.0880659774580176	-0.124814374276703	-0.218377904724942	-0.105672044290696	-0.369165527844053	-0.126668609567534	-0.17687257833739	-0.102777497113756	-0.128920122805705	-0.2201574577642	-0.089656215867134	-0.132537070060303	-0.207480111324631	0.428742608030999	1.53620104135616	-0.226893311833211	-0.728819816707648	-0.3071540675837	-0.331836657545331	-0.524908932989776	-0.165401732858813	-0.971386298524316	-0.114636453960412	-0.257747693778537	-0.082335971224556	-0.200147458807832	-0.162444378574631	-0.23773543627031	-0.112295410134225	-0.0952345937921657	-0.0943994950374235	-0.218908361403922	1.10879210309976	-0.0755127364465748	-0.205074133994768	-0.0762804778722034	-0.255422863519748	-0.47684689153595	-0.0740629566659237	-0.246112948016423
CNSTM-068-B_CAGCCGAAGACTAGGC-1	rGBM-01	C1	Myeloid	-0.208850988174457	-0.146867706511399	-0.0888886192394701	-0.261801201622419	-0.191201860198897	-0.076677284181967	-0.0880659774580176	-0.124814374276703	-0.218377904724942	-0.105672044290696	-0.369165527844053	-0.126668609567534	-0.17687257833739	-0.102777497113756	-0.128920122805705	-0.2201574577642	-0.089656215867134	-0.132537070060303	-0.207480111324631	1.12067019999097	-0.179203539892313	-0.226893311833211	-0.728819816707648	-0.3071540675837	-0.331836657545331	-0.524908932989776	-0.165401732858813	-0.971386298524316	-0.114636453960412	-0.257747693778537	-0.082335971224556	-0.200147458807832	-0.162444378574631	-0.23773543627031	-0.112295410134225	-0.0952345937921657	-0.0943994950374235	-0.218908361403922	-0.0788872957710618	-0.0755127364465748	-0.205074133994768	-0.0762804778722034	-0.255422863519748	-0.47684689153595	-0.0740629566659237	-0.246112948016423
CNSTM-068-B_CAGCCGATCAGCTGGC-1	rGBM-01	C11	BCells	-0.208850988174457	-0.146867706511399	-0.0888886192394701	-0.261801201622419	-0.191201860198897	-0.076677284181967	-0.0880659774580176	-0.124814374276703	-0.218377904724942	-0.105672044290696	-0.369165527844053	-0.126668609567534	-0.17687257833739	-0.102777497113756	-0.128920122805705	-0.2201574577642	-0.089656215867134	-0.132537070060303	-0.207480111324631	0.504462849718264	1.08419610066577	-0.226893311833211	-0.728819816707648	-0.3071540675837	-0.331836657545331	-0.524908932989776	-0.165401732858813	-0.971386298524316	-0.114636453960412	-0.257747693778537	-0.082335971224556	-0.200147458807832	-0.162444378574631	-0.23773543627031	-0.112295410134225	-0.0952345937921657	-0.0943994950374235	-0.218908361403922	-0.0788872957710618	-0.0755127364465748	-0.205074133994768	-0.0762804778722034	-0.255422863519748	-0.47684689153595	-0.0740629566659237	-0.246112948016423
CNSTM-068-B_CAGCTAAGTTGGTAAA-1	rGBM-01	C10	Endo	-0.208850988174457	1.45366995645244	-0.0888886192394701	-0.261801201622419	0.899999065799571	-0.076677284181967	-0.0880659774580176	-0.124814374276703	-0.218377904724942	-0.105672044290696	-0.369165527844053	-0.126668609567534	-0.17687257833739	-0.102777497113756	-0.128920122805705	-0.2201574577642	-0.089656215867134	0.958663855938164	-0.207480111324631	0.332264135158647	-0.179203539892313	-0.226893311833211	0.362381109290819	2.39050477715785	0.759364268453137	-0.524908932989776	-0.165401732858813	0.964984827484239	-0.114636453960412	1.3427899691853	-0.082335971224556	-0.200147458807832	-0.162444378574631	1.69863568973825	-0.112295410134225	1.50530306917167	-0.0943994950374235	-0.218908361403922	-0.0788872957710618	-0.0755127364465748	-0.205074133994768	-0.0762804778722034	0.835778062478719	-0.47684689153595	2.1132675470251	-0.246112948016423
CNSTM-068-B_CAGGTGCTCTGTTTGT-1	rGBM-01	C3	TCells	-0.208850988174457	-0.146867706511399	-0.0888886192394701	-0.261801201622419	-0.191201860198897	-0.076677284181967	-0.0880659774580176	-0.124814374276703	-0.218377904724942	-0.105672044290696	-0.369165527844053	-0.126668609567534	-0.17687257833739	-0.102777497113756	-0.128920122805705	-0.2201574577642	-0.089656215867134	-0.132537070060303	-0.207480111324631	0.517909659391909	-0.179203539892313	-0.226893311833211	-0.728819816707648	-0.3071540675837	-0.331836657545331	-0.524908932989776	-0.165401732858813	-0.971386298524316	-0.114636453960412	-0.257747693778537	-0.082335971224556	-0.200147458807832	-0.162444378574631	-0.23773543627031	-0.112295410134225	-0.0952345937921657	-0.0943994950374235	-0.218908361403922	-0.0788872957710618	-0.0755127364465748	-0.205074133994768	-0.0762804778722034	-0.255422863519748	-0.47684689153595	-0.0740629566659237	-0.246112948016423
CNSTM-068-B_CATCGAATCTACGAGT-1	rGBM-01	C3	TCells	-0.208850988174457	-0.146867706511399	-0.0888886192394701	-0.261801201622419	1.02712327769127	-0.076677284181967	-0.0880659774580176	-0.124814374276703	-0.218377904724942	-0.105672044290696	-0.369165527844053	-0.126668609567534	-0.17687257833739	-0.102777497113756	-0.128920122805705	-0.2201574577642	-0.089656215867134	-0.132537070060303	-0.207480111324631	1.33841321133311	-0.179203539892313	-0.226893311833211	0.489505321182516	-0.3071540675837	-0.331836657545331	-0.524908932989776	-0.165401732858813	-0.971386298524316	-0.114636453960412	-0.257747693778537	-0.082335971224556	-0.200147458807832	-0.162444378574631	-0.23773543627031	-0.112295410134225	-0.0952345937921657	-0.0943994950374235	0.999416776486243	-0.0788872957710618	-0.0755127364465748	1.0132510038954	-0.0762804778722034	-0.255422863519748	-0.47684689153595	-0.0740629566659237	-0.246112948016423
CNSTM-068-B_CCCATACTCCTCAACC-1	rGBM-01	C1	Myeloid	-0.208850988174457	-0.146867706511399	-0.0888886192394701	0.582838849891264	-0.191201860198897	-0.076677284181967	-0.0880659774580176	-0.124814374276703	-0.218377904724942	-0.105672044290696	-0.369165527844053	-0.126668609567534	-0.17687257833739	-0.102777497113756	-0.128920122805705	-0.2201574577642	-0.089656215867134	-0.132537070060303	-0.207480111324631	1.57223382439783	-0.179203539892313	-0.226893311833211	-0.728819816707648	-0.3071540675837	-0.331836657545331	-0.524908932989776	-0.165401732858813	-0.971386298524316	-0.114636453960412	-0.257747693778537	-0.082335971224556	-0.200147458807832	-0.162444378574631	-0.23773543627031	-0.112295410134225	-0.0952345937921657	-0.0943994950374235	-0.218908361403922	-0.0788872957710618	-0.0755127364465748	-0.205074133994768	-0.0762804778722034	-0.255422863519748	-0.47684689153595	-0.0740629566659237	-0.246112948016423
CNSTM-068-B_CCCTCCTAGACTGTAA-1	rGBM-01	C10	Endo	-0.208850988174457	-0.146867706511399	-0.0888886192394701	-0.261801201622419	-0.191201860198897	-0.076677284181967	-0.0880659774580176	-0.124814374276703	-0.218377904724942	-0.105672044290696	-0.369165527844053	-0.126668609567534	-0.17687257833739	-0.102777497113756	-0.128920122805705	-0.2201574577642	-0.089656215867134	-0.132537070060303	0.985773684438168	2.31746016886469	-0.179203539892313	0.966360483929588	-0.728819816707648	-0.3071540675837	-0.331836657545331	-0.524908932989776	-0.165401732858813	-0.971386298524316	-0.114636453960412	-0.257747693778537	-0.082335971224556	-0.200147458807832	-0.162444378574631	-0.23773543627031	-0.112295410134225	-0.0952345937921657	-0.0943994950374235	-0.218908361403922	-0.0788872957710618	-0.0755127364465748	0.988179661768031	-0.0762804778722034	-0.255422863519748	-0.47684689153595	-0.0740629566659237	-0.246112948016423
CNSTM-068-B_CCGTGGACAAGCTGGA-1	rGBM-01	C4	Myeloid	-0.208850988174457	-0.146867706511399	-0.0888886192394701	-0.261801201622419	-0.191201860198897	-0.076677284181967	-0.0880659774580176	-0.124814374276703	-0.218377904724942	-0.105672044290696	-0.369165527844053	-0.126668609567534	-0.17687257833739	-0.102777497113756	-0.128920122805705	-0.2201574577642	-0.089656215867134	-0.132537070060303	-0.207480111324631	3.11653504680841	-0.179203539892313	-0.226893311833211	-0.728819816707648	-0.3071540675837	-0.331836657545331	-0.524908932989776	-0.165401732858813	-0.971386298524316	-0.114636453960412	-0.257747693778537	-0.082335971224556	-0.200147458807832	-0.162444378574631	-0.23773543627031	-0.112295410134225	-0.0952345937921657	-0.0943994950374235	-0.218908361403922	-0.0788872957710618	-0.0755127364465748	-0.205074133994768	-0.0762804778722034	-0.255422863519748	-0.47684689153595	-0.0740629566659237	-0.246112948016423
CNSTM-068-B_CCTATTATCCCTCTTT-1	rGBM-01	C11	BCells	-0.208850988174457	-0.146867706511399	-0.0888886192394701	-0.261801201622419	1.0865774766732	-0.076677284181967	-0.0880659774580176	-0.124814374276703	-0.218377904724942	-0.105672044290696	-0.369165527844053	-0.126668609567534	-0.17687257833739	-0.102777497113756	-0.128920122805705	-0.2201574577642	-0.089656215867134	-0.132537070060303	-0.207480111324631	1.4119420983744	1.99167534932191	-0.226893311833211	-0.728819816707648	-0.3071540675837	-0.331836657545331	-0.524908932989776	-0.165401732858813	-0.971386298524316	-0.114636453960412	-0.257747693778537	-0.082335971224556	-0.200147458807832	-0.162444378574631	-0.23773543627031	-0.112295410134225	-0.0952345937921657	-0.0943994950374235	1.05887097546817	-0.0788872957710618	-0.0755127364465748	-0.205074133994768	-0.0762804778722034	-0.255422863519748	-0.47684689153595	-0.0740629566659237	-0.246112948016423
CNSTM-068-B_CCTCTGACATAAAGGT-1	rGBM-01	C1	Myeloid	-0.208850988174457	-0.146867706511399	-0.0888886192394701	-0.261801201622419	-0.191201860198897	-0.076677284181967	-0.0880659774580176	-0.124814374276703	-0.218377904724942	-0.105672044290696	-0.369165527844053	-0.126668609567534	-0.17687257833739	-0.102777497113756	1.30239691836489	-0.2201574577642	-0.089656215867134	-0.132537070060303	-0.207480111324631	1.59743728564003	-0.179203539892313	-0.226893311833211	-0.728819816707648	-0.3071540675837	0.620632922731803	-0.524908932989776	-0.165401732858813	-0.971386298524316	-0.114636453960412	-0.257747693778537	0.870133609052578	-0.200147458807832	-0.162444378574631	-0.23773543627031	-0.112295410134225	-0.0952345937921657	-0.0943994950374235	-0.218908361403922	-0.0788872957710618	-0.0755127364465748	-0.205074133994768	-0.0762804778722034	-0.255422863519748	-0.47684689153595	-0.0740629566659237	-0.246112948016423
CNSTM-068-B_CGAGAAGAGCTAGGCA-1	rGBM-01	C1	Myeloid	-0.208850988174457	-0.146867706511399	-0.0888886192394701	0.459053198697052	-0.191201860198897	-0.076677284181967	-0.0880659774580176	-0.124814374276703	-0.218377904724942	-0.105672044290696	-0.369165527844053	-0.126668609567534	-0.17687257833739	-0.102777497113756	-0.128920122805705	-0.2201574577642	-0.089656215867134	-0.132537070060303	0.513374288994839	1.77619407059311	0.956183697276517	1.20067921350997	-0.728819816707648	-0.3071540675837	-0.331836657545331	-0.524908932989776	-0.165401732858813	-0.971386298524316	-0.114636453960412	-0.257747693778537	-0.082335971224556	-0.200147458807832	-0.162444378574631	-0.23773543627031	-0.112295410134225	-0.0952345937921657	-0.0943994950374235	-0.218908361403922	-0.0788872957710618	-0.0755127364465748	-0.205074133994768	-0.0762804778722034	-0.255422863519748	-0.47684689153595	-0.0740629566659237	-0.246112948016423
CNSTM-068-B_CGAGAAGCACGAGAGT-1	rGBM-01	C5	Oligo	-0.208850988174457	-0.146867706511399	-0.0888886192394701	-0.261801201622419	-0.191201860198897	-0.076677284181967	-0.0880659774580176	-0.124814374276703	-0.218377904724942	-0.105672044290696	0.992517857411153	-0.126668609567534	-0.17687257833739	-0.102777497113756	-0.128920122805705	-0.2201574577642	-0.089656215867134	-0.132537070060303	-0.207480111324631	-0.75893679083982	-0.179203539892313	-0.226893311833211	-0.728819816707648	-0.3071540675837	-0.331836657545331	-0.524908932989776	-0.165401732858813	-0.971386298524316	-0.114636453960412	-0.257747693778537	-0.082335971224556	-0.200147458807832	-0.162444378574631	-0.23773543627031	1.24938797512098	-0.0952345937921657	-0.0943994950374235	-0.218908361403922	-0.0788872957710618	-0.0755127364465748	-0.205074133994768	-0.0762804778722034	-0.255422863519748	-0.47684689153595	-0.0740629566659237	-0.246112948016423
CNSTM-068-B_CGAGAAGCAGGAATGC-1	rGBM-01	C1	Myeloid	-0.208850988174457	-0.146867706511399	-0.0888886192394701	0.600556132189037	-0.191201860198897	-0.076677284181967	-0.0880659774580176	-0.124814374276703	-0.218377904724942	-0.105672044290696	-0.369165527844053	-0.126668609567534	-0.17687257833739	-0.102777497113756	1.18949040708376	-0.2201574577642	-0.089656215867134	-0.132537070060303	-0.207480111324631	2.63367377926515	-0.179203539892313	-0.226893311833211	0.589590713181821	-0.3071540675837	0.530520676266126	-0.524908932989776	-0.165401732858813	-0.971386298524316	-0.114636453960412	-0.257747693778537	-0.082335971224556	-0.200147458807832	-0.162444378574631	-0.23773543627031	-0.112295410134225	-0.0952345937921657	0.767957838774033	-0.218908361403922	-0.0788872957710618	-0.0755127364465748	-0.205074133994768	-0.0762804778722034	-0.255422863519748	-0.47684689153595	-0.0740629566659237	-0.246112948016423
CNSTM-068-B_CGAGCACCATGCAACT-1	rGBM-01	C11	BCells	-0.208850988174457	-0.146867706511399	-0.0888886192394701	-0.261801201622419	-0.191201860198897	-0.076677284181967	-0.0880659774580176	-0.124814374276703	-0.218377904724942	-0.105672044290696	-0.369165527844053	-0.126668609567534	-0.17687257833739	-0.102777497113756	-0.128920122805705	-0.2201574577642	-0.089656215867134	-0.132537070060303	-0.207480111324631	0.479025710150567	1.05875896109807	-0.226893311833211	-0.728819816707648	-0.3071540675837	-0.331836657545331	-0.524908932989776	-0.165401732858813	-0.971386298524316	-0.114636453960412	-0.257747693778537	-0.082335971224556	-0.200147458807832	-0.162444378574631	-0.23773543627031	-0.112295410134225	-0.0952345937921657	-0.0943994950374235	-0.218908361403922	-0.0788872957710618	-0.0755127364465748	-0.205074133994768	-0.0762804778722034	-0.255422863519748	-0.47684689153595	-0.0740629566659237	-0.246112948016423
CNSTM-068-B_CGCGGTATCCTAAGTG-1	rGBM-01	C1	Myeloid	-0.208850988174457	-0.146867706511399	-0.0888886192394701	-0.261801201622419	-0.191201860198897	-0.076677284181967	-0.0880659774580176	-0.124814374276703	-0.218377904724942	-0.105672044290696	-0.369165527844053	-0.126668609567534	-0.17687257833739	-0.102777497113756	-0.128920122805705	-0.2201574577642	-0.089656215867134	-0.132537070060303	-0.207480111324631	2.90626876761323	-0.179203539892313	-0.226893311833211	-0.728819816707648	-0.3071540675837	-0.331836657545331	-0.524908932989776	-0.165401732858813	-0.971386298524316	-0.114636453960412	-0.257747693778537	-0.082335971224556	-0.200147458807832	-0.162444378574631	-0.23773543627031	-0.112295410134225	-0.0952345937921657	-0.0943994950374235	-0.218908361403922	-0.0788872957710618	-0.0755127364465748	-0.205074133994768	-0.0762804778722034	1.05799671297403	-0.47684689153595	-0.0740629566659237	-0.246112948016423
CNSTM-068-B_CGGAGCTAGTCTCAAC-1	rGBM-01	C5	Oligo	-0.208850988174457	-0.146867706511399	-0.0888886192394701	-0.261801201622419	-0.191201860198897	-0.076677284181967	-0.0880659774580176	-0.124814374276703	-0.218377904724942	-0.105672044290696	2.37229213242528	-0.126668609567534	-0.17687257833739	-0.102777497113756	-0.128920122805705	-0.2201574577642	-0.089656215867134	-0.132537070060303	-0.207480111324631	0.602530735101287	-0.179203539892313	1.1345742141079	-0.728819816707648	-0.3071540675837	-0.331836657545331	-0.524908932989776	-0.165401732858813	-0.971386298524316	-0.114636453960412	-0.257747693778537	-0.082335971224556	-0.200147458807832	-0.162444378574631	-0.23773543627031	-0.112295410134225	-0.0952345937921657	-0.0943994950374235	-0.218908361403922	-0.0788872957710618	-0.0755127364465748	-0.205074133994768	-0.0762804778722034	1.10604466242136	-0.47684689153595	-0.0740629566659237	-0.246112948016423
CNSTM-068-B_CGGCTAGAGCATGGCA-1	rGBM-01	C5	Oligo	-0.208850988174457	-0.146867706511399	-0.0888886192394701	-0.261801201622419	-0.191201860198897	-0.076677284181967	-0.0880659774580176	-0.124814374276703	-0.218377904724942	-0.105672044290696	1.38585122060598	-0.126668609567534	-0.17687257833739	-0.102777497113756	1.09243246529908	-0.2201574577642	-0.089656215867134	-0.132537070060303	-0.207480111324631	0.462415797264961	-0.179203539892313	-0.226893311833211	-0.728819816707648	-0.3071540675837	-0.331836657545331	-0.524908932989776	-0.165401732858813	-0.971386298524316	-0.114636453960412	-0.257747693778537	-0.082335971224556	-0.200147458807832	-0.162444378574631	-0.23773543627031	-0.112295410134225	-0.0952345937921657	-0.0943994950374235	-0.218908361403922	-0.0788872957710618	-0.0755127364465748	-0.205074133994768	-0.0762804778722034	-0.255422863519748	-0.47684689153595	-0.0740629566659237	-0.246112948016423
CNSTM-068-B_CGTAGCGAGGATATAC-1	rGBM-01	C1	Myeloid	-0.208850988174457	-0.146867706511399	-0.0888886192394701	0.935954350736806	-0.191201860198897	-0.076677284181967	-0.0880659774580176	-0.124814374276703	-0.218377904724942	-0.105672044290696	-0.369165527844053	-0.126668609567534	-0.17687257833739	-0.102777497113756	-0.128920122805705	-0.2201574577642	-0.089656215867134	-0.132537070060303	0.364002783232347	1.49022670789667	0.392279354664666	-0.226893311833211	-0.728819816707648	-0.3071540675837	0.239646237011648	-0.524908932989776	-0.165401732858813	-0.399903403967337	-0.114636453960412	-0.257747693778537	-0.082335971224556	-0.200147458807832	-0.162444378574631	-0.23773543627031	-0.112295410134225	-0.0952345937921657	-0.0943994950374235	-0.218908361403922	-0.0788872957710618	-0.0755127364465748	-0.205074133994768	-0.0762804778722034	-0.255422863519748	-0.47684689153595	-0.0740629566659237	-0.246112948016423
CNSTM-068-B_CGTCACTGTTTGGGCC-1	rGBM-01	C5	Oligo	1.19217222329353	-0.146867706511399	-0.0888886192394701	0.441189277247651	-0.191201860198897	0.626313194688103	-0.0880659774580176	-0.124814374276703	-0.218377904724942	-0.105672044290696	0.742549744453507	1.27435460190045	-0.17687257833739	-0.102777497113756	-0.128920122805705	-0.2201574577642	-0.089656215867134	-0.132537070060303	-0.207480111324631	-0.75893679083982	0.523786938977757	-0.226893311833211	1.99752686374885	-0.3071540675837	-0.331836657545331	1.28320261415276	-0.165401732858813	1.99162175614621	-0.114636453960412	-0.257747693778537	-0.082335971224556	-0.200147458807832	-0.162444378574631	-0.23773543627031	-0.112295410134225	-0.0952345937921657	0.608590983832646	-0.218908361403922	-0.0788872957710618	-0.0755127364465748	0.497916344875301	-0.0762804778722034	0.447567615350321	0.22614358733412	-0.0740629566659237	-0.246112948016423
CNSTM-068-B_CGTCAGGTCCGCATAA-1	rGBM-01	C1	Myeloid	-0.208850988174457	-0.146867706511399	1.33724053200718	-0.261801201622419	-0.191201860198897	-0.076677284181967	-0.0880659774580176	-0.124814374276703	-0.218377904724942	-0.105672044290696	-0.369165527844053	-0.126668609567534	-0.17687257833739	-0.102777497113756	-0.128920122805705	-0.2201574577642	-0.089656215867134	-0.132537070060303	-0.207480111324631	2.38253463086472	-0.179203539892313	-0.226893311833211	-0.728819816707648	-0.3071540675837	-0.331836657545331	-0.524908932989776	-0.165401732858813	-0.971386298524316	-0.114636453960412	-0.257747693778537	-0.082335971224556	-0.200147458807832	-0.162444378574631	-0.23773543627031	-0.112295410134225	-0.0952345937921657	-0.0943994950374235	-0.218908361403922	-0.0788872957710618	-0.0755127364465748	-0.205074133994768	-0.0762804778722034	-0.255422863519748	-0.47684689153595	-0.0740629566659237	-0.246112948016423
CNSTM-068-B_CGTTAGATCTGTTGAG-1	rGBM-01	C11	BCells	-0.208850988174457	-0.146867706511399	-0.0888886192394701	-0.261801201622419	-0.191201860198897	-0.076677284181967	-0.0880659774580176	-0.124814374276703	-0.218377904724942	-0.105672044290696	-0.369165527844053	-0.126668609567534	-0.17687257833739	-0.102777497113756	-0.128920122805705	-0.2201574577642	-0.089656215867134	-0.132537070060303	-0.207480111324631	-0.75893679083982	1.60715971018927	-0.226893311833211	-0.728819816707648	-0.3071540675837	-0.331836657545331	-0.524908932989776	-0.165401732858813	-0.971386298524316	-0.114636453960412	-0.257747693778537	-0.082335971224556	-0.200147458807832	-0.162444378574631	-0.23773543627031	-0.112295410134225	-0.0952345937921657	-0.0943994950374235	-0.218908361403922	-0.0788872957710618	-0.0755127364465748	-0.205074133994768	-0.0762804778722034	-0.255422863519748	-0.47684689153595	-0.0740629566659237	-0.246112948016423
CNSTM-068-B_CGTTGGGCACCGTTGG-1	rGBM-01	C1	Myeloid	-0.208850988174457	-0.146867706511399	-0.0888886192394701	-0.261801201622419	-0.191201860198897	-0.076677284181967	-0.0880659774580176	-0.124814374276703	-0.218377904724942	-0.105672044290696	-0.369165527844053	-0.126668609567534	-0.17687257833739	-0.102777497113756	-0.128920122805705	-0.2201574577642	-0.089656215867134	-0.132537070060303	-0.207480111324631	1.68217853937462	-0.179203539892313	-0.226893311833211	-0.728819816707648	-0.3071540675837	-0.331836657545331	-0.524908932989776	-0.165401732858813	-0.971386298524316	-0.114636453960412	-0.257747693778537	-0.082335971224556	-0.200147458807832	-0.162444378574631	1.26529282594567	-0.112295410134225	-0.0952345937921657	-0.0943994950374235	-0.218908361403922	-0.0788872957710618	-0.0755127364465748	-0.205074133994768	-0.0762804778722034	-0.255422863519748	-0.47684689153595	-0.0740629566659237	-0.246112948016423
CNSTM-068-B_CGTTGGGTCGTGGACC-1	rGBM-01	C1	Myeloid	-0.208850988174457	-0.146867706511399	-0.0888886192394701	-0.261801201622419	-0.191201860198897	-0.076677284181967	-0.0880659774580176	-0.124814374276703	-0.218377904724942	-0.105672044290696	-0.369165527844053	-0.126668609567534	-0.17687257833739	-0.102777497113756	-0.128920122805705	-0.2201574577642	-0.089656215867134	-0.132537070060303	-0.207480111324631	0.531685005981836	-0.179203539892313	-0.226893311833211	-0.728819816707648	-0.3071540675837	-0.331836657545331	-0.524908932989776	-0.165401732858813	-0.971386298524316	-0.114636453960412	-0.257747693778537	-0.082335971224556	-0.200147458807832	-0.162444378574631	-0.23773543627031	-0.112295410134225	-0.0952345937921657	-0.0943994950374235	-0.218908361403922	-0.0788872957710618	-0.0755127364465748	-0.205074133994768	-0.0762804778722034	-0.255422863519748	-0.47684689153595	-0.0740629566659237	-0.246112948016423
CNSTM-068-B_CTACATTCAGTCGATT-1	rGBM-01	C1	Myeloid	-0.208850988174457	-0.146867706511399	-0.0888886192394701	-0.261801201622419	-0.191201860198897	-0.076677284181967	-0.0880659774580176	-0.124814374276703	-0.218377904724942	-0.105672044290696	-0.369165527844053	-0.126668609567534	-0.17687257833739	-0.102777497113756	-0.128920122805705	-0.2201574577642	-0.089656215867134	-0.132537070060303	-0.207480111324631	4.09401995054664	-0.179203539892313	-0.226893311833211	-0.728819816707648	-0.3071540675837	-0.331836657545331	-0.524908932989776	-0.165401732858813	-0.971386298524316	-0.114636453960412	-0.257747693778537	-0.082335971224556	-0.200147458807832	-0.162444378574631	-0.23773543627031	-0.112295410134225	-0.0952345937921657	-0.0943994950374235	-0.218908361403922	-0.0788872957710618	-0.0755127364465748	-0.205074133994768	-0.0762804778722034	-0.255422863519748	-0.47684689153595	-0.0740629566659237	-0.246112948016423
CNSTM-068-B_CTACCCACACAGAGGT-1	rGBM-01	C10	Endo	-0.208850988174457	1.37870356263058	-0.0888886192394701	-0.261801201622419	-0.191201860198897	-0.076677284181967	-0.0880659774580176	-0.124814374276703	0.810843108636552	-0.105672044290696	0.66005548551744	-0.126668609567534	-0.17687257833739	-0.102777497113756	-0.128920122805705	-0.2201574577642	-0.089656215867134	-0.132537070060303	-0.207480111324631	1.09683826195432	-0.179203539892313	-0.226893311833211	-0.728819816707648	1.21841720155828	1.19373461159665	-0.524908932989776	-0.165401732858813	2.29377696820548	-0.114636453960412	1.26782357536344	1.44323529791742	1.32542381033415	-0.162444378574631	-0.23773543627031	-0.112295410134225	1.43033667534981	-0.0943994950374235	-0.218908361403922	-0.0788872957710618	-0.0755127364465748	-0.205074133994768	-0.0762804778722034	-0.255422863519748	-0.47684689153595	2.0295269966227	-0.246112948016423
CNSTM-068-B_CTACCCATCGGAGGTA-1	rGBM-01	C5	Oligo	-0.208850988174457	-0.146867706511399	-0.0888886192394701	-0.261801201622419	-0.191201860198897	-0.076677284181967	-0.0880659774580176	-0.124814374276703	-0.218377904724942	-0.105672044290696	-0.369165527844053	-0.126668609567534	-0.17687257833739	-0.102777497113756	0.884162683738234	-0.2201574577642	-0.089656215867134	-0.132537070060303	-0.207480111324631	1.32254179060956	-0.179203539892313	-0.226893311833211	-0.728819816707648	-0.3071540675837	0.681246148998609	-0.524908932989776	-0.165401732858813	-0.971386298524316	-0.114636453960412	-0.257747693778537	-0.082335971224556	-0.200147458807832	-0.162444378574631	-0.23773543627031	-0.112295410134225	-0.0952345937921657	-0.0943994950374235	-0.218908361403922	-0.0788872957710618	-0.0755127364465748	-0.205074133994768	-0.0762804778722034	-0.255422863519748	-0.47684689153595	-0.0740629566659237	-0.246112948016423
CNSTM-068-B_CTACGTCGTTGGACCC-1	rGBM-01	C1	Myeloid	-0.208850988174457	-0.146867706511399	-0.0888886192394701	-0.261801201622419	-0.191201860198897	-0.076677284181967	-0.0880659774580176	-0.124814374276703	-0.218377904724942	-0.105672044290696	-0.369165527844053	-0.126668609567534	-0.17687257833739	-0.102777497113756	-0.128920122805705	-0.2201574577642	-0.089656215867134	-0.132537070060303	-0.207480111324631	2.5794596895833	-0.179203539892313	-0.226893311833211	-0.728819816707648	-0.3071540675837	-0.331836657545331	-0.524908932989776	-0.165401732858813	-0.971386298524316	-0.114636453960412	-0.257747693778537	-0.082335971224556	-0.200147458807832	-0.162444378574631	-0.23773543627031	-0.112295410134225	-0.0952345937921657	-0.0943994950374235	-0.218908361403922	-0.0788872957710618	-0.0755127364465748	-0.205074133994768	-0.0762804778722034	-0.255422863519748	-0.47684689153595	-0.0740629566659237	-0.246112948016423
CNSTM-068-B_CTAGTGAGTTTGACTG-1	rGBM-01	C11	BCells	-0.208850988174457	-0.146867706511399	-0.0888886192394701	-0.261801201622419	-0.191201860198897	-0.076677284181967	-0.0880659774580176	-0.124814374276703	-0.218377904724942	-0.105672044290696	-0.369165527844053	-0.126668609567534	-0.17687257833739	-0.102777497113756	-0.128920122805705	-0.2201574577642	-0.089656215867134	-0.132537070060303	0.442804702155161	0.960329472303532	0.471081273587479	0.423391501646581	-0.728819816707648	-0.3071540675837	-0.331836657545331	-0.524908932989776	-0.165401732858813	-0.971386298524316	-0.114636453960412	-0.257747693778537	-0.082335971224556	-0.200147458807832	-0.162444378574631	-0.23773543627031	-0.112295410134225	-0.0952345937921657	-0.0943994950374235	-0.218908361403922	-0.0788872957710618	-0.0755127364465748	-0.205074133994768	-0.0762804778722034	-0.255422863519748	-0.47684689153595	-0.0740629566659237	-0.246112948016423
CNSTM-068-B_CTCACACCAAACCCAT-1	rGBM-01	C11	BCells	-0.208850988174457	-0.146867706511399	-0.0888886192394701	-0.261801201622419	-0.191201860198897	-0.076677284181967	-0.0880659774580176	-0.124814374276703	-0.218377904724942	-0.105672044290696	-0.369165527844053	-0.126668609567534	-0.17687257833739	-0.102777497113756	-0.128920122805705	-0.2201574577642	-0.089656215867134	-0.132537070060303	-0.207480111324631	-0.75893679083982	-0.179203539892313	-0.226893311833211	-0.728819816707648	-0.3071540675837	-0.331836657545331	-0.524908932989776	-0.165401732858813	-0.971386298524316	-0.114636453960412	-0.257747693778537	-0.082335971224556	-0.200147458807832	-0.162444378574631	-0.23773543627031	-0.112295410134225	-0.0952345937921657	-0.0943994950374235	-0.218908361403922	-0.0788872957710618	-0.0755127364465748	-0.205074133994768	-0.0762804778722034	-0.255422863519748	-0.47684689153595	-0.0740629566659237	-0.246112948016423
CNSTM-068-B_CTCGAAAGTGCAACTT-1	rGBM-01	C11	BCells	-0.208850988174457	-0.146867706511399	-0.0888886192394701	-0.261801201622419	-0.191201860198897	-0.076677284181967	-0.0880659774580176	-0.124814374276703	-0.218377904724942	-0.105672044290696	-0.369165527844053	-0.126668609567534	-0.17687257833739	-0.102777497113756	-0.128920122805705	-0.2201574577642	-0.089656215867134	-0.132537070060303	-0.207480111324631	-0.75893679083982	1.10590567698023	-0.226893311833211	-0.728819816707648	-0.3071540675837	-0.331836657545331	-0.524908932989776	-0.165401732858813	-0.971386298524316	-0.114636453960412	-0.257747693778537	-0.082335971224556	-0.200147458807832	-0.162444378574631	-0.23773543627031	-0.112295410134225	-0.0952345937921657	-0.0943994950374235	-0.218908361403922	-0.0788872957710618	-0.0755127364465748	-0.205074133994768	-0.0762804778722034	-0.255422863519748	-0.47684689153595	-0.0740629566659237	-0.246112948016423
CNSTM-068-B_CTCGAGGCAATACGCT-1	rGBM-01	C11	BCells	-0.208850988174457	-0.146867706511399	-0.0888886192394701	-0.261801201622419	-0.191201860198897	-0.076677284181967	-0.0880659774580176	-0.124814374276703	-0.218377904724942	-0.105672044290696	-0.369165527844053	-0.126668609567534	-0.17687257833739	-0.102777497113756	-0.128920122805705	-0.2201574577642	-0.089656215867134	-0.132537070060303	0.241861092922355	0.425583222879666	-0.179203539892313	-0.226893311833211	-0.728819816707648	-0.3071540675837	-0.331836657545331	-0.524908932989776	-0.165401732858813	-0.971386298524316	-0.114636453960412	-0.257747693778537	-0.082335971224556	-0.200147458807832	-0.162444378574631	-0.23773543627031	-0.112295410134225	-0.0952345937921657	-0.0943994950374235	-0.218908361403922	-0.0788872957710618	-0.0755127364465748	-0.205074133994768	-0.0762804778722034	-0.255422863519748	-0.47684689153595	-0.0740629566659237	-0.246112948016423
CNSTM-068-B_CTCTGGTAGACTACAA-1	rGBM-01	C1	Myeloid	-0.208850988174457	-0.146867706511399	-0.0888886192394701	-0.261801201622419	-0.191201860198897	-0.076677284181967	-0.0880659774580176	-0.124814374276703	-0.218377904724942	-0.105672044290696	-0.369165527844053	-0.126668609567534	-0.17687257833739	-0.102777497113756	-0.128920122805705	-0.2201574577642	-0.089656215867134	-0.132537070060303	-0.207480111324631	1.71553862582063	-0.179203539892313	-0.226893311833211	-0.728819816707648	-0.3071540675837	-0.331836657545331	-0.524908932989776	-0.165401732858813	-0.971386298524316	-0.114636453960412	-0.257747693778537	-0.082335971224556	-0.200147458807832	-0.162444378574631	-0.23773543627031	-0.112295410134225	-0.0952345937921657	-0.0943994950374235	-0.218908361403922	-0.0788872957710618	-0.0755127364465748	-0.205074133994768	-0.0762804778722034	-0.255422863519748	-0.47684689153595	-0.0740629566659237	-0.246112948016423
CNSTM-068-B_CTGAAACTCATTTGGG-1	rGBM-01	C1	Myeloid	-0.208850988174457	-0.146867706511399	-0.0888886192394701	-0.261801201622419	-0.191201860198897	-0.076677284181967	-0.0880659774580176	-0.124814374276703	-0.218377904724942	-0.105672044290696	-0.369165527844053	-0.126668609567534	-0.17687257833739	-0.102777497113756	-0.128920122805705	-0.2201574577642	-0.089656215867134	-0.132537070060303	-0.207480111324631	2.37455092718702	-0.179203539892313	1.09332457332548	-0.728819816707648	-0.3071540675837	-0.331836657545331	-0.524908932989776	-0.165401732858813	-0.971386298524316	-0.114636453960412	-0.257747693778537	-0.082335971224556	-0.200147458807832	-0.162444378574631	-0.23773543627031	-0.112295410134225	-0.0952345937921657	-0.0943994950374235	-0.218908361403922	-0.0788872957710618	-0.0755127364465748	-0.205074133994768	-0.0762804778722034	-0.255422863519748	-0.47684689153595	-0.0740629566659237	-0.246112948016423
CNSTM-068-B_CTGATCCGTCGAACAG-1	rGBM-01	C7	Myeloid	-0.208850988174457	-0.146867706511399	-0.0888886192394701	-0.261801201622419	-0.191201860198897	-0.076677284181967	-0.0880659774580176	-0.124814374276703	-0.218377904724942	-0.105672044290696	-0.369165527844053	-0.126668609567534	-0.17687257833739	-0.102777497113756	-0.128920122805705	-0.2201574577642	-0.089656215867134	-0.132537070060303	-0.207480111324631	0.627882800080177	1.20761605102768	-0.226893311833211	-0.728819816707648	-0.3071540675837	1.05498293337467	-0.524908932989776	-0.165401732858813	-0.971386298524316	-0.114636453960412	-0.257747693778537	-0.082335971224556	-0.200147458807832	-0.162444378574631	-0.23773543627031	-0.112295410134225	-0.0952345937921657	-0.0943994950374235	-0.218908361403922	-0.0788872957710618	-0.0755127364465748	-0.205074133994768	-0.0762804778722034	-0.255422863519748	-0.47684689153595	-0.0740629566659237	-0.246112948016423
CNSTM-068-B_CTGTTTAAGTGTGAAT-1	rGBM-01	C11	BCells	-0.208850988174457	-0.146867706511399	-0.0888886192394701	-0.261801201622419	-0.191201860198897	-0.076677284181967	-0.0880659774580176	-0.124814374276703	-0.218377904724942	-0.105672044290696	-0.369165527844053	-0.126668609567534	-0.17687257833739	-0.102777497113756	-0.128920122805705	-0.2201574577642	-0.089656215867134	-0.132537070060303	-0.207480111324631	1.03074237807486	0.512695979869477	-0.226893311833211	-0.728819816707648	-0.3071540675837	-0.331836657545331	-0.524908932989776	-0.165401732858813	-0.971386298524316	-0.114636453960412	-0.257747693778537	-0.082335971224556	-0.200147458807832	-0.162444378574631	-0.23773543627031	-0.112295410134225	-0.0952345937921657	-0.0943994950374235	-0.218908361403922	-0.0788872957710618	-0.0755127364465748	-0.205074133994768	-0.0762804778722034	-0.255422863519748	-0.47684689153595	-0.0740629566659237	-0.246112948016423
CNSTM-068-B_GAACGGAGTTTGGCGC-1	rGBM-01	C1	Myeloid	-0.208850988174457	-0.146867706511399	-0.0888886192394701	-0.261801201622419	-0.191201860198897	-0.076677284181967	-0.0880659774580176	-0.124814374276703	-0.218377904724942	-0.105672044290696	-0.369165527844053	-0.126668609567534	-0.17687257833739	-0.102777497113756	-0.128920122805705	-0.2201574577642	-0.089656215867134	-0.132537070060303	0.713485992915008	1.55065318900544	0.741762564347326	-0.226893311833211	-0.728819816707648	-0.3071540675837	1.06029851151247	-0.524908932989776	-0.165401732858813	-0.971386298524316	-0.114636453960412	-0.257747693778537	-0.082335971224556	-0.200147458807832	-0.162444378574631	-0.23773543627031	-0.112295410134225	-0.0952345937921657	-0.0943994950374235	-0.218908361403922	-0.0788872957710618	-0.0755127364465748	-0.205074133994768	-0.0762804778722034	-0.255422863519748	-0.47684689153595	-0.0740629566659237	-0.246112948016423
CNSTM-068-B_GAATGAAAGGTCGGAT-1	rGBM-01	C5	Oligo	-0.208850988174457	-0.146867706511399	-0.0888886192394701	-0.261801201622419	-0.191201860198897	-0.076677284181967	-0.0880659774580176	-0.124814374276703	-0.218377904724942	-0.105672044290696	-0.369165527844053	-0.126668609567534	-0.17687257833739	-0.102777497113756	-0.128920122805705	-0.2201574577642	-0.089656215867134	-0.132537070060303	0.782875078285462	1.39455153030285	0.81115164971778	-0.226893311833211	-0.728819816707648	-0.3071540675837	-0.331836657545331	-0.524908932989776	-0.165401732858813	-0.971386298524316	-0.114636453960412	-0.257747693778537	-0.082335971224556	-0.200147458807832	-0.162444378574631	-0.23773543627031	-0.112295410134225	-0.0952345937921657	-0.0943994950374235	-0.218908361403922	-0.0788872957710618	-0.0755127364465748	0.407998609815642	-0.0762804778722034	-0.255422863519748	-0.47684689153595	-0.0740629566659237	-0.246112948016423
CNSTM-068-B_GACCAATGTAAGGATT-1	rGBM-01	C1	Myeloid	-0.208850988174457	-0.146867706511399	-0.0888886192394701	-0.261801201622419	-0.191201860198897	-0.076677284181967	-0.0880659774580176	-0.124814374276703	-0.218377904724942	-0.105672044290696	-0.369165527844053	-0.126668609567534	-0.17687257833739	-0.102777497113756	0.785544507287219	-0.2201574577642	-0.089656215867134	-0.132537070060303	-0.207480111324631	2.10039300243198	1.20480767248618	-0.226893311833211	0.185644813385276	-0.3071540675837	-0.331836657545331	-0.524908932989776	-0.165401732858813	-0.971386298524316	-0.114636453960412	-0.257747693778537	-0.082335971224556	-0.200147458807832	-0.162444378574631	-0.23773543627031	-0.112295410134225	-0.0952345937921657	0.820065135055501	-0.218908361403922	-0.0788872957710618	-0.0755127364465748	-0.205074133994768	-0.0762804778722034	-0.255422863519748	-0.47684689153595	-0.0740629566659237	-0.246112948016423
CNSTM-068-B_GACGGCTCAGTCACTA-1	rGBM-01	C1	Myeloid	-0.208850988174457	-0.146867706511399	-0.0888886192394701	-0.261801201622419	-0.191201860198897	-0.076677284181967	-0.0880659774580176	-0.124814374276703	-0.218377904724942	-0.105672044290696	-0.369165527844053	-0.126668609567534	-0.17687257833739	-0.102777497113756	1.52671232047587	-0.2201574577642	-0.089656215867134	-0.132537070060303	-0.207480111324631	2.00280374472471	-0.179203539892313	-0.226893311833211	-0.728819816707648	-0.3071540675837	-0.331836657545331	-0.524908932989776	-0.165401732858813	-0.971386298524316	-0.114636453960412	-0.257747693778537	-0.082335971224556	-0.200147458807832	0.974810025637095	-0.23773543627031	-0.112295410134225	-0.0952345937921657	-0.0943994950374235	-0.218908361403922	-0.0788872957710618	-0.0755127364465748	-0.205074133994768	-0.0762804778722034	-0.255422863519748	-0.47684689153595	-0.0740629566659237	-0.246112948016423
CNSTM-068-B_GAGTCCGAGAGGTTGC-1	rGBM-01	C7	Myeloid	-0.208850988174457	-0.146867706511399	-0.0888886192394701	-0.261801201622419	-0.191201860198897	-0.076677284181967	-0.0880659774580176	-0.124814374276703	-0.218377904724942	-0.105672044290696	-0.369165527844053	-0.126668609567534	-0.17687257833739	-0.102777497113756	-0.128920122805705	-0.2201574577642	-0.089656215867134	-0.132537070060303	0.805826183880687	0.254369504365498	0.834102755313005	-0.226893311833211	-0.728819816707648	-0.3071540675837	-0.331836657545331	-0.524908932989776	-0.165401732858813	-0.971386298524316	-0.114636453960412	-0.257747693778537	-0.082335971224556	-0.200147458807832	-0.162444378574631	-0.23773543627031	-0.112295410134225	-0.0952345937921657	0.918906800167895	-0.218908361403922	-0.0788872957710618	-0.0755127364465748	0.80823216121055	-0.0762804778722034	0.75788343168557	-0.47684689153595	-0.0740629566659237	-0.246112948016423
CNSTM-068-B_GATCAGTGTCGATTGT-1	rGBM-01	C1	Myeloid	-0.208850988174457	-0.146867706511399	-0.0888886192394701	0.976335182256056	-0.191201860198897	-0.076677284181967	-0.0880659774580176	-0.124814374276703	-0.218377904724942	-0.105672044290696	-0.369165527844053	-0.126668609567534	-0.17687257833739	-0.102777497113756	-0.128920122805705	-0.2201574577642	-0.089656215867134	-0.132537070060303	1.03065627255384	4.39112744375867	-0.179203539892313	-0.226893311833211	-0.728819816707648	-0.3071540675837	-0.331836657545331	-0.524908932989776	-0.165401732858813	-0.971386298524316	-0.114636453960412	-0.257747693778537	-0.082335971224556	-0.200147458807832	-0.162444378574631	-0.23773543627031	-0.112295410134225	-0.0952345937921657	1.14373688884105	-0.218908361403922	-0.0788872957710618	-0.0755127364465748	-0.205074133994768	-0.0762804778722034	-0.255422863519748	-0.47684689153595	-0.0740629566659237	-0.246112948016423
CNSTM-068-B_GATCGCGCAGATCTGT-1	rGBM-01	C5	Oligo	-0.208850988174457	-0.146867706511399	-0.0888886192394701	-0.261801201622419	-0.191201860198897	-0.076677284181967	-0.0880659774580176	-0.124814374276703	-0.218377904724942	-0.105672044290696	1.14871007122014	-0.126668609567534	-0.17687257833739	-0.102777497113756	-0.128920122805705	-0.2201574577642	-0.089656215867134	-0.132537070060303	-0.207480111324631	-0.75893679083982	-0.179203539892313	-0.226893311833211	-0.728819816707648	-0.3071540675837	-0.331836657545331	-0.524908932989776	-0.165401732858813	-0.971386298524316	-0.114636453960412	-0.257747693778537	-0.082335971224556	-0.200147458807832	-0.162444378574631	-0.23773543627031	-0.112295410134225	-0.0952345937921657	-0.0943994950374235	-0.218908361403922	-0.0788872957710618	-0.0755127364465748	-0.205074133994768	-0.0762804778722034	-0.255422863519748	-0.47684689153595	-0.0740629566659237	-0.246112948016423
CNSTM-068-B_GATCGCGTCATGTCCC-1	rGBM-01	C3	TCells	-0.208850988174457	-0.146867706511399	-0.0888886192394701	1.17230885764281	-0.191201860198897	-0.076677284181967	-0.0880659774580176	-0.124814374276703	-0.218377904724942	-0.105672044290696	-0.369165527844053	-0.126668609567534	-0.17687257833739	-0.102777497113756	-0.128920122805705	-0.2201574577642	-0.089656215867134	-0.132537070060303	-0.207480111324631	-0.75893679083982	-0.179203539892313	-0.226893311833211	-0.728819816707648	-0.3071540675837	-0.331836657545331	-0.524908932989776	-0.165401732858813	-0.971386298524316	-0.114636453960412	-0.257747693778537	-0.082335971224556	-0.200147458807832	-0.162444378574631	-0.23773543627031	-0.112295410134225	-0.0952345937921657	-0.0943994950374235	-0.218908361403922	-0.0788872957710618	-0.0755127364465748	-0.205074133994768	-0.0762804778722034	1.17868719574548	-0.47684689153595	-0.0740629566659237	-0.246112948016423
CNSTM-068-B_GATCGTATCAGCCTAA-1	rGBM-01	C1	Myeloid	-0.208850988174457	-0.146867706511399	-0.0888886192394701	-0.261801201622419	-0.191201860198897	-0.076677284181967	-0.0880659774580176	-0.124814374276703	-0.218377904724942	-0.105672044290696	-0.369165527844053	-0.126668609567534	-0.17687257833739	-0.102777497113756	-0.128920122805705	-0.2201574577642	-0.089656215867134	-0.132537070060303	-0.207480111324631	3.17649034924138	-0.179203539892313	-0.226893311833211	-0.728819816707648	-0.3071540675837	-0.331836657545331	-0.524908932989776	-0.165401732858813	-0.971386298524316	-0.114636453960412	-0.257747693778537	-0.082335971224556	-0.200147458807832	-0.162444378574631	-0.23773543627031	-0.112295410134225	-0.0952345937921657	-0.0943994950374235	-0.218908361403922	-0.0788872957710618	-0.0755127364465748	-0.205074133994768	-0.0762804778722034	-0.255422863519748	-0.47684689153595	-0.0740629566659237	-0.246112948016423
CNSTM-068-B_GATGAGGAGAAACGAG-1	rGBM-01	C5	Oligo	-0.208850988174457	-0.146867706511399	-0.0888886192394701	0.937733295913955	-0.191201860198897	-0.076677284181967	-0.0880659774580176	-0.124814374276703	-0.218377904724942	-0.105672044290696	0.830368969692321	-0.126668609567534	-0.17687257833739	-0.102777497113756	1.07061437473067	-0.2201574577642	-0.089656215867134	-0.132537070060303	-0.207480111324631	-0.75893679083982	-0.179203539892313	-0.226893311833211	-0.728819816707648	-0.3071540675837	-0.331836657545331	-0.524908932989776	-0.165401732858813	0.228148199012058	-0.114636453960412	-0.257747693778537	-0.082335971224556	-0.200147458807832	-0.162444378574631	0.961799061266064	-0.112295410134225	-0.0952345937921657	-0.0943994950374235	-0.218908361403922	-0.0788872957710618	-0.0755127364465748	-0.205074133994768	-0.0762804778722034	-0.255422863519748	-0.47684689153595	-0.0740629566659237	-0.246112948016423
CNSTM-068-B_GCAATCACAAGACGTG-1	rGBM-01	C11	BCells	-0.208850988174457	-0.146867706511399	-0.0888886192394701	1.07150268809807	-0.191201860198897	-0.076677284181967	-0.0880659774580176	-0.124814374276703	-0.218377904724942	-0.105672044290696	-0.369165527844053	-0.126668609567534	-0.17687257833739	-0.102777497113756	-0.128920122805705	-0.2201574577642	-0.089656215867134	-0.132537070060303	-0.207480111324631	-0.100802780084662	0.872446691908557	-0.226893311833211	-0.728819816707648	-0.3071540675837	-0.331836657545331	-0.524908932989776	-0.165401732858813	-0.971386298524316	-0.114636453960412	-0.257747693778537	-0.082335971224556	-0.200147458807832	-0.162444378574631	-0.23773543627031	-0.112295410134225	-0.0952345937921657	-0.0943994950374235	-0.218908361403922	-0.0788872957710618	-0.0755127364465748	-0.205074133994768	-0.0762804778722034	-0.255422863519748	-0.47684689153595	-0.0740629566659237	-0.246112948016423
CNSTM-068-B_GCACTCTCACACATGT-1	rGBM-01	C11	BCells	-0.208850988174457	-0.146867706511399	-0.0888886192394701	-0.261801201622419	-0.191201860198897	-0.076677284181967	-0.0880659774580176	-0.124814374276703	-0.218377904724942	-0.105672044290696	-0.369165527844053	-0.126668609567534	-0.17687257833739	-0.102777497113756	-0.128920122805705	-0.2201574577642	-0.089656215867134	-0.132537070060303	-0.207480111324631	-0.75893679083982	-0.179203539892313	-0.226893311833211	-0.728819816707648	-0.3071540675837	-0.331836657545331	-0.524908932989776	-0.165401732858813	-0.971386298524316	1.15923509361005	-0.257747693778537	-0.082335971224556	-0.200147458807832	-0.162444378574631	-0.23773543627031	-0.112295410134225	-0.0952345937921657	-0.0943994950374235	-0.218908361403922	-0.0788872957710618	-0.0755127364465748	-0.205074133994768	-0.0762804778722034	-0.255422863519748	-0.47684689153595	-0.0740629566659237	-0.246112948016423
CNSTM-068-B_GCAGCCAGTGTAACGG-1	rGBM-01	C11	BCells	-0.208850988174457	-0.146867706511399	-0.0888886192394701	-0.261801201622419	-0.191201860198897	-0.076677284181967	-0.0880659774580176	-0.124814374276703	-0.218377904724942	-0.105672044290696	-0.369165527844053	-0.126668609567534	-0.17687257833739	-0.102777497113756	0.983205885029127	-0.2201574577642	-0.089656215867134	-0.132537070060303	-0.207480111324631	-0.75893679083982	0.93292246794252	-0.226893311833211	-0.728819816707648	-0.3071540675837	-0.331836657545331	-0.524908932989776	-0.165401732858813	-0.971386298524316	-0.114636453960412	-0.257747693778537	-0.082335971224556	-0.200147458807832	-0.162444378574631	-0.23773543627031	-0.112295410134225	-0.0952345937921657	-0.0943994950374235	-0.218908361403922	-0.0788872957710618	-0.0755127364465748	0.907051873840064	-0.0762804778722034	-0.255422863519748	-0.47684689153595	-0.0740629566659237	-0.246112948016423
CNSTM-068-B_GCAGTTAGTTCCAACA-1	rGBM-01	C1	Myeloid	-0.208850988174457	-0.146867706511399	-0.0888886192394701	0.970568518310288	-0.191201860198897	-0.076677284181967	-0.0880659774580176	-0.124814374276703	-0.218377904724942	-0.105672044290696	-0.369165527844053	-0.126668609567534	-0.17687257833739	-0.102777497113756	0.834087897626654	-0.2201574577642	-0.089656215867134	-0.132537070060303	-0.207480111324631	2.72480799221526	0.414002949301287	-0.226893311833211	-0.728819816707648	-0.3071540675837	-0.331836657545331	-0.524908932989776	-0.165401732858813	-0.971386298524316	-0.114636453960412	-0.257747693778537	-0.082335971224556	-0.200147458807832	-0.162444378574631	-0.23773543627031	-0.112295410134225	-0.0952345937921657	-0.0943994950374235	-0.218908361403922	-0.0788872957710618	-0.0755127364465748	-0.205074133994768	-0.0762804778722034	-0.255422863519748	-0.47684689153595	-0.0740629566659237	-0.246112948016423
CNSTM-068-B_GCTGCAGCATGCCTAA-1	rGBM-01	C3	TCells	-0.208850988174457	-0.146867706511399	-0.0888886192394701	-0.261801201622419	-0.191201860198897	-0.076677284181967	-0.0880659774580176	-0.124814374276703	-0.218377904724942	-0.105672044290696	-0.369165527844053	-0.126668609567534	-0.17687257833739	-0.102777497113756	-0.128920122805705	-0.2201574577642	-0.089656215867134	-0.132537070060303	0.747342636911229	0.19588595739604	-0.179203539892313	-0.226893311833211	0.226002931528212	-0.3071540675837	-0.331836657545331	-0.524908932989776	-0.165401732858813	-0.971386298524316	-0.114636453960412	-0.257747693778537	-0.082335971224556	-0.200147458807832	-0.162444378574631	-0.23773543627031	-0.112295410134225	-0.0952345937921657	-0.0943994950374235	-0.218908361403922	-0.0788872957710618	-0.0755127364465748	-0.205074133994768	-0.0762804778722034	-0.255422863519748	-0.47684689153595	-0.0740629566659237	-0.246112948016423
CNSTM-068-B_GGACAGAAGCCACGTC-1	rGBM-01	C1	Myeloid	-0.208850988174457	-0.146867706511399	0.851618611824897	-0.261801201622419	-0.191201860198897	-0.076677284181967	-0.0880659774580176	-0.124814374276703	-0.218377904724942	-0.105672044290696	-0.369165527844053	-0.126668609567534	0.763634652726977	-0.102777497113756	-0.128920122805705	-0.2201574577642	-0.089656215867134	-0.132537070060303	-0.207480111324631	1.5797566286637	0.761303691172055	0.713613919231157	-0.728819816707648	-0.3071540675837	-0.331836657545331	-0.524908932989776	-0.165401732858813	-0.971386298524316	-0.114636453960412	-0.257747693778537	-0.082335971224556	-0.200147458807832	-0.162444378574631	-0.23773543627031	-0.112295410134225	-0.0952345937921657	-0.0943994950374235	-0.218908361403922	-0.0788872957710618	-0.0755127364465748	-0.205074133994768	-0.0762804778722034	-0.255422863519748	-0.47684689153595	-0.0740629566659237	-0.246112948016423
CNSTM-068-B_GGACATTTCTAACCGA-1	rGBM-01	C12	Other	-0.208850988174457	-0.146867706511399	1.23233579807525	-0.261801201622419	-0.191201860198897	-0.076677284181967	-0.0880659774580176	-0.124814374276703	-0.218377904724942	-0.105672044290696	-0.369165527844053	-0.126668609567534	-0.17687257833739	-0.102777497113756	-0.128920122805705	-0.2201574577642	-0.089656215867134	-0.132537070060303	-0.207480111324631	-0.75893679083982	-0.179203539892313	-0.226893311833211	-0.728819816707648	-0.3071540675837	-0.331836657545331	-0.524908932989776	-0.165401732858813	-0.971386298524316	-0.114636453960412	-0.257747693778537	-0.082335971224556	-0.200147458807832	-0.162444378574631	-0.23773543627031	-0.112295410134225	-0.0952345937921657	-0.0943994950374235	-0.218908361403922	1.24233712154365	-0.0755127364465748	-0.205074133994768	-0.0762804778722034	-0.255422863519748	-0.47684689153595	-0.0740629566659237	-0.246112948016423
CNSTM-068-B_GGCAATTAGATCACGG-1	rGBM-01	C1	Myeloid	-0.208850988174457	-0.146867706511399	-0.0888886192394701	-0.261801201622419	-0.191201860198897	-0.076677284181967	-0.0880659774580176	-0.124814374276703	-0.218377904724942	-0.105672044290696	-0.369165527844053	-0.126668609567534	-0.17687257833739	-0.102777497113756	-0.128920122805705	-0.2201574577642	-0.089656215867134	-0.132537070060303	-0.207480111324631	1.970656193489	-0.179203539892313	-0.226893311833211	-0.728819816707648	-0.3071540675837	0.888336586357754	-0.524908932989776	-0.165401732858813	-0.971386298524316	-0.114636453960412	-0.257747693778537	-0.082335971224556	-0.200147458807832	-0.162444378574631	-0.23773543627031	-0.112295410134225	-0.0952345937921657	1.12577374886566	-0.218908361403922	-0.0788872957710618	-0.0755127364465748	-0.205074133994768	-0.0762804778722034	-0.255422863519748	-0.47684689153595	-0.0740629566659237	-0.246112948016423
CNSTM-068-B_GGCGTGTTCCAACCAA-1	rGBM-01	C3	TCells	-0.208850988174457	-0.146867706511399	-0.0888886192394701	-0.261801201622419	-0.191201860198897	-0.076677284181967	-0.0880659774580176	-0.124814374276703	-0.218377904724942	-0.105672044290696	-0.369165527844053	-0.126668609567534	-0.17687257833739	-0.102777497113756	1.16997511413086	-0.2201574577642	-0.089656215867134	-0.132537070060303	-0.207480111324631	-0.75893679083982	-0.179203539892313	-0.226893311833211	-0.728819816707648	-0.3071540675837	-0.331836657545331	-0.524908932989776	-0.165401732858813	-0.971386298524316	-0.114636453960412	-0.257747693778537	-0.082335971224556	-0.200147458807832	-0.162444378574631	-0.23773543627031	-0.112295410134225	-0.0952345937921657	-0.0943994950374235	-0.218908361403922	-0.0788872957710618	-0.0755127364465748	1.0938211029418	-0.0762804778722034	-0.255422863519748	-0.47684689153595	-0.0740629566659237	-0.246112948016423
CNSTM-068-B_GGGAATGCAGTATGCT-1	rGBM-01	C1	Myeloid	-0.208850988174457	-0.146867706511399	-0.0888886192394701	-0.261801201622419	-0.191201860198897	-0.076677284181967	-0.0880659774580176	-0.124814374276703	-0.218377904724942	-0.105672044290696	-0.369165527844053	-0.126668609567534	-0.17687257833739	-0.102777497113756	1.05591498634264	-0.2201574577642	-0.089656215867134	-0.132537070060303	-0.207480111324631	1.92351421962009	-0.179203539892313	-0.226893311833211	-0.728819816707648	-0.3071540675837	0.852998451603018	-0.524908932989776	-0.165401732858813	-0.971386298524316	-0.114636453960412	-0.257747693778537	-0.082335971224556	-0.200147458807832	-0.162444378574631	-0.23773543627031	-0.112295410134225	-0.0952345937921657	-0.0943994950374235	-0.218908361403922	-0.0788872957710618	-0.0755127364465748	-0.205074133994768	-0.0762804778722034	-0.255422863519748	-0.47684689153595	-0.0740629566659237	-0.246112948016423
CNSTM-068-B_GGGAATGCAGTGACAG-1	rGBM-01	C1	Myeloid	-0.208850988174457	-0.146867706511399	-0.0888886192394701	0.29657455451192	-0.191201860198897	-0.076677284181967	-0.0880659774580176	-0.124814374276703	-0.218377904724942	-0.105672044290696	-0.369165527844053	-0.126668609567534	-0.17687257833739	-0.102777497113756	0.429455633328633	-0.2201574577642	-0.089656215867134	-0.132537070060303	-0.207480111324631	2.62265596964705	0.379172216242026	-0.226893311833211	-0.17044406057331	-0.3071540675837	0.226539098589008	-0.524908932989776	-0.165401732858813	-0.971386298524316	-0.114636453960412	-0.257747693778537	-0.082335971224556	-0.200147458807832	-0.162444378574631	-0.23773543627031	-0.112295410134225	-0.0952345937921657	-0.0943994950374235	-0.218908361403922	-0.0788872957710618	-0.0755127364465748	-0.205074133994768	-0.0762804778722034	-0.255422863519748	-0.47684689153595	-0.0740629566659237	-0.246112948016423
CNSTM-068-B_GGGACCTCACATGTGT-1	rGBM-01	C1	Myeloid	-0.208850988174457	-0.146867706511399	-0.0888886192394701	-0.261801201622419	-0.191201860198897	-0.076677284181967	-0.0880659774580176	-0.124814374276703	-0.218377904724942	-0.105672044290696	-0.369165527844053	-0.126668609567534	-0.17687257833739	-0.102777497113756	-0.128920122805705	-0.2201574577642	-0.089656215867134	-0.132537070060303	-0.207480111324631	2.6944430776996	0.814193070758378	-0.226893311833211	-0.728819816707648	-0.3071540675837	-0.331836657545331	-0.524908932989776	-0.165401732858813	-0.971386298524316	-0.114636453960412	-0.257747693778537	-0.082335971224556	-0.200147458807832	-0.162444378574631	-0.23773543627031	-0.112295410134225	-0.0952345937921657	-0.0943994950374235	-0.218908361403922	-0.0788872957710618	-0.0755127364465748	-0.205074133994768	-0.0762804778722034	-0.255422863519748	-0.47684689153595	-0.0740629566659237	-0.246112948016423
CNSTM-068-B_GGGACCTTCCCAAGAT-1	rGBM-01	C1	Myeloid	-0.208850988174457	-0.146867706511399	-0.0888886192394701	-0.261801201622419	-0.191201860198897	-0.076677284181967	-0.0880659774580176	-0.124814374276703	-0.218377904724942	-0.105672044290696	-0.369165527844053	-0.126668609567534	-0.17687257833739	-0.102777497113756	-0.128920122805705	-0.2201574577642	-0.089656215867134	-0.132537070060303	-0.207480111324631	1.39784906364674	-0.179203539892313	-0.226893311833211	-0.728819816707648	-0.3071540675837	-0.331836657545331	-0.524908932989776	-0.165401732858813	-0.971386298524316	-0.114636453960412	-0.257747693778537	-0.082335971224556	-0.200147458807832	-0.162444378574631	-0.23773543627031	-0.112295410134225	-0.0952345937921657	-0.0943994950374235	-0.218908361403922	-0.0788872957710618	-0.0755127364465748	-0.205074133994768	-0.0762804778722034	-0.255422863519748	-0.47684689153595	-0.0740629566659237	-0.246112948016423
CNSTM-068-B_GGGATGAAGACACTAA-1	rGBM-01	C1	Myeloid	-0.208850988174457	-0.146867706511399	-0.0888886192394701	-0.261801201622419	-0.191201860198897	-0.076677284181967	-0.0880659774580176	-0.124814374276703	-0.218377904724942	-0.105672044290696	-0.369165527844053	-0.126668609567534	-0.17687257833739	-0.102777497113756	-0.128920122805705	-0.2201574577642	-0.089656215867134	-0.132537070060303	-0.207480111324631	2.03833515379624	-0.179203539892313	-0.226893311833211	-0.728819816707648	-0.3071540675837	-0.331836657545331	-0.524908932989776	-0.165401732858813	-0.971386298524316	-0.114636453960412	-0.257747693778537	-0.082335971224556	-0.200147458807832	-0.162444378574631	-0.23773543627031	-0.112295410134225	-0.0952345937921657	-0.0943994950374235	-0.218908361403922	-0.0788872957710618	-0.0755127364465748	-0.205074133994768	-0.0762804778722034	-0.255422863519748	-0.47684689153595	-0.0740629566659237	-0.246112948016423
CNSTM-068-B_GGGCACTGTTTGTTTC-1	rGBM-01	C1	Myeloid	-0.208850988174457	-0.146867706511399	-0.0888886192394701	-0.261801201622419	-0.191201860198897	-0.076677284181967	-0.0880659774580176	-0.124814374276703	-0.218377904724942	-0.105672044290696	-0.369165527844053	-0.126668609567534	-0.17687257833739	-0.102777497113756	-0.128920122805705	-0.2201574577642	-0.089656215867134	-0.132537070060303	-0.207480111324631	2.21506620954084	-0.179203539892313	-0.226893311833211	-0.728819816707648	-0.3071540675837	0.868508404557299	-0.524908932989776	-0.165401732858813	-0.971386298524316	-0.114636453960412	-0.257747693778537	-0.082335971224556	-0.200147458807832	-0.162444378574631	-0.23773543627031	-0.112295410134225	-0.0952345937921657	-0.0943994950374235	-0.218908361403922	-0.0788872957710618	-0.0755127364465748	-0.205074133994768	-0.0762804778722034	-0.255422863519748	-0.47684689153595	-0.0740629566659237	-0.246112948016423
CNSTM-068-B_GGGTCTGTCTTCTGGC-1	rGBM-01	C1	Myeloid	-0.208850988174457	-0.146867706511399	-0.0888886192394701	1.01541821811174	-0.191201860198897	-0.076677284181967	-0.0880659774580176	-0.124814374276703	-0.218377904724942	-0.105672044290696	-0.369165527844053	-0.126668609567534	-0.17687257833739	-0.102777497113756	-0.128920122805705	-0.2201574577642	-0.089656215867134	-0.132537070060303	-0.207480111324631	1.87534230947872	-0.179203539892313	-0.226893311833211	-0.728819816707648	-0.3071540675837	-0.331836657545331	-0.524908932989776	-0.165401732858813	-0.971386298524316	-0.114636453960412	-0.257747693778537	-0.082335971224556	-0.200147458807832	-0.162444378574631	-0.23773543627031	-0.112295410134225	-0.0952345937921657	-0.0943994950374235	-0.218908361403922	-0.0788872957710618	-0.0755127364465748	-0.205074133994768	-0.0762804778722034	-0.255422863519748	-0.47684689153595	-0.0740629566659237	-0.246112948016423
CNSTM-068-B_GTACGTATCGATCCCT-1	rGBM-01	C4	Myeloid	-0.208850988174457	-0.146867706511399	-0.0888886192394701	-0.261801201622419	-0.191201860198897	-0.076677284181967	-0.0880659774580176	-0.124814374276703	-0.218377904724942	-0.105672044290696	-0.369165527844053	-0.126668609567534	-0.17687257833739	-0.102777497113756	-0.128920122805705	-0.2201574577642	-0.089656215867134	-0.132537070060303	-0.207480111324631	2.07470690947732	-0.179203539892313	-0.226893311833211	-0.728819816707648	-0.3071540675837	-0.331836657545331	-0.524908932989776	-0.165401732858813	-0.971386298524316	-0.114636453960412	-0.257747693778537	-0.082335971224556	-0.200147458807832	-0.162444378574631	-0.23773543627031	-0.112295410134225	-0.0952345937921657	-0.0943994950374235	-0.218908361403922	-0.0788872957710618	-0.0755127364465748	0.557309809338797	-0.0762804778722034	-0.255422863519748	-0.47684689153595	-0.0740629566659237	-0.246112948016423
CNSTM-068-B_GTACTTTAGCTGGAAC-1	rGBM-01	C1	Myeloid	-0.208850988174457	-0.146867706511399	-0.0888886192394701	-0.261801201622419	-0.191201860198897	-0.076677284181967	-0.0880659774580176	-0.124814374276703	-0.218377904724942	-0.105672044290696	-0.369165527844053	-0.126668609567534	-0.17687257833739	-0.102777497113756	0.534282842020194	-0.2201574577642	-0.089656215867134	-0.132537070060303	-0.207480111324631	1.58382945903034	0.483999424933586	0.436309652992688	-0.728819816707648	-0.3071540675837	-0.331836657545331	-0.524908932989776	-0.165401732858813	-0.971386298524316	-0.114636453960412	-0.257747693778537	-0.082335971224556	-0.200147458807832	-0.162444378574631	-0.23773543627031	-0.112295410134225	-0.0952345937921657	-0.0943994950374235	-0.218908361403922	-0.0788872957710618	-0.0755127364465748	-0.205074133994768	-0.0762804778722034	-0.255422863519748	-0.47684689153595	-0.0740629566659237	-0.246112948016423
CNSTM-068-B_GTACTTTCAGTATCTG-1	rGBM-01	C11	BCells	-0.208850988174457	-0.146867706511399	-0.0888886192394701	-0.261801201622419	-0.191201860198897	-0.076677284181967	-0.0880659774580176	-0.124814374276703	-0.218377904724942	-0.105672044290696	-0.369165527844053	-0.126668609567534	-0.17687257833739	-0.102777497113756	-0.128920122805705	-0.2201574577642	-0.089656215867134	-0.132537070060303	-0.207480111324631	-0.75893679083982	0.907811359960968	-0.226893311833211	-0.728819816707648	-0.3071540675837	-0.331836657545331	-0.524908932989776	-0.165401732858813	-0.971386298524316	-0.114636453960412	-0.257747693778537	-0.082335971224556	-0.200147458807832	-0.162444378574631	-0.23773543627031	-0.112295410134225	-0.0952345937921657	-0.0943994950374235	-0.218908361403922	-0.0788872957710618	-0.0755127364465748	-0.205074133994768	-0.0762804778722034	-0.255422863519748	-0.47684689153595	-0.0740629566659237	-0.246112948016423
CNSTM-068-B_GTCACAACACGTCAGC-1	rGBM-01	C1	Myeloid	-0.208850988174457	-0.146867706511399	-0.0888886192394701	-0.261801201622419	-0.191201860198897	-0.076677284181967	-0.0880659774580176	-0.124814374276703	-0.218377904724942	-0.105672044290696	-0.369165527844053	-0.126668609567534	-0.17687257833739	-0.102777497113756	0.892389915134976	-0.2201574577642	-0.089656215867134	-0.132537070060303	-0.207480111324631	-0.75893679083982	-0.179203539892313	-0.226893311833211	-0.728819816707648	-0.3071540675837	0.689473380395351	-0.524908932989776	-0.165401732858813	-0.971386298524316	-0.114636453960412	-0.257747693778537	-0.082335971224556	-0.200147458807832	-0.162444378574631	-0.23773543627031	-0.112295410134225	-0.0952345937921657	-0.0943994950374235	-0.218908361403922	-0.0788872957710618	-0.0755127364465748	-0.205074133994768	-0.0762804778722034	-0.255422863519748	-0.47684689153595	-0.0740629566659237	-0.246112948016423
CNSTM-068-B_GTCACGGAGAATTCCC-1	rGBM-01	C1	Myeloid	-0.208850988174457	-0.146867706511399	-0.0888886192394701	-0.261801201622419	-0.191201860198897	-0.076677284181967	-0.0880659774580176	-0.124814374276703	-0.218377904724942	-0.105672044290696	-0.369165527844053	-0.126668609567534	-0.17687257833739	-0.102777497113756	-0.128920122805705	-0.2201574577642	-0.089656215867134	-0.132537070060303	-0.207480111324631	1.79728791019991	-0.179203539892313	-0.226893311833211	-0.728819816707648	-0.3071540675837	-0.331836657545331	-0.524908932989776	-0.165401732858813	-0.971386298524316	-0.114636453960412	-0.257747693778537	-0.082335971224556	-0.200147458807832	-0.162444378574631	-0.23773543627031	-0.112295410134225	-0.0952345937921657	-0.0943994950374235	-0.218908361403922	-0.0788872957710618	-0.0755127364465748	-0.205074133994768	-0.0762804778722034	-0.255422863519748	-0.47684689153595	-0.0740629566659237	-0.246112948016423
CNSTM-068-B_GTCTTCGAGCCGGTAA-1	rGBM-01	C5	Oligo	0.769070923835192	-0.146867706511399	-0.0888886192394701	-0.261801201622419	0.786720051810753	0.901244627827682	-0.0880659774580176	-0.124814374276703	-0.218377904724942	-0.105672044290696	2.02449808587699	0.851253302442115	-0.17687257833739	-0.102777497113756	-0.128920122805705	-0.2201574577642	-0.089656215867134	-0.132537070060303	-0.207480111324631	0.218985121169829	-0.179203539892313	1.23586428903528	1.0590613164496	-0.3071540675837	-0.331836657545331	2.00977747973457	-0.165401732858813	-0.971386298524316	-0.114636453960412	-0.257747693778537	-0.082335971224556	-0.200147458807832	-0.162444378574631	-0.23773543627031	-0.112295410134225	1.36752300707632	-0.0943994950374235	-0.218908361403922	-0.0788872957710618	-0.0755127364465748	-0.205074133994768	-0.0762804778722034	1.20733473734874	-0.47684689153595	-0.0740629566659237	-0.246112948016423
CNSTM-068-B_GTGAAGGCATTGGTAC-1	rGBM-01	C7	Myeloid	-0.208850988174457	-0.146867706511399	-0.0888886192394701	-0.261801201622419	-0.191201860198897	-0.076677284181967	-0.0880659774580176	-0.124814374276703	-0.218377904724942	-0.105672044290696	-0.369165527844053	-0.126668609567534	-0.17687257833739	-0.102777497113756	-0.128920122805705	-0.2201574577642	-0.089656215867134	-0.132537070060303	-0.207480111324631	3.60138767811443	0.849439741168798	-0.226893311833211	-0.728819816707648	-0.3071540675837	-0.331836657545331	0.999958904737063	-0.165401732858813	-0.971386298524316	-0.114636453960412	-0.257747693778537	-0.082335971224556	-0.200147458807832	-0.162444378574631	-0.23773543627031	-0.112295410134225	-0.0952345937921657	-0.0943994950374235	-0.218908361403922	-0.0788872957710618	-0.0755127364465748	-0.205074133994768	-0.0762804778722034	-0.255422863519748	-0.47684689153595	-0.0740629566659237	-0.246112948016423
CNSTM-068-B_TAAGCGTCACTATCTT-1	rGBM-01	C4	Myeloid	-0.208850988174457	-0.146867706511399	-0.0888886192394701	-0.261801201622419	-0.191201860198897	-0.076677284181967	-0.0880659774580176	-0.124814374276703	-0.218377904724942	-0.105672044290696	-0.369165527844053	-0.126668609567534	-0.17687257833739	-0.102777497113756	-0.128920122805705	-0.2201574577642	-0.089656215867134	-0.132537070060303	-0.207480111324631	1.82361970604715	-0.179203539892313	-0.226893311833211	0.0700791923697441	-0.3071540675837	-0.331836657545331	-0.524908932989776	-0.165401732858813	-0.971386298524316	-0.114636453960412	-0.257747693778537	-0.082335971224556	-0.200147458807832	-0.162444378574631	-0.23773543627031	-0.112295410134225	-0.0952345937921657	-0.0943994950374235	-0.218908361403922	-0.0788872957710618	-0.0755127364465748	-0.205074133994768	-0.0762804778722034	-0.255422863519748	-0.47684689153595	-0.0740629566659237	-0.246112948016423
CNSTM-068-B_TAAGTGCCAAACTGCT-1	rGBM-01	C3	TCells	-0.208850988174457	0.730718126884994	-0.0888886192394701	-0.261801201622419	-0.191201860198897	-0.076677284181967	-0.0880659774580176	-0.124814374276703	-0.218377904724942	-0.105672044290696	-0.369165527844053	-0.126668609567534	-0.17687257833739	-0.102777497113756	-0.128920122805705	-0.2201574577642	-0.089656215867134	-0.132537070060303	-0.207480111324631	3.63662193975909	-0.179203539892313	-0.226893311833211	-0.728819816707648	-0.3071540675837	-0.331836657545331	0.352676900406617	-0.165401732858813	-0.971386298524316	-0.114636453960412	-0.257747693778537	-0.082335971224556	-0.200147458807832	-0.162444378574631	-0.23773543627031	-0.112295410134225	-0.0952345937921657	-0.0943994950374235	0.658677471992472	-0.0788872957710618	-0.0755127364465748	-0.205074133994768	-0.0762804778722034	-0.255422863519748	-0.47684689153595	-0.0740629566659237	-0.246112948016423
CNSTM-068-B_TAAGTGCCACGGCTAC-1	rGBM-01	C7	Myeloid	-0.208850988174457	-0.146867706511399	-0.0888886192394701	0.591329369084286	-0.191201860198897	-0.076677284181967	-0.0880659774580176	-0.124814374276703	-0.218377904724942	-0.105672044290696	-0.369165527844053	-0.126668609567534	-0.17687257833739	-0.102777497113756	-0.128920122805705	-0.2201574577642	-0.089656215867134	-0.132537070060303	-0.207480111324631	2.66316133032077	-0.179203539892313	-0.226893311833211	-0.728819816707648	-0.3071540675837	0.521293913161375	-0.524908932989776	-0.165401732858813	-0.971386298524316	-0.114636453960412	-0.257747693778537	-0.082335971224556	-0.200147458807832	-0.162444378574631	-0.23773543627031	-0.112295410134225	-0.0952345937921657	-0.0943994950374235	-0.218908361403922	-0.0788872957710618	-0.0755127364465748	-0.205074133994768	-0.0762804778722034	-0.255422863519748	-0.47684689153595	-0.0740629566659237	-0.246112948016423
CNSTM-068-B_TCAACGAAGCATCATC-1	rGBM-01	C11	BCells	-0.208850988174457	-0.146867706511399	-0.0888886192394701	-0.261801201622419	-0.191201860198897	-0.076677284181967	-0.0880659774580176	-0.124814374276703	-0.218377904724942	-0.105672044290696	-0.369165527844053	-0.126668609567534	-0.17687257833739	-0.102777497113756	-0.128920122805705	-0.2201574577642	-0.089656215867134	-0.132537070060303	-0.207480111324631	-0.75893679083982	-0.179203539892313	-0.226893311833211	-0.728819816707648	-0.3071540675837	-0.331836657545331	-0.524908932989776	-0.165401732858813	-0.971386298524316	-0.114636453960412	-0.257747693778537	-0.082335971224556	-0.200147458807832	-0.162444378574631	-0.23773543627031	-0.112295410134225	-0.0952345937921657	-0.0943994950374235	-0.218908361403922	-0.0788872957710618	-0.0755127364465748	-0.205074133994768	-0.0762804778722034	-0.255422863519748	-0.47684689153595	-0.0740629566659237	-0.246112948016423
CNSTM-068-B_TCAACGAAGGACAGAA-1	rGBM-01	C1	Myeloid	-0.208850988174457	-0.146867706511399	-0.0888886192394701	0.355253383670677	-0.191201860198897	-0.076677284181967	-0.0880659774580176	-0.124814374276703	-0.218377904724942	-0.105672044290696	-0.369165527844053	-0.126668609567534	-0.17687257833739	-0.102777497113756	-0.128920122805705	-0.2201574577642	-0.089656215867134	-0.132537070060303	-0.207480111324631	2.13527290770552	0.437851045400783	-0.226893311833211	-0.728819816707648	-0.3071540675837	-0.331836657545331	0.0921456523033194	-0.165401732858813	-0.971386298524316	-0.114636453960412	-0.257747693778537	-0.082335971224556	-0.200147458807832	-0.162444378574631	-0.23773543627031	-0.112295410134225	-0.0952345937921657	-0.0943994950374235	-0.218908361403922	-0.0788872957710618	-0.0755127364465748	-0.205074133994768	-0.0762804778722034	-0.255422863519748	0.140207693757146	-0.0740629566659237	-0.246112948016423
CNSTM-068-B_TCAGCAACACTTCTGC-1	rGBM-01	C1	Myeloid	-0.208850988174457	-0.146867706511399	0.837571434544076	-0.261801201622419	-0.191201860198897	-0.076677284181967	-0.0880659774580176	-0.124814374276703	-0.218377904724942	-0.105672044290696	-0.369165527844053	-0.126668609567534	-0.17687257833739	-0.102777497113756	-0.128920122805705	-0.2201574577642	-0.089656215867134	-0.132537070060303	0.718979942458915	1.82161514197321	-0.179203539892313	1.73351298029162	-0.728819816707648	-0.3071540675837	-0.331836657545331	-0.524908932989776	-0.165401732858813	-0.971386298524316	-0.114636453960412	-0.257747693778537	-0.082335971224556	-0.200147458807832	-0.162444378574631	-0.23773543627031	-0.112295410134225	-0.0952345937921657	-0.0943994950374235	-0.218908361403922	-0.0788872957710618	-0.0755127364465748	-0.205074133994768	-0.0762804778722034	-0.255422863519748	-0.47684689153595	-0.0740629566659237	-0.246112948016423
CNSTM-068-B_TCAGCTCTCACTTACT-1	rGBM-01	C3	TCells	-0.208850988174457	-0.146867706511399	-0.0888886192394701	-0.261801201622419	-0.191201860198897	-0.076677284181967	-0.0880659774580176	-0.124814374276703	-0.218377904724942	-0.105672044290696	-0.369165527844053	-0.126668609567534	-0.17687257833739	-0.102777497113756	-0.128920122805705	-0.2201574577642	-0.089656215867134	-0.132537070060303	-0.207480111324631	0.259313454370465	-0.179203539892313	-0.226893311833211	-0.728819816707648	-0.3071540675837	0.301652498437166	-0.524908932989776	-0.165401732858813	-0.971386298524316	-0.114636453960412	-0.257747693778537	-0.082335971224556	-0.200147458807832	-0.162444378574631	-0.23773543627031	-0.112295410134225	-0.0952345937921657	-0.0943994950374235	-0.218908361403922	-0.0788872957710618	-0.0755127364465748	-0.205074133994768	-0.0762804778722034	-0.255422863519748	-0.47684689153595	-0.0740629566659237	-0.246112948016423
CNSTM-068-B_TCAGGATTCAGGATCT-1	rGBM-01	C1	Myeloid	-0.208850988174457	-0.146867706511399	-0.0888886192394701	-0.261801201622419	-0.191201860198897	-0.076677284181967	-0.0880659774580176	-0.124814374276703	-0.218377904724942	-0.105672044290696	-0.369165527844053	-0.126668609567534	-0.17687257833739	-0.102777497113756	-0.128920122805705	-0.2201574577642	-0.089656215867134	-0.132537070060303	-0.207480111324631	2.83868675379783	-0.179203539892313	-0.226893311833211	-0.728819816707648	-0.3071540675837	-0.331836657545331	-0.524908932989776	-0.165401732858813	-0.971386298524316	-0.114636453960412	-0.257747693778537	-0.082335971224556	-0.200147458807832	-0.162444378574631	-0.23773543627031	-0.112295410134225	-0.0952345937921657	-0.0943994950374235	-0.218908361403922	-0.0788872957710618	-0.0755127364465748	-0.205074133994768	-0.0762804778722034	-0.255422863519748	-0.47684689153595	-0.0740629566659237	-0.246112948016423
CNSTM-068-B_TCCCGATAGGAATCGC-1	rGBM-01	C11	BCells	-0.208850988174457	-0.146867706511399	-0.0888886192394701	-0.261801201622419	0.870549956566687	-0.076677284181967	-0.0880659774580176	-0.124814374276703	-0.218377904724942	-0.105672044290696	-0.369165527844053	-0.126668609567534	-0.17687257833739	-0.102777497113756	-0.128920122805705	-0.2201574577642	-0.089656215867134	-0.132537070060303	-0.207480111324631	-0.75893679083982	0.882548276873271	-0.226893311833211	0.332932000057936	-0.3071540675837	-0.331836657545331	-0.524908932989776	-0.165401732858813	-0.971386298524316	-0.114636453960412	-0.257747693778537	-0.082335971224556	-0.200147458807832	-0.162444378574631	-0.23773543627031	-0.112295410134225	-0.0952345937921657	-0.0943994950374235	-0.218908361403922	-0.0788872957710618	-0.0755127364465748	-0.205074133994768	-0.0762804778722034	-0.255422863519748	-0.47684689153595	-0.0740629566659237	-0.246112948016423
CNSTM-068-B_TCCCGATCATCACGAT-1	rGBM-01	C1	Myeloid	-0.208850988174457	-0.146867706511399	-0.0888886192394701	-0.261801201622419	-0.191201860198897	-0.076677284181967	-0.0880659774580176	-0.124814374276703	-0.218377904724942	-0.105672044290696	-0.369165527844053	-0.126668609567534	-0.17687257833739	-0.102777497113756	-0.128920122805705	-0.2201574577642	-0.089656215867134	-0.132537070060303	-0.207480111324631	2.26433943631093	-0.179203539892313	-0.226893311833211	-0.728819816707648	-0.3071540675837	-0.331836657545331	-0.524908932989776	-0.165401732858813	-0.971386298524316	-0.114636453960412	-0.257747693778537	-0.082335971224556	-0.200147458807832	-0.162444378574631	-0.23773543627031	-0.112295410134225	-0.0952345937921657	-0.0943994950374235	-0.218908361403922	-0.0788872957710618	-0.0755127364465748	-0.205074133994768	-0.0762804778722034	-0.255422863519748	-0.47684689153595	-0.0740629566659237	-0.246112948016423
CNSTM-068-B_TCTTCGGCAGCGTCCA-1	rGBM-01	C5	Oligo	-0.208850988174457	-0.146867706511399	0.585548259703671	0.412635677320722	-0.191201860198897	-0.076677284181967	-0.0880659774580176	-0.124814374276703	-0.218377904724942	-0.105672044290696	0.305271351099088	-0.126668609567534	-0.17687257833739	-0.102777497113756	-0.128920122805705	-0.2201574577642	-0.089656215867134	-0.132537070060303	-0.207480111324631	-0.75893679083982	-0.179203539892313	1.13120265973297	2.06887830831577	-0.3071540675837	-0.331836657545331	3.56506886274253	-0.165401732858813	-0.296949419581175	-0.114636453960412	-0.257747693778537	-0.082335971224556	-0.200147458807832	-0.162444378574631	-0.23773543627031	-0.112295410134225	-0.0952345937921657	-0.0943994950374235	-0.218908361403922	-0.0788872957710618	-0.0755127364465748	-0.205074133994768	-0.0762804778722034	-0.255422863519748	-0.47684689153595	-0.0740629566659237	-0.246112948016423
CNSTM-068-B_TGAGGGAGTAAGTTCC-1	rGBM-01	C7	Myeloid	-0.208850988174457	-0.146867706511399	-0.0888886192394701	0.651678775777377	-0.191201860198897	-0.076677284181967	-0.0880659774580176	-0.124814374276703	-0.218377904724942	-0.105672044290696	-0.369165527844053	-0.126668609567534	-0.17687257833739	-0.102777497113756	-0.128920122805705	-0.2201574577642	-0.089656215867134	-0.132537070060303	-0.207480111324631	2.71775891393856	1.20357614196922	-0.226893311833211	-0.728819816707648	-0.3071540675837	-0.331836657545331	-0.524908932989776	-0.165401732858813	-0.971386298524316	-0.114636453960412	-0.257747693778537	-0.082335971224556	-0.200147458807832	-0.162444378574631	-0.23773543627031	-0.112295410134225	-0.0952345937921657	-0.0943994950374235	-0.218908361403922	-0.0788872957710618	-0.0755127364465748	-0.205074133994768	-0.0762804778722034	-0.255422863519748	-0.47684689153595	-0.0740629566659237	-0.246112948016423
CNSTM-068-B_TGCGTGGCATGTCTCC-1	rGBM-01	C3	TCells	-0.208850988174457	-0.146867706511399	-0.0888886192394701	-0.261801201622419	-0.191201860198897	-0.076677284181967	-0.0880659774580176	-0.124814374276703	-0.218377904724942	-0.105672044290696	-0.369165527844053	-0.126668609567534	-0.17687257833739	-0.102777497113756	-0.128920122805705	-0.2201574577642	-0.089656215867134	-0.132537070060303	-0.207480111324631	-0.75893679083982	-0.179203539892313	-0.226893311833211	-0.728819816707648	-0.3071540675837	-0.331836657545331	-0.524908932989776	-0.165401732858813	-0.971386298524316	-0.114636453960412	-0.257747693778537	-0.082335971224556	-0.200147458807832	-0.162444378574631	-0.23773543627031	-0.112295410134225	-0.0952345937921657	-0.0943994950374235	-0.218908361403922	-0.0788872957710618	-0.0755127364465748	-0.205074133994768	-0.0762804778722034	-0.255422863519748	-0.47684689153595	-0.0740629566659237	-0.246112948016423
CNSTM-068-B_TGCGTGGCATTTCAGG-1	rGBM-01	C7	Myeloid	-0.208850988174457	-0.146867706511399	-0.0888886192394701	0.486643385593692	-0.191201860198897	-0.076677284181967	-0.0880659774580176	-0.124814374276703	-0.218377904724942	-0.105672044290696	-0.369165527844053	-0.126668609567534	-0.17687257833739	-0.102777497113756	0.619524464410405	-0.2201574577642	-0.089656215867134	-0.132537070060303	-0.207480111324631	2.52255037358378	-0.179203539892313	-0.226893311833211	-0.728819816707648	-0.3071540675837	-0.331836657545331	-0.524908932989776	-0.165401732858813	-0.971386298524316	-0.114636453960412	-0.257747693778537	-0.082335971224556	-0.200147458807832	0.58600020864148	-0.23773543627031	-0.112295410134225	-0.0952345937921657	-0.0943994950374235	-0.218908361403922	0.669557291445049	-0.0755127364465748	0.543370453221343	-0.0762804778722034	-0.255422863519748	-0.47684689153595	-0.0740629566659237	-0.246112948016423
CNSTM-068-B_TGGCCAGCAGACACTT-1	rGBM-01	C5	Oligo	-0.208850988174457	-0.146867706511399	-0.0888886192394701	0.641518643282841	-0.191201860198897	-0.076677284181967	-0.0880659774580176	-0.124814374276703	-0.218377904724942	-0.105672044290696	-0.369165527844053	-0.126668609567534	-0.17687257833739	-0.102777497113756	-0.128920122805705	-0.2201574577642	-0.089656215867134	-0.132537070060303	-0.207480111324631	0.14438305406544	-0.179203539892313	-0.226893311833211	-0.728819816707648	-0.3071540675837	-0.331836657545331	0.378410911915484	-0.165401732858813	-0.971386298524316	-0.114636453960412	-0.257747693778537	-0.082335971224556	-0.200147458807832	-0.162444378574631	-0.23773543627031	-0.112295410134225	-0.0952345937921657	-0.0943994950374235	-0.218908361403922	-0.0788872957710618	-0.0755127364465748	-0.205074133994768	-0.0762804778722034	0.647896981385512	-0.47684689153595	-0.0740629566659237	-0.246112948016423
CNSTM-068-B_TGTATTCGTCTCCATC-1	rGBM-01	C1	Myeloid	-0.208850988174457	-0.146867706511399	-0.0888886192394701	-0.261801201622419	-0.191201860198897	-0.076677284181967	-0.0880659774580176	-0.124814374276703	-0.218377904724942	-0.105672044290696	-0.369165527844053	-0.126668609567534	-0.17687257833739	-0.102777497113756	-0.128920122805705	-0.2201574577642	-0.089656215867134	-0.132537070060303	-0.207480111324631	-0.75893679083982	-0.179203539892313	-0.226893311833211	-0.728819816707648	-0.3071540675837	-0.331836657545331	-0.524908932989776	-0.165401732858813	-0.971386298524316	-0.114636453960412	-0.257747693778537	-0.082335971224556	-0.200147458807832	-0.162444378574631	-0.23773543627031	-0.112295410134225	-0.0952345937921657	-0.0943994950374235	-0.218908361403922	-0.0788872957710618	-0.0755127364465748	-0.205074133994768	-0.0762804778722034	-0.255422863519748	-0.47684689153595	-0.0740629566659237	-0.246112948016423
CNSTM-068-B_TGTGGTACACAAGTAA-1	rGBM-01	C11	BCells	-0.208850988174457	-0.146867706511399	-0.0888886192394701	0.177800988676598	-0.191201860198897	-0.076677284181967	-0.0880659774580176	-0.124814374276703	-0.218377904724942	-0.105672044290696	-0.369165527844053	-0.126668609567534	-0.17687257833739	-0.102777497113756	-0.128920122805705	-0.2201574577642	-0.089656215867134	-0.132537070060303	-0.207480111324631	1.81717864755977	0.260398650406704	0.517032206939757	-0.728819816707648	-0.3071540675837	-0.331836657545331	-0.524908932989776	-0.165401732858813	-0.971386298524316	-0.114636453960412	-0.257747693778537	-0.082335971224556	-0.200147458807832	-0.162444378574631	-0.23773543627031	-0.112295410134225	-0.0952345937921657	0.345202695261593	-0.218908361403922	-0.0788872957710618	-0.0755127364465748	-0.205074133994768	-0.0762804778722034	-0.255422863519748	-0.47684689153595	-0.0740629566659237	-0.246112948016423
CNSTM-068-B_TTCCCAGAGAGGGCTT-1	rGBM-01	C11	BCells	-0.208850988174457	-0.146867706511399	0.694067557711326	1.25635262779392	-0.191201860198897	-0.076677284181967	-0.0880659774580176	-0.124814374276703	-0.218377904724942	-0.105672044290696	-0.369165527844053	-0.126668609567534	-0.17687257833739	-0.102777497113756	-0.128920122805705	-0.2201574577642	-0.089656215867134	-0.132537070060303	-0.207480111324631	-0.75893679083982	-0.179203539892313	-0.226893311833211	-0.728819816707648	-0.3071540675837	-0.331836657545331	0.25804724396102	-0.165401732858813	-0.971386298524316	-0.114636453960412	-0.257747693778537	-0.082335971224556	-0.200147458807832	-0.162444378574631	-0.23773543627031	-0.112295410134225	-0.0952345937921657	-0.0943994950374235	-0.218908361403922	-0.0788872957710618	-0.0755127364465748	-0.205074133994768	-0.0762804778722034	-0.255422863519748	-0.47684689153595	-0.0740629566659237	-0.246112948016423
CNSTM-068-B_TTCGAAGCAAACAACA-1	rGBM-01	C1	Myeloid	-0.208850988174457	-0.146867706511399	-0.0888886192394701	-0.261801201622419	-0.191201860198897	-0.076677284181967	-0.0880659774580176	-0.124814374276703	-0.218377904724942	-0.105672044290696	-0.369165527844053	-0.126668609567534	-0.17687257833739	-0.102777497113756	-0.128920122805705	-0.2201574577642	-0.089656215867134	-0.132537070060303	-0.207480111324631	2.02218917893082	0.882795796128284	-0.226893311833211	-0.728819816707648	-0.3071540675837	-0.331836657545331	-0.524908932989776	-0.165401732858813	-0.971386298524316	-0.114636453960412	-0.257747693778537	-0.082335971224556	-0.200147458807832	-0.162444378574631	-0.23773543627031	-0.112295410134225	-0.0952345937921657	-0.0943994950374235	-0.218908361403922	-0.0788872957710618	-0.0755127364465748	-0.205074133994768	-0.0762804778722034	-0.255422863519748	-0.47684689153595	-0.0740629566659237	-0.246112948016423
CNSTM-068-B_TTCTACAGTTAAGTAG-1	rGBM-01	C7	Myeloid	-0.208850988174457	-0.146867706511399	-0.0888886192394701	-0.261801201622419	-0.191201860198897	-0.076677284181967	-0.0880659774580176	-0.124814374276703	-0.218377904724942	-0.105672044290696	-0.369165527844053	-0.126668609567534	-0.17687257833739	-0.102777497113756	-0.128920122805705	-0.2201574577642	-0.089656215867134	-0.132537070060303	-0.207480111324631	2.26766824549743	-0.179203539892313	-0.226893311833211	-0.728819816707648	-0.3071540675837	0.90751844655353	-0.524908932989776	-0.165401732858813	-0.971386298524316	-0.114636453960412	-0.257747693778537	-0.082335971224556	-0.200147458807832	-0.162444378574631	-0.23773543627031	-0.112295410134225	-0.0952345937921657	-0.0943994950374235	-0.218908361403922	-0.0788872957710618	-0.0755127364465748	-0.205074133994768	-0.0762804778722034	-0.255422863519748	-0.47684689153595	-0.0740629566659237	-0.246112948016423
CNSTM-068-B_TTGACTTCACGGTAGA-1	rGBM-01	C5	Oligo	-0.208850988174457	-0.146867706511399	-0.0888886192394701	-0.261801201622419	-0.191201860198897	-0.076677284181967	-0.0880659774580176	-0.124814374276703	-0.218377904724942	-0.105672044290696	0.937142218087606	-0.126668609567534	0.337822769702951	-0.102777497113756	-0.128920122805705	-0.2201574577642	-0.089656215867134	-0.132537070060303	-0.207480111324631	1.19524736542702	0.673617924872423	-0.226893311833211	-0.728819816707648	-0.3071540675837	-0.331836657545331	-0.524908932989776	-0.165401732858813	-0.971386298524316	-0.114636453960412	-0.257747693778537	-0.082335971224556	-0.200147458807832	-0.162444378574631	-0.23773543627031	-0.112295410134225	-0.0952345937921657	-0.0943994950374235	0.29578698663642	-0.0788872957710618	-0.0755127364465748	-0.205074133994768	-0.0762804778722034	-0.255422863519748	-0.47684689153595	-0.0740629566659237	-0.246112948016423
CNSTM-068-C_AACTCCCTCCCATTTA-1	rGBM-01	C3	TCells	-0.208850988174457	1.25731485756906	-0.0888886192394701	-0.261801201622419	-0.191201860198897	-0.076677284181967	-0.0880659774580176	-0.124814374276703	-0.218377904724942	-0.105672044290696	-0.369165527844053	-0.126668609567534	-0.17687257833739	-0.102777497113756	-0.128920122805705	-0.2201574577642	-0.089656215867134	-0.132537070060303	1.19670245275582	3.63399407768569	-0.179203539892313	-0.226893311833211	-0.728819816707648	-0.3071540675837	-0.331836657545331	-0.524908932989776	-0.165401732858813	-0.971386298524316	-0.114636453960412	-0.257747693778537	-0.082335971224556	-0.200147458807832	-0.162444378574631	-0.23773543627031	-0.112295410134225	-0.0952345937921657	-0.0943994950374235	-0.218908361403922	-0.0788872957710618	-0.0755127364465748	-0.205074133994768	-0.0762804778722034	-0.255422863519748	-0.47684689153595	-0.0740629566659237	-0.246112948016423
CNSTM-068-C_AAGGAGCTCATCGGAT-1	rGBM-01	C1	Myeloid	-0.208850988174457	-0.146867706511399	-0.0888886192394701	0.874590590310507	-0.191201860198897	-0.076677284181967	-0.0880659774580176	-0.124814374276703	-0.218377904724942	-0.105672044290696	-0.369165527844053	-0.126668609567534	-0.17687257833739	-0.102777497113756	-0.128920122805705	-0.2201574577642	-0.089656215867134	-0.132537070060303	-0.207480111324631	2.79206201552312	0.957188252040613	-0.226893311833211	-0.728819816707648	-0.3071540675837	-0.331836657545331	-0.524908932989776	-0.165401732858813	-0.971386298524316	-0.114636453960412	-0.257747693778537	-0.082335971224556	-0.200147458807832	-0.162444378574631	-0.23773543627031	-0.112295410134225	-0.0952345937921657	-0.0943994950374235	-0.218908361403922	-0.0788872957710618	-0.0755127364465748	-0.205074133994768	-0.0762804778722034	-0.255422863519748	-0.47684689153595	-0.0740629566659237	-0.246112948016423
CNSTM-068-C_AAGGCAGTCGGAGCAA-1	rGBM-01	C3	TCells	-0.208850988174457	-0.146867706511399	-0.0888886192394701	-0.261801201622419	-0.191201860198897	-0.076677284181967	-0.0880659774580176	-0.124814374276703	-0.218377904724942	-0.105672044290696	-0.369165527844053	-0.126668609567534	-0.17687257833739	-0.102777497113756	-0.128920122805705	-0.2201574577642	-0.089656215867134	-0.132537070060303	-0.207480111324631	-0.75893679083982	-0.179203539892313	-0.226893311833211	-0.728819816707648	-0.3071540675837	-0.331836657545331	-0.524908932989776	-0.165401732858813	-0.971386298524316	-0.114636453960412	-0.257747693778537	-0.082335971224556	-0.200147458807832	-0.162444378574631	-0.23773543627031	-0.112295410134225	-0.0952345937921657	-0.0943994950374235	-0.218908361403922	-0.0788872957710618	-0.0755127364465748	-0.205074133994768	-0.0762804778722034	-0.255422863519748	-0.47684689153595	-0.0740629566659237	-0.246112948016423
CNSTM-068-C_AAGGTTCGTTTAAGCC-1	rGBM-01	C1	Myeloid	-0.208850988174457	-0.146867706511399	-0.0888886192394701	-0.261801201622419	-0.191201860198897	-0.076677284181967	-0.0880659774580176	-0.124814374276703	-0.218377904724942	-0.105672044290696	-0.369165527844053	-0.126668609567534	-0.17687257833739	-0.102777497113756	-0.128920122805705	-0.2201574577642	-0.089656215867134	-0.132537070060303	-0.207480111324631	0.832818311624598	-0.179203539892313	-0.226893311833211	-0.728819816707648	-0.3071540675837	-0.331836657545331	-0.524908932989776	-0.165401732858813	-0.971386298524316	-0.114636453960412	-0.257747693778537	-0.082335971224556	-0.200147458807832	-0.162444378574631	-0.23773543627031	-0.112295410134225	-0.0952345937921657	-0.0943994950374235	-0.218908361403922	-0.0788872957710618	-0.0755127364465748	-0.205074133994768	-0.0762804778722034	-0.255422863519748	-0.47684689153595	-0.0740629566659237	-0.246112948016423
CNSTM-068-C_ACAGCCGGTACTTCTT-1	rGBM-01	C1	Myeloid	-0.208850988174457	-0.146867706511399	-0.0888886192394701	-0.261801201622419	-0.191201860198897	-0.076677284181967	-0.0880659774580176	-0.124814374276703	-0.218377904724942	-0.105672044290696	-0.369165527844053	-0.126668609567534	-0.17687257833739	-0.102777497113756	1.01295945143612	-0.2201574577642	-0.089656215867134	-0.132537070060303	-0.207480111324631	1.60162744969086	-0.179203539892313	-0.226893311833211	-0.728819816707648	-0.3071540675837	0.393935223750087	-0.524908932989776	-0.165401732858813	-0.971386298524316	-0.114636453960412	-0.257747693778537	-0.082335971224556	-0.200147458807832	-0.162444378574631	-0.23773543627031	-0.112295410134225	-0.0952345937921657	-0.0943994950374235	-0.218908361403922	-0.0788872957710618	-0.0755127364465748	-0.205074133994768	-0.0762804778722034	-0.255422863519748	-0.47684689153595	-0.0740629566659237	-0.246112948016423
CNSTM-068-C_ACCAGTAGTCGGCATC-1	rGBM-01	C5	Oligo	-0.208850988174457	-0.146867706511399	-0.0888886192394701	-0.261801201622419	-0.191201860198897	-0.076677284181967	-0.0880659774580176	-0.124814374276703	-0.218377904724942	-0.105672044290696	-0.369165527844053	-0.126668609567534	-0.17687257833739	-0.102777497113756	-0.128920122805705	-0.2201574577642	-0.089656215867134	-0.132537070060303	-0.207480111324631	-0.75893679083982	-0.179203539892313	-0.226893311833211	-0.728819816707648	-0.3071540675837	-0.331836657545331	-0.524908932989776	-0.165401732858813	-0.971386298524316	-0.114636453960412	-0.257747693778537	-0.082335971224556	-0.200147458807832	1.45763793724099	-0.23773543627031	-0.112295410134225	-0.0952345937921657	-0.0943994950374235	-0.218908361403922	-0.0788872957710618	-0.0755127364465748	-0.205074133994768	-0.0762804778722034	-0.255422863519748	-0.47684689153595	-0.0740629566659237	-0.246112948016423
CNSTM-068-C_ACGAGCCGTTCAGGCC-1	rGBM-01	C1	Myeloid	-0.208850988174457	-0.146867706511399	-0.0888886192394701	-0.261801201622419	-0.191201860198897	-0.076677284181967	-0.0880659774580176	-0.124814374276703	-0.218377904724942	-0.105672044290696	-0.369165527844053	-0.126668609567534	-0.17687257833739	-0.102777497113756	-0.128920122805705	-0.2201574577642	-0.089656215867134	-0.132537070060303	-0.207480111324631	0.796745378289457	0.48068641891115	-0.226893311833211	-0.728819816707648	-0.3071540675837	-0.331836657545331	-0.524908932989776	-0.165401732858813	-0.971386298524316	-0.114636453960412	-0.257747693778537	-0.082335971224556	-0.200147458807832	-0.162444378574631	-0.23773543627031	-0.112295410134225	-0.0952345937921657	-0.0943994950374235	-0.218908361403922	-0.0788872957710618	-0.0755127364465748	-0.205074133994768	-0.0762804778722034	-0.255422863519748	-0.47684689153595	-0.0740629566659237	-0.246112948016423
CNSTM-068-C_ACGATACTCAATAAGG-1	rGBM-01	C1	Myeloid	-0.208850988174457	-0.146867706511399	-0.0888886192394701	0.912887930395496	-0.191201860198897	-0.076677284181967	-0.0880659774580176	-0.124814374276703	-0.218377904724942	-0.105672044290696	-0.369165527844053	-0.126668609567534	-0.17687257833739	-0.102777497113756	1.04576900921221	-0.2201574577642	-0.089656215867134	-0.132537070060303	0.967209020693284	1.74132489193029	-0.179203539892313	-0.226893311833211	-0.728819816707648	-0.3071540675837	0.842852474472584	-0.524908932989776	-0.165401732858813	-0.971386298524316	-0.114636453960412	-0.257747693778537	-0.082335971224556	-0.200147458807832	-0.162444378574631	-0.23773543627031	-0.112295410134225	-0.0952345937921657	-0.0943994950374235	-0.218908361403922	-0.0788872957710618	-0.0755127364465748	-0.205074133994768	-0.0762804778722034	-0.255422863519748	-0.47684689153595	-0.0740629566659237	-0.246112948016423
CNSTM-068-C_ACTGAACTCTGTCCGT-1	rGBM-01	C1	Myeloid	-0.208850988174457	-0.146867706511399	-0.0888886192394701	-0.261801201622419	-0.191201860198897	-0.076677284181967	-0.0880659774580176	-0.124814374276703	-0.218377904724942	-0.105672044290696	-0.369165527844053	-0.126668609567534	-0.17687257833739	-0.102777497113756	-0.128920122805705	-0.2201574577642	-0.089656215867134	-0.132537070060303	-0.207480111324631	2.74050598229934	-0.179203539892313	-0.226893311833211	-0.728819816707648	-0.3071540675837	-0.331836657545331	-0.524908932989776	-0.165401732858813	-0.971386298524316	-0.114636453960412	-0.257747693778537	-0.082335971224556	-0.200147458807832	-0.162444378574631	-0.23773543627031	-0.112295410134225	-0.0952345937921657	-0.0943994950374235	-0.218908361403922	-0.0788872957710618	-0.0755127364465748	-0.205074133994768	-0.0762804778722034	-0.255422863519748	-0.47684689153595	-0.0740629566659237	-0.246112948016423
CNSTM-068-C_ACTGTCCAGCGTCAAG-1	rGBM-01	C1	Myeloid	-0.208850988174457	-0.146867706511399	-0.0888886192394701	-0.261801201622419	-0.191201860198897	-0.076677284181967	-0.0880659774580176	-0.124814374276703	-0.218377904724942	-0.105672044290696	-0.369165527844053	1.22051320220473	-0.17687257833739	-0.102777497113756	-0.128920122805705	-0.2201574577642	-0.089656215867134	-0.132537070060303	1.13970170044763	1.7576525798989	-0.179203539892313	-0.226893311833211	0.618361995064611	-0.3071540675837	-0.331836657545331	-0.524908932989776	-0.165401732858813	-0.971386298524316	-0.114636453960412	-0.257747693778537	-0.082335971224556	-0.200147458807832	-0.162444378574631	-0.23773543627031	-0.112295410134225	-0.0952345937921657	-0.0943994950374235	-0.218908361403922	-0.0788872957710618	-0.0755127364465748	-0.205074133994768	-0.0762804778722034	-0.255422863519748	0.870334920236309	-0.0740629566659237	-0.246112948016423
CNSTM-068-C_ACTTGTTCACACGCTG-1	rGBM-01	C1	Myeloid	-0.208850988174457	-0.146867706511399	-0.0888886192394701	-0.261801201622419	-0.191201860198897	-0.076677284181967	-0.0880659774580176	-0.124814374276703	-0.218377904724942	-0.105672044290696	-0.369165527844053	-0.126668609567534	-0.17687257833739	-0.102777497113756	-0.128920122805705	-0.2201574577642	-0.089656215867134	-0.132537070060303	1.28343464304093	1.66794065597655	-0.179203539892313	-0.226893311833211	-0.728819816707648	-0.3071540675837	-0.331836657545331	-0.524908932989776	-0.165401732858813	-0.971386298524316	-0.114636453960412	-0.257747693778537	-0.082335971224556	-0.200147458807832	-0.162444378574631	-0.23773543627031	-0.112295410134225	-0.0952345937921657	-0.0943994950374235	-0.218908361403922	-0.0788872957710618	-0.0755127364465748	1.28584062037079	-0.0762804778722034	-0.255422863519748	-0.47684689153595	-0.0740629566659237	-0.246112948016423
CNSTM-068-C_ACTTTCACAGTATGCT-1	rGBM-01	C1	Myeloid	-0.208850988174457	-0.146867706511399	-0.0888886192394701	-0.261801201622419	-0.191201860198897	-0.076677284181967	-0.0880659774580176	-0.124814374276703	-0.218377904724942	-0.105672044290696	-0.369165527844053	-0.126668609567534	-0.17687257833739	-0.102777497113756	-0.128920122805705	-0.2201574577642	-0.089656215867134	-0.132537070060303	-0.207480111324631	0.789705125331208	-0.179203539892313	-0.226893311833211	-0.728819816707648	-0.3071540675837	-0.331836657545331	-0.524908932989776	-0.165401732858813	-0.971386298524316	-0.114636453960412	-0.257747693778537	-0.082335971224556	-0.200147458807832	-0.162444378574631	-0.23773543627031	-0.112295410134225	-0.0952345937921657	-0.0943994950374235	-0.218908361403922	-0.0788872957710618	-0.0755127364465748	-0.205074133994768	-0.0762804778722034	-0.255422863519748	-0.47684689153595	-0.0740629566659237	-0.246112948016423
CNSTM-068-C_ATAACGCAGGGTCGAT-1	rGBM-01	C1	Myeloid	-0.208850988174457	-0.146867706511399	1.12476042684491	0.951847844461958	-0.191201860198897	-0.076677284181967	-0.0880659774580176	-0.124814374276703	-0.218377904724942	-0.105672044290696	-0.369165527844053	-0.126668609567534	-0.17687257833739	-0.102777497113756	-0.128920122805705	-0.2201574577642	-0.089656215867134	-0.132537070060303	-0.207480111324631	-0.75893679083982	-0.179203539892313	-0.226893311833211	-0.728819816707648	-0.3071540675837	-0.331836657545331	-0.524908932989776	-0.165401732858813	-0.971386298524316	-0.114636453960412	-0.257747693778537	-0.082335971224556	-0.200147458807832	-0.162444378574631	-0.23773543627031	-0.112295410134225	-0.0952345937921657	-0.0943994950374235	-0.218908361403922	-0.0788872957710618	-0.0755127364465748	-0.205074133994768	-0.0762804778722034	-0.255422863519748	-0.47684689153595	-0.0740629566659237	-0.246112948016423
CNSTM-068-C_ATCATCTTCTAGAGTC-1	rGBM-01	C3	TCells	-0.208850988174457	-0.146867706511399	-0.0888886192394701	-0.261801201622419	-0.191201860198897	-0.076677284181967	-0.0880659774580176	-0.124814374276703	-0.218377904724942	-0.105672044290696	-0.369165527844053	-0.126668609567534	-0.17687257833739	-0.102777497113756	-0.128920122805705	-0.2201574577642	-0.089656215867134	-0.132537070060303	-0.207480111324631	0.426686874817919	-0.179203539892313	-0.226893311833211	-0.728819816707648	-0.3071540675837	-0.331836657545331	-0.524908932989776	-0.165401732858813	-0.971386298524316	-0.114636453960412	-0.257747693778537	-0.082335971224556	-0.200147458807832	-0.162444378574631	-0.23773543627031	-0.112295410134225	-0.0952345937921657	-0.0943994950374235	-0.218908361403922	-0.0788872957710618	-0.0755127364465748	-0.205074133994768	-0.0762804778722034	-0.255422863519748	-0.47684689153595	-0.0740629566659237	-0.246112948016423
CNSTM-068-C_ATTACTCGTGCCTTGG-1	rGBM-01	C5	Oligo	-0.208850988174457	-0.146867706511399	-0.0888886192394701	-0.261801201622419	-0.191201860198897	-0.076677284181967	-0.0880659774580176	-0.124814374276703	-0.218377904724942	-0.105672044290696	-0.369165527844053	-0.126668609567534	-0.17687257833739	-0.102777497113756	-0.128920122805705	-0.2201574577642	-0.089656215867134	-0.132537070060303	-0.207480111324631	-0.75893679083982	-0.179203539892313	-0.226893311833211	-0.728819816707648	-0.3071540675837	-0.331836657545331	-0.524908932989776	-0.165401732858813	-0.971386298524316	-0.114636453960412	-0.257747693778537	-0.082335971224556	-0.200147458807832	-0.162444378574631	-0.23773543627031	-0.112295410134225	-0.0952345937921657	-0.0943994950374235	-0.218908361403922	-0.0788872957710618	-0.0755127364465748	-0.205074133994768	-0.0762804778722034	-0.255422863519748	-0.47684689153595	-0.0740629566659237	-0.246112948016423
CNSTM-068-C_CAACTAGAGCCCGAAA-1	rGBM-01	C5	Oligo	-0.208850988174457	-0.146867706511399	-0.0888886192394701	-0.261801201622419	-0.191201860198897	-0.076677284181967	-0.0880659774580176	-0.124814374276703	-0.218377904724942	-0.105672044290696	-0.369165527844053	-0.126668609567534	-0.17687257833739	-0.102777497113756	-0.128920122805705	-0.2201574577642	-0.089656215867134	-0.132537070060303	-0.207480111324631	-0.75893679083982	-0.179203539892313	-0.226893311833211	-0.728819816707648	-0.3071540675837	-0.331836657545331	-0.524908932989776	-0.165401732858813	-0.971386298524316	-0.114636453960412	-0.257747693778537	-0.082335971224556	-0.200147458807832	-0.162444378574631	-0.23773543627031	-0.112295410134225	-0.0952345937921657	-0.0943994950374235	-0.218908361403922	-0.0788872957710618	-0.0755127364465748	-0.205074133994768	-0.0762804778722034	-0.255422863519748	-0.47684689153595	-0.0740629566659237	-0.246112948016423
CNSTM-068-C_CAAGTTGTCGGAAACG-1	rGBM-01	C3	TCells	-0.208850988174457	-0.146867706511399	-0.0888886192394701	-0.261801201622419	1.34558686954514	-0.076677284181967	-0.0880659774580176	-0.124814374276703	-0.218377904724942	-0.105672044290696	-0.369165527844053	-0.126668609567534	-0.17687257833739	-0.102777497113756	-0.128920122805705	-0.2201574577642	-0.089656215867134	-0.132537070060303	-0.207480111324631	-0.75893679083982	-0.179203539892313	-0.226893311833211	-0.728819816707648	-0.3071540675837	-0.331836657545331	-0.524908932989776	-0.165401732858813	-0.971386298524316	-0.114636453960412	-0.257747693778537	-0.082335971224556	-0.200147458807832	-0.162444378574631	-0.23773543627031	-0.112295410134225	-0.0952345937921657	-0.0943994950374235	-0.218908361403922	-0.0788872957710618	-0.0755127364465748	-0.205074133994768	-0.0762804778722034	1.28136586622429	-0.47684689153595	-0.0740629566659237	-0.246112948016423
CNSTM-068-C_CACACAACAAACTGTC-1	rGBM-01	C5	Oligo	-0.208850988174457	-0.146867706511399	1.34961873536229	1.17670615297935	-0.191201860198897	-0.076677284181967	-0.0880659774580176	-0.124814374276703	-0.218377904724942	-0.105672044290696	2.25966843920459	-0.126668609567534	-0.17687257833739	-0.102777497113756	1.30958723179606	-0.2201574577642	-0.089656215867134	-0.132537070060303	-0.207480111324631	-0.75893679083982	-0.179203539892313	-0.226893311833211	-0.728819816707648	-0.3071540675837	-0.331836657545331	-0.524908932989776	-0.165401732858813	-0.971386298524316	-0.114636453960412	-0.257747693778537	-0.082335971224556	-0.200147458807832	-0.162444378574631	-0.23773543627031	-0.112295410134225	-0.0952345937921657	-0.0943994950374235	-0.218908361403922	-0.0788872957710618	-0.0755127364465748	1.233433220607	-0.0762804778722034	-0.255422863519748	-0.47684689153595	-0.0740629566659237	-0.246112948016423
CNSTM-068-C_CATCAGATCACGCATA-1	rGBM-01	C1	Myeloid	-0.208850988174457	-0.146867706511399	-0.0888886192394701	0.85059881560169	-0.191201860198897	-0.076677284181967	-0.0880659774580176	-0.124814374276703	-0.218377904724942	-0.105672044290696	-0.369165527844053	-0.126668609567534	-0.17687257833739	-0.102777497113756	-0.128920122805705	-0.2201574577642	-0.089656215867134	-0.132537070060303	-0.207480111324631	3.0223997475811	-0.179203539892313	2.50040691753378	-0.728819816707648	-0.3071540675837	-0.331836657545331	-0.524908932989776	-0.165401732858813	-0.971386298524316	-0.114636453960412	-0.257747693778537	-0.082335971224556	-0.200147458807832	-0.162444378574631	-0.23773543627031	-0.112295410134225	-0.0952345937921657	-0.0943994950374235	-0.218908361403922	-0.0788872957710618	-0.0755127364465748	-0.205074133994768	-0.0762804778722034	-0.255422863519748	-0.47684689153595	-0.0740629566659237	-0.246112948016423
CNSTM-068-C_CATCGGGGTTTGGCGC-1	rGBM-01	C7	Myeloid	-0.208850988174457	-0.146867706511399	-0.0888886192394701	-0.261801201622419	-0.191201860198897	-0.076677284181967	-0.0880659774580176	-0.124814374276703	-0.218377904724942	-0.105672044290696	-0.369165527844053	-0.126668609567534	-0.17687257833739	-0.102777497113756	-0.128920122805705	-0.2201574577642	-0.089656215867134	-0.132537070060303	0.26043302888146	0.026478411593729	1.04063321734559	-0.226893311833211	-0.728819816707648	-0.3071540675837	0.13607648266076	-0.524908932989776	-0.165401732858813	-0.503473158318225	-0.114636453960412	-0.257747693778537	-0.082335971224556	-0.200147458807832	-0.162444378574631	-0.23773543627031	-0.112295410134225	-0.0952345937921657	-0.0943994950374235	-0.218908361403922	-0.0788872957710618	-0.0755127364465748	-0.205074133994768	-0.0762804778722034	-0.255422863519748	-0.47684689153595	-0.0740629566659237	-0.246112948016423
CNSTM-068-C_CATGCCTAGACAATAC-1	rGBM-01	C5	Oligo	-0.208850988174457	-0.146867706511399	-0.0888886192394701	-0.261801201622419	-0.191201860198897	-0.076677284181967	-0.0880659774580176	-0.124814374276703	-0.218377904724942	-0.105672044290696	1.83706956902292	-0.126668609567534	-0.17687257833739	-0.102777497113756	1.31389266506677	-0.2201574577642	-0.089656215867134	-0.132537070060303	-0.207480111324631	-0.75893679083982	-0.179203539892313	-0.226893311833211	-0.728819816707648	-0.3071540675837	-0.331836657545331	-0.524908932989776	-0.165401732858813	-0.971386298524316	-0.114636453960412	-0.257747693778537	-0.082335971224556	-0.200147458807832	-0.162444378574631	-0.23773543627031	-0.112295410134225	-0.0952345937921657	-0.0943994950374235	-0.218908361403922	-0.0788872957710618	-0.0755127364465748	-0.205074133994768	-0.0762804778722034	-0.255422863519748	-0.47684689153595	-0.0740629566659237	-0.246112948016423
CNSTM-068-C_CCACCTACAAGCGATG-1	rGBM-01	C1	Myeloid	-0.208850988174457	-0.146867706511399	-0.0888886192394701	0.844469326812015	-0.191201860198897	-0.076677284181967	-0.0880659774580176	-0.124814374276703	-0.218377904724942	-0.105672044290696	-0.369165527844053	-0.126668609567534	-0.17687257833739	-0.102777497113756	0.569976228867409	-0.2201574577642	-0.089656215867134	-0.132537070060303	0.898790417109803	2.14226691119201	-0.179203539892313	-0.226893311833211	-0.728819816707648	-0.3071540675837	1.06306911270093	-0.524908932989776	-0.165401732858813	-0.971386298524316	-0.114636453960412	-0.257747693778537	-0.082335971224556	-0.200147458807832	-0.162444378574631	-0.23773543627031	-0.112295410134225	-0.0952345937921657	0.604496856635691	-0.218908361403922	-0.0788872957710618	-0.0755127364465748	-0.205074133994768	-0.0762804778722034	-0.255422863519748	-0.47684689153595	-0.0740629566659237	-0.246112948016423
CNSTM-068-C_CCACGGAGTATCGCAT-1	rGBM-01	C1	Myeloid	-0.208850988174457	-0.146867706511399	-0.0888886192394701	0.425940158249591	-0.191201860198897	-0.076677284181967	-0.0880659774580176	-0.124814374276703	-0.218377904724942	-0.105672044290696	-0.369165527844053	-0.126668609567534	-0.17687257833739	-0.102777497113756	-0.128920122805705	-0.2201574577642	-0.089656215867134	-0.132537070060303	0.883917902887953	0.841837725664179	-0.179203539892313	0.460848048038799	-0.728819816707648	-0.3071540675837	-0.331836657545331	-0.524908932989776	-0.165401732858813	-0.971386298524316	-0.114636453960412	-0.257747693778537	-0.082335971224556	-0.200147458807832	-0.162444378574631	-0.23773543627031	-0.112295410134225	-0.0952345937921657	0.593341864834586	-0.218908361403922	-0.0788872957710618	-0.0755127364465748	-0.205074133994768	-0.0762804778722034	-0.255422863519748	-0.47684689153595	-0.0740629566659237	-0.246112948016423
CNSTM-068-C_CCATTCGAGTATCTCG-1	rGBM-01	C3	TCells	-0.208850988174457	-0.146867706511399	-0.0888886192394701	1.32282582833511	-0.191201860198897	-0.076677284181967	-0.0880659774580176	-0.124814374276703	-0.218377904724942	-0.105672044290696	-0.369165527844053	-0.126668609567534	-0.17687257833739	-0.102777497113756	-0.128920122805705	-0.2201574577642	-0.089656215867134	-0.132537070060303	-0.207480111324631	0.825690239117707	-0.179203539892313	-0.226893311833211	-0.728819816707648	-0.3071540675837	-0.331836657545331	-0.524908932989776	-0.165401732858813	-0.971386298524316	-0.114636453960412	-0.257747693778537	-0.082335971224556	-0.200147458807832	-0.162444378574631	-0.23773543627031	-0.112295410134225	-0.0952345937921657	-0.0943994950374235	-0.218908361403922	-0.0788872957710618	-0.0755127364465748	1.37955289596276	-0.0762804778722034	-0.255422863519748	-0.47684689153595	-0.0740629566659237	-0.246112948016423
CNSTM-068-C_CCCATACCACGCCAGT-1	rGBM-01	C5	Oligo	-0.208850988174457	-0.146867706511399	-0.0888886192394701	-0.261801201622419	-0.191201860198897	-0.076677284181967	-0.0880659774580176	-0.124814374276703	-0.218377904724942	-0.105672044290696	-0.369165527844053	-0.126668609567534	1.18567503193628	-0.102777497113756	-0.128920122805705	-0.2201574577642	-0.089656215867134	-0.132537070060303	-0.207480111324631	-0.75893679083982	-0.179203539892313	-0.226893311833211	-0.728819816707648	-0.3071540675837	-0.331836657545331	-0.524908932989776	-0.165401732858813	-0.971386298524316	-0.114636453960412	-0.257747693778537	-0.082335971224556	-0.200147458807832	-0.162444378574631	-0.23773543627031	1.25025220013944	-0.0952345937921657	-0.0943994950374235	-0.218908361403922	-0.0788872957710618	-0.0755127364465748	-0.205074133994768	-0.0762804778722034	-0.255422863519748	-0.47684689153595	-0.0740629566659237	-0.246112948016423
CNSTM-068-C_CGAGAAGTCCAAGTAC-1	rGBM-01	C5	Oligo	-0.208850988174457	-0.146867706511399	-0.0888886192394701	-0.261801201622419	1.49438276107877	-0.076677284181967	-0.0880659774580176	-0.124814374276703	-0.218377904724942	-0.105672044290696	2.76537266506773	-0.126668609567534	-0.17687257833739	-0.102777497113756	-0.128920122805705	-0.2201574577642	-0.089656215867134	-0.132537070060303	-0.207480111324631	-0.75893679083982	-0.179203539892313	-0.226893311833211	-0.728819816707648	-0.3071540675837	-0.331836657545331	-0.524908932989776	-0.165401732858813	-0.971386298524316	-0.114636453960412	-0.257747693778537	-0.082335971224556	-0.200147458807832	-0.162444378574631	-0.23773543627031	-0.112295410134225	-0.0952345937921657	-0.0943994950374235	1.46667625987375	-0.0788872957710618	-0.0755127364465748	-0.205074133994768	-0.0762804778722034	-0.255422863519748	-0.47684689153595	-0.0740629566659237	-0.246112948016423
CNSTM-068-C_CGAGCACCACTGTGTA-1	rGBM-01	C1	Myeloid	-0.208850988174457	-0.146867706511399	-0.0888886192394701	-0.261801201622419	-0.191201860198897	-0.076677284181967	-0.0880659774580176	-0.124814374276703	-0.218377904724942	-0.105672044290696	-0.369165527844053	-0.126668609567534	-0.17687257833739	-0.102777497113756	-0.128920122805705	-0.2201574577642	-0.089656215867134	-0.132537070060303	-0.207480111324631	1.96465044597138	-0.179203539892313	-0.226893311833211	-0.728819816707648	-0.3071540675837	-0.331836657545331	-0.524908932989776	-0.165401732858813	-0.971386298524316	-0.114636453960412	-0.257747693778537	-0.082335971224556	-0.200147458807832	-0.162444378574631	-0.23773543627031	-0.112295410134225	-0.0952345937921657	-0.0943994950374235	-0.218908361403922	-0.0788872957710618	-0.0755127364465748	-0.205074133994768	-0.0762804778722034	-0.255422863519748	-0.47684689153595	-0.0740629566659237	-0.246112948016423
CNSTM-068-C_CGATTGAGTGTGACGA-1	rGBM-01	C1	Myeloid	-0.208850988174457	-0.146867706511399	-0.0888886192394701	-0.261801201622419	0.385087421715263	-0.076677284181967	-0.0880659774580176	-0.124814374276703	-0.218377904724942	-0.105672044290696	-0.369165527844053	-0.126668609567534	-0.17687257833739	-0.102777497113756	-0.128920122805705	-0.2201574577642	-0.089656215867134	-0.132537070060303	-0.207480111324631	2.09568617943151	-0.179203539892313	-0.226893311833211	-0.728819816707648	-0.3071540675837	0.244452624368829	-0.524908932989776	-0.165401732858813	-0.971386298524316	-0.114636453960412	-0.257747693778537	-0.082335971224556	-0.200147458807832	-0.162444378574631	-0.23773543627031	-0.112295410134225	-0.0952345937921657	-0.0943994950374235	-0.218908361403922	-0.0788872957710618	-0.0755127364465748	-0.205074133994768	-0.0762804778722034	-0.255422863519748	-0.47684689153595	-0.0740629566659237	-0.246112948016423
CNSTM-068-C_CGTAGCGAGTGGTAAT-1	rGBM-01	C1	Myeloid	-0.208850988174457	-0.146867706511399	-0.0888886192394701	-0.261801201622419	-0.191201860198897	-0.076677284181967	-0.0880659774580176	-0.124814374276703	-0.218377904724942	-0.105672044290696	-0.369165527844053	-0.126668609567534	-0.17687257833739	-0.102777497113756	0.702178820337129	-0.2201574577642	-0.089656215867134	-0.132537070060303	-0.207480111324631	0.827748442882992	-0.179203539892313	-0.226893311833211	-0.728819816707648	-0.3071540675837	-0.331836657545331	-0.524908932989776	-0.165401732858813	-0.140287355381482	-0.114636453960412	-0.257747693778537	-0.082335971224556	-0.200147458807832	-0.162444378574631	-0.23773543627031	-0.112295410134225	-0.0952345937921657	1.18422076084383	-0.218908361403922	-0.0788872957710618	-0.0755127364465748	0.626024809148066	-0.0762804778722034	-0.255422863519748	-0.47684689153595	-0.0740629566659237	-0.246112948016423
CNSTM-068-C_CGTCACTAGTACGATA-1	rGBM-01	C1	Myeloid	-0.208850988174457	-0.146867706511399	0.589492732979376	-0.261801201622419	-0.191201860198897	-0.076677284181967	-0.0880659774580176	-0.124814374276703	-0.218377904724942	-0.105672044290696	-0.369165527844053	-0.126668609567534	-0.17687257833739	-0.102777497113756	-0.128920122805705	-0.2201574577642	-0.089656215867134	-0.132537070060303	-0.207480111324631	3.38616202839078	0.499177812326533	-0.226893311833211	-0.728819816707648	-0.3071540675837	0.346544694673515	-0.524908932989776	-0.165401732858813	-0.971386298524316	-0.114636453960412	-0.257747693778537	-0.082335971224556	-0.200147458807832	-0.162444378574631	-0.23773543627031	-0.112295410134225	-0.0952345937921657	-0.0943994950374235	-0.218908361403922	-0.0788872957710618	-0.0755127364465748	-0.205074133994768	-0.0762804778722034	-0.255422863519748	-0.47684689153595	-0.0740629566659237	-0.246112948016423
CNSTM-068-C_CGTCTACCAGGGTTAG-1	rGBM-01	C7	Myeloid	-0.208850988174457	-0.146867706511399	-0.0888886192394701	-0.261801201622419	-0.191201860198897	-0.076677284181967	-0.0880659774580176	-0.124814374276703	-0.218377904724942	-0.105672044290696	-0.369165527844053	-0.126668609567534	-0.17687257833739	-0.102777497113756	-0.128920122805705	-0.2201574577642	-0.089656215867134	-0.132537070060303	0.338971744835755	1.04767821798675	0.718608780232161	0.9304098879155	-0.728819816707648	-0.3071540675837	-0.331836657545331	-0.524908932989776	-0.165401732858813	-0.971386298524316	-0.114636453960412	-0.257747693778537	-0.082335971224556	-0.200147458807832	-0.162444378574631	-0.23773543627031	-0.112295410134225	-0.0952345937921657	-0.0943994950374235	-0.218908361403922	-0.0788872957710618	-0.0755127364465748	-0.205074133994768	-0.0762804778722034	-0.255422863519748	-0.47684689153595	-0.0740629566659237	-0.246112948016423
CNSTM-068-C_CGTTCTGAGAGACGAA-1	rGBM-01	C1	Myeloid	-0.208850988174457	-0.146867706511399	-0.0888886192394701	-0.261801201622419	-0.191201860198897	-0.076677284181967	-0.0880659774580176	-0.124814374276703	-0.218377904724942	-0.105672044290696	-0.369165527844053	-0.126668609567534	-0.17687257833739	-0.102777497113756	-0.128920122805705	-0.2201574577642	-0.089656215867134	-0.132537070060303	-0.207480111324631	1.47465543066727	-0.179203539892313	-0.226893311833211	-0.728819816707648	-0.3071540675837	-0.331836657545331	0.804227014290166	-0.165401732858813	-0.971386298524316	-0.114636453960412	-0.257747693778537	-0.082335971224556	-0.200147458807832	-0.162444378574631	-0.23773543627031	-0.112295410134225	-0.0952345937921657	-0.0943994950374235	-0.218908361403922	-0.0788872957710618	-0.0755127364465748	1.12406181328517	-0.0762804778722034	-0.255422863519748	-0.47684689153595	-0.0740629566659237	-0.246112948016423
CNSTM-068-C_CGTTCTGGTGACAAAT-1	rGBM-01	C1	Myeloid	-0.208850988174457	-0.146867706511399	-0.0888886192394701	-0.261801201622419	-0.191201860198897	-0.076677284181967	-0.0880659774580176	-0.124814374276703	-0.218377904724942	-0.105672044290696	-0.369165527844053	-0.126668609567534	-0.17687257833739	-0.102777497113756	-0.128920122805705	-0.2201574577642	-0.089656215867134	-0.132537070060303	1.17373582215182	1.53755108677996	-0.179203539892313	-0.226893311833211	-0.728819816707648	-0.3071540675837	-0.331836657545331	-0.524908932989776	-0.165401732858813	-0.971386298524316	-0.114636453960412	-0.257747693778537	-0.082335971224556	-0.200147458807832	-0.162444378574631	-0.23773543627031	-0.112295410134225	-0.0952345937921657	-0.0943994950374235	-0.218908361403922	-0.0788872957710618	-0.0755127364465748	-0.205074133994768	-0.0762804778722034	-0.255422863519748	-0.47684689153595	-0.0740629566659237	-0.246112948016423
CNSTM-068-C_CTGATAGCAACGATCT-1	rGBM-01	C7	Myeloid	-0.208850988174457	-0.146867706511399	-0.0888886192394701	-0.261801201622419	-0.191201860198897	-0.076677284181967	-0.0880659774580176	-0.124814374276703	-0.218377904724942	-0.105672044290696	-0.369165527844053	-0.126668609567534	-0.17687257833739	-0.102777497113756	-0.128920122805705	-0.2201574577642	-0.089656215867134	-0.132537070060303	1.14562980105458	3.83173860753435	-0.179203539892313	-0.226893311833211	-0.728819816707648	-0.3071540675837	-0.331836657545331	-0.524908932989776	-0.165401732858813	-0.971386298524316	-0.114636453960412	-0.257747693778537	-0.082335971224556	-0.200147458807832	-0.162444378574631	-0.23773543627031	-0.112295410134225	-0.0952345937921657	-0.0943994950374235	-0.218908361403922	-0.0788872957710618	-0.0755127364465748	-0.205074133994768	-0.0762804778722034	-0.255422863519748	-0.47684689153595	-0.0740629566659237	-0.246112948016423
CNSTM-068-C_CTGCCTACAGCTGTTA-1	rGBM-01	C5	Oligo	-0.208850988174457	-0.146867706511399	-0.0888886192394701	-0.261801201622419	-0.191201860198897	-0.076677284181967	-0.0880659774580176	-0.124814374276703	-0.218377904724942	-0.105672044290696	1.03362797204423	-0.126668609567534	-0.17687257833739	-0.102777497113756	-0.128920122805705	-0.2201574577642	-0.089656215867134	-0.132537070060303	-0.207480111324631	-0.75893679083982	-0.179203539892313	-0.226893311833211	-0.728819816707648	-0.3071540675837	-0.331836657545331	-0.524908932989776	-0.165401732858813	0.431407201363964	-0.114636453960412	-0.257747693778537	-0.082335971224556	-0.200147458807832	-0.162444378574631	-0.23773543627031	-0.112295410134225	-0.0952345937921657	-0.0943994950374235	-0.218908361403922	-0.0788872957710618	1.3272807634417	-0.205074133994768	-0.0762804778722034	-0.255422863519748	-0.47684689153595	-0.0740629566659237	-0.246112948016423
CNSTM-068-C_CTGCCTAGTCGATTGT-1	rGBM-01	C1	Myeloid	-0.208850988174457	-0.146867706511399	-0.0888886192394701	-0.261801201622419	-0.191201860198897	-0.076677284181967	-0.0880659774580176	-0.124814374276703	-0.218377904724942	-0.105672044290696	-0.369165527844053	-0.126668609567534	-0.17687257833739	-0.102777497113756	-0.128920122805705	-0.2201574577642	-0.089656215867134	-0.132537070060303	-0.207480111324631	2.07668923604472	-0.179203539892313	-0.226893311833211	-0.728819816707648	-0.3071540675837	-0.331836657545331	-0.524908932989776	-0.165401732858813	-0.971386298524316	-0.114636453960412	-0.257747693778537	-0.082335971224556	-0.200147458807832	-0.162444378574631	-0.23773543627031	-0.112295410134225	-0.0952345937921657	-0.0943994950374235	-0.218908361403922	-0.0788872957710618	-0.0755127364465748	-0.205074133994768	-0.0762804778722034	-0.255422863519748	-0.47684689153595	-0.0740629566659237	-0.246112948016423
CNSTM-068-C_CTTCTCTTCGTTACGA-1	rGBM-01	C1	Myeloid	-0.208850988174457	-0.146867706511399	-0.0888886192394701	-0.261801201622419	-0.191201860198897	-0.076677284181967	-0.0880659774580176	-0.124814374276703	-0.218377904724942	-0.105672044290696	-0.369165527844053	-0.126668609567534	-0.17687257833739	-0.102777497113756	-0.128920122805705	-0.2201574577642	-0.089656215867134	-0.132537070060303	-0.207480111324631	1.23757781034227	1.25150799979213	-0.226893311833211	-0.728819816707648	-0.3071540675837	-0.331836657545331	-0.524908932989776	-0.165401732858813	-0.971386298524316	-0.114636453960412	-0.257747693778537	-0.082335971224556	-0.200147458807832	-0.162444378574631	-0.23773543627031	-0.112295410134225	-0.0952345937921657	-0.0943994950374235	-0.218908361403922	-0.0788872957710618	-0.0755127364465748	-0.205074133994768	-0.0762804778722034	-0.255422863519748	-0.47684689153595	-0.0740629566659237	-0.246112948016423
CNSTM-068-C_GACCAATGTGCACGAA-1	rGBM-01	C11	BCells	-0.208850988174457	-0.146867706511399	-0.0888886192394701	-0.261801201622419	-0.191201860198897	-0.076677284181967	-0.0880659774580176	-0.124814374276703	-0.218377904724942	-0.105672044290696	-0.369165527844053	-0.126668609567534	-0.17687257833739	-0.102777497113756	-0.128920122805705	-0.2201574577642	-0.089656215867134	-0.132537070060303	-0.207480111324631	-0.75893679083982	-0.179203539892313	-0.226893311833211	-0.728819816707648	-0.3071540675837	-0.331836657545331	-0.524908932989776	-0.165401732858813	-0.971386298524316	-0.114636453960412	-0.257747693778537	-0.082335971224556	-0.200147458807832	-0.162444378574631	-0.23773543627031	-0.112295410134225	-0.0952345937921657	-0.0943994950374235	-0.218908361403922	-0.0788872957710618	-0.0755127364465748	-0.205074133994768	-0.0762804778722034	-0.255422863519748	-0.47684689153595	-0.0740629566659237	-0.246112948016423
CNSTM-068-C_GACTAACCAGGAATCG-1	rGBM-01	C1	Myeloid	-0.208850988174457	-0.146867706511399	-0.0888886192394701	-0.261801201622419	-0.191201860198897	-0.076677284181967	-0.0880659774580176	-0.124814374276703	-0.218377904724942	-0.105672044290696	-0.369165527844053	-0.126668609567534	-0.17687257833739	-0.102777497113756	-0.128920122805705	-0.2201574577642	-0.089656215867134	-0.132537070060303	-0.207480111324631	0.634676976660283	0.518829192705605	-0.226893311833211	-0.728819816707648	-0.3071540675837	-0.331836657545331	0.173123799608142	-0.165401732858813	-0.971386298524316	-0.114636453960412	-0.257747693778537	-0.082335971224556	-0.200147458807832	-0.162444378574631	-0.23773543627031	-0.112295410134225	-0.0952345937921657	-0.0943994950374235	0.88621270686855	0.619145436826856	-0.0755127364465748	-0.205074133994768	-0.0762804778722034	-0.255422863519748	-0.47684689153595	-0.0740629566659237	-0.246112948016423
CNSTM-068-C_GAGTCCGGTCCGTGAC-1	rGBM-01	C1	Myeloid	-0.208850988174457	-0.146867706511399	-0.0888886192394701	-0.261801201622419	-0.191201860198897	-0.076677284181967	-0.0880659774580176	-0.124814374276703	-0.218377904724942	-0.105672044290696	-0.369165527844053	-0.126668609567534	-0.17687257833739	-0.102777497113756	-0.128920122805705	-0.2201574577642	-0.089656215867134	-0.132537070060303	0.416330821427746	2.43493694253331	0.444607392860064	0.396917620919166	-0.728819816707648	-0.3071540675837	-0.331836657545331	-0.524908932989776	-0.165401732858813	-0.347575365771939	-0.114636453960412	-0.257747693778537	-0.082335971224556	-0.200147458807832	-0.162444378574631	-0.23773543627031	-0.112295410134225	-0.0952345937921657	-0.0943994950374235	-0.218908361403922	-0.0788872957710618	-0.0755127364465748	-0.205074133994768	-0.0762804778722034	-0.255422863519748	-0.47684689153595	-0.0740629566659237	-0.246112948016423
CNSTM-068-C_GCCAAATGTCAACTGT-1	rGBM-01	C1	Myeloid	-0.208850988174457	-0.146867706511399	-0.0888886192394701	-0.261801201622419	-0.191201860198897	-0.076677284181967	-0.0880659774580176	-0.124814374276703	-0.218377904724942	-0.105672044290696	-0.369165527844053	-0.126668609567534	-0.17687257833739	-0.102777497113756	0.564027117735579	-0.2201574577642	-0.089656215867134	-0.132537070060303	0.890865581767386	1.72560327170464	0.513743700648972	0.466053928708074	-0.728819816707648	-0.3071540675837	-0.331836657545331	-0.524908932989776	-0.165401732858813	-0.278439057983031	-0.114636453960412	-0.257747693778537	-0.082335971224556	-0.200147458807832	-0.162444378574631	-0.23773543627031	-0.112295410134225	-0.0952345937921657	-0.0943994950374235	-0.218908361403922	-0.0788872957710618	-0.0755127364465748	-0.205074133994768	-0.0762804778722034	-0.255422863519748	-0.47684689153595	-0.0740629566659237	-0.246112948016423
CNSTM-068-C_GCGAGAATCATTTGGG-1	rGBM-01	C7	Myeloid	-0.208850988174457	-0.146867706511399	-0.0888886192394701	0.752288146497281	-0.191201860198897	-0.076677284181967	-0.0880659774580176	-0.124814374276703	-0.218377904724942	-0.105672044290696	-0.369165527844053	-0.126668609567534	-0.17687257833739	-0.102777497113756	-0.128920122805705	-0.2201574577642	-0.089656215867134	-0.132537070060303	-0.207480111324631	2.16253073304094	-0.179203539892313	0.787196036286489	-0.728819816707648	-0.3071540675837	-0.331836657545331	-0.524908932989776	-0.165401732858813	-0.971386298524316	-0.114636453960412	-0.257747693778537	-0.082335971224556	-0.200147458807832	-0.162444378574631	-0.23773543627031	-0.112295410134225	-0.0952345937921657	-0.0943994950374235	-0.218908361403922	-0.0788872957710618	-0.0755127364465748	0.809015214124932	-0.0762804778722034	-0.255422863519748	-0.47684689153595	-0.0740629566659237	-0.246112948016423
CNSTM-068-C_GCGCAACAGCTAAGAT-1	rGBM-01	C1	Myeloid	-0.208850988174457	-0.146867706511399	-0.0888886192394701	-0.261801201622419	-0.191201860198897	-0.076677284181967	-0.0880659774580176	-0.124814374276703	-0.218377904724942	-0.105672044290696	-0.369165527844053	-0.126668609567534	-0.17687257833739	-0.102777497113756	-0.128920122805705	-0.2201574577642	-0.089656215867134	-0.132537070060303	-0.207480111324631	0.57884139892531	-0.179203539892313	-0.226893311833211	-0.728819816707648	-0.3071540675837	-0.331836657545331	-0.524908932989776	-0.165401732858813	-0.971386298524316	-0.114636453960412	-0.257747693778537	-0.082335971224556	-0.200147458807832	-0.162444378574631	-0.23773543627031	-0.112295410134225	-0.0952345937921657	-0.0943994950374235	-0.218908361403922	-0.0788872957710618	-0.0755127364465748	-0.205074133994768	-0.0762804778722034	-0.255422863519748	-0.47684689153595	-0.0740629566659237	-0.246112948016423
CNSTM-068-C_GCTCCTATCACAATGC-1	rGBM-01	C1	Myeloid	-0.208850988174457	-0.146867706511399	-0.0888886192394701	-0.261801201622419	-0.191201860198897	-0.076677284181967	-0.0880659774580176	-0.124814374276703	-0.218377904724942	-0.105672044290696	-0.369165527844053	-0.126668609567534	0.927236439547937	-0.102777497113756	1.48711024828337	-0.2201574577642	-0.089656215867134	-0.132537070060303	-0.207480111324631	3.21943419868837	-0.179203539892313	-0.226893311833211	-0.728819816707648	-0.3071540675837	-0.331836657545331	-0.524908932989776	-0.165401732858813	-0.971386298524316	-0.114636453960412	-0.257747693778537	-0.082335971224556	-0.200147458807832	-0.162444378574631	-0.23773543627031	-0.112295410134225	-0.0952345937921657	1.0097095228479	-0.218908361403922	-0.0788872957710618	-0.0755127364465748	-0.205074133994768	-0.0762804778722034	-0.255422863519748	-0.47684689153595	-0.0740629566659237	-0.246112948016423
CNSTM-068-C_GCTGCGATCTCATTCA-1	rGBM-01	C1	Myeloid	-0.208850988174457	-0.146867706511399	-0.0888886192394701	-0.261801201622419	-0.191201860198897	-0.076677284181967	-0.0880659774580176	-0.124814374276703	-0.218377904724942	-0.105672044290696	-0.369165527844053	-0.126668609567534	-0.17687257833739	-0.102777497113756	-0.128920122805705	-0.2201574577642	-0.089656215867134	-0.132537070060303	-0.207480111324631	2.70871642432099	0.456033205735653	-0.226893311833211	-0.728819816707648	-0.3071540675837	-0.331836657545331	-0.524908932989776	-0.165401732858813	-0.971386298524316	-0.114636453960412	-0.257747693778537	-0.082335971224556	-0.200147458807832	-0.162444378574631	-0.23773543627031	-0.112295410134225	-0.0952345937921657	-0.0943994950374235	-0.218908361403922	0.556349449856904	-0.0755127364465748	0.430162611633198	-0.0762804778722034	-0.255422863519748	-0.47684689153595	-0.0740629566659237	-0.246112948016423
CNSTM-068-C_GCTTGAAGTAGAGGAA-1	rGBM-01	C5	Oligo	-0.208850988174457	-0.146867706511399	-0.0888886192394701	-0.261801201622419	-0.191201860198897	-0.076677284181967	-0.0880659774580176	-0.124814374276703	-0.218377904724942	-0.105672044290696	1.69036475936038	-0.126668609567534	-0.17687257833739	-0.102777497113756	-0.128920122805705	-0.2201574577642	-0.089656215867134	-0.132537070060303	-0.207480111324631	-0.75893679083982	-0.179203539892313	-0.226893311833211	-0.728819816707648	-0.3071540675837	-0.331836657545331	-0.524908932989776	-0.165401732858813	-0.971386298524316	-0.114636453960412	-0.257747693778537	-0.082335971224556	-0.200147458807832	-0.162444378574631	-0.23773543627031	-0.112295410134225	-0.0952345937921657	-0.0943994950374235	-0.218908361403922	-0.0788872957710618	-0.0755127364465748	-0.205074133994768	-0.0762804778722034	-0.255422863519748	-0.47684689153595	-0.0740629566659237	-0.246112948016423
CNSTM-068-C_GGAATAAAGACCACGA-1	rGBM-01	C11	BCells	-0.208850988174457	-0.146867706511399	-0.0888886192394701	-0.261801201622419	-0.191201860198897	-0.076677284181967	-0.0880659774580176	-0.124814374276703	-0.218377904724942	-0.105672044290696	-0.369165527844053	-0.126668609567534	-0.17687257833739	-0.102777497113756	-0.128920122805705	-0.2201574577642	-0.089656215867134	-0.132537070060303	-0.207480111324631	0.880273501319928	1.46000675226744	-0.226893311833211	-0.728819816707648	-0.3071540675837	-0.331836657545331	-0.524908932989776	-0.165401732858813	-0.971386298524316	-0.114636453960412	-0.257747693778537	-0.082335971224556	-0.200147458807832	-0.162444378574631	-0.23773543627031	-0.112295410134225	-0.0952345937921657	-0.0943994950374235	-0.218908361403922	-0.0788872957710618	-0.0755127364465748	-0.205074133994768	-0.0762804778722034	-0.255422863519748	-0.47684689153595	-0.0740629566659237	-0.246112948016423
CNSTM-068-C_GGCTCGAAGAAGAAGC-1	rGBM-01	C1	Myeloid	-0.208850988174457	-0.146867706511399	-0.0888886192394701	-0.261801201622419	-0.191201860198897	-0.076677284181967	-0.0880659774580176	-0.124814374276703	-0.218377904724942	-0.105672044290696	-0.369165527844053	-0.126668609567534	-0.17687257833739	-0.102777497113756	0.647134709683112	-0.2201574577642	-0.089656215867134	-0.132537070060303	1.00021552243358	1.58123918499533	-0.179203539892313	0.980802321925001	-0.728819816707648	-0.3071540675837	-0.331836657545331	-0.524908932989776	-0.165401732858813	-0.971386298524316	-0.114636453960412	-0.257747693778537	-0.082335971224556	-0.200147458807832	-0.162444378574631	-0.23773543627031	-0.112295410134225	-0.0952345937921657	-0.0943994950374235	-0.218908361403922	-0.0788872957710618	-0.0755127364465748	0.570980698494049	-0.0762804778722034	-0.255422863519748	-0.47684689153595	-0.0740629566659237	-0.246112948016423
CNSTM-068-C_GTACGTACACGTCAGC-1	rGBM-01	C1	Myeloid	-0.208850988174457	-0.146867706511399	-0.0888886192394701	0.362371679449573	-0.191201860198897	-0.076677284181967	-0.0880659774580176	-0.124814374276703	-0.218377904724942	-0.105672044290696	-0.369165527844053	-0.126668609567534	-0.17687257833739	-0.102777497113756	-0.128920122805705	-0.2201574577642	-0.089656215867134	-0.132537070060303	0.798067120824067	1.31217145994	0.444969341179679	-0.226893311833211	-0.728819816707648	-0.3071540675837	-0.331836657545331	-0.524908932989776	-0.165401732858813	-0.971386298524316	-0.114636453960412	-0.257747693778537	-0.082335971224556	-0.200147458807832	-0.162444378574631	-0.23773543627031	-0.112295410134225	-0.0952345937921657	0.529773386034568	-0.218908361403922	-0.0788872957710618	-0.0755127364465748	-0.205074133994768	-0.0762804778722034	-0.255422863519748	-0.47684689153595	-0.0740629566659237	-0.246112948016423
CNSTM-068-C_GTCACGGGTGCCTGCA-1	rGBM-01	C1	Myeloid	-0.208850988174457	-0.146867706511399	-0.0888886192394701	-0.261801201622419	-0.191201860198897	-0.076677284181967	-0.0880659774580176	-0.124814374276703	-0.218377904724942	-0.105672044290696	-0.369165527844053	-0.126668609567534	-0.17687257833739	-0.102777497113756	1.50330152536446	-0.2201574577642	-0.089656215867134	-0.132537070060303	-0.207480111324631	3.07550275756939	-0.179203539892313	-0.226893311833211	-0.728819816707648	-0.3071540675837	-0.331836657545331	-0.524908932989776	-0.165401732858813	-0.971386298524316	-0.114636453960412	-0.257747693778537	-0.082335971224556	-0.200147458807832	-0.162444378574631	-0.23773543627031	-0.112295410134225	-0.0952345937921657	-0.0943994950374235	-0.218908361403922	-0.0788872957710618	-0.0755127364465748	-0.205074133994768	-0.0762804778722034	-0.255422863519748	-0.47684689153595	-0.0740629566659237	-0.246112948016423
CNSTM-068-C_GTTCGGGTCAGAGCTT-1	rGBM-01	C5	Oligo	-0.208850988174457	-0.146867706511399	-0.0888886192394701	-0.261801201622419	-0.191201860198897	-0.076677284181967	-0.0880659774580176	-0.124814374276703	-0.218377904724942	-0.105672044290696	-0.369165527844053	-0.126668609567534	-0.17687257833739	-0.102777497113756	-0.128920122805705	-0.2201574577642	-0.089656215867134	-0.132537070060303	0.824582017771043	0.552168379755729	0.464450817549193	1.48096265221224	-0.728819816707648	-0.3071540675837	-0.331836657545331	-0.524908932989776	-0.165401732858813	-0.971386298524316	-0.114636453960412	-0.257747693778537	-0.082335971224556	-0.200147458807832	-0.162444378574631	-0.23773543627031	-0.112295410134225	-0.0952345937921657	0.549254862404083	-0.218908361403922	-0.0788872957710618	-0.0755127364465748	-0.205074133994768	-0.0762804778722034	-0.255422863519748	-0.47684689153595	-0.0740629566659237	-0.246112948016423
CNSTM-068-C_TACCTTACAAGCTGTT-1	rGBM-01	C1	Myeloid	-0.208850988174457	-0.146867706511399	-0.0888886192394701	-0.261801201622419	-0.191201860198897	-0.076677284181967	-0.0880659774580176	-0.124814374276703	-0.218377904724942	-0.105672044290696	-0.369165527844053	-0.126668609567534	-0.17687257833739	-0.102777497113756	-0.128920122805705	-0.2201574577642	-0.089656215867134	-0.132537070060303	0.360733433224901	0.16937020851775	0.749103459465258	-0.226893311833211	-0.728819816707648	-0.3071540675837	-0.331836657545331	-0.524908932989776	-0.165401732858813	-0.971386298524316	-0.114636453960412	-0.257747693778537	-0.082335971224556	-0.200147458807832	-0.162444378574631	-0.23773543627031	-0.112295410134225	-0.0952345937921657	-0.0943994950374235	-0.218908361403922	-0.0788872957710618	-0.0755127364465748	-0.205074133994768	-0.0762804778722034	-0.255422863519748	-0.47684689153595	-0.0740629566659237	-0.246112948016423
CNSTM-068-C_TAGAGCTAGAATAGGG-1	rGBM-01	C1	Myeloid	-0.208850988174457	-0.146867706511399	-0.0888886192394701	-0.261801201622419	-0.191201860198897	-0.076677284181967	-0.0880659774580176	-0.124814374276703	-0.218377904724942	-0.105672044290696	-0.369165527844053	-0.126668609567534	-0.17687257833739	-0.102777497113756	-0.128920122805705	-0.2201574577642	-0.089656215867134	-0.132537070060303	-0.207480111324631	1.71230791634657	-0.179203539892313	-0.226893311833211	-0.728819816707648	-0.3071540675837	-0.331836657545331	-0.524908932989776	-0.165401732858813	-0.971386298524316	-0.114636453960412	-0.257747693778537	-0.082335971224556	-0.200147458807832	-0.162444378574631	-0.23773543627031	-0.112295410134225	-0.0952345937921657	-0.0943994950374235	-0.218908361403922	-0.0788872957710618	-0.0755127364465748	-0.205074133994768	-0.0762804778722034	-0.255422863519748	-0.47684689153595	-0.0740629566659237	-0.246112948016423
CNSTM-068-C_TCAGGATTCATGTGGT-1	rGBM-01	C1	Myeloid	-0.208850988174457	-0.146867706511399	-0.0888886192394701	-0.261801201622419	-0.191201860198897	-0.076677284181967	-0.0880659774580176	-0.124814374276703	-0.218377904724942	-0.105672044290696	-0.369165527844053	-0.126668609567534	-0.17687257833739	-0.102777497113756	-0.128920122805705	-0.2201574577642	-0.089656215867134	-0.132537070060303	-0.207480111324631	2.72048290796492	-0.179203539892313	-0.226893311833211	-0.728819816707648	-0.3071540675837	0.309127978093095	-0.524908932989776	-0.165401732858813	-0.971386298524316	-0.114636453960412	-0.257747693778537	-0.082335971224556	-0.200147458807832	-0.162444378574631	-0.23773543627031	-0.112295410134225	-0.0952345937921657	-0.0943994950374235	-0.218908361403922	-0.0788872957710618	-0.0755127364465748	-0.205074133994768	-0.0762804778722034	-0.255422863519748	-0.47684689153595	-0.0740629566659237	-0.246112948016423
CNSTM-068-C_TCGCGAGCACAAGCCC-1	rGBM-01	C1	Myeloid	-0.208850988174457	-0.146867706511399	-0.0888886192394701	-0.261801201622419	-0.191201860198897	-0.076677284181967	-0.0880659774580176	-0.124814374276703	-0.218377904724942	-0.105672044290696	-0.369165527844053	-0.126668609567534	-0.17687257833739	-0.102777497113756	-0.128920122805705	-0.2201574577642	-0.089656215867134	-0.132537070060303	-0.207480111324631	0.685730411666758	-0.179203539892313	-0.226893311833211	-0.728819816707648	-0.3071540675837	-0.331836657545331	-0.524908932989776	-0.165401732858813	-0.971386298524316	-0.114636453960412	-0.257747693778537	-0.082335971224556	-0.200147458807832	-0.162444378574631	-0.23773543627031	-0.112295410134225	-0.0952345937921657	-0.0943994950374235	-0.218908361403922	-0.0788872957710618	-0.0755127364465748	-0.205074133994768	-0.0762804778722034	-0.255422863519748	-0.47684689153595	-0.0740629566659237	-0.246112948016423
CNSTM-068-C_TCGCGTTTCGTTTAGG-1	rGBM-01	C7	Myeloid	-0.208850988174457	-0.146867706511399	-0.0888886192394701	0.592723290253482	-0.191201860198897	-0.076677284181967	-0.0880659774580176	-0.124814374276703	-0.218377904724942	-0.105672044290696	-0.369165527844053	-0.126668609567534	0.677651913538511	-0.102777497113756	-0.128920122805705	-0.2201574577642	-0.089656215867134	-0.132537070060303	-0.207480111324631	2.16171277362585	-0.179203539892313	-0.226893311833211	-0.728819816707648	-0.3071540675837	-0.331836657545331	-0.524908932989776	-0.165401732858813	-0.971386298524316	-0.114636453960412	-0.257747693778537	-0.082335971224556	-0.200147458807832	-0.162444378574631	-0.23773543627031	-0.112295410134225	-0.0952345937921657	-0.0943994950374235	-0.218908361403922	-0.0788872957710618	-0.0755127364465748	-0.205074133994768	-0.0762804778722034	-0.255422863519748	-0.47684689153595	-0.0740629566659237	-0.246112948016423
CNSTM-068-C_TCTATTGAGGGCTCTC-1	rGBM-01	C1	Myeloid	-0.208850988174457	-0.146867706511399	-0.0888886192394701	-0.261801201622419	-0.191201860198897	-0.076677284181967	-0.0880659774580176	-0.124814374276703	-0.218377904724942	-0.105672044290696	-0.369165527844053	-0.126668609567534	-0.17687257833739	-0.102777497113756	-0.128920122805705	-0.2201574577642	-0.089656215867134	-0.132537070060303	-0.207480111324631	0.683505780983295	1.2632390319308	-0.226893311833211	-0.728819816707648	-0.3071540675837	-0.331836657545331	-0.524908932989776	-0.165401732858813	-0.971386298524316	-0.114636453960412	-0.257747693778537	-0.082335971224556	-0.200147458807832	-0.162444378574631	-0.23773543627031	-0.112295410134225	-0.0952345937921657	-0.0943994950374235	-0.218908361403922	-0.0788872957710618	-0.0755127364465748	-0.205074133994768	-0.0762804778722034	-0.255422863519748	-0.47684689153595	-0.0740629566659237	-0.246112948016423
CNSTM-068-C_TCTCATATCGTACGGC-1	rGBM-01	C10	Endo	-0.208850988174457	1.11762507255315	-0.0888886192394701	-0.261801201622419	-0.191201860198897	-0.076677284181967	-0.0880659774580176	-0.124814374276703	1.58705303625016	-0.105672044290696	-0.369165527844053	-0.126668609567534	-0.17687257833739	-0.102777497113756	-0.128920122805705	-0.2201574577642	-0.089656215867134	1.6728938709148	-0.207480111324631	0.505555988224725	-0.179203539892313	-0.226893311833211	-0.728819816707648	-0.3071540675837	1.82269939074102	-0.524908932989776	-0.165401732858813	2.55605742724361	-0.114636453960412	-0.257747693778537	-0.082335971224556	-0.200147458807832	-0.162444378574631	1.02675734279424	-0.112295410134225	-0.0952345937921657	-0.0943994950374235	-0.218908361403922	-0.0788872957710618	-0.0755127364465748	-0.205074133994768	-0.0762804778722034	-0.255422863519748	-0.47684689153595	-0.0740629566659237	-0.246112948016423
CNSTM-068-C_TCTGAGACACGAGGTA-1	rGBM-01	C3	TCells	-0.208850988174457	0.583278707089513	-0.0888886192394701	-0.261801201622419	-0.191201860198897	-0.076677284181967	-0.0880659774580176	-0.124814374276703	-0.218377904724942	-0.105672044290696	-0.369165527844053	-0.126668609567534	-0.17687257833739	-0.102777497113756	-0.128920122805705	-0.2201574577642	-0.089656215867134	-0.132537070060303	-0.207480111324631	1.38438185988493	-0.179203539892313	-0.226893311833211	-0.728819816707648	-0.3071540675837	-0.331836657545331	-0.524908932989776	-0.165401732858813	-0.971386298524316	-0.114636453960412	-0.257747693778537	-0.082335971224556	-0.200147458807832	-0.162444378574631	-0.23773543627031	-0.112295410134225	-0.0952345937921657	-0.0943994950374235	-0.218908361403922	-0.0788872957710618	-0.0755127364465748	-0.205074133994768	-0.0762804778722034	0.474723550081164	-0.47684689153595	-0.0740629566659237	-0.246112948016423
CNSTM-068-C_TCTGAGAGTTACTGAC-1	rGBM-01	C1	Myeloid	-0.208850988174457	-0.146867706511399	-0.0888886192394701	-0.261801201622419	-0.191201860198897	-0.076677284181967	-0.0880659774580176	-0.124814374276703	-0.218377904724942	-0.105672044290696	-0.369165527844053	-0.126668609567534	-0.17687257833739	-0.102777497113756	-0.128920122805705	-0.2201574577642	-0.089656215867134	-0.132537070060303	-0.207480111324631	1.71181197949426	-0.179203539892313	-0.226893311833211	-0.728819816707648	-0.3071540675837	-0.331836657545331	-0.524908932989776	-0.165401732858813	-0.971386298524316	-0.114636453960412	-0.257747693778537	-0.082335971224556	-0.200147458807832	-0.162444378574631	-0.23773543627031	-0.112295410134225	-0.0952345937921657	-0.0943994950374235	-0.218908361403922	-0.0788872957710618	-0.0755127364465748	-0.205074133994768	-0.0762804778722034	-0.255422863519748	-0.47684689153595	-0.0740629566659237	-0.246112948016423
CNSTM-068-C_TCTGGAAAGCTTCGCG-1	rGBM-01	C1	Myeloid	-0.208850988174457	-0.146867706511399	-0.0888886192394701	-0.261801201622419	-0.191201860198897	-0.076677284181967	-0.0880659774580176	-0.124814374276703	-0.218377904724942	-0.105672044290696	-0.369165527844053	-0.126668609567534	-0.17687257833739	-0.102777497113756	-0.128920122805705	-0.2201574577642	-0.089656215867134	-0.132537070060303	-0.207480111324631	2.74487925580257	-0.179203539892313	-0.226893311833211	-0.728819816707648	-0.3071540675837	-0.331836657545331	-0.524908932989776	-0.165401732858813	-0.971386298524316	-0.114636453960412	-0.257747693778537	-0.082335971224556	-0.200147458807832	-0.162444378574631	-0.23773543627031	-0.112295410134225	-0.0952345937921657	-0.0943994950374235	1.02816954345684	-0.0788872957710618	-0.0755127364465748	-0.205074133994768	-0.0762804778722034	-0.255422863519748	-0.47684689153595	-0.0740629566659237	-0.246112948016423
CNSTM-068-C_TGAGAGGGTGATGTGG-1	rGBM-01	C1	Myeloid	-0.208850988174457	-0.146867706511399	-0.0888886192394701	0.5983476194406	-0.191201860198897	-0.076677284181967	-0.0880659774580176	-0.124814374276703	-0.218377904724942	-0.105672044290696	-0.369165527844053	-0.126668609567534	-0.17687257833739	-0.102777497113756	-0.128920122805705	-0.2201574577642	-0.089656215867134	-0.132537070060303	1.10813016756884	1.29743595549576	0.680945281170706	-0.226893311833211	-0.728819816707648	-0.3071540675837	-0.331836657545331	-0.524908932989776	-0.165401732858813	-0.971386298524316	-0.114636453960412	-0.257747693778537	-0.082335971224556	-0.200147458807832	-0.162444378574631	-0.23773543627031	-0.112295410134225	-0.0952345937921657	-0.0943994950374235	-0.218908361403922	-0.0788872957710618	-0.0755127364465748	-0.205074133994768	-0.0762804778722034	-0.255422863519748	-0.47684689153595	-0.0740629566659237	-0.246112948016423
CNSTM-068-C_TGCTACCAGGAGTAGA-1	rGBM-01	C1	Myeloid	-0.208850988174457	-0.146867706511399	-0.0888886192394701	-0.261801201622419	-0.191201860198897	-0.076677284181967	-0.0880659774580176	-0.124814374276703	-0.218377904724942	-0.105672044290696	-0.369165527844053	-0.126668609567534	-0.17687257833739	-0.102777497113756	0.793960916786849	-0.2201574577642	-0.089656215867134	-0.132537070060303	0.715400928267923	2.02393028948008	-0.179203539892313	0.695987727759343	-0.728819816707648	-0.3071540675837	-0.331836657545331	-0.524908932989776	-0.165401732858813	-0.971386298524316	-0.114636453960412	-0.257747693778537	-0.082335971224556	-0.200147458807832	-0.162444378574631	-0.23773543627031	-0.112295410134225	-0.0952345937921657	-0.0943994950374235	1.17561712038105	-0.0788872957710618	-0.0755127364465748	-0.205074133994768	-0.0762804778722034	-0.255422863519748	-0.47684689153595	-0.0740629566659237	-0.246112948016423
CNSTM-068-C_TGGACGCCACAGGAGT-1	rGBM-01	C3	TCells	-0.208850988174457	-0.146867706511399	-0.0888886192394701	-0.261801201622419	-0.191201860198897	-0.076677284181967	-0.0880659774580176	-0.124814374276703	-0.218377904724942	-0.105672044290696	-0.369165527844053	-0.126668609567534	-0.17687257833739	-0.102777497113756	-0.128920122805705	-0.2201574577642	-0.089656215867134	-0.132537070060303	-0.207480111324631	-0.75893679083982	-0.179203539892313	-0.226893311833211	-0.728819816707648	-0.3071540675837	-0.331836657545331	-0.524908932989776	-0.165401732858813	-0.971386298524316	-0.114636453960412	-0.257747693778537	-0.082335971224556	-0.200147458807832	-0.162444378574631	-0.23773543627031	-0.112295410134225	-0.0952345937921657	-0.0943994950374235	-0.218908361403922	-0.0788872957710618	-0.0755127364465748	-0.205074133994768	-0.0762804778722034	-0.255422863519748	-0.47684689153595	-0.0740629566659237	-0.246112948016423
CNSTM-068-C_TGTGTTTGTAGCCTAT-1	rGBM-01	C5	Oligo	-0.208850988174457	-0.146867706511399	-0.0888886192394701	-0.261801201622419	-0.191201860198897	-0.076677284181967	-0.0880659774580176	-0.124814374276703	-0.218377904724942	-0.105672044290696	1.8230966999205	-0.126668609567534	-0.17687257833739	-0.102777497113756	-0.128920122805705	-0.2201574577642	-0.089656215867134	-0.132537070060303	-0.207480111324631	-0.75893679083982	-0.179203539892313	-0.226893311833211	-0.728819816707648	-0.3071540675837	-0.331836657545331	-0.524908932989776	-0.165401732858813	-0.971386298524316	-0.114636453960412	-0.257747693778537	-0.082335971224556	-0.200147458807832	-0.162444378574631	-0.23773543627031	-0.112295410134225	-0.0952345937921657	-0.0943994950374235	-0.218908361403922	-0.0788872957710618	-0.0755127364465748	-0.205074133994768	-0.0762804778722034	-0.255422863519748	-0.47684689153595	-0.0740629566659237	-0.246112948016423
CNSTM-068-C_TTAGGACAGATCACGG-1	rGBM-01	C5	Oligo	-0.208850988174457	-0.146867706511399	-0.0888886192394701	-0.261801201622419	-0.191201860198897	-0.076677284181967	-0.0880659774580176	-0.124814374276703	-0.218377904724942	-0.105672044290696	1.03594485211668	-0.126668609567534	-0.17687257833739	-0.102777497113756	-0.128920122805705	-0.2201574577642	-0.089656215867134	-0.132537070060303	-0.207480111324631	-0.75893679083982	-0.179203539892313	-0.226893311833211	-0.728819816707648	-0.3071540675837	-0.331836657545331	-0.524908932989776	-0.165401732858813	-0.971386298524316	-0.114636453960412	-0.257747693778537	-0.082335971224556	-0.200147458807832	-0.162444378574631	-0.23773543627031	-0.112295410134225	-0.0952345937921657	-0.0943994950374235	-0.218908361403922	-0.0788872957710618	-0.0755127364465748	1.20003624596596	-0.0762804778722034	-0.255422863519748	-0.47684689153595	-0.0740629566659237	-0.246112948016423
CNSTM-068-D_AAAGCAAGTACTCAAC-1	rGBM-01	C1	Myeloid	-0.208850988174457	-0.146867706511399	-0.0888886192394701	-0.261801201622419	-0.191201860198897	-0.076677284181967	-0.0880659774580176	-0.124814374276703	-0.218377904724942	-0.105672044290696	-0.369165527844053	-0.126668609567534	-0.17687257833739	-0.102777497113756	0.555834019099946	-0.2201574577642	-0.089656215867134	-0.132537070060303	0.477274030581021	1.42331777661153	0.505550602013339	1.14678492647751	-0.728819816707648	-0.3071540675837	-0.331836657545331	-0.524908932989776	-0.165401732858813	-0.971386298524316	-0.114636453960412	-0.257747693778537	-0.082335971224556	-0.200147458807832	-0.162444378574631	-0.23773543627031	-0.112295410134225	-0.0952345937921657	-0.0943994950374235	-0.218908361403922	-0.0788872957710618	-0.0755127364465748	-0.205074133994768	-0.0762804778722034	-0.255422863519748	-0.47684689153595	-0.0740629566659237	0.438641193889229
CNSTM-068-D_AAAGTAGAGAGGGCTT-1	rGBM-01	C1	Myeloid	-0.208850988174457	0.704950801360008	-0.0888886192394701	0.590017306248988	-0.191201860198897	-0.076677284181967	-0.0880659774580176	-0.124814374276703	-0.218377904724942	-0.105672044290696	-0.369165527844053	-0.126668609567534	-0.17687257833739	-0.102777497113756	0.722898385065702	-0.2201574577642	-0.089656215867134	-0.132537070060303	0.644338396546776	2.61598551010714	-0.179203539892313	0.624925196038196	-0.728819816707648	-0.3071540675837	-0.331836657545331	-0.524908932989776	-0.165401732858813	-0.971386298524316	-0.114636453960412	-0.257747693778537	-0.082335971224556	-0.200147458807832	-0.162444378574631	-0.23773543627031	-0.112295410134225	-0.0952345937921657	-0.0943994950374235	-0.218908361403922	-0.0788872957710618	-0.0755127364465748	-0.205074133994768	-0.0762804778722034	-0.255422863519748	-0.47684689153595	-0.0740629566659237	-0.246112948016423
CNSTM-068-D_AACTGGTTCATTGCGA-1	rGBM-01	C1	Myeloid	-0.208850988174457	-0.146867706511399	-0.0888886192394701	-0.261801201622419	-0.191201860198897	-0.076677284181967	-0.0880659774580176	-0.124814374276703	-0.218377904724942	-0.105672044290696	-0.369165527844053	-0.126668609567534	-0.17687257833739	-0.102777497113756	-0.128920122805705	-0.2201574577642	-0.089656215867134	-0.132537070060303	0.824291326944403	2.63880510610423	-0.179203539892313	0.804878126435823	-0.728819816707648	-0.3071540675837	-0.331836657545331	0.506862505279258	-0.165401732858813	-0.971386298524316	-0.114636453960412	-0.257747693778537	-0.082335971224556	-0.200147458807832	-0.162444378574631	-0.23773543627031	-0.112295410134225	-0.0952345937921657	-0.0943994950374235	-0.218908361403922	0.952884142497972	-0.0755127364465748	0.826697304274266	-0.0762804778722034	-0.255422863519748	-0.47684689153595	-0.0740629566659237	-0.246112948016423
CNSTM-068-D_AAGCCGCCACGGACAA-1	rGBM-01	C1	Myeloid	-0.208850988174457	-0.146867706511399	-0.0888886192394701	-0.261801201622419	-0.191201860198897	-0.076677284181967	-0.0880659774580176	-0.124814374276703	-0.218377904724942	-0.105672044290696	-0.369165527844053	-0.126668609567534	-0.17687257833739	-0.102777497113756	0.745476678202456	-0.2201574577642	-0.089656215867134	-0.132537070060303	-0.207480111324631	2.82279494814763	-0.179203539892313	-0.226893311833211	-0.728819816707648	-0.3071540675837	0.542560143462831	-0.524908932989776	-0.165401732858813	-0.971386298524316	-0.114636453960412	-0.257747693778537	-0.082335971224556	-0.200147458807832	-0.162444378574631	-0.23773543627031	-0.112295410134225	-0.0952345937921657	-0.0943994950374235	-0.218908361403922	-0.0788872957710618	-0.0755127364465748	-0.205074133994768	-0.0762804778722034	-0.255422863519748	-0.47684689153595	-0.0740629566659237	-0.246112948016423
CNSTM-068-D_AAGTCTGAGTATTGGA-1	rGBM-01	C2	Glioma	0.662704758764543	-0.146867706511399	-0.0888886192394701	-0.261801201622419	-0.191201860198897	-0.076677284181967	-0.0880659774580176	-0.124814374276703	-0.218377904724942	-0.105672044290696	-0.369165527844053	0.744887137371465	0.694683168601609	-0.102777497113756	-0.128920122805705	-0.2201574577642	-0.089656215867134	-0.132537070060303	-0.207480111324631	-0.75893679083982	-0.179203539892313	-0.226893311833211	4.00422278883896	-0.3071540675837	-0.331836657545331	3.43501251334331	-0.165401732858813	0.358669493550693	-0.114636453960412	-0.257747693778537	-0.082335971224556	-0.200147458807832	-0.162444378574631	-0.23773543627031	-0.112295410134225	-0.0952345937921657	-0.0943994950374235	-0.218908361403922	-0.0788872957710618	-0.0755127364465748	1.12498165808024	-0.0762804778722034	-0.255422863519748	-0.47684689153595	-0.0740629566659237	-0.246112948016423
CNSTM-068-D_ACCGTAAGTCCATCCT-1	rGBM-01	C5	Oligo	-0.208850988174457	-0.146867706511399	-0.0888886192394701	-0.261801201622419	-0.191201860198897	-0.076677284181967	-0.0880659774580176	-0.124814374276703	-0.218377904724942	-0.105672044290696	1.9891203870977	-0.126668609567534	-0.17687257833739	-0.102777497113756	1.6265913552579	-0.2201574577642	-0.089656215867134	-0.132537070060303	-0.207480111324631	0.0279746712893937	0.607707922236901	0.560018150296003	-0.728819816707648	-0.3071540675837	-0.331836657545331	-0.524908932989776	-0.165401732858813	-0.971386298524316	0.672275008168802	-0.257747693778537	-0.082335971224556	-0.200147458807832	-0.162444378574631	-0.23773543627031	0.674616051994989	0.691676868337048	-0.0943994950374235	-0.218908361403922	-0.0788872957710618	-0.0755127364465748	-0.205074133994768	-0.0762804778722034	-0.255422863519748	-0.47684689153595	-0.0740629566659237	-0.246112948016423
CNSTM-068-D_ACGATACTCCAGTAGT-1	rGBM-01	C5	Oligo	-0.208850988174457	-0.146867706511399	-0.0888886192394701	-0.261801201622419	-0.191201860198897	-0.076677284181967	-0.0880659774580176	-0.124814374276703	-0.218377904724942	-0.105672044290696	1.27026781672752	-0.126668609567534	-0.17687257833739	-0.102777497113756	-0.128920122805705	-0.2201574577642	-0.089656215867134	-0.132537070060303	-0.207480111324631	0.567651643980708	-0.179203539892313	1.09969512298732	-0.728819816707648	-0.3071540675837	-0.331836657545331	-0.524908932989776	-0.165401732858813	-0.971386298524316	-0.114636453960412	-0.257747693778537	-0.082335971224556	-0.200147458807832	-0.162444378574631	-0.23773543627031	-0.112295410134225	-0.0952345937921657	-0.0943994950374235	-0.218908361403922	-0.0788872957710618	-0.0755127364465748	-0.205074133994768	-0.0762804778722034	-0.255422863519748	-0.47684689153595	-0.0740629566659237	-0.246112948016423
CNSTM-068-D_ACGATGTGTGTTGGGA-1	rGBM-01	C1	Myeloid	-0.208850988174457	-0.146867706511399	-0.0888886192394701	-0.261801201622419	-0.191201860198897	-0.076677284181967	-0.0880659774580176	-0.124814374276703	-0.218377904724942	-0.105672044290696	-0.369165527844053	-0.126668609567534	-0.17687257833739	-0.102777497113756	-0.128920122805705	-0.2201574577642	-0.089656215867134	-0.132537070060303	-0.207480111324631	2.43344324026332	1.64341929206046	-0.226893311833211	-0.728819816707648	-0.3071540675837	-0.331836657545331	-0.524908932989776	-0.165401732858813	-0.971386298524316	-0.114636453960412	-0.257747693778537	-0.082335971224556	-0.200147458807832	-0.162444378574631	-0.23773543627031	-0.112295410134225	-0.0952345937921657	-0.0943994950374235	1.06036680989573	-0.0788872957710618	-0.0755127364465748	-0.205074133994768	-0.0762804778722034	-0.255422863519748	-0.47684689153595	-0.0740629566659237	-0.246112948016423
CNSTM-068-D_ACGCAGCGTTACGCGC-1	rGBM-01	C1	Myeloid	0.399490022096042	-0.146867706511399	0.519452391031028	0.34653980864808	-0.191201860198897	-0.076677284181967	-0.0880659774580176	-0.124814374276703	-0.218377904724942	-0.105672044290696	-0.369165527844053	-0.126668609567534	-0.17687257833739	-0.102777497113756	-0.128920122805705	-0.2201574577642	-0.089656215867134	-0.132537070060303	0.400860898945867	0.224923369269497	-0.179203539892313	-0.226893311833211	-0.728819816707648	-0.3071540675837	-0.331836657545331	-0.524908932989776	-0.165401732858813	-0.971386298524316	-0.114636453960412	-0.257747693778537	-0.082335971224556	-0.200147458807832	-0.162444378574631	-0.23773543627031	-0.112295410134225	-0.0952345937921657	-0.0943994950374235	-0.218908361403922	-0.0788872957710618	-0.0755127364465748	0.40326687627573	-0.0762804778722034	-0.255422863519748	-0.47684689153595	-0.0740629566659237	-0.246112948016423
CNSTM-068-D_ACGGCCAAGCGTAGTG-1	rGBM-01	C5	Oligo	-0.208850988174457	-0.146867706511399	-0.0888886192394701	-0.261801201622419	-0.191201860198897	-0.076677284181967	1.1835846657005	-0.124814374276703	-0.218377904724942	-0.105672044290696	0.902485115314462	-0.126668609567534	-0.17687257833739	-0.102777497113756	-0.128920122805705	-0.2201574577642	-0.089656215867134	-0.132537070060303	-0.207480111324631	-0.75893679083982	-0.179203539892313	-0.226893311833211	1.08494087842587	-0.3071540675837	-0.331836657545331	0.746741710168739	-0.165401732858813	-0.971386298524316	-0.114636453960412	-0.257747693778537	-0.082335971224556	-0.200147458807832	-0.162444378574631	-0.23773543627031	-0.112295410134225	-0.0952345937921657	-0.0943994950374235	-0.218908361403922	-0.0788872957710618	1.19613790671194	-0.205074133994768	-0.0762804778722034	-0.255422863519748	-0.47684689153595	-0.0740629566659237	-0.246112948016423
CNSTM-068-D_ACGTCAAAGGCAATTA-1	rGBM-01	C2	Glioma	-0.208850988174457	-0.146867706511399	-0.0888886192394701	-0.261801201622419	-0.191201860198897	-0.076677284181967	-0.0880659774580176	-0.124814374276703	-0.218377904724942	-0.105672044290696	-0.369165527844053	1.13491386928918	-0.17687257833739	-0.102777497113756	-0.128920122805705	-0.2201574577642	-0.089656215867134	-0.132537070060303	-0.207480111324631	-0.75893679083982	-0.179203539892313	-0.226893311833211	1.68028684886399	-0.3071540675837	-0.331836657545331	1.62604066423288	-0.165401732858813	-0.971386298524316	-0.114636453960412	-0.257747693778537	-0.082335971224556	-0.200147458807832	-0.162444378574631	-0.23773543627031	-0.112295410134225	-0.0952345937921657	-0.0943994950374235	-0.218908361403922	-0.0788872957710618	-0.0755127364465748	-0.205074133994768	-0.0762804778722034	-0.255422863519748	-0.47684689153595	-0.0740629566659237	1.01546953084029
CNSTM-068-D_ACTGATGAGGCTATCT-1	rGBM-01	C1	Myeloid	-0.208850988174457	-0.146867706511399	-0.0888886192394701	-0.261801201622419	-0.191201860198897	-0.076677284181967	-0.0880659774580176	-0.124814374276703	-0.218377904724942	-0.105672044290696	-0.369165527844053	0.701733393829856	-0.17687257833739	-0.102777497113756	-0.128920122805705	-0.2201574577642	-0.089656215867134	-0.132537070060303	-0.207480111324631	2.5292090573726	-0.179203539892313	-0.226893311833211	-0.728819816707648	-0.3071540675837	0.49656534585206	-0.524908932989776	-0.165401732858813	-0.971386298524316	-0.114636453960412	-0.257747693778537	-0.082335971224556	-0.200147458807832	-0.162444378574631	-0.23773543627031	-0.112295410134225	-0.0952345937921657	-0.0943994950374235	-0.218908361403922	-0.0788872957710618	-0.0755127364465748	-0.205074133994768	-0.0762804778722034	-0.255422863519748	-0.47684689153595	-0.0740629566659237	-0.246112948016423
CNSTM-068-D_AGAGCTTCATCCGGGT-1	rGBM-01	C5	Oligo	-0.208850988174457	-0.146867706511399	-0.0888886192394701	-0.261801201622419	-0.191201860198897	-0.076677284181967	-0.0880659774580176	-0.124814374276703	-0.218377904724942	-0.105672044290696	0.955089027335601	-0.126668609567534	-0.17687257833739	-0.102777497113756	-0.128920122805705	-0.2201574577642	-0.089656215867134	-0.132537070060303	-0.207480111324631	-0.75893679083982	-0.179203539892313	-0.226893311833211	-0.728819816707648	-0.3071540675837	-0.331836657545331	-0.524908932989776	-0.165401732858813	-0.971386298524316	-0.114636453960412	-0.257747693778537	-0.082335971224556	-0.200147458807832	-0.162444378574631	-0.23773543627031	-0.112295410134225	1.22901996138749	-0.0943994950374235	-0.218908361403922	-0.0788872957710618	-0.0755127364465748	-0.205074133994768	-0.0762804778722034	1.06883169165991	-0.47684689153595	-0.0740629566659237	-0.246112948016423
CNSTM-068-D_AGAGCTTGTCCAGTGC-1	rGBM-01	C5	Oligo	-0.208850988174457	-0.146867706511399	-0.0888886192394701	-0.261801201622419	-0.191201860198897	-0.076677284181967	-0.0880659774580176	-0.124814374276703	-0.218377904724942	-0.105672044290696	1.51776837611736	-0.126668609567534	-0.17687257833739	-0.102777497113756	-0.128920122805705	-0.2201574577642	-0.089656215867134	-0.132537070060303	-0.207480111324631	-0.75893679083982	-0.179203539892313	1.10798987207452	-0.728819816707648	-0.3071540675837	-0.331836657545331	-0.524908932989776	-0.165401732858813	-0.971386298524316	-0.114636453960412	-0.257747693778537	-0.082335971224556	-0.200147458807832	-0.162444378574631	-0.23773543627031	1.22258777377351	-0.0952345937921657	-0.0943994950374235	-0.218908361403922	-0.0788872957710618	1.25937044746116	-0.205074133994768	-0.0762804778722034	-0.255422863519748	-0.47684689153595	-0.0740629566659237	-0.246112948016423
CNSTM-068-D_AGCAGCCAGCGATATA-1	rGBM-01	C7	Myeloid	-0.208850988174457	-0.146867706511399	-0.0888886192394701	-0.261801201622419	-0.191201860198897	-0.076677284181967	-0.0880659774580176	-0.124814374276703	-0.218377904724942	-0.105672044290696	-0.369165527844053	-0.126668609567534	-0.17687257833739	-0.102777497113756	-0.128920122805705	-0.2201574577642	-0.089656215867134	-0.132537070060303	-0.207480111324631	0.511422365149108	-0.179203539892313	-0.226893311833211	-0.728819816707648	-0.3071540675837	0.938522498443598	-0.524908932989776	-0.165401732858813	-0.971386298524316	-0.114636453960412	-0.257747693778537	-0.082335971224556	-0.200147458807832	1.1079147774143	-0.23773543627031	-0.112295410134225	-0.0952345937921657	-0.0943994950374235	-0.218908361403922	-0.0788872957710618	-0.0755127364465748	-0.205074133994768	-0.0762804778722034	1.01493629246918	-0.47684689153595	-0.0740629566659237	-0.246112948016423
CNSTM-068-D_AGCGTATTCTCAAACG-1	rGBM-01	C2	Glioma	0.444293678912856	-0.146867706511399	-0.0888886192394701	0.391343465464894	-0.191201860198897	-0.076677284181967	-0.0880659774580176	-0.124814374276703	-0.218377904724942	-0.105672044290696	-0.369165527844053	-0.126668609567534	1.14880148083509	-0.102777497113756	-0.128920122805705	-0.2201574577642	-0.089656215867134	-0.132537070060303	-0.207480111324631	-0.75893679083982	-0.179203539892313	-0.226893311833211	2.80272330634124	-0.3071540675837	-0.331836657545331	2.48832209136459	-0.165401732858813	0.752784712989854	-0.114636453960412	-0.257747693778537	-0.082335971224556	-0.200147458807832	-0.162444378574631	-0.23773543627031	-0.112295410134225	-0.0952345937921657	-0.0943994950374235	0.434236305683392	0.574257371316251	-0.0755127364465748	0.448070533092545	-0.0762804778722034	-0.255422863519748	-0.47684689153595	-0.0740629566659237	0.40703171907089
CNSTM-068-D_AGGGAGTCATTACGAC-1	rGBM-01	C7	Myeloid	-0.208850988174457	-0.146867706511399	-0.0888886192394701	0.254497018968998	-0.191201860198897	-0.076677284181967	-0.0880659774580176	-0.124814374276703	-0.218377904724942	-0.105672044290696	-0.369165527844053	-0.126668609567534	-0.17687257833739	-0.102777497113756	-0.128920122805705	-0.2201574577642	-0.089656215867134	-0.132537070060303	-0.207480111324631	2.62151800713902	-0.179203539892313	-0.226893311833211	-0.728819816707648	-0.3071540675837	0.184461563046086	-0.00861071239835975	-0.165401732858813	-0.971386298524316	-0.114636453960412	-0.257747693778537	-0.082335971224556	-0.200147458807832	-0.162444378574631	-0.23773543627031	-0.112295410134225	-0.0952345937921657	-0.0943994950374235	-0.218908361403922	-0.0788872957710618	-0.0755127364465748	0.902642581377852	-0.0762804778722034	-0.255422863519748	-0.47684689153595	-0.0740629566659237	-0.246112948016423
CNSTM-068-D_ATCCGAACAAGCCATT-1	rGBM-01	C1	Myeloid	-0.208850988174457	-0.146867706511399	-0.0888886192394701	-0.261801201622419	-0.191201860198897	-0.076677284181967	-0.0880659774580176	-0.124814374276703	-0.218377904724942	-0.105672044290696	-0.369165527844053	-0.126668609567534	-0.17687257833739	-0.102777497113756	-0.128920122805705	-0.2201574577642	-0.089656215867134	-0.132537070060303	-0.207480111324631	0.76988021211221	-0.179203539892313	-0.226893311833211	-0.728819816707648	-0.3071540675837	-0.331836657545331	-0.524908932989776	-0.165401732858813	-0.971386298524316	-0.114636453960412	-0.257747693778537	-0.082335971224556	-0.200147458807832	-0.162444378574631	-0.23773543627031	-0.112295410134225	-0.0952345937921657	-0.0943994950374235	-0.218908361403922	-0.0788872957710618	-0.0755127364465748	-0.205074133994768	-0.0762804778722034	-0.255422863519748	-0.47684689153595	-0.0740629566659237	-0.246112948016423
CNSTM-068-D_ATCCGAACACTGTGTA-1	rGBM-01	C2	Glioma	1.79207569949507	-0.146867706511399	-0.0888886192394701	-0.261801201622419	0.763915913096467	-0.076677284181967	-0.0880659774580176	-0.124814374276703	-0.218377904724942	-0.105672044290696	-0.369165527844053	0.82844916372783	1.25772452100818	-0.102777497113756	-0.128920122805705	0.734960315531164	-0.089656215867134	-0.132537070060303	-0.207480111324631	0.196180982455543	-0.179203539892313	-0.226893311833211	-0.728819816707648	-0.3071540675837	-0.331836657545331	-0.524908932989776	-0.165401732858813	1.52946231556802	-0.114636453960412	-0.257747693778537	0.872781802070807	-0.200147458807832	1.27215272077094	-0.23773543627031	-0.112295410134225	-0.0952345937921657	-0.0943994950374235	1.21568873794164	-0.0788872957710618	0.879605036848789	-0.205074133994768	-0.0762804778722034	-0.255422863519748	-0.47684689153595	-0.0740629566659237	-0.246112948016423
CNSTM-068-D_ATGGGAGTCTCCAGGG-1	rGBM-01	C5	Oligo	0.313915510661625	-0.146867706511399	-0.0888886192394701	-0.0556851536163332	-0.191201860198897	0.129438763824119	-0.0880659774580176	-0.124814374276703	-0.218377904724942	-0.105672044290696	0.280856605347554	0.25025408736889	0.345893920498692	-0.102777497113756	-0.128920122805705	-0.2201574577642	-0.089656215867134	-0.132537070060303	-0.00136406331854547	0.730238361332858	-0.179203539892313	-0.226893311833211	2.26683005096069	-0.3071540675837	-0.331836657545331	1.9199746309236	-0.165401732858813	0.99993909798273	0.0914795940456733	-0.0516316457724519	-0.082335971224556	-0.200147458807832	0.0436716694314545	-0.23773543627031	-0.112295410134225	0.281688103144259	-0.0943994950374235	-0.218908361403922	-0.0788872957710618	0.687383911443409	0.171848562941656	-0.0762804778722034	-0.255422863519748	-0.0999241945995253	-0.0740629566659237	0.276653550819659
CNSTM-068-D_CAACTAGAGAAGGTGA-1	rGBM-01	C5	Oligo	1.17516022420404	-0.146867706511399	-0.0888886192394701	0.29651056825676	0.367109909680282	-0.076677284181967	-0.0880659774580176	-0.124814374276703	-0.218377904724942	-0.105672044290696	0.189146242035125	1.04987905004689	0.381439191541788	-0.102777497113756	-0.128920122805705	-0.2201574577642	-0.089656215867134	-0.132537070060303	-0.207480111324631	0.155527839253104	-0.179203539892313	0.687571318259713	2.04091415417954	-0.3071540675837	-0.331836657545331	1.03083222607259	-0.165401732858813	0.205161361090112	0.443675315918766	-0.257747693778537	0.475975798654622	-0.200147458807832	0.395867391304547	-0.23773543627031	-0.112295410134225	-0.0952345937921657	-0.0943994950374235	0.695556268689003	-0.0788872957710618	-0.0755127364465748	-0.205074133994768	-0.0762804778722034	0.659041766573176	-0.47684689153595	-0.0740629566659237	-0.246112948016423
CNSTM-068-D_CAAGATCGTAAGGATT-1	rGBM-01	C5	Oligo	-0.208850988174457	-0.146867706511399	-0.0888886192394701	1.37191192229617	-0.191201860198897	-0.076677284181967	-0.0880659774580176	-0.124814374276703	-0.218377904724942	-0.105672044290696	1.26454759607453	-0.126668609567534	-0.17687257833739	-0.102777497113756	-0.128920122805705	-0.2201574577642	-0.089656215867134	-0.132537070060303	-0.207480111324631	-0.75893679083982	0.939678793893416	-0.226893311833211	-0.728819816707648	-0.3071540675837	-0.331836657545331	-0.524908932989776	-0.165401732858813	-0.971386298524316	-0.114636453960412	-0.257747693778537	-0.082335971224556	-0.200147458807832	-0.162444378574631	-0.23773543627031	-0.112295410134225	1.02364773999356	-0.0943994950374235	-0.218908361403922	-0.0788872957710618	-0.0755127364465748	-0.205074133994768	-0.0762804778722034	0.86345947026598	-0.47684689153595	-0.0740629566659237	-0.246112948016423
CNSTM-068-D_CAAGGCCCAATTGCTG-1	rGBM-01	C5	Oligo	-0.208850988174457	-0.146867706511399	1.07026251397428	-0.261801201622419	0.967949273014857	-0.076677284181967	-0.0880659774580176	-0.124814374276703	-0.218377904724942	-0.105672044290696	1.31249130952506	-0.126668609567534	0.982278554876363	-0.102777497113756	2.14823499044654	-0.2201574577642	-0.089656215867134	-0.132537070060303	-0.207480111324631	-0.75893679083982	-0.179203539892313	-0.226893311833211	-0.728819816707648	-0.3071540675837	-0.331836657545331	0.634242200223977	-0.165401732858813	-0.971386298524316	-0.114636453960412	-0.257747693778537	-0.082335971224556	-0.200147458807832	-0.162444378574631	-0.23773543627031	-0.112295410134225	-0.0952345937921657	-0.0943994950374235	-0.218908361403922	-0.0788872957710618	-0.0755127364465748	-0.205074133994768	-0.0762804778722034	-0.255422863519748	-0.47684689153595	-0.0740629566659237	-0.246112948016423
CNSTM-068-D_CAAGGCCTCGGGAGTA-1	rGBM-01	C5	Oligo	-0.208850988174457	-0.146867706511399	-0.0888886192394701	-0.261801201622419	-0.191201860198897	-0.076677284181967	-0.0880659774580176	-0.124814374276703	-0.218377904724942	-0.105672044290696	2.52857163975793	-0.126668609567534	-0.17687257833739	-0.102777497113756	-0.128920122805705	-0.2201574577642	-0.089656215867134	-0.132537070060303	-0.207480111324631	-0.75893679083982	-0.179203539892313	2.03137759284462	-0.728819816707648	-0.3071540675837	-0.331836657545331	-0.524908932989776	-0.165401732858813	-0.971386298524316	-0.114636453960412	-0.257747693778537	-0.082335971224556	-0.200147458807832	-0.162444378574631	-0.23773543627031	-0.112295410134225	-0.0952345937921657	-0.0943994950374235	-0.218908361403922	-0.0788872957710618	-0.0755127364465748	-0.205074133994768	-0.0762804778722034	-0.255422863519748	0.872656697220069	-0.0740629566659237	-0.246112948016423
CNSTM-068-D_CACACAACAGGGATTG-1	rGBM-01	C5	Oligo	0.695342762358425	-0.146867706511399	-0.0888886192394701	-0.261801201622419	-0.191201860198897	0.827516466350914	-0.0880659774580176	-0.124814374276703	-0.218377904724942	-0.105672044290696	0.535028222688828	-0.126668609567534	0.727321172195491	-0.102777497113756	-0.128920122805705	-0.2201574577642	-0.089656215867134	-0.132537070060303	-0.207480111324631	0.612213339347727	-0.179203539892313	-0.226893311833211	0.642330313479899	-0.3071540675837	-0.331836657545331	-0.524908932989776	-0.165401732858813	1.45249371200347	-0.114636453960412	-0.257747693778537	-0.082335971224556	-0.200147458807832	-0.162444378574631	-0.23773543627031	-0.112295410134225	-0.0952345937921657	-0.0943994950374235	-0.218908361403922	-0.0788872957710618	-0.0755127364465748	0.699119616538113	-0.0762804778722034	0.648770887013133	-0.47684689153595	-0.0740629566659237	-0.246112948016423
CNSTM-068-D_CACATTTGTTTCCACC-1	rGBM-01	C2	Glioma	0.537273461350049	-0.146867706511399	-0.0888886192394701	-0.261801201622419	-0.191201860198897	-0.076677284181967	-0.0880659774580176	-0.124814374276703	-0.218377904724942	-0.105672044290696	-0.369165527844053	0.187852880226772	0.730746720689101	-0.102777497113756	-0.128920122805705	-0.2201574577642	-0.089656215867134	-0.132537070060303	0.345949478330784	1.32330980176762	-0.179203539892313	0.0876281779610947	0.817899325288983	-0.3071540675837	-0.331836657545331	-0.524908932989776	-0.165401732858813	-0.22526184899981	-0.114636453960412	-0.257747693778537	-0.082335971224556	-0.200147458807832	-0.162444378574631	-0.23773543627031	-0.112295410134225	0.458194995863249	0.220121994756882	-0.218908361403922	-0.0788872957710618	0.47791685320884	0.348355455660647	0.238241011922102	-0.255422863519748	-0.47684689153595	-0.0740629566659237	0.0684085417778828
CNSTM-068-D_CACCTTGCACATGGGA-1	rGBM-01	C1	Myeloid	-0.208850988174457	-0.146867706511399	-0.0888886192394701	-0.261801201622419	-0.191201860198897	-0.076677284181967	-0.0880659774580176	-0.124814374276703	-0.218377904724942	-0.105672044290696	-0.369165527844053	-0.126668609567534	-0.17687257833739	-0.102777497113756	-0.128920122805705	-0.2201574577642	-0.089656215867134	-0.132537070060303	-0.207480111324631	1.00838560308663	-0.179203539892313	-0.226893311833211	-0.728819816707648	-0.3071540675837	-0.331836657545331	-0.524908932989776	-0.165401732858813	-0.971386298524316	-0.114636453960412	-0.257747693778537	-0.082335971224556	-0.200147458807832	-0.162444378574631	-0.23773543627031	-0.112295410134225	-0.0952345937921657	-0.0943994950374235	-0.218908361403922	-0.0788872957710618	-0.0755127364465748	-0.205074133994768	-0.0762804778722034	-0.255422863519748	-0.47684689153595	-0.0740629566659237	-0.246112948016423
CNSTM-068-D_CACTCCATCAACACTG-1	rGBM-01	C2	Glioma	0.151806980106437	-0.146867706511399	0.271769349041423	0.363359183521302	-0.191201860198897	0.548483100961754	0.272591990822876	-0.124814374276703	-0.218377904724942	-0.105672044290696	-0.369165527844053	0.233989358713359	0.44828780680633	-0.102777497113756	-0.128920122805705	0.140500510516694	-0.089656215867134	-0.132537070060303	-0.207480111324631	2.12790873481152	0.181454428388581	0.133764656447683	2.87151172877558	-0.3071540675837	0.0288213107355629	1.87191982893574	-0.165401732858813	-0.610728330243422	-0.114636453960412	-0.257747693778537	-0.082335971224556	-0.200147458807832	-0.162444378574631	0.122922532010584	-0.112295410134225	0.265423374488728	-0.0943994950374235	0.406252023739799	-0.0788872957710618	-0.0755127364465748	-0.205074133994768	-0.0762804778722034	0.105235104761145	1.19888951146683	-0.0740629566659237	1.64783398791966
CNSTM-068-D_CAGCAGCTCTCTGTCG-1	rGBM-01	C1	Myeloid	-0.208850988174457	-0.146867706511399	-0.0888886192394701	-0.261801201622419	-0.191201860198897	-0.076677284181967	-0.0880659774580176	-0.124814374276703	-0.218377904724942	-0.105672044290696	-0.369165527844053	-0.126668609567534	-0.17687257833739	-0.102777497113756	-0.128920122805705	-0.2201574577642	-0.089656215867134	-0.132537070060303	0.33961536147632	1.51717213084497	-0.179203539892313	-0.226893311833211	-0.728819816707648	-0.3071540675837	-0.331836657545331	-0.524908932989776	-0.165401732858813	-0.971386298524316	-0.114636453960412	-0.257747693778537	-0.082335971224556	-0.200147458807832	-0.162444378574631	-0.23773543627031	-0.112295410134225	-0.0952345937921657	-0.0943994950374235	-0.218908361403922	-0.0788872957710618	-0.0755127364465748	-0.205074133994768	-0.0762804778722034	-0.255422863519748	-0.47684689153595	-0.0740629566659237	-0.246112948016423
CNSTM-068-D_CAGGTGCTCGTCTGAA-1	rGBM-01	C1	Myeloid	-0.208850988174457	-0.146867706511399	-0.0888886192394701	0.327697242878172	-0.191201860198897	-0.076677284181967	-0.0880659774580176	-0.124814374276703	-0.218377904724942	-0.105672044290696	-0.369165527844053	-0.126668609567534	-0.17687257833739	-0.102777497113756	1.09757265051451	-0.2201574577642	-0.089656215867134	-0.132537070060303	-0.207480111324631	2.32664440837946	-0.179203539892313	0.36260513266738	-0.728819816707648	-0.3071540675837	-0.331836657545331	-0.524908932989776	-0.165401732858813	-0.971386298524316	-0.114636453960412	-0.257747693778537	-0.082335971224556	-0.200147458807832	-0.162444378574631	-0.23773543627031	-0.112295410134225	-0.0952345937921657	-0.0943994950374235	-0.218908361403922	-0.0788872957710618	-0.0755127364465748	-0.205074133994768	-0.0762804778722034	-0.255422863519748	-0.47684689153595	-0.0740629566659237	-0.246112948016423
CNSTM-068-D_CATCAAGCATCGGACC-1	rGBM-01	C5	Oligo	-0.208850988174457	-0.146867706511399	-0.0888886192394701	-0.261801201622419	-0.191201860198897	-0.076677284181967	-0.0880659774580176	-0.124814374276703	-0.218377904724942	-0.105672044290696	1.12050616521753	-0.126668609567534	-0.17687257833739	-0.102777497113756	-0.128920122805705	-0.2201574577642	-0.089656215867134	-0.132537070060303	0.555758741308967	2.25995624767538	-0.179203539892313	0.536345540800387	-0.728819816707648	-0.3071540675837	-0.331836657545331	-0.524908932989776	-0.165401732858813	-0.971386298524316	-0.114636453960412	-0.257747693778537	-0.082335971224556	-0.200147458807832	-0.162444378574631	-0.23773543627031	-0.112295410134225	-0.0952345937921657	-0.0943994950374235	-0.218908361403922	-0.0788872957710618	0.687726116187023	-0.205074133994768	-0.0762804778722034	-0.255422863519748	-0.47684689153595	-0.0740629566659237	-0.246112948016423
CNSTM-068-D_CATCGGGGTCCCGACA-1	rGBM-01	C1	Myeloid	-0.208850988174457	-0.146867706511399	-0.0888886192394701	-0.261801201622419	-0.191201860198897	-0.076677284181967	-0.0880659774580176	-0.124814374276703	-0.218377904724942	-0.105672044290696	-0.369165527844053	-0.126668609567534	-0.17687257833739	-0.102777497113756	-0.128920122805705	-0.2201574577642	-0.089656215867134	-0.132537070060303	-0.207480111324631	2.45585209588051	1.1169848138489	-0.226893311833211	-0.728819816707648	-0.3071540675837	0.513030514216326	-0.524908932989776	-0.165401732858813	-0.971386298524316	-0.114636453960412	-0.257747693778537	-0.082335971224556	-0.200147458807832	-0.162444378574631	-0.23773543627031	-0.112295410134225	-0.0952345937921657	-0.0943994950374235	-0.218908361403922	-0.0788872957710618	-0.0755127364465748	-0.205074133994768	-0.0762804778722034	-0.255422863519748	-0.47684689153595	-0.0740629566659237	-0.246112948016423
CNSTM-068-D_CATCGGGGTGATGTCT-1	rGBM-01	C5	Oligo	-0.208850988174457	-0.146867706511399	1.28193254773812	-0.261801201622419	-0.191201860198897	-0.076677284181967	-0.0880659774580176	-0.124814374276703	-0.218377904724942	-0.105672044290696	-0.369165527844053	-0.126668609567534	-0.17687257833739	1.26804366986383	-0.128920122805705	-0.2201574577642	-0.089656215867134	1.23828409691729	-0.207480111324631	-0.75893679083982	-0.179203539892313	-0.226893311833211	0.642001350269943	-0.3071540675837	-0.331836657545331	-0.524908932989776	-0.165401732858813	-0.971386298524316	-0.114636453960412	-0.257747693778537	-0.082335971224556	-0.200147458807832	-0.162444378574631	-0.23773543627031	-0.112295410134225	-0.0952345937921657	-0.0943994950374235	-0.218908361403922	-0.0788872957710618	-0.0755127364465748	-0.205074133994768	-0.0762804778722034	-0.255422863519748	-0.47684689153595	-0.0740629566659237	-0.246112948016423
CNSTM-068-D_CATTATCGTCGGCTCA-1	rGBM-01	C5	Oligo	-0.208850988174457	-0.146867706511399	-0.0888886192394701	-0.261801201622419	-0.191201860198897	-0.076677284181967	-0.0880659774580176	-0.124814374276703	-0.218377904724942	-0.105672044290696	0.0397287313803373	-0.126668609567534	-0.17687257833739	0.306116762110634	0.279974136418685	-0.2201574577642	-0.089656215867134	-0.132537070060303	-0.207480111324631	1.19576752915762	-0.179203539892313	0.471393195804263	-0.728819816707648	-0.3071540675837	-0.331836657545331	-0.524908932989776	-0.165401732858813	-0.971386298524316	-0.114636453960412	-0.257747693778537	-0.082335971224556	-0.200147458807832	-0.162444378574631	-0.23773543627031	0.296598849090165	-0.0952345937921657	-0.0943994950374235	-0.218908361403922	-0.0788872957710618	-0.0755127364465748	-0.205074133994768	-0.0762804778722034	-0.255422863519748	-0.47684689153595	-0.0740629566659237	-0.246112948016423
CNSTM-068-D_CCCTCCTCACAGGCCT-1	rGBM-01	C5	Oligo	-0.208850988174457	-0.146867706511399	-0.0888886192394701	-0.261801201622419	-0.191201860198897	-0.076677284181967	-0.0880659774580176	-0.124814374276703	-0.218377904724942	-0.105672044290696	1.84410009373453	-0.126668609567534	-0.17687257833739	-0.102777497113756	-0.128920122805705	-0.2201574577642	-0.089656215867134	-0.132537070060303	-0.207480111324631	0.553489758094924	-0.179203539892313	-0.226893311833211	0.583606732227097	-0.3071540675837	-0.331836657545331	-0.524908932989776	-0.165401732858813	-0.971386298524316	-0.114636453960412	-0.257747693778537	-0.082335971224556	-0.200147458807832	-0.162444378574631	-0.23773543627031	-0.112295410134225	-0.0952345937921657	-0.0943994950374235	-0.218908361403922	-0.0788872957710618	-0.0755127364465748	-0.205074133994768	-0.0762804778722034	-0.255422863519748	0.835579657398795	-0.0740629566659237	-0.246112948016423
CNSTM-068-D_CCGTACTGTTTGTTTC-1	rGBM-01	C5	Oligo	0.174804241896177	-0.146867706511399	-0.0888886192394701	0.121854028448215	-0.191201860198897	-0.076677284181967	-0.0880659774580176	-0.124814374276703	-0.218377904724942	-0.105672044290696	1.36715056754227	0.75001525155134	0.206782651733243	0.280877732956877	-0.128920122805705	-0.2201574577642	-0.089656215867134	0.25111816001033	-0.207480111324631	-0.75893679083982	-0.179203539892313	0.433358042031385	1.29232382278778	-0.3071540675837	-0.331836657545331	-0.524908932989776	-0.165401732858813	0.365149416130513	-0.114636453960412	-0.257747693778537	-0.082335971224556	-0.200147458807832	-0.162444378574631	-0.23773543627031	0.271359819936409	-0.0952345937921657	-0.0943994950374235	0.835597874634825	0.304767934299572	0.801171124672299	0.178581096075865	-0.0762804778722034	-0.255422863519748	-0.47684689153595	-0.0740629566659237	-0.246112948016423
CNSTM-068-D_CCGTTCAAGAATCTCC-1	rGBM-01	C5	Oligo	-0.208850988174457	-0.146867706511399	-0.0888886192394701	-0.261801201622419	-0.191201860198897	-0.076677284181967	-0.0880659774580176	-0.124814374276703	-0.218377904724942	-0.105672044290696	1.42908162711587	-0.126668609567534	-0.17687257833739	-0.102777497113756	-0.128920122805705	-0.2201574577642	-0.089656215867134	-0.132537070060303	-0.207480111324631	-0.75893679083982	-0.179203539892313	-0.226893311833211	0.529506598236837	-0.3071540675837	-0.331836657545331	-0.524908932989776	-0.165401732858813	-0.971386298524316	-0.114636453960412	-0.257747693778537	-0.082335971224556	-0.200147458807832	-0.162444378574631	-0.23773543627031	-0.112295410134225	-0.0952345937921657	-0.0943994950374235	-0.218908361403922	-0.0788872957710618	-0.0755127364465748	-0.205074133994768	-0.0762804778722034	-0.255422863519748	-0.47684689153595	-0.0740629566659237	-0.246112948016423
CNSTM-068-D_CCGTTCAGTACATCCA-1	rGBM-01	C1	Myeloid	-0.208850988174457	-0.146867706511399	-0.0888886192394701	0.583065970139238	-0.191201860198897	-0.076677284181967	-0.0880659774580176	-0.124814374276703	-0.218377904724942	-0.105672044290696	-0.369165527844053	-0.126668609567534	-0.17687257833739	-0.102777497113756	0.715947048955951	-0.2201574577642	-0.089656215867134	-0.132537070060303	-0.207480111324631	2.91742438059168	-0.179203539892313	-0.226893311833211	0.116047355054009	-0.3071540675837	-0.331836657545331	-0.524908932989776	-0.165401732858813	-0.971386298524316	-0.114636453960412	-0.257747693778537	-0.082335971224556	-0.200147458807832	-0.162444378574631	-0.23773543627031	-0.112295410134225	-0.0952345937921657	-0.0943994950374235	-0.218908361403922	-0.0788872957710618	-0.0755127364465748	0.639793037766889	-0.0762804778722034	-0.255422863519748	-0.47684689153595	-0.0740629566659237	-0.246112948016423
CNSTM-068-D_CCTACACAGCCACGCT-1	rGBM-01	C5	Oligo	-0.208850988174457	-0.146867706511399	-0.0888886192394701	0.642042770206196	-0.191201860198897	-0.076677284181967	-0.0880659774580176	-0.124814374276703	-0.218377904724942	-0.105672044290696	0.534678443984562	-0.126668609567534	0.726971393491225	-0.102777497113756	-0.128920122805705	-0.2201574577642	-0.089656215867134	-0.132537070060303	-0.207480111324631	0.144907180988795	-0.179203539892313	-0.226893311833211	3.87061483985466	-0.3071540675837	-0.331836657545331	2.98123900811925	-0.165401732858813	-0.971386298524316	-0.114636453960412	-0.257747693778537	-0.082335971224556	-0.200147458807832	-0.162444378574631	-0.23773543627031	-0.112295410134225	-0.0952345937921657	-0.0943994950374235	-0.218908361403922	-0.0788872957710618	-0.0755127364465748	-0.205074133994768	-0.0762804778722034	-0.255422863519748	-0.47684689153595	-0.0740629566659237	0.657731023812192
CNSTM-068-D_CCTAGCTGTCCGTTAA-1	rGBM-01	C1	Myeloid	-0.208850988174457	-0.146867706511399	-0.0888886192394701	-0.261801201622419	-0.191201860198897	-0.076677284181967	-0.0880659774580176	-0.124814374276703	-0.218377904724942	-0.105672044290696	-0.369165527844053	-0.126668609567534	-0.17687257833739	-0.102777497113756	-0.128920122805705	-0.2201574577642	-0.089656215867134	-0.132537070060303	-0.207480111324631	1.42783202186802	0.769080958304021	0.721391186363123	-0.728819816707648	-0.3071540675837	0.616447840651003	-0.524908932989776	-0.165401732858813	-0.971386298524316	-0.114636453960412	-0.257747693778537	-0.082335971224556	-0.200147458807832	-0.162444378574631	-0.23773543627031	-0.112295410134225	-0.0952345937921657	-0.0943994950374235	-0.218908361403922	-0.0788872957710618	-0.0755127364465748	0.743210364201565	-0.0762804778722034	-0.255422863519748	-0.47684689153595	-0.0740629566659237	-0.246112948016423
CNSTM-068-D_CCTTCGACAAGCCGTC-1	rGBM-01	C5	Oligo	-0.208850988174457	0.585963647135907	0.643942734407836	-0.261801201622419	-0.191201860198897	-0.076677284181967	-0.0880659774580176	-0.124814374276703	-0.218377904724942	-0.105672044290696	1.48788547587671	-0.126668609567534	-0.17687257833739	-0.102777497113756	1.02226198453277	-0.2201574577642	-0.089656215867134	-0.132537070060303	-0.207480111324631	-0.0261054371925139	-0.179203539892313	-0.226893311833211	0.00401153693965839	-0.3071540675837	-0.331836657545331	-0.524908932989776	-0.165401732858813	-0.971386298524316	-0.114636453960412	-0.257747693778537	-0.082335971224556	-0.200147458807832	-0.162444378574631	-0.23773543627031	0.620535943513082	-0.0952345937921657	-0.0943994950374235	-0.218908361403922	-0.0788872957710618	-0.0755127364465748	-0.205074133994768	-0.0762804778722034	-0.255422863519748	-0.47684689153595	-0.0740629566659237	-0.246112948016423
CNSTM-068-D_CGACCTTTCCCTCAGT-1	rGBM-01	C5	Oligo	-0.208850988174457	-0.146867706511399	0.952392737689531	-0.261801201622419	-0.191201860198897	-0.076677284181967	-0.0880659774580176	-0.124814374276703	-0.218377904724942	-0.105672044290696	1.17107002321022	-0.126668609567534	-0.17687257833739	-0.102777497113756	-0.128920122805705	-0.2201574577642	-0.089656215867134	0.908744286868698	-0.207480111324631	-0.75893679083982	-0.179203539892313	1.31334223922106	-0.728819816707648	-0.3071540675837	-0.331836657545331	-0.524908932989776	-0.165401732858813	-0.971386298524316	-0.114636453960412	-0.257747693778537	-0.082335971224556	-0.200147458807832	-0.162444378574631	-0.23773543627031	1.42794014092004	0.946046763136835	-0.0943994950374235	-0.218908361403922	-0.0788872957710618	-0.0755127364465748	-0.205074133994768	-0.0762804778722034	-0.255422863519748	-0.47684689153595	-0.0740629566659237	-0.246112948016423
CNSTM-068-D_CGCTGGATCATGTCTT-1	rGBM-01	C5	Oligo	-0.208850988174457	-0.146867706511399	-0.0888886192394701	-0.261801201622419	-0.191201860198897	-0.076677284181967	-0.0880659774580176	-0.124814374276703	-0.218377904724942	-0.105672044290696	0.946843956197364	-0.126668609567534	-0.17687257833739	-0.102777497113756	-0.128920122805705	-0.2201574577642	-0.089656215867134	-0.132537070060303	-0.207480111324631	-0.75893679083982	1.68596528812728	-0.226893311833211	1.13634901131195	-0.3071540675837	-0.331836657545331	-0.524908932989776	-0.165401732858813	0.893782529495281	-0.114636453960412	-0.257747693778537	-0.082335971224556	-0.200147458807832	1.15356510546679	-0.23773543627031	-0.112295410134225	-0.0952345937921657	-0.0943994950374235	-0.218908361403922	-0.0788872957710618	1.78965609157302	-0.205074133994768	-0.0762804778722034	-0.255422863519748	-0.47684689153595	-0.0740629566659237	-0.246112948016423
CNSTM-068-D_CGGACACGTGCAGGTA-1	rGBM-01	C4	Myeloid	-0.208850988174457	-0.146867706511399	-0.0888886192394701	-0.261801201622419	-0.191201860198897	-0.076677284181967	-0.0880659774580176	-0.124814374276703	-0.218377904724942	-0.105672044290696	-0.369165527844053	-0.126668609567534	-0.17687257833739	-0.102777497113756	0.85767464751357	-0.2201574577642	-0.089656215867134	-0.132537070060303	-0.207480111324631	1.48288174427712	-0.179203539892313	-0.226893311833211	-0.728819816707648	-0.3071540675837	-0.331836657545331	-0.524908932989776	-0.165401732858813	-0.971386298524316	-0.114636453960412	-0.257747693778537	-0.082335971224556	-0.200147458807832	-0.162444378574631	-0.23773543627031	-0.112295410134225	-0.0952345937921657	-0.0943994950374235	-0.218908361403922	-0.0788872957710618	-0.0755127364465748	-0.205074133994768	-0.0762804778722034	-0.255422863519748	-0.47684689153595	-0.0740629566659237	-0.246112948016423
CNSTM-068-D_CGTAGGCCAAGTTCTG-1	rGBM-01	C4	Myeloid	-0.208850988174457	-0.146867706511399	-0.0888886192394701	-0.261801201622419	-0.191201860198897	-0.076677284181967	-0.0880659774580176	-0.124814374276703	-0.218377904724942	-0.105672044290696	-0.369165527844053	-0.126668609567534	-0.17687257833739	-0.102777497113756	-0.128920122805705	-0.2201574577642	-0.089656215867134	-0.132537070060303	-0.207480111324631	1.01969425421378	-0.179203539892313	-0.226893311833211	-0.728819816707648	-0.3071540675837	-0.331836657545331	-0.524908932989776	-0.165401732858813	-0.971386298524316	-0.114636453960412	-0.257747693778537	-0.082335971224556	-0.200147458807832	-0.162444378574631	-0.23773543627031	-0.112295410134225	-0.0952345937921657	-0.0943994950374235	-0.218908361403922	-0.0788872957710618	-0.0755127364465748	-0.205074133994768	-0.0762804778722034	-0.255422863519748	-0.47684689153595	-0.0740629566659237	-0.246112948016423
CNSTM-068-D_CGTCTACTCCGGGTGT-1	rGBM-01	C1	Myeloid	-0.208850988174457	-0.146867706511399	-0.0888886192394701	0.625417968238113	-0.191201860198897	-0.076677284181967	-0.0880659774580176	-0.124814374276703	-0.218377904724942	-0.105672044290696	-0.369165527844053	-0.126668609567534	-0.17687257833739	-0.102777497113756	-0.128920122805705	-0.2201574577642	-0.089656215867134	-0.132537070060303	-0.207480111324631	1.96784839337775	-0.179203539892313	-0.226893311833211	-0.728819816707648	-0.3071540675837	-0.331836657545331	-0.524908932989776	-0.165401732858813	-0.971386298524316	-0.114636453960412	-0.257747693778537	-0.082335971224556	-0.200147458807832	-0.162444378574631	-0.23773543627031	-0.112295410134225	-0.0952345937921657	0.792819674823108	-0.218908361403922	-0.0788872957710618	-0.0755127364465748	0.682145035865763	-0.0762804778722034	-0.255422863519748	-0.47684689153595	-0.0740629566659237	-0.246112948016423
CNSTM-068-D_CGTTCTGCAGGGTACA-1	rGBM-01	C1	Myeloid	-0.208850988174457	-0.146867706511399	-0.0888886192394701	-0.261801201622419	-0.191201860198897	-0.076677284181967	-0.0880659774580176	-0.124814374276703	-0.218377904724942	-0.105672044290696	-0.369165527844053	-0.126668609567534	-0.17687257833739	-0.102777497113756	-0.128920122805705	-0.2201574577642	-0.089656215867134	-0.132537070060303	-0.207480111324631	3.40911135969564	1.03129526238278	-0.226893311833211	-0.728819816707648	-0.3071540675837	-0.331836657545331	-0.524908932989776	-0.165401732858813	-0.971386298524316	-0.114636453960412	-0.257747693778537	-0.082335971224556	-0.200147458807832	-0.162444378574631	-0.23773543627031	-0.112295410134225	-0.0952345937921657	-0.0943994950374235	-0.218908361403922	-0.0788872957710618	-0.0755127364465748	-0.205074133994768	-0.0762804778722034	-0.255422863519748	-0.47684689153595	-0.0740629566659237	-0.246112948016423
CNSTM-068-D_CTAACTTCACCCTATC-1	rGBM-01	C5	Oligo	0.463701884886745	-0.146867706511399	-0.0888886192394701	0.0156367318307981	-0.191201860198897	-0.076677284181967	-0.0880659774580176	-0.124814374276703	0.276006342880528	-0.105672044290696	-0.091727594390836	-0.126668609567534	-0.17687257833739	-0.102777497113756	-0.128920122805705	0.27422678984127	-0.089656215867134	0.144900863392913	-0.207480111324631	0.196082618997174	-0.179203539892313	-0.226893311833211	3.00711635224507	-0.3071540675837	-0.331836657545331	0.430110476847218	-0.165401732858813	0.890466777308754	0.162801479492805	-0.257747693778537	-0.082335971224556	-0.200147458807832	-0.162444378574631	-0.23773543627031	-0.112295410134225	0.182203339661051	-0.0943994950374235	0.604818217041839	-0.0788872957710618	-0.0755127364465748	0.969946398741011	-0.0762804778722034	0.0220150699334686	-0.47684689153595	-0.0740629566659237	0.031324985436794
CNSTM-068-D_CTAAGACGTGGTACAG-1	rGBM-01	C5	Oligo	-0.208850988174457	-0.146867706511399	-0.0888886192394701	-0.261801201622419	-0.191201860198897	-0.076677284181967	-0.0880659774580176	-0.124814374276703	-0.218377904724942	-0.105672044290696	1.00385216875884	-0.126668609567534	-0.17687257833739	-0.102777497113756	-0.128920122805705	-0.2201574577642	-0.089656215867134	-0.132537070060303	-0.207480111324631	-0.75893679083982	1.19381415671058	1.14612438476968	1.20190252980189	-0.3071540675837	-0.331836657545331	-0.524908932989776	-0.165401732858813	-0.971386298524316	-0.114636453960412	-0.257747693778537	-0.082335971224556	-0.200147458807832	-0.162444378574631	-0.23773543627031	1.81842693637531	-0.0952345937921657	-0.0943994950374235	-0.218908361403922	-0.0788872957710618	-0.0755127364465748	-0.205074133994768	-0.0762804778722034	-0.255422863519748	-0.47684689153595	-0.0740629566659237	-0.246112948016423
CNSTM-068-D_CTAGCCTAGCTACCTA-1	rGBM-01	C11	BCells	-0.208850988174457	-0.146867706511399	-0.0888886192394701	1.30765125004872	-0.191201860198897	-0.076677284181967	-0.0880659774580176	-0.124814374276703	-0.218377904724942	-0.105672044290696	-0.369165527844053	-0.126668609567534	-0.17687257833739	-0.102777497113756	-0.128920122805705	-0.2201574577642	-0.089656215867134	-0.132537070060303	-0.207480111324631	-0.75893679083982	-0.179203539892313	-0.226893311833211	-0.728819816707648	-0.3071540675837	-0.331836657545331	0.0408612539490909	-0.165401732858813	-0.971386298524316	-0.114636453960412	-0.257747693778537	-0.082335971224556	-0.200147458807832	-0.162444378574631	-0.23773543627031	-0.112295410134225	-0.0952345937921657	-0.0943994950374235	-0.218908361403922	-0.0788872957710618	-0.0755127364465748	-0.205074133994768	-0.0762804778722034	-0.255422863519748	-0.47684689153595	-0.0740629566659237	-0.246112948016423
CNSTM-068-D_CTCAGAATCGTTTAGG-1	rGBM-01	C3	TCells	-0.208850988174457	-0.146867706511399	-0.0888886192394701	-0.261801201622419	-0.191201860198897	-0.076677284181967	-0.0880659774580176	-0.124814374276703	-0.218377904724942	-0.105672044290696	-0.369165527844053	-0.126668609567534	-0.17687257833739	-0.102777497113756	-0.128920122805705	-0.2201574577642	-0.089656215867134	-0.132537070060303	-0.207480111324631	0.324702798889713	-0.179203539892313	-0.226893311833211	-0.728819816707648	-0.3071540675837	-0.331836657545331	-0.524908932989776	-0.165401732858813	-0.971386298524316	-0.114636453960412	-0.257747693778537	-0.082335971224556	-0.200147458807832	-0.162444378574631	-0.23773543627031	-0.112295410134225	-0.0952345937921657	-0.0943994950374235	-0.218908361403922	-0.0788872957710618	-0.0755127364465748	-0.205074133994768	-0.0762804778722034	-0.255422863519748	-0.47684689153595	-0.0740629566659237	-0.246112948016423
CNSTM-068-D_CTCCTAGAGTGAACGC-1	rGBM-01	C1	Myeloid	-0.208850988174457	-0.146867706511399	-0.0888886192394701	-0.261801201622419	-0.191201860198897	-0.076677284181967	-0.0880659774580176	-0.124814374276703	-0.218377904724942	-0.105672044290696	-0.369165527844053	-0.126668609567534	-0.17687257833739	-0.102777497113756	-0.128920122805705	-0.2201574577642	-0.089656215867134	-0.132537070060303	-0.207480111324631	1.78003708021846	-0.179203539892313	-0.226893311833211	-0.728819816707648	-0.3071540675837	1.1345004112481	0.45592032002195	-0.165401732858813	-0.971386298524316	-0.114636453960412	-0.257747693778537	-0.082335971224556	-0.200147458807832	-0.162444378574631	-0.23773543627031	-0.112295410134225	-0.0952345937921657	-0.0943994950374235	-0.218908361403922	-0.0788872957710618	-0.0755127364465748	-0.205074133994768	-0.0762804778722034	-0.255422863519748	-0.47684689153595	-0.0740629566659237	-0.246112948016423
CNSTM-068-D_CTCCTAGGTTTGACTG-1	rGBM-01	C5	Oligo	0.214532844108025	0.276516125771083	-0.0888886192394701	0.45810508079325	0.232181972083586	-0.076677284181967	-0.0880659774580176	-0.124814374276703	0.205005927557541	-0.105672044290696	0.57915126095698	-0.126668609567534	-0.17687257833739	-0.102777497113756	-0.128920122805705	-0.2201574577642	-0.089656215867134	-0.132537070060303	-0.207480111324631	-0.335552958557338	0.244180292390169	0.196490520449271	1.10714845185543	-0.3071540675837	-0.331836657545331	-0.101525100707294	-0.165401732858813	1.21542930667065	-0.114636453960412	-0.257747693778537	-0.082335971224556	-0.200147458807832	0.557461903841037	0.185648396012173	-0.112295410134225	0.853082195008867	-0.0943994950374235	0.204475470878561	-0.0788872957710618	0.347871095835907	0.743242654806264	0.347103354410279	-0.255422863519748	-0.47684689153595	-0.0740629566659237	-0.246112948016423
CNSTM-068-D_CTCGGAGCAGCCAATT-1	rGBM-01	C1	Myeloid	-0.208850988174457	-0.146867706511399	0.803487295465725	-0.261801201622419	-0.191201860198897	-0.076677284181967	-0.0880659774580176	-0.124814374276703	-0.218377904724942	-0.105672044290696	-0.369165527844053	-0.126668609567534	-0.17687257833739	-0.102777497113756	-0.128920122805705	-0.2201574577642	-0.089656215867134	-0.132537070060303	-0.207480111324631	2.63619033081827	-0.179203539892313	-0.226893311833211	-0.728819816707648	-0.3071540675837	-0.331836657545331	-0.524908932989776	-0.165401732858813	-0.971386298524316	-0.114636453960412	-0.257747693778537	-0.082335971224556	-0.200147458807832	-0.162444378574631	-0.23773543627031	-0.112295410134225	-0.0952345937921657	-0.0943994950374235	-0.218908361403922	-0.0788872957710618	-0.0755127364465748	0.687301780710427	-0.0762804778722034	-0.255422863519748	-0.47684689153595	-0.0740629566659237	-0.246112948016423
CNSTM-068-D_CTGATAGGTCCAGTAT-1	rGBM-01	C5	Oligo	0.254077749476321	-0.146867706511399	0.374040118411308	-0.261801201622419	-0.191201860198897	0.386251453468811	-0.0880659774580176	-0.124814374276703	-0.218377904724942	-0.105672044290696	1.37301163498804	0.890791600071504	0.840587631301648	-0.102777497113756	0.649229864499162	-0.2201574577642	-0.089656215867134	-0.132537070060303	-0.207480111324631	-0.296008053189042	-0.179203539892313	0.983522836440367	2.42269172351629	-0.3071540675837	-0.331836657545331	2.36950373559391	-0.165401732858813	0.868922210897831	-0.114636453960412	-0.257747693778537	-0.082335971224556	-0.200147458807832	-0.162444378574631	-0.23773543627031	0.350633327516553	-0.0952345937921657	-0.0943994950374235	-0.218908361403922	-0.0788872957710618	0.387416001204203	0.25785460365601	-0.0762804778722034	-0.255422863519748	-0.47684689153595	-0.0740629566659237	-0.246112948016423
CNSTM-068-D_CTGATCCCAATGCCAT-1	rGBM-01	C1	Myeloid	-0.208850988174457	-0.146867706511399	-0.0888886192394701	-0.261801201622419	-0.191201860198897	-0.076677284181967	-0.0880659774580176	-0.124814374276703	-0.218377904724942	-0.105672044290696	-0.369165527844053	-0.126668609567534	-0.17687257833739	-0.102777497113756	-0.128920122805705	-0.2201574577642	-0.089656215867134	-0.132537070060303	0.977197426762389	3.02804471652761	-0.179203539892313	-0.226893311833211	-0.728819816707648	-0.3071540675837	-0.331836657545331	-0.524908932989776	-0.165401732858813	-0.971386298524316	-0.114636453960412	-0.257747693778537	-0.082335971224556	-0.200147458807832	-0.162444378574631	-0.23773543627031	-0.112295410134225	-0.0952345937921657	-0.0943994950374235	-0.218908361403922	1.10579024231596	-0.0755127364465748	-0.205074133994768	-0.0762804778722034	-0.255422863519748	-0.47684689153595	-0.0740629566659237	-0.246112948016423
CNSTM-068-D_CTGCCTAAGCGATTCT-1	rGBM-01	C5	Oligo	-0.208850988174457	-0.146867706511399	-0.0888886192394701	-0.261801201622419	-0.191201860198897	-0.076677284181967	-0.0880659774580176	-0.124814374276703	-0.218377904724942	-0.105672044290696	1.49715718329291	-0.126668609567534	-0.17687257833739	-0.102777497113756	1.18808858392366	-0.2201574577642	-0.089656215867134	-0.132537070060303	-0.207480111324631	1.10738592029715	-0.179203539892313	-0.226893311833211	-0.728819816707648	-0.3071540675837	-0.331836657545331	-0.524908932989776	-0.165401732858813	-0.971386298524316	-0.114636453960412	-0.257747693778537	-0.082335971224556	-0.200147458807832	-0.162444378574631	-0.23773543627031	1.20471329659514	-0.0952345937921657	-0.0943994950374235	-0.218908361403922	1.23812141095831	-0.0755127364465748	-0.205074133994768	-0.0762804778722034	-0.255422863519748	-0.47684689153595	-0.0740629566659237	-0.246112948016423
CNSTM-068-D_CTTACCGAGACATAAC-1	rGBM-01	C5	Oligo	-0.208850988174457	-0.146867706511399	-0.0888886192394701	-0.261801201622419	-0.191201860198897	-0.076677284181967	-0.0880659774580176	-0.124814374276703	-0.218377904724942	-0.105672044290696	1.62890876451909	-0.126668609567534	-0.17687257833739	-0.102777497113756	1.52928771600375	-0.2201574577642	-0.089656215867134	-0.132537070060303	-0.207480111324631	-0.75893679083982	-0.179203539892313	0.912523971635649	-0.728819816707648	-0.3071540675837	-0.331836657545331	-0.524908932989776	-0.165401732858813	-0.971386298524316	-0.114636453960412	-0.257747693778537	-0.082335971224556	-0.200147458807832	-0.162444378574631	-0.23773543627031	-0.112295410134225	-0.0952345937921657	-0.0943994950374235	-0.218908361403922	-0.0788872957710618	-0.0755127364465748	-0.205074133994768	-0.0762804778722034	0.883994419949112	-0.47684689153595	-0.0740629566659237	-0.246112948016423
CNSTM-068-D_CTTACCGGTCGGGTCT-1	rGBM-01	C5	Oligo	-0.208850988174457	-0.146867706511399	-0.0888886192394701	-0.261801201622419	-0.191201860198897	-0.076677284181967	-0.0880659774580176	-0.124814374276703	-0.218377904724942	-0.105672044290696	0.801672566605983	-0.126668609567534	-0.17687257833739	-0.102777497113756	-0.128920122805705	-0.2201574577642	-0.089656215867134	-0.132537070060303	-0.207480111324631	-0.75893679083982	-0.179203539892313	-0.226893311833211	-0.728819816707648	-0.3071540675837	-0.331836657545331	-0.524908932989776	-0.165401732858813	-0.971386298524316	-0.114636453960412	-0.257747693778537	-0.082335971224556	-0.200147458807832	-0.162444378574631	-0.23773543627031	-0.112295410134225	1.07560350065787	-0.0943994950374235	-0.218908361403922	-0.0788872957710618	-0.0755127364465748	-0.205074133994768	-0.0762804778722034	-0.255422863519748	-0.47684689153595	-0.0740629566659237	-0.246112948016423
CNSTM-068-D_GAAACTCAGTTCGATC-1	rGBM-01	C5	Oligo	0.68814352315652	-0.146867706511399	-0.0888886192394701	0.635193309708557	-0.191201860198897	-0.076677284181967	-0.0880659774580176	-0.124814374276703	-0.218377904724942	-0.105672044290696	0.527828983486923	-0.126668609567534	-0.17687257833739	-0.102777497113756	1.23319521731002	-0.2201574577642	-0.089656215867134	-0.132537070060303	-0.207480111324631	0.138057720491156	0.717790971438663	0.670101199497765	-0.728819816707648	-0.3071540675837	-0.331836657545331	-0.524908932989776	-0.165401732858813	-0.971386298524316	-0.114636453960412	-0.257747693778537	-0.082335971224556	-0.200147458807832	0.734550132756345	-0.23773543627031	1.2498199299815	-0.0952345937921657	-0.0943994950374235	-0.218908361403922	-0.0788872957710618	-0.0755127364465748	-0.205074133994768	-0.0762804778722034	-0.255422863519748	-0.47684689153595	-0.0740629566659237	-0.246112948016423
CNSTM-068-D_GAAACTCCAAGGGTCA-1	rGBM-01	C2	Glioma	1.40660672590151	-0.146867706511399	-0.0888886192394701	-0.261801201622419	0.120963697787083	-0.076677284181967	-0.0880659774580176	-0.124814374276703	-0.218377904724942	-0.105672044290696	-0.369165527844053	0.614860398812664	0.725531603476938	0.209388060872223	-0.128920122805705	-0.2201574577642	-0.089656215867134	-0.132537070060303	-0.207480111324631	-0.0174077824596219	-0.179203539892313	-0.226893311833211	1.29865136093923	-0.3071540675837	-0.331836657545331	1.92825295805534	-0.165401732858813	0.299684125996609	-0.114636453960412	-0.257747693778537	0.229829586761424	-0.200147458807832	0.149721179411349	-0.23773543627031	-0.112295410134225	0.216930964193814	-0.0943994950374235	0.330808178337624	0.233278262214918	0.666016271933624	0.344642405746777	-0.0762804778722034	-0.255422863519748	-0.47684689153595	-0.0740629566659237	0.303603591725122
CNSTM-068-D_GAACCTATCCTCAACC-1	rGBM-01	C5	Oligo	-0.208850988174457	-0.146867706511399	-0.0888886192394701	-0.261801201622419	-0.191201860198897	-0.076677284181967	-0.0880659774580176	-0.124814374276703	-0.218377904724942	-0.105672044290696	-0.369165527844053	-0.126668609567534	-0.17687257833739	-0.102777497113756	-0.128920122805705	-0.2201574577642	-0.089656215867134	-0.132537070060303	-0.207480111324631	0.434957799571253	-0.179203539892313	-0.226893311833211	-0.728819816707648	-0.3071540675837	-0.331836657545331	-0.524908932989776	-0.165401732858813	-0.971386298524316	-0.114636453960412	-0.257747693778537	-0.082335971224556	-0.200147458807832	-0.162444378574631	-0.23773543627031	-0.112295410134225	-0.0952345937921657	-0.0943994950374235	-0.218908361403922	-0.0788872957710618	-0.0755127364465748	0.988820456416305	-0.0762804778722034	-0.255422863519748	-0.47684689153595	-0.0740629566659237	-0.246112948016423
CNSTM-068-D_GACCAATAGAGTAAGG-1	rGBM-01	C5	Oligo	-0.208850988174457	-0.146867706511399	-0.0888886192394701	-0.261801201622419	-0.191201860198897	-0.076677284181967	-0.0880659774580176	-0.124814374276703	-0.218377904724942	-0.105672044290696	1.63185335067942	-0.126668609567534	-0.17687257833739	-0.102777497113756	-0.128920122805705	-0.2201574577642	-0.089656215867134	1.00919733766729	-0.207480111324631	-0.75893679083982	-0.179203539892313	-0.226893311833211	-0.728819816707648	-0.3071540675837	-0.331836657545331	-0.524908932989776	-0.165401732858813	-0.971386298524316	-0.114636453960412	-0.257747693778537	-0.082335971224556	-0.200147458807832	-0.162444378574631	-0.23773543627031	-0.112295410134225	-0.0952345937921657	-0.0943994950374235	-0.218908361403922	-0.0788872957710618	-0.0755127364465748	-0.205074133994768	-0.0762804778722034	-0.255422863519748	-0.47684689153595	-0.0740629566659237	-0.246112948016423
CNSTM-068-D_GACCTGGAGAAGGGTA-1	rGBM-01	C11	BCells	-0.208850988174457	-0.146867706511399	-0.0888886192394701	-0.261801201622419	-0.191201860198897	-0.076677284181967	-0.0880659774580176	-0.124814374276703	-0.218377904724942	-0.105672044290696	-0.369165527844053	-0.126668609567534	-0.17687257833739	-0.102777497113756	-0.128920122805705	-0.2201574577642	-0.089656215867134	-0.132537070060303	-0.207480111324631	0.299362937651007	-0.179203539892313	-0.226893311833211	-0.728819816707648	-0.3071540675837	-0.331836657545331	0.533390795501051	-0.165401732858813	-0.971386298524316	-0.114636453960412	-0.257747693778537	-0.082335971224556	-0.200147458807832	-0.162444378574631	-0.23773543627031	-0.112295410134225	-0.0952345937921657	-0.0943994950374235	-0.218908361403922	-0.0788872957710618	-0.0755127364465748	-0.205074133994768	-0.0762804778722034	-0.255422863519748	-0.47684689153595	-0.0740629566659237	-0.246112948016423
CNSTM-068-D_GACCTGGAGGTAAACT-1	rGBM-01	C5	Oligo	-0.208850988174457	-0.146867706511399	0.22214151880589	0.0492289364229415	-0.191201860198897	-0.076677284181967	0.459859289141315	-0.124814374276703	-0.218377904724942	-0.105672044290696	0.370145066020798	0.421256657031799	0.562438015527461	-0.102777497113756	0.182110015239655	-0.2201574577642	-0.089656215867134	-0.132537070060303	-0.207480111324631	0.853124456189168	-0.179203539892313	0.321031954766122	0.807682505970947	-0.3071540675837	-0.331836657545331	-0.213878794944416	-0.165401732858813	-0.971386298524316	0.196393684084948	-0.257747693778537	-0.082335971224556	-0.200147458807832	-0.162444378574631	-0.23773543627031	-0.112295410134225	0.452690672807167	-0.0943994950374235	0.0921217766414388	-0.0788872957710618	-0.0755127364465748	-0.205074133994768	-0.0762804778722034	-0.255422863519748	-0.47684689153595	-0.0740629566659237	0.0649171900289375
CNSTM-068-D_GACGCGTCAAGGTGTG-1	rGBM-01	C5	Oligo	-0.208850988174457	-0.146867706511399	-0.0888886192394701	-0.261801201622419	-0.191201860198897	-0.076677284181967	-0.0880659774580176	-0.124814374276703	-0.218377904724942	-0.105672044290696	1.43605309475801	-0.126668609567534	-0.17687257833739	-0.102777497113756	1.67629849979635	-0.2201574577642	-0.089656215867134	-0.132537070060303	-0.207480111324631	-0.75893679083982	-0.179203539892313	-0.226893311833211	-0.728819816707648	-0.3071540675837	-0.331836657545331	-0.524908932989776	-0.165401732858813	-0.971386298524316	-0.114636453960412	-0.257747693778537	-0.082335971224556	-0.200147458807832	-0.162444378574631	-0.23773543627031	1.15201503078591	-0.0952345937921657	-0.0943994950374235	-0.218908361403922	-0.0788872957710618	-0.0755127364465748	-0.205074133994768	-0.0762804778722034	1.00888757740039	-0.47684689153595	-0.0740629566659237	-0.246112948016423
CNSTM-068-D_GACGTTACATTGGTAC-1	rGBM-01	C1	Myeloid	-0.208850988174457	-0.146867706511399	-0.0888886192394701	-0.261801201622419	-0.191201860198897	-0.076677284181967	0.805673118085841	-0.124814374276703	-0.218377904724942	-0.105672044290696	-0.369165527844053	-0.126668609567534	-0.17687257833739	-0.102777497113756	-0.128920122805705	-0.2201574577642	-0.089656215867134	-0.132537070060303	-0.207480111324631	2.06759372293068	-0.179203539892313	0.666845783710647	-0.728819816707648	-0.3071540675837	-0.331836657545331	-0.524908932989776	-0.165401732858813	-0.971386298524316	-0.114636453960412	-0.257747693778537	-0.082335971224556	-0.200147458807832	-0.162444378574631	-0.23773543627031	-0.112295410134225	-0.0952345937921657	0.799339600506435	-0.218908361403922	-0.0788872957710618	-0.0755127364465748	0.68866496154909	-0.0762804778722034	-0.255422863519748	-0.47684689153595	0.819676138877935	-0.246112948016423
CNSTM-068-D_GACTGCGGTCTAGGTT-1	rGBM-01	C5	Oligo	-0.208850988174457	-0.146867706511399	-0.0888886192394701	-0.261801201622419	0.74835469268706	-0.076677284181967	-0.0880659774580176	-0.124814374276703	-0.218377904724942	-0.105672044290696	0.570391025041903	-0.126668609567534	-0.17687257833739	-0.102777497113756	-0.128920122805705	-0.2201574577642	-0.089656215867134	-0.132537070060303	-0.207480111324631	-0.75893679083982	-0.179203539892313	0.712663241052745	-0.728819816707648	-0.3071540675837	-0.331836657545331	-0.524908932989776	-0.165401732858813	-0.0318297456383596	-0.114636453960412	-0.257747693778537	-0.082335971224556	-0.200147458807832	-0.162444378574631	-0.23773543627031	-0.112295410134225	-0.0952345937921657	-0.0943994950374235	-0.218908361403922	-0.0788872957710618	-0.0755127364465748	-0.205074133994768	-0.0762804778722034	-0.255422863519748	-0.47684689153595	-0.0740629566659237	-0.246112948016423
CNSTM-068-D_GAGCAGATCAATCTCT-1	rGBM-01	C5	Oligo	-0.208850988174457	-0.146867706511399	-0.0888886192394701	-0.261801201622419	-0.191201860198897	-0.076677284181967	-0.0880659774580176	-0.124814374276703	-0.218377904724942	-0.105672044290696	1.19669722683628	-0.126668609567534	-0.17687257833739	-0.102777497113756	0.537215892692651	-0.2201574577642	-0.089656215867134	0.929895728118141	-0.207480111324631	0.586562201363885	-0.179203539892313	0.835539486345233	3.42194051249066	-0.3071540675837	-0.331836657545331	3.15932802800096	-0.165401732858813	-0.971386298524316	-0.114636453960412	-0.257747693778537	-0.082335971224556	-0.200147458807832	-0.162444378574631	-0.23773543627031	-0.112295410134225	-0.0952345937921657	0.571736520460933	0.447227654094435	-0.0788872957710618	-0.0755127364465748	-0.205074133994768	-0.0762804778722034	-0.255422863519748	-0.47684689153595	-0.0740629566659237	1.09938604418728
CNSTM-068-D_GATCGTAAGTGCGTGA-1	rGBM-01	C1	Myeloid	-0.208850988174457	-0.146867706511399	-0.0888886192394701	0.501193186230393	-0.191201860198897	-0.076677284181967	-0.0880659774580176	-0.124814374276703	-0.218377904724942	-0.105672044290696	-0.369165527844053	-0.126668609567534	-0.17687257833739	-0.102777497113756	-0.128920122805705	-0.2201574577642	-0.089656215867134	-0.132537070060303	-0.207480111324631	3.06191033392246	-0.179203539892313	-0.226893311833211	-0.728819816707648	-0.3071540675837	-0.331836657545331	-0.524908932989776	-0.165401732858813	-0.971386298524316	-0.114636453960412	-0.257747693778537	-0.082335971224556	-0.200147458807832	-0.162444378574631	-0.23773543627031	-0.112295410134225	-0.0952345937921657	-0.0943994950374235	-0.218908361403922	-0.0788872957710618	-0.0755127364465748	-0.205074133994768	-0.0762804778722034	-0.255422863519748	-0.47684689153595	-0.0740629566659237	-0.246112948016423
CNSTM-068-D_GCAATCAAGAGCCTAG-1	rGBM-01	C5	Oligo	-0.208850988174457	-0.146867706511399	1.12960426897928	-0.261801201622419	-0.191201860198897	-0.076677284181967	-0.0880659774580176	-0.124814374276703	-0.218377904724942	-0.105672044290696	1.98490578994862	-0.126668609567534	-0.17687257833739	-0.102777497113756	-0.128920122805705	-0.2201574577642	-0.089656215867134	-0.132537070060303	-0.207480111324631	-0.75893679083982	-0.179203539892313	0.991599576385542	-0.728819816707648	-0.3071540675837	-0.331836657545331	-0.524908932989776	-0.165401732858813	-0.971386298524316	-0.114636453960412	-0.257747693778537	-0.082335971224556	-0.200147458807832	-0.162444378574631	-0.23773543627031	1.10619747808453	-0.0952345937921657	-0.0943994950374235	-0.218908361403922	-0.0788872957710618	-0.0755127364465748	-0.205074133994768	-0.0762804778722034	-0.255422863519748	-0.47684689153595	-0.0740629566659237	-0.246112948016423
CNSTM-068-D_GCATGATCACACGCTG-1	rGBM-01	C5	Oligo	-0.208850988174457	1.06878044713774	-0.0888886192394701	-0.261801201622419	-0.191201860198897	-0.076677284181967	-0.0880659774580176	-0.124814374276703	-0.218377904724942	-0.105672044290696	-0.369165527844053	-0.126668609567534	-0.17687257833739	-0.102777497113756	1.08672803084344	-0.2201574577642	-0.089656215867134	-0.132537070060303	-0.207480111324631	-0.75893679083982	-0.179203539892313	0.988754841815934	-0.728819816707648	-0.3071540675837	-0.331836657545331	-0.524908932989776	-0.165401732858813	-0.971386298524316	-0.114636453960412	-0.257747693778537	-0.082335971224556	-0.200147458807832	-0.162444378574631	-0.23773543627031	-0.112295410134225	-0.0952345937921657	-0.0943994950374235	-0.218908361403922	-0.0788872957710618	-0.0755127364465748	-0.205074133994768	-0.0762804778722034	0.960225290129396	-0.47684689153595	-0.0740629566659237	-0.246112948016423
CNSTM-068-D_GCATGCGAGACTAGAT-1	rGBM-01	C1	Myeloid	-0.208850988174457	-0.146867706511399	-0.0888886192394701	-0.261801201622419	-0.191201860198897	-0.076677284181967	-0.0880659774580176	-0.124814374276703	-0.218377904724942	-0.105672044290696	-0.369165527844053	-0.126668609567534	-0.17687257833739	-0.102777497113756	1.22546789978062	-0.2201574577642	-0.089656215867134	-0.132537070060303	-0.207480111324631	2.29131796409935	-0.179203539892313	-0.226893311833211	-0.728819816707648	-0.3071540675837	1.022551365041	-0.524908932989776	-0.165401732858813	-0.971386298524316	-0.114636453960412	-0.257747693778537	-0.082335971224556	-0.200147458807832	-0.162444378574631	-0.23773543627031	-0.112295410134225	-0.0952345937921657	-0.0943994950374235	-0.218908361403922	-0.0788872957710618	-0.0755127364465748	-0.205074133994768	-0.0762804778722034	-0.255422863519748	-0.47684689153595	-0.0740629566659237	-0.246112948016423
CNSTM-068-D_GCTGCAGTCCCGACTT-1	rGBM-01	C5	Oligo	-0.208850988174457	-0.146867706511399	1.09610410768673	0.923191525303776	-0.191201860198897	-0.076677284181967	-0.0880659774580176	-0.124814374276703	-0.218377904724942	-0.105672044290696	1.34306830658512	-0.126668609567534	-0.17687257833739	-0.102777497113756	-0.128920122805705	-0.2201574577642	-0.089656215867134	-0.132537070060303	-0.207480111324631	0.426055936086375	1.00578918703388	0.958099415092984	-0.728819816707648	-0.3071540675837	-0.331836657545331	-0.524908932989776	-0.165401732858813	-0.971386298524316	-0.114636453960412	-0.257747693778537	-0.082335971224556	-0.200147458807832	-0.162444378574631	-0.23773543627031	1.07269731679197	-0.0952345937921657	-0.0943994950374235	-0.218908361403922	-0.0788872957710618	-0.0755127364465748	-0.205074133994768	-0.0762804778722034	-0.255422863519748	-0.47684689153595	-0.0740629566659237	-0.246112948016423
CNSTM-068-D_GCTGGGTTCCTTGGTC-1	rGBM-01	C5	Oligo	-0.208850988174457	-0.146867706511399	-0.0888886192394701	-0.261801201622419	-0.191201860198897	-0.076677284181967	-0.0880659774580176	-0.124814374276703	-0.218377904724942	-0.105672044290696	1.51468691484059	-0.126668609567534	-0.17687257833739	-0.102777497113756	1.20328764602102	-0.2201574577642	-0.089656215867134	-0.132537070060303	-0.207480111324631	-0.75893679083982	-0.179203539892313	1.10531445699352	-0.728819816707648	-0.3071540675837	-0.331836657545331	-0.524908932989776	-0.165401732858813	-0.971386298524316	-0.114636453960412	-0.257747693778537	-0.082335971224556	-0.200147458807832	-0.162444378574631	-0.23773543627031	-0.112295410134225	-0.0952345937921657	-0.0943994950374235	-0.218908361403922	-0.0788872957710618	-0.0755127364465748	-0.205074133994768	-0.0762804778722034	-0.255422863519748	-0.47684689153595	-0.0740629566659237	-0.246112948016423
CNSTM-068-D_GGAATAAGTTCACCTC-1	rGBM-01	C1	Myeloid	-0.208850988174457	-0.146867706511399	-0.0888886192394701	-0.261801201622419	-0.191201860198897	-0.076677284181967	-0.0880659774580176	-0.124814374276703	-0.218377904724942	-0.105672044290696	-0.369165527844053	-0.126668609567534	-0.17687257833739	-0.102777497113756	-0.128920122805705	-0.2201574577642	-0.089656215867134	-0.132537070060303	-0.207480111324631	3.61080730916064	-0.179203539892313	-0.226893311833211	0.55233073695767	-0.3071540675837	-0.331836657545331	-0.524908932989776	-0.165401732858813	-0.971386298524316	-0.114636453960412	-0.257747693778537	-0.082335971224556	-0.200147458807832	-0.162444378574631	-0.23773543627031	-0.112295410134225	-0.0952345937921657	-0.0943994950374235	-0.218908361403922	-0.0788872957710618	-0.0755127364465748	-0.205074133994768	-0.0762804778722034	-0.255422863519748	-0.47684689153595	-0.0740629566659237	-0.246112948016423
CNSTM-068-D_GGACAGATCTATCCTA-1	rGBM-01	C5	Oligo	-0.208850988174457	-0.146867706511399	-0.0888886192394701	-0.261801201622419	-0.191201860198897	-0.076677284181967	-0.0880659774580176	-0.124814374276703	-0.218377904724942	-0.105672044290696	1.81564047394781	-0.126668609567534	-0.17687257833739	-0.102777497113756	-0.128920122805705	-0.2201574577642	-0.089656215867134	-0.132537070060303	-0.207480111324631	-0.75893679083982	-0.179203539892313	1.19755619018609	-0.728819816707648	-0.3071540675837	-0.331836657545331	-0.524908932989776	-0.165401732858813	-0.971386298524316	-0.114636453960412	-0.257747693778537	-0.082335971224556	-0.200147458807832	-0.162444378574631	-0.23773543627031	0.834635011516724	0.851695827858783	-0.0943994950374235	-0.218908361403922	-0.0788872957710618	-0.0755127364465748	-0.205074133994768	-0.0762804778722034	0.6915075581312	-0.47684689153595	-0.0740629566659237	-0.246112948016423
CNSTM-068-D_GGACATTAGTGTCCCG-1	rGBM-01	C1	Myeloid	-0.208850988174457	-0.146867706511399	-0.0888886192394701	-0.261801201622419	-0.191201860198897	-0.076677284181967	-0.0880659774580176	-0.124814374276703	-0.218377904724942	-0.105672044290696	-0.369165527844053	-0.126668609567534	-0.17687257833739	-0.102777497113756	-0.128920122805705	-0.2201574577642	-0.089656215867134	-0.132537070060303	-0.207480111324631	2.55320141194166	0.437615343092789	-0.226893311833211	-0.728819816707648	-0.3071540675837	-0.331836657545331	-0.524908932989776	-0.165401732858813	-0.971386298524316	-0.114636453960412	-0.257747693778537	-0.082335971224556	-0.200147458807832	-0.162444378574631	-0.23773543627031	-0.112295410134225	-0.0952345937921657	-0.0943994950374235	-0.218908361403922	-0.0788872957710618	-0.0755127364465748	0.411744748990334	-0.0762804778722034	-0.255422863519748	-0.47684689153595	-0.0740629566659237	-0.246112948016423
CNSTM-068-D_GGAGCAATCTCAACTT-1	rGBM-01	C3	TCells	-0.208850988174457	-0.146867706511399	-0.0888886192394701	-0.261801201622419	-0.191201860198897	-0.076677284181967	-0.0880659774580176	-0.124814374276703	-0.218377904724942	-0.105672044290696	-0.369165527844053	-0.126668609567534	-0.17687257833739	-0.102777497113756	-0.128920122805705	-0.2201574577642	-0.089656215867134	-0.132537070060303	-0.207480111324631	-0.75893679083982	-0.179203539892313	-0.226893311833211	-0.728819816707648	-0.3071540675837	-0.331836657545331	-0.524908932989776	-0.165401732858813	-0.971386298524316	-0.114636453960412	-0.257747693778537	-0.082335971224556	-0.200147458807832	-0.162444378574631	-0.23773543627031	-0.112295410134225	-0.0952345937921657	-0.0943994950374235	-0.218908361403922	-0.0788872957710618	-0.0755127364465748	-0.205074133994768	-0.0762804778722034	-0.255422863519748	-0.47684689153595	-0.0740629566659237	-0.246112948016423
CNSTM-068-D_GGCTCGACAGCATACT-1	rGBM-01	C5	Oligo	-0.208850988174457	-0.146867706511399	-0.0888886192394701	-0.261801201622419	-0.191201860198897	-0.076677284181967	-0.0880659774580176	-0.124814374276703	-0.218377904724942	-0.105672044290696	1.86461272702308	-0.126668609567534	-0.17687257833739	-0.102777497113756	-0.128920122805705	-0.2201574577642	-0.089656215867134	-0.132537070060303	-0.207480111324631	0.367215257203782	-0.179203539892313	-0.226893311833211	-0.728819816707648	-0.3071540675837	-0.331836657545331	-0.524908932989776	-0.165401732858813	-0.971386298524316	-0.114636453960412	0.868404354265065	-0.082335971224556	-0.200147458807832	-0.162444378574631	-0.23773543627031	-0.112295410134225	-0.0952345937921657	-0.0943994950374235	-0.218908361403922	-0.0788872957710618	1.05063931159703	-0.205074133994768	-0.0762804778722034	-0.255422863519748	-0.47684689153595	-0.0740629566659237	-0.246112948016423
CNSTM-068-D_GGTGTTAGTTTCCACC-1	rGBM-01	C5	Oligo	-0.208850988174457	-0.146867706511399	-0.0888886192394701	-0.261801201622419	1.16940301480568	-0.076677284181967	-0.0880659774580176	-0.124814374276703	-0.218377904724942	-0.105672044290696	0.991439347160527	-0.126668609567534	-0.17687257833739	-0.102777497113756	1.23168475219887	-0.2201574577642	-0.089656215867134	-0.132537070060303	-0.207480111324631	0.60166808416476	-0.179203539892313	-0.226893311833211	-0.728819816707648	-0.3071540675837	-0.331836657545331	-0.524908932989776	-0.165401732858813	-0.971386298524316	-0.114636453960412	-0.257747693778537	-0.082335971224556	-0.200147458807832	-0.162444378574631	-0.23773543627031	1.24830946487035	-0.0952345937921657	-0.0943994950374235	-0.218908361403922	-0.0788872957710618	-0.0755127364465748	-0.205074133994768	-0.0762804778722034	-0.255422863519748	-0.47684689153595	-0.0740629566659237	-0.246112948016423
CNSTM-068-D_GTAACTGTCTGTTTGT-1	rGBM-01	C5	Oligo	-0.208850988174457	-0.146867706511399	-0.0888886192394701	0.298630089502179	-0.191201860198897	-0.076677284181967	0.47236531366658	-0.124814374276703	-0.218377904724942	-0.105672044290696	0.191265763280545	-0.126668609567534	-0.17687257833739	-0.102777497113756	0.431511168318892	-0.2201574577642	-0.089656215867134	0.427894221064294	-0.207480111324631	2.01543498163822	-0.179203539892313	0.333537979291387	-0.168388525583051	-0.3071540675837	-0.331836657545331	0.0355223581348213	-0.165401732858813	-0.971386298524316	-0.114636453960412	-0.257747693778537	-0.082335971224556	-0.200147458807832	-0.162444378574631	-0.23773543627031	-0.112295410134225	-0.0952345937921657	-0.0943994950374235	-0.218908361403922	-0.0788872957710618	-0.0755127364465748	-0.205074133994768	-0.0762804778722034	-0.255422863519748	-0.47684689153595	-0.0740629566659237	-0.246112948016423
CNSTM-068-D_GTACTTTCAGGGATTG-1	rGBM-01	C1	Myeloid	-0.208850988174457	-0.146867706511399	0.373169158914559	-0.261801201622419	-0.191201860198897	-0.076677284181967	-0.0880659774580176	-0.124814374276703	-0.218377904724942	-0.105672044290696	-0.369165527844053	-0.126668609567534	-0.17687257833739	-0.102777497113756	-0.128920122805705	-0.2201574577642	-0.089656215867134	-0.132537070060303	0.808478941458918	2.43947019167333	0.282854238261716	-0.226893311833211	-0.728819816707648	-0.3071540675837	-0.331836657545331	-0.524908932989776	-0.165401732858813	-0.971386298524316	-0.114636453960412	-0.257747693778537	-0.082335971224556	-0.200147458807832	-0.162444378574631	-0.23773543627031	-0.112295410134225	-0.0952345937921657	-0.0943994950374235	-0.218908361403922	-0.0788872957710618	-0.0755127364465748	-0.205074133994768	-0.0762804778722034	-0.255422863519748	-0.47684689153595	-0.0740629566659237	-0.246112948016423
CNSTM-068-D_GTATTCTCAACACCTA-1	rGBM-01	C1	Myeloid	-0.208850988174457	-0.146867706511399	-0.0888886192394701	-0.261801201622419	-0.191201860198897	-0.076677284181967	-0.0880659774580176	-0.124814374276703	-0.218377904724942	-0.105672044290696	-0.369165527844053	-0.126668609567534	-0.17687257833739	-0.102777497113756	-0.128920122805705	-0.2201574577642	-0.089656215867134	-0.132537070060303	-0.207480111324631	0.17740281422196	0.757136065169468	-0.226893311833211	-0.728819816707648	-0.3071540675837	-0.331836657545331	-0.524908932989776	-0.165401732858813	-0.971386298524316	-0.114636453960412	-0.257747693778537	-0.082335971224556	-0.200147458807832	0.77389522648715	-0.23773543627031	-0.112295410134225	-0.0952345937921657	-0.0943994950374235	0.717431243657859	-0.0788872957710618	-0.0755127364465748	-0.205074133994768	-0.0762804778722034	-0.255422863519748	-0.47684689153595	-0.0740629566659237	-0.246112948016423
CNSTM-068-D_GTCATTTGTGTTGAGG-1	rGBM-01	C1	Myeloid	-0.208850988174457	-0.146867706511399	-0.0888886192394701	-0.261801201622419	-0.191201860198897	-0.076677284181967	-0.0880659774580176	-0.124814374276703	-0.218377904724942	-0.105672044290696	-0.369165527844053	-0.126668609567534	-0.17687257833739	-0.102777497113756	-0.128920122805705	-0.2201574577642	-0.089656215867134	-0.132537070060303	-0.207480111324631	2.91698177932353	-0.179203539892313	1.39270147321383	-0.728819816707648	-0.3071540675837	-0.331836657545331	-0.524908932989776	-0.165401732858813	-0.971386298524316	-0.114636453960412	-0.257747693778537	-0.082335971224556	-0.200147458807832	-0.162444378574631	-0.23773543627031	-0.112295410134225	-0.0952345937921657	1.01268400201401	-0.218908361403922	-0.0788872957710618	-0.0755127364465748	-0.205074133994768	-0.0762804778722034	-0.255422863519748	-0.47684689153595	-0.0740629566659237	-0.246112948016423
CNSTM-068-D_GTTAAGCCAGACGCAA-1	rGBM-01	C1	Myeloid	-0.208850988174457	-0.146867706511399	-0.0888886192394701	-0.261801201622419	-0.191201860198897	-0.076677284181967	-0.0880659774580176	-0.124814374276703	-0.218377904724942	-0.105672044290696	-0.369165527844053	-0.126668609567534	-0.17687257833739	-0.102777497113756	-0.128920122805705	-0.2201574577642	-0.089656215867134	-0.132537070060303	-0.207480111324631	0.736795634004273	-0.179203539892313	-0.226893311833211	-0.728819816707648	-0.3071540675837	-0.331836657545331	-0.524908932989776	-0.165401732858813	-0.971386298524316	-0.114636453960412	-0.257747693778537	-0.082335971224556	-0.200147458807832	-0.162444378574631	-0.23773543627031	-0.112295410134225	-0.0952345937921657	-0.0943994950374235	-0.218908361403922	-0.0788872957710618	-0.0755127364465748	-0.205074133994768	-0.0762804778722034	-0.255422863519748	-0.47684689153595	-0.0740629566659237	-0.246112948016423
CNSTM-068-D_TACTCGCCATGCCTAA-1	rGBM-01	C1	Myeloid	-0.208850988174457	-0.146867706511399	-0.0888886192394701	-0.261801201622419	-0.191201860198897	-0.076677284181967	-0.0880659774580176	-0.124814374276703	-0.218377904724942	-0.105672044290696	-0.369165527844053	-0.126668609567534	-0.17687257833739	-0.102777497113756	-0.128920122805705	-0.2201574577642	-0.089656215867134	-0.132537070060303	-0.207480111324631	2.13431490514172	-0.179203539892313	-0.226893311833211	-0.728819816707648	-0.3071540675837	-0.331836657545331	-0.524908932989776	-0.165401732858813	-0.971386298524316	-0.114636453960412	-0.257747693778537	-0.082335971224556	-0.200147458807832	-0.162444378574631	-0.23773543627031	-0.112295410134225	-0.0952345937921657	-0.0943994950374235	-0.218908361403922	-0.0788872957710618	-0.0755127364465748	-0.205074133994768	-0.0762804778722034	-0.255422863519748	-0.47684689153595	-0.0740629566659237	-0.246112948016423
CNSTM-068-D_TAGGCATTCCATGAGT-1	rGBM-01	C2	Glioma	1.35237419901951	-0.146867706511399	-0.0888886192394701	0.168556755950887	-0.191201860198897	1.07111607004672	-0.0880659774580176	-0.124814374276703	-0.218377904724942	-0.105672044290696	-0.369165527844053	0.603589266372964	0.253485379235916	-0.102777497113756	-0.128920122805705	-0.2201574577642	-0.089656215867134	-0.132537070060303	-0.207480111324631	-0.0286789148993224	-0.179203539892313	-0.226893311833211	1.20500138967517	-0.3071540675837	-0.331836657545331	2.51478721575953	-0.165401732858813	1.17212223090572	0.615621421980086	-0.257747693778537	-0.082335971224556	-0.200147458807832	-0.162444378574631	0.192622521302997	-0.112295410134225	-0.0952345937921657	-0.0943994950374235	-0.218908361403922	-0.0788872957710618	-0.0755127364465748	0.52518374194573	-0.0762804778722034	0.174935094053558	2.19351510622088	-0.0740629566659237	0.484144927924075
CNSTM-068-D_TAGTTGGTCACGGTTA-1	rGBM-01	C11	BCells	-0.208850988174457	-0.146867706511399	-0.0888886192394701	-0.261801201622419	-0.191201860198897	-0.076677284181967	-0.0880659774580176	-0.124814374276703	-0.218377904724942	-0.105672044290696	-0.369165527844053	-0.126668609567534	-0.17687257833739	-0.102777497113756	-0.128920122805705	-0.2201574577642	-0.089656215867134	-0.132537070060303	-0.207480111324631	-0.75893679083982	-0.179203539892313	-0.226893311833211	-0.728819816707648	-0.3071540675837	-0.331836657545331	-0.524908932989776	-0.165401732858813	-0.971386298524316	-0.114636453960412	-0.257747693778537	-0.082335971224556	-0.200147458807832	-0.162444378574631	-0.23773543627031	-0.112295410134225	-0.0952345937921657	-0.0943994950374235	-0.218908361403922	-0.0788872957710618	-0.0755127364465748	-0.205074133994768	-0.0762804778722034	-0.255422863519748	-0.47684689153595	-0.0740629566659237	-0.246112948016423
CNSTM-068-D_TATCAGGAGCGACGTA-1	rGBM-01	C1	Myeloid	-0.208850988174457	-0.146867706511399	-0.0888886192394701	-0.261801201622419	-0.191201860198897	-0.076677284181967	-0.0880659774580176	-0.124814374276703	-0.218377904724942	-0.105672044290696	-0.369165527844053	-0.126668609567534	-0.17687257833739	-0.102777497113756	-0.128920122805705	-0.2201574577642	-0.089656215867134	-0.132537070060303	-0.207480111324631	1.85442825461909	0.54045936100532	-0.226893311833211	-0.728819816707648	-0.3071540675837	-0.331836657545331	-0.524908932989776	-0.165401732858813	-0.971386298524316	-0.114636453960412	-0.257747693778537	-0.082335971224556	-0.200147458807832	-0.162444378574631	-0.23773543627031	-0.112295410134225	-0.0952345937921657	-0.0943994950374235	-0.218908361403922	-0.0788872957710618	-0.0755127364465748	-0.205074133994768	-0.0762804778722034	-0.255422863519748	-0.47684689153595	-0.0740629566659237	-0.246112948016423
CNSTM-068-D_TATGCCCAGGGTCGAT-1	rGBM-01	C1	Myeloid	-0.208850988174457	-0.146867706511399	-0.0888886192394701	-0.261801201622419	-0.191201860198897	-0.076677284181967	-0.0880659774580176	-0.124814374276703	-0.218377904724942	-0.105672044290696	-0.369165527844053	-0.126668609567534	-0.17687257833739	-0.102777497113756	0.601059163877333	-0.2201574577642	-0.089656215867134	-0.132537070060303	0.522499175358408	3.09602088202712	0.550775746790726	-0.226893311833211	-0.728819816707648	-0.3071540675837	0.398142629137708	-0.524908932989776	-0.165401732858813	-0.971386298524316	-0.114636453960412	-0.257747693778537	-0.082335971224556	-0.200147458807832	-0.162444378574631	-0.23773543627031	-0.112295410134225	-0.0952345937921657	-0.0943994950374235	-0.218908361403922	-0.0788872957710618	-0.0755127364465748	0.524905152688271	-0.0762804778722034	-0.255422863519748	-0.47684689153595	-0.0740629566659237	-0.246112948016423
CNSTM-068-D_TCAATCTTCATCATTC-1	rGBM-01	C5	Oligo	-0.208850988174457	-0.146867706511399	-0.0888886192394701	-0.261801201622419	-0.191201860198897	-0.076677284181967	-0.0880659774580176	-0.124814374276703	-0.218377904724942	-0.105672044290696	1.35413520307326	-0.126668609567534	-0.17687257833739	-0.102777497113756	-0.128920122805705	-0.2201574577642	-0.089656215867134	-0.132537070060303	-0.207480111324631	-0.75893679083982	-0.179203539892313	-0.226893311833211	-0.728819816707648	-0.3071540675837	-0.331836657545331	-0.524908932989776	-0.165401732858813	-0.971386298524316	-0.114636453960412	-0.257747693778537	-0.082335971224556	-0.200147458807832	-0.162444378574631	-0.23773543627031	-0.112295410134225	-0.0952345937921657	-0.0943994950374235	-0.218908361403922	-0.0788872957710618	-0.0755127364465748	-0.205074133994768	-0.0762804778722034	-0.255422863519748	-0.47684689153595	-0.0740629566659237	-0.246112948016423
CNSTM-068-D_TCCACACAGGAGTACC-1	rGBM-01	C5	Oligo	-0.208850988174457	1.19737233034174	-0.0888886192394701	-0.261801201622419	-0.191201860198897	-0.076677284181967	-0.0880659774580176	-0.124814374276703	1.1258621321282	-0.105672044290696	-0.369165527844053	-0.126668609567534	-0.17687257833739	-0.102777497113756	-0.128920122805705	-0.2201574577642	-0.089656215867134	-0.132537070060303	-0.207480111324631	0.585303246013322	-0.179203539892313	-0.226893311833211	-0.728819816707648	-0.3071540675837	-0.331836657545331	-0.524908932989776	-0.165401732858813	-0.971386298524316	-0.114636453960412	-0.257747693778537	-0.082335971224556	-0.200147458807832	-0.162444378574631	-0.23773543627031	-0.112295410134225	-0.0952345937921657	-0.0943994950374235	-0.218908361403922	-0.0788872957710618	1.26872730040657	1.13916590285837	-0.0762804778722034	-0.255422863519748	-0.47684689153595	-0.0740629566659237	-0.246112948016423
CNSTM-068-D_TCCACACGTATAAACG-1	rGBM-01	C5	Oligo	-0.208850988174457	0.858075333119475	-0.0888886192394701	0.361929357005405	-0.191201860198897	-0.076677284181967	-0.0880659774580176	-0.124814374276703	-0.218377904724942	-0.105672044290696	0.911109072646141	-0.126668609567534	-0.17687257833739	-0.102777497113756	0.876022916825169	-0.2201574577642	-0.089656215867134	-0.132537070060303	-0.207480111324631	3.54152139998222	0.444527018735511	0.396837246794613	-0.728819816707648	-0.3071540675837	-0.331836657545331	-0.524908932989776	-0.165401732858813	-0.971386298524316	-0.114636453960412	-0.257747693778537	-0.082335971224556	-0.200147458807832	-0.162444378574631	-0.23773543627031	0.511435148493599	-0.0952345937921657	-0.0943994950374235	-0.218908361403922	-0.0788872957710618	0.548217822181249	-0.205074133994768	-0.0762804778722034	-0.255422863519748	-0.47684689153595	-0.0740629566659237	-0.246112948016423
CNSTM-068-D_TCGCGAGGTACTTGAC-1	rGBM-01	C5	Oligo	-0.208850988174457	-0.146867706511399	-0.0888886192394701	-0.261801201622419	-0.191201860198897	-0.076677284181967	-0.0880659774580176	-0.124814374276703	-0.218377904724942	-0.105672044290696	1.49623393131251	-0.126668609567534	-0.17687257833739	-0.102777497113756	-0.128920122805705	-0.2201574577642	-0.089656215867134	-0.132537070060303	-0.207480111324631	-0.75893679083982	-0.179203539892313	-0.226893311833211	-0.728819816707648	-0.3071540675837	-0.331836657545331	-0.524908932989776	-0.165401732858813	-0.971386298524316	-0.114636453960412	-0.257747693778537	-0.082335971224556	-0.200147458807832	-0.162444378574631	-0.23773543627031	-0.112295410134225	-0.0952345937921657	-0.0943994950374235	-0.218908361403922	-0.0788872957710618	-0.0755127364465748	-0.205074133994768	-0.0762804778722034	-0.255422863519748	-0.47684689153595	-0.0740629566659237	-0.246112948016423
CNSTM-068-D_TCTATTGTCCAAGCCG-1	rGBM-01	C5	Oligo	-0.208850988174457	-0.146867706511399	-0.0888886192394701	-0.261801201622419	-0.191201860198897	-0.076677284181967	-0.0880659774580176	-0.124814374276703	-0.218377904724942	-0.105672044290696	1.33732338711652	-0.126668609567534	-0.17687257833739	-0.102777497113756	-0.128920122805705	-0.2201574577642	-0.089656215867134	-0.132537070060303	-0.207480111324631	-0.75893679083982	-0.179203539892313	0.953234885520145	-0.728819816707648	-0.3071540675837	-0.331836657545331	-0.524908932989776	-0.165401732858813	-0.971386298524316	-0.114636453960412	-0.257747693778537	-0.082335971224556	-0.200147458807832	-0.162444378574631	-0.23773543627031	1.06783278721913	-0.0952345937921657	-0.0943994950374235	-0.218908361403922	-0.0788872957710618	-0.0755127364465748	-0.205074133994768	-0.0762804778722034	-0.255422863519748	-0.47684689153595	-0.0740629566659237	-0.246112948016423
CNSTM-068-D_TCTCATATCGGCATCG-1	rGBM-01	C1	Myeloid	-0.208850988174457	-0.146867706511399	-0.0888886192394701	-0.261801201622419	-0.191201860198897	-0.076677284181967	-0.0880659774580176	-0.124814374276703	-0.218377904724942	-0.105672044290696	-0.369165527844053	-0.126668609567534	-0.17687257833739	-0.102777497113756	-0.128920122805705	-0.2201574577642	-0.089656215867134	-0.132537070060303	-0.207480111324631	2.09999366566678	-0.179203539892313	1.09231978958654	0.134170733162416	-0.3071540675837	-0.331836657545331	1.34395874030179	-0.165401732858813	-0.108395748654252	0.748354095909652	-0.257747693778537	-0.082335971224556	-0.200147458807832	-0.162444378574631	-0.23773543627031	-0.112295410134225	-0.0952345937921657	-0.0943994950374235	0.644082188466143	-0.0788872957710618	-0.0755127364465748	-0.205074133994768	-0.0762804778722034	-0.255422863519748	-0.47684689153595	-0.0740629566659237	-0.246112948016423
CNSTM-068-D_TCTTTCCGTCGGCATC-1	rGBM-01	C1	Myeloid	-0.208850988174457	-0.146867706511399	-0.0888886192394701	0.621987463050485	-0.191201860198897	-0.076677284181967	-0.0880659774580176	-0.124814374276703	-0.218377904724942	-0.105672044290696	-0.369165527844053	-0.126668609567534	-0.17687257833739	-0.102777497113756	0.754868541867198	-0.2201574577642	-0.089656215867134	-0.132537070060303	0.676308553348272	1.49449027709171	0.70458512478059	-0.226893311833211	-0.728819816707648	-0.3071540675837	-0.331836657545331	-0.524908932989776	-0.165401732858813	-0.971386298524316	-0.114636453960412	-0.257747693778537	-0.082335971224556	-0.200147458807832	-0.162444378574631	-0.23773543627031	-0.112295410134225	-0.0952345937921657	-0.0943994950374235	-0.218908361403922	-0.0788872957710618	-0.0755127364465748	-0.205074133994768	-0.0762804778722034	-0.255422863519748	-0.47684689153595	-0.0740629566659237	-0.246112948016423
CNSTM-068-D_TCTTTCCGTTCTCATT-1	rGBM-01	C5	Oligo	-0.208850988174457	-0.146867706511399	-0.0888886192394701	-0.261801201622419	-0.191201860198897	-0.076677284181967	-0.0880659774580176	-0.124814374276703	-0.218377904724942	-0.105672044290696	0.930893740833464	-0.126668609567534	-0.17687257833739	-0.102777497113756	-0.128920122805705	-0.2201574577642	-0.089656215867134	-0.132537070060303	-0.207480111324631	0.541122477837696	-0.179203539892313	-0.226893311833211	0.571239451969869	-0.3071540675837	-0.331836657545331	-0.524908932989776	-0.165401732858813	-0.971386298524316	-0.114636453960412	-0.257747693778537	-0.082335971224556	-0.200147458807832	-0.162444378574631	-0.23773543627031	-0.112295410134225	1.20482467488535	-0.0943994950374235	-0.218908361403922	-0.0788872957710618	-0.0755127364465748	-0.205074133994768	-0.0762804778722034	-0.255422863519748	-0.47684689153595	-0.0740629566659237	-0.246112948016423
CNSTM-068-D_TGAGAGGGTAGAAAGG-1	rGBM-01	C11	BCells	-0.208850988174457	-0.146867706511399	-0.0888886192394701	-0.261801201622419	0.959463137747919	-0.076677284181967	-0.0880659774580176	-0.124814374276703	-0.218377904724942	-0.105672044290696	-0.369165527844053	-0.126668609567534	-0.17687257833739	-0.102777497113756	-0.128920122805705	-0.2201574577642	-0.089656215867134	-0.132537070060303	-0.207480111324631	-0.75893679083982	-0.179203539892313	-0.226893311833211	-0.728819816707648	-0.3071540675837	-0.331836657545331	-0.524908932989776	-0.165401732858813	-0.971386298524316	-0.114636453960412	-0.257747693778537	-0.082335971224556	-0.200147458807832	-0.162444378574631	-0.23773543627031	-0.112295410134225	-0.0952345937921657	-0.0943994950374235	-0.218908361403922	-0.0788872957710618	-0.0755127364465748	-0.205074133994768	-0.0762804778722034	-0.255422863519748	-0.47684689153595	-0.0740629566659237	-0.246112948016423
CNSTM-068-D_TGATTTCCAGAGCCAA-1	rGBM-01	C1	Myeloid	-0.208850988174457	-0.146867706511399	-0.0888886192394701	0.881241176816971	-0.191201860198897	-0.076677284181967	-0.0880659774580176	-0.124814374276703	-0.218377904724942	-0.105672044290696	-0.369165527844053	-0.126668609567534	-0.17687257833739	-0.102777497113756	-0.128920122805705	-0.2201574577642	-0.089656215867134	-0.132537070060303	-0.207480111324631	2.86051290019706	-0.179203539892313	-0.226893311833211	-0.728819816707648	-0.3071540675837	-0.331836657545331	-0.524908932989776	-0.165401732858813	-0.971386298524316	-0.114636453960412	-0.257747693778537	-0.082335971224556	-0.200147458807832	-0.162444378574631	-0.23773543627031	-0.112295410134225	-0.0952345937921657	-0.0943994950374235	-0.218908361403922	-0.0788872957710618	-0.0755127364465748	0.937968244444622	-0.0762804778722034	-0.255422863519748	-0.47684689153595	-0.0740629566659237	-0.246112948016423
CNSTM-068-D_TGCCCTATCTGGTTCC-1	rGBM-01	C1	Myeloid	-0.208850988174457	0.66531454442464	-0.0888886192394701	-0.261801201622419	-0.191201860198897	-0.076677284181967	-0.0880659774580176	-0.124814374276703	-0.218377904724942	-0.105672044290696	-0.369165527844053	-0.126668609567534	-0.17687257833739	-0.102777497113756	-0.128920122805705	-0.2201574577642	-0.089656215867134	-0.132537070060303	-0.207480111324631	1.38311716678661	-0.179203539892313	-0.226893311833211	-0.728819816707648	-0.3071540675837	0.480345593390708	-0.524908932989776	-0.165401732858813	-0.971386298524316	-0.114636453960412	-0.257747693778537	-0.082335971224556	-0.200147458807832	-0.162444378574631	-0.23773543627031	-0.112295410134225	0.716947657143873	-0.0943994950374235	-0.218908361403922	-0.0788872957710618	-0.0755127364465748	-0.205074133994768	-0.0762804778722034	-0.255422863519748	-0.47684689153595	-0.0740629566659237	-0.246112948016423
CNSTM-068-D_TGCGCAGTCACTATTC-1	rGBM-01	C5	Oligo	-0.208850988174457	-0.146867706511399	-0.0888886192394701	1.02141948393252	-0.191201860198897	-0.076677284181967	-0.0880659774580176	-0.124814374276703	-0.218377904724942	-0.105672044290696	1.45803896020111	-0.126668609567534	-0.17687257833739	-0.102777497113756	-0.128920122805705	-0.2201574577642	-0.089656215867134	-0.132537070060303	-0.207480111324631	-0.75893679083982	-0.179203539892313	1.60031117621195	0.554400868847292	-0.3071540675837	-0.331836657545331	-0.524908932989776	-0.165401732858813	-0.971386298524316	-0.114636453960412	-0.257747693778537	-0.082335971224556	-0.200147458807832	-0.162444378574631	-0.23773543627031	1.17092527542072	-0.0952345937921657	-0.0943994950374235	-0.218908361403922	-0.0788872957710618	-0.0755127364465748	-0.205074133994768	-0.0762804778722034	-0.255422863519748	-0.47684689153595	-0.0740629566659237	-0.246112948016423
CNSTM-068-D_TGGCGCAAGGAATGGA-1	rGBM-01	C5	Oligo	-0.208850988174457	-0.146867706511399	-0.0888886192394701	-0.261801201622419	-0.191201860198897	-0.076677284181967	-0.0880659774580176	-0.124814374276703	-0.218377904724942	-0.105672044290696	2.057555070643	-0.126668609567534	-0.17687257833739	-0.102777497113756	-0.128920122805705	-0.2201574577642	-0.089656215867134	-0.132537070060303	-0.207480111324631	0.241798806982146	0.821532057929653	-0.226893311833211	-0.728819816707648	-0.3071540675837	-0.331836657545331	-0.524908932989776	-0.165401732858813	-0.971386298524316	-0.114636453960412	-0.257747693778537	-0.082335971224556	-0.200147458807832	-0.162444378574631	-0.23773543627031	0.888440187687741	-0.0952345937921657	-0.0943994950374235	0.781827236418044	0.921848302050904	-0.0755127364465748	-0.205074133994768	-0.0762804778722034	-0.255422863519748	-0.47684689153595	-0.0740629566659237	-0.246112948016423
CNSTM-068-D_TGGCTGGGTGACAAAT-1	rGBM-01	C5	Oligo	-0.208850988174457	-0.146867706511399	-0.0888886192394701	-0.261801201622419	-0.191201860198897	-0.076677284181967	-0.0880659774580176	-0.124814374276703	-0.218377904724942	-0.105672044290696	-0.369165527844053	-0.126668609567534	-0.17687257833739	-0.102777497113756	-0.128920122805705	-0.2201574577642	-0.089656215867134	-0.132537070060303	-0.207480111324631	-0.75893679083982	-0.179203539892313	-0.226893311833211	-0.728819816707648	-0.3071540675837	-0.331836657545331	-0.524908932989776	-0.165401732858813	-0.971386298524316	-0.114636453960412	-0.257747693778537	-0.082335971224556	-0.200147458807832	-0.162444378574631	-0.23773543627031	-0.112295410134225	-0.0952345937921657	-0.0943994950374235	0.996906717618784	-0.0788872957710618	-0.0755127364465748	-0.205074133994768	-0.0762804778722034	-0.255422863519748	-0.47684689153595	-0.0740629566659237	-0.246112948016423
CNSTM-068-D_TGGTTCCAGCTCCCAG-1	rGBM-01	C2	Glioma	-0.208850988174457	-0.146867706511399	-0.0888886192394701	-0.261801201622419	-0.191201860198897	-0.076677284181967	-0.0880659774580176	-0.124814374276703	-0.218377904724942	-0.105672044290696	-0.369165527844053	-0.126668609567534	-0.17687257833739	0.436308304482529	-0.128920122805705	-0.2201574577642	-0.089656215867134	-0.132537070060303	-0.207480111324631	-0.219850989243535	-0.179203539892313	-0.226893311833211	0.936361714195683	-0.3071540675837	-0.331836657545331	0.0141768686065096	-0.165401732858813	0.173892130312769	0.424449347635873	-0.257747693778537	-0.082335971224556	-0.200147458807832	-0.162444378574631	-0.23773543627031	-0.112295410134225	-0.0952345937921657	-0.0943994950374235	-0.218908361403922	-0.0788872957710618	0.811916528043998	0.940204294842317	-0.0762804778722034	0.283662938076537	0.0622389100603359	-0.0740629566659237	-0.246112948016423
CNSTM-068-D_TGTATTCGTCCATCCT-1	rGBM-01	C1	Myeloid	-0.208850988174457	-0.146867706511399	-0.0888886192394701	-0.261801201622419	-0.191201860198897	-0.076677284181967	-0.0880659774580176	-0.124814374276703	-0.218377904724942	-0.105672044290696	-0.369165527844053	-0.126668609567534	-0.17687257833739	-0.102777497113756	-0.128920122805705	-0.2201574577642	-0.089656215867134	-0.132537070060303	-0.207480111324631	1.42186513001213	-0.179203539892313	-0.226893311833211	-0.728819816707648	-0.3071540675837	-0.331836657545331	-0.524908932989776	-0.165401732858813	-0.971386298524316	-0.114636453960412	-0.257747693778537	-0.082335971224556	-0.200147458807832	-0.162444378574631	-0.23773543627031	-0.112295410134225	-0.0952345937921657	-0.0943994950374235	-0.218908361403922	-0.0788872957710618	-0.0755127364465748	-0.205074133994768	-0.0762804778722034	-0.255422863519748	-0.47684689153595	-0.0740629566659237	-0.246112948016423
CNSTM-068-D_TGTGTTTAGATGCCTT-1	rGBM-01	C11	BCells	0.857001084304242	-0.146867706511399	-0.0888886192394701	-0.261801201622419	-0.191201860198897	-0.076677284181967	-0.0880659774580176	-0.124814374276703	-0.218377904724942	-0.105672044290696	-0.369165527844053	-0.126668609567534	-0.17687257833739	-0.102777497113756	-0.128920122805705	-0.2201574577642	-0.089656215867134	-0.132537070060303	-0.207480111324631	0.306915281638878	1.39079132786083	-0.226893311833211	-0.728819816707648	0.758698004894999	-0.331836657545331	-0.524908932989776	-0.165401732858813	-0.971386298524316	-0.114636453960412	-0.257747693778537	0.983516101254143	-0.200147458807832	-0.162444378574631	-0.23773543627031	-0.112295410134225	-0.0952345937921657	-0.0943994950374235	-0.218908361403922	-0.0788872957710618	-0.0755127364465748	-0.205074133994768	-0.0762804778722034	-0.255422863519748	-0.47684689153595	-0.0740629566659237	-0.246112948016423
CNSTM-068-D_TGTTCCGAGTGAATTG-1	rGBM-01	C3	TCells	-0.208850988174457	-0.146867706511399	-0.0888886192394701	-0.261801201622419	-0.191201860198897	-0.076677284181967	-0.0880659774580176	-0.124814374276703	-0.218377904724942	-0.105672044290696	-0.369165527844053	-0.126668609567534	-0.17687257833739	-0.102777497113756	-0.128920122805705	-0.2201574577642	-0.089656215867134	-0.132537070060303	-0.207480111324631	-0.75893679083982	-0.179203539892313	-0.226893311833211	-0.728819816707648	-0.3071540675837	-0.331836657545331	-0.524908932989776	-0.165401732858813	-0.971386298524316	-0.114636453960412	-0.257747693778537	-0.082335971224556	-0.200147458807832	-0.162444378574631	-0.23773543627031	-0.112295410134225	-0.0952345937921657	-0.0943994950374235	-0.218908361403922	-0.0788872957710618	-0.0755127364465748	-0.205074133994768	-0.0762804778722034	-0.255422863519748	-0.47684689153595	-0.0740629566659237	-0.246112948016423
CNSTM-068-D_TTAACTCTCCCTTGTG-1	rGBM-01	C5	Oligo	-0.208850988174457	-0.146867706511399	-0.0888886192394701	-0.261801201622419	-0.191201860198897	-0.076677284181967	-0.0880659774580176	-0.124814374276703	-0.218377904724942	-0.105672044290696	0.556926080504696	-0.126668609567534	-0.17687257833739	0.823314111234992	-0.128920122805705	-0.2201574577642	-0.089656215867134	-0.132537070060303	-0.207480111324631	1.20094538237789	-0.179203539892313	1.17163720915221	0.197271791641101	-0.3071540675837	-0.331836657545331	0.401182675358973	-0.165401732858813	-0.0452946901755672	-0.114636453960412	-0.257747693778537	-0.082335971224556	-0.200147458807832	-0.162444378574631	-0.23773543627031	1.2862351108512	-0.0952345937921657	-0.0943994950374235	-0.218908361403922	-0.0788872957710618	-0.0755127364465748	0.72101747435398	-0.0762804778722034	-0.255422863519748	-0.47684689153595	-0.0740629566659237	-0.246112948016423
CNSTM-068-D_TTCTTAGCAGGTGGAT-1	rGBM-01	C5	Oligo	-0.208850988174457	-0.146867706511399	-0.0888886192394701	-0.261801201622419	-0.191201860198897	-0.076677284181967	-0.0880659774580176	-0.124814374276703	-0.218377904724942	-0.105672044290696	2.03408783707271	-0.126668609567534	-0.17687257833739	-0.102777497113756	-0.128920122805705	-0.2201574577642	-0.089656215867134	-0.132537070060303	-0.207480111324631	-0.75893679083982	-0.179203539892313	0.587314704080483	0.0853881992060455	-0.3071540675837	-0.331836657545331	-0.524908932989776	-0.165401732858813	-0.971386298524316	1.1423388584317	-0.257747693778537	-0.082335971224556	-0.200147458807832	-0.162444378574631	-0.23773543627031	1.14467990225789	-0.0952345937921657	-0.0943994950374235	-0.218908361403922	-0.0788872957710618	0.738695279467119	0.609133881918925	-0.0762804778722034	-0.255422863519748	-0.47684689153595	-0.0740629566659237	-0.246112948016423
CNSTM-068-D_TTTCCTCGTTGCCTCT-1	rGBM-01	C5	Oligo	0.712934760696784	-0.146867706511399	-0.0888886192394701	-0.261801201622419	-0.191201860198897	-0.076677284181967	-0.0880659774580176	-0.124814374276703	-0.218377904724942	-0.105672044290696	1.02399289944906	-0.126668609567534	-0.17687257833739	-0.102777497113756	-0.128920122805705	-0.2201574577642	-0.089656215867134	-0.132537070060303	-0.207480111324631	-0.75893679083982	-0.179203539892313	-0.226893311833211	-0.728819816707648	-0.3071540675837	-0.331836657545331	-0.524908932989776	-0.165401732858813	-0.971386298524316	-0.114636453960412	-0.257747693778537	-0.082335971224556	-0.200147458807832	-0.162444378574631	-0.23773543627031	1.28086301715889	-0.0952345937921657	-0.0943994950374235	0.702877387467319	-0.0788872957710618	-0.0755127364465748	-0.205074133994768	-0.0762804778722034	0.666362885351493	-0.47684689153595	-0.0740629566659237	-0.246112948016423
CNSTM-070-A_AACTTTCGTCGCGGTT-1	ndGBM-01	C2	Glioma	0.471881596865432	-0.146867706511399	-0.0888886192394701	-0.261801201622419	-0.191201860198897	-0.076677284181967	-0.0880659774580176	-0.124814374276703	-0.218377904724942	-0.105672044290696	-0.369165527844053	-0.126668609567534	-0.17687257833739	-0.102777497113756	-0.128920122805705	-0.2201574577642	-0.089656215867134	-0.132537070060303	-0.207480111324631	-0.75893679083982	-0.179203539892313	-0.226893311833211	1.55130682853036	-0.3071540675837	-0.331836657545331	0.8427052565708	-0.165401732858813	-0.290653713484427	-0.114636453960412	-0.257747693778537	-0.082335971224556	-0.200147458807832	-0.162444378574631	-0.23773543627031	-0.112295410134225	-0.0952345937921657	-0.0943994950374235	0.461824223635967	-0.0788872957710618	-0.0755127364465748	-0.205074133994768	-0.0762804778722034	-0.255422863519748	-0.47684689153595	-0.0740629566659237	-0.246112948016423
CNSTM-070-A_ACGCCGAAGGTGATTA-1	ndGBM-01	C2	Glioma	-0.208850988174457	0.525262769057631	-0.0888886192394701	0.808689498275303	-0.191201860198897	-0.076677284181967	-0.0880659774580176	-0.124814374276703	-0.218377904724942	-0.105672044290696	-0.369165527844053	-0.126668609567534	0.495257897231641	-0.102777497113756	0.543210352763325	-0.2201574577642	-0.089656215867134	-0.132537070060303	-0.207480111324631	-0.75893679083982	-0.179203539892313	-0.226893311833211	1.53561127404069	-0.3071540675837	-0.331836657545331	1.63464166529264	-0.165401732858813	0.0991044013734058	-0.114636453960412	-0.257747693778537	-0.082335971224556	-0.200147458807832	-0.162444378574631	-0.23773543627031	-0.112295410134225	-0.0952345937921657	-0.0943994950374235	-0.218908361403922	-0.0788872957710618	0.596617739122456	-0.205074133994768	-0.0762804778722034	-0.255422863519748	-0.47684689153595	-0.0740629566659237	-0.246112948016423
CNSTM-070-A_AGGGTGAAGCACCGTC-1	ndGBM-01	C2	Glioma	0.661815902728148	-0.146867706511399	-0.0888886192394701	-0.261801201622419	-0.191201860198897	0.793989606720637	-0.0880659774580176	-0.124814374276703	-0.218377904724942	-0.105672044290696	-0.369165527844053	-0.126668609567534	0.693794312565214	-0.102777497113756	-0.128920122805705	-0.2201574577642	-0.089656215867134	-0.132537070060303	-0.207480111324631	-0.75893679083982	-0.179203539892313	-0.226893311833211	1.64324678149658	-0.3071540675837	-0.331836657545331	2.17544720696263	-0.165401732858813	-0.971386298524316	-0.114636453960412	-0.257747693778537	-0.082335971224556	-0.200147458807832	-0.162444378574631	-0.23773543627031	-0.112295410134225	-0.0952345937921657	-0.0943994950374235	0.651758529498683	-0.0788872957710618	-0.0755127364465748	-0.205074133994768	-0.0762804778722034	-0.255422863519748	-0.47684689153595	-0.0740629566659237	-0.246112948016423
CNSTM-070-A_AGGGTGACACCTCGGA-1	ndGBM-01	C11	BCells	-0.208850988174457	-0.146867706511399	-0.0888886192394701	1.85577998609156	-0.191201860198897	-0.076677284181967	-0.0880659774580176	-0.124814374276703	-0.218377904724942	-0.105672044290696	-0.369165527844053	-0.126668609567534	-0.17687257833739	-0.102777497113756	-0.128920122805705	-0.2201574577642	-0.089656215867134	-0.132537070060303	-0.207480111324631	-0.75893679083982	-0.179203539892313	-0.226893311833211	-0.728819816707648	-0.3071540675837	-0.331836657545331	-0.524908932989776	-0.165401732858813	-0.971386298524316	-0.114636453960412	-0.257747693778537	-0.082335971224556	-0.200147458807832	-0.162444378574631	-0.23773543627031	-0.112295410134225	-0.0952345937921657	-0.0943994950374235	-0.218908361403922	-0.0788872957710618	-0.0755127364465748	-0.205074133994768	-0.0762804778722034	-0.255422863519748	-0.47684689153595	-0.0740629566659237	-0.246112948016423
CNSTM-070-A_AGTGTCAGTCTAGGTT-1	ndGBM-01	C8	Pericytes	-0.208850988174457	1.55741009096623	1.08936844977921	-0.261801201622419	-0.191201860198897	-0.076677284181967	-0.0880659774580176	-0.124814374276703	-0.218377904724942	-0.105672044290696	-0.369165527844053	-0.126668609567534	-0.17687257833739	-0.102777497113756	-0.128920122805705	2.45345601129765	-0.089656215867134	-0.132537070060303	-0.207480111324631	2.78868449304583	-0.179203539892313	-0.226893311833211	-0.728819816707648	-0.3071540675837	2.17316138236848	0.653348136028909	1.01285533615987	3.18693093441915	-0.114636453960412	-0.257747693778537	-0.082335971224556	-0.200147458807832	-0.162444378574631	0.940521632748375	-0.112295410134225	-0.0952345937921657	-0.0943994950374235	-0.218908361403922	-0.0788872957710618	-0.0755127364465748	-0.205074133994768	-0.0762804778722034	1.44885493395788	1.22743090594168	-0.0740629566659237	0.932144121002262
CNSTM-070-A_ATCCGAAAGGCTAGGT-1	ndGBM-01	C3	TCells	-0.208850988174457	-0.146867706511399	-0.0888886192394701	-0.261801201622419	-0.191201860198897	-0.076677284181967	-0.0880659774580176	-0.124814374276703	-0.218377904724942	-0.105672044290696	-0.369165527844053	-0.126668609567534	-0.17687257833739	-0.102777497113756	-0.128920122805705	-0.2201574577642	-0.089656215867134	-0.132537070060303	-0.207480111324631	-0.75893679083982	-0.179203539892313	-0.226893311833211	-0.728819816707648	-0.3071540675837	-0.331836657545331	-0.524908932989776	-0.165401732858813	-0.971386298524316	-0.114636453960412	-0.257747693778537	-0.082335971224556	-0.200147458807832	-0.162444378574631	-0.23773543627031	-0.112295410134225	-0.0952345937921657	-0.0943994950374235	-0.218908361403922	-0.0788872957710618	-0.0755127364465748	-0.205074133994768	-0.0762804778722034	-0.255422863519748	-0.47684689153595	-0.0740629566659237	-0.246112948016423
CNSTM-070-A_ATGGGAGCACTTCGAA-1	ndGBM-01	C11	BCells	-0.208850988174457	-0.146867706511399	-0.0888886192394701	-0.261801201622419	-0.191201860198897	-0.076677284181967	-0.0880659774580176	-0.124814374276703	-0.218377904724942	-0.105672044290696	-0.369165527844053	-0.126668609567534	-0.17687257833739	-0.102777497113756	-0.128920122805705	-0.2201574577642	-0.089656215867134	-0.132537070060303	-0.207480111324631	-0.75893679083982	-0.179203539892313	-0.226893311833211	-0.0734129641305498	-0.3071540675837	-0.331836657545331	-0.524908932989776	-0.165401732858813	-0.971386298524316	-0.114636453960412	-0.257747693778537	-0.082335971224556	-0.200147458807832	-0.162444378574631	-0.23773543627031	-0.112295410134225	-0.0952345937921657	-0.0943994950374235	-0.218908361403922	-0.0788872957710618	-0.0755127364465748	-0.205074133994768	-0.0762804778722034	-0.255422863519748	-0.47684689153595	-0.0740629566659237	-0.246112948016423
CNSTM-070-A_ATTTCTGTCACTTATC-1	ndGBM-01	C2	Glioma	1.75657909157979	-0.146867706511399	-0.0888886192394701	-0.261801201622419	-0.191201860198897	-0.076677284181967	-0.0880659774580176	-0.124814374276703	-0.218377904724942	-0.105672044290696	-0.369165527844053	0.674254531953682	1.36702131539062	-0.102777497113756	-0.128920122805705	-0.2201574577642	-0.089656215867134	-0.132537070060303	-0.207480111324631	-0.75893679083982	-0.179203539892313	-0.226893311833211	0.511058422640507	-0.3071540675837	-0.331836657545331	0.27601420853144	-0.165401732858813	2.72454532354744	-0.114636453960412	-0.257747693778537	-0.082335971224556	-0.200147458807832	-0.162444378574631	-0.23773543627031	-0.112295410134225	-0.0952345937921657	-0.0943994950374235	-0.218908361403922	-0.0788872957710618	1.16436550290158	-0.205074133994768	-0.0762804778722034	-0.255422863519748	-0.47684689153595	-0.0740629566659237	-0.246112948016423
CNSTM-070-A_CAAGGCCCAAGGTTCT-1	ndGBM-01	C2	Glioma	-0.208850988174457	-0.146867706511399	-0.0888886192394701	1.78519518205131	-0.191201860198897	-0.076677284181967	-0.0880659774580176	-0.124814374276703	-0.218377904724942	-0.105672044290696	-0.369165527844053	-0.126668609567534	-0.17687257833739	-0.102777497113756	-0.128920122805705	-0.2201574577642	-0.089656215867134	-0.132537070060303	-0.207480111324631	-0.75893679083982	-0.179203539892313	-0.226893311833211	1.31817656696608	-0.3071540675837	-0.331836657545331	1.52208745068395	-0.165401732858813	-0.971386298524316	-0.114636453960412	-0.257747693778537	-0.082335971224556	-0.200147458807832	-0.162444378574631	-0.23773543627031	-0.112295410134225	-0.0952345937921657	-0.0943994950374235	-0.218908361403922	-0.0788872957710618	-0.0755127364465748	-0.205074133994768	-0.0762804778722034	-0.255422863519748	-0.47684689153595	-0.0740629566659237	-0.246112948016423
CNSTM-070-A_CAGCTAATCGTGACAT-1	ndGBM-01	C2	Glioma	-0.208850988174457	0.5449820039329	-0.0888886192394701	-0.261801201622419	-0.191201860198897	-0.076677284181967	-0.0880659774580176	-0.124814374276703	-0.218377904724942	-0.105672044290696	-0.369165527844053	-0.126668609567534	-0.17687257833739	-0.102777497113756	-0.128920122805705	0.876724496384602	-0.089656215867134	-0.132537070060303	-0.207480111324631	-0.75893679083982	-0.179203539892313	-0.226893311833211	2.26444582254981	-0.3071540675837	-0.331836657545331	1.55226093004173	-0.165401732858813	-0.971386298524316	-0.114636453960412	-0.257747693778537	-0.082335971224556	-0.200147458807832	-0.162444378574631	0.45411427417399	-0.112295410134225	-0.0952345937921657	-0.0943994950374235	-0.218908361403922	-0.0788872957710618	0.616336973997725	0.486775576449531	-0.0762804778722034	-0.255422863519748	0.620035062612852	-0.0740629566659237	-0.246112948016423
CNSTM-070-A_CATCAAGCAAGAGGCT-1	ndGBM-01	C2	Glioma	0.757927760377799	-0.146867706511399	-0.0888886192394701	1.18721470993934	-0.191201860198897	-0.076677284181967	-0.0880659774580176	-0.124814374276703	-0.218377904724942	-0.105672044290696	-0.369165527844053	-0.126668609567534	-0.17687257833739	-0.102777497113756	-0.128920122805705	-0.2201574577642	0.877122532685121	-0.132537070060303	-0.207480111324631	-0.75893679083982	-0.179203539892313	-0.226893311833211	-0.728819816707648	-0.3071540675837	-0.331836657545331	0.441869815562479	-0.165401732858813	-0.971386298524316	-0.114636453960412	-0.257747693778537	-0.082335971224556	-0.200147458807832	-0.162444378574631	-0.23773543627031	-0.112295410134225	-0.0952345937921657	-0.0943994950374235	-0.218908361403922	-0.0788872957710618	-0.0755127364465748	-0.205074133994768	0.890498270680052	-0.255422863519748	-0.47684689153595	-0.0740629566659237	-0.246112948016423
CNSTM-070-A_CATGGCGTCAATCACG-1	ndGBM-01	C2	Glioma	-0.208850988174457	-0.146867706511399	0.651605950093004	-0.261801201622419	-0.191201860198897	-0.076677284181967	-0.0880659774580176	-0.124814374276703	-0.218377904724942	-0.105672044290696	-0.369165527844053	-0.126668609567534	-0.17687257833739	-0.102777497113756	-0.128920122805705	-0.2201574577642	-0.089656215867134	-0.132537070060303	-0.207480111324631	-0.75893679083982	0.561291029440161	-0.226893311833211	1.92186029701637	-0.3071540675837	-0.331836657545331	2.04515776385512	-0.165401732858813	-0.971386298524316	-0.114636453960412	-0.257747693778537	-0.082335971224556	-0.200147458807832	-0.162444378574631	-0.23773543627031	-0.112295410134225	-0.0952345937921657	-0.0943994950374235	-0.218908361403922	-0.0788872957710618	-0.0755127364465748	-0.205074133994768	-0.0762804778722034	-0.255422863519748	-0.47684689153595	-0.0740629566659237	-0.246112948016423
CNSTM-070-A_CCCTCCTAGAGGTTGC-1	ndGBM-01	C2	Glioma	0.815195674995193	-0.146867706511399	-0.0888886192394701	-0.261801201622419	-0.191201860198897	-0.076677284181967	-0.0880659774580176	-0.124814374276703	-0.218377904724942	-0.105672044290696	-0.369165527844053	-0.126668609567534	-0.17687257833739	-0.102777497113756	0.895126540363944	-0.2201574577642	-0.089656215867134	-0.132537070060303	-0.207480111324631	-0.75893679083982	-0.179203539892313	-0.226893311833211	1.73133622451845	-0.3071540675837	-0.331836657545331	-0.524908932989776	-0.165401732858813	-0.971386298524316	-0.114636453960412	-0.257747693778537	-0.082335971224556	-0.200147458807832	-0.162444378574631	-0.23773543627031	-0.112295410134225	-0.0952345937921657	-0.0943994950374235	-0.218908361403922	-0.0788872957710618	-0.0755127364465748	-0.205074133994768	-0.0762804778722034	-0.255422863519748	-0.47684689153595	-0.0740629566659237	-0.246112948016423
CNSTM-070-A_CCTCTGAGTAGAAAGG-1	ndGBM-01	C2	Glioma	-0.208850988174457	-0.146867706511399	-0.0888886192394701	-0.261801201622419	-0.191201860198897	-0.076677284181967	-0.0880659774580176	-0.124814374276703	-0.218377904724942	-0.105672044290696	-0.369165527844053	-0.126668609567534	-0.17687257833739	-0.102777497113756	-0.128920122805705	-0.2201574577642	0.905134426504214	-0.132537070060303	-0.207480111324631	-0.75893679083982	0.815587102479036	-0.226893311833211	2.72670306736524	1.17633875571991	-0.331836657545331	2.6882793098952	0.829388909512536	-0.971386298524316	-0.114636453960412	-0.257747693778537	-0.082335971224556	-0.200147458807832	0.832346263796717	0.757055206101039	-0.112295410134225	-0.0952345937921657	-0.0943994950374235	0.775882280967427	-0.0788872957710618	-0.0755127364465748	0.78971650837658	-0.0762804778722034	1.22806995978386	-0.47684689153595	-0.0740629566659237	-0.246112948016423
CNSTM-070-A_CCTTCCCGTGGTTTCA-1	ndGBM-01	C2	Glioma	0.90975380644986	0.971737088112917	-0.0888886192394701	-0.261801201622419	-0.191201860198897	-0.076677284181967	-0.0880659774580176	-0.124814374276703	-0.218377904724942	-0.105672044290696	-0.369165527844053	-0.126668609567534	-0.17687257833739	-0.102777497113756	-0.128920122805705	-0.2201574577642	-0.089656215867134	-0.132537070060303	-0.207480111324631	-0.75893679083982	-0.179203539892313	-0.226893311833211	-0.728819816707648	-0.3071540675837	-0.331836657545331	2.54805336582904	-0.165401732858813	-0.971386298524316	-0.114636453960412	-0.257747693778537	-0.082335971224556	-0.200147458807832	-0.162444378574631	-0.23773543627031	-0.112295410134225	-0.0952345937921657	-0.0943994950374235	-0.218908361403922	-0.0788872957710618	-0.0755127364465748	-0.205074133994768	1.04232431675211	-0.255422863519748	-0.47684689153595	-0.0740629566659237	-0.246112948016423
CNSTM-070-A_CGAACATTCGCGTTTC-1	ndGBM-01	C2	Glioma	-0.208850988174457	-0.146867706511399	-0.0888886192394701	0.970625886218802	-0.191201860198897	-0.076677284181967	-0.0880659774580176	-0.124814374276703	-0.218377904724942	-0.105672044290696	-0.369165527844053	-0.126668609567534	-0.17687257833739	-0.102777497113756	-0.128920122805705	-0.2201574577642	1.14277087197409	-0.132537070060303	-0.207480111324631	-0.75893679083982	-0.179203539892313	-0.226893311833211	2.82691689616637	0.925273020257521	-0.331836657545331	2.49240604762488	-0.165401732858813	-0.971386298524316	-0.114636453960412	-0.257747693778537	-0.082335971224556	-0.200147458807832	-0.162444378574631	-0.23773543627031	-0.112295410134225	-0.0952345937921657	-0.0943994950374235	1.0135187264373	-0.0788872957710618	-0.0755127364465748	-0.205074133994768	-0.0762804778722034	-0.255422863519748	-0.47684689153595	-0.0740629566659237	-0.246112948016423
CNSTM-070-A_CGAGCACTCATACGGT-1	ndGBM-01	C2	Glioma	-0.208850988174457	-0.146867706511399	1.0831787493262	-0.261801201622419	-0.191201860198897	1.0953900843837	-0.0880659774580176	-0.124814374276703	-0.218377904724942	-0.105672044290696	-0.369165527844053	-0.126668609567534	0.995194790228278	-0.102777497113756	-0.128920122805705	1.47680057972324	-0.089656215867134	-0.132537070060303	-0.207480111324631	-0.75893679083982	0.992863828673356	-0.226893311833211	3.66848674181627	-0.3071540675837	-0.331836657545331	3.5131564941522	-0.165401732858813	-0.971386298524316	-0.114636453960412	-0.257747693778537	-0.082335971224556	-0.200147458807832	-0.162444378574631	-0.23773543627031	-0.112295410134225	-0.0952345937921657	-0.0943994950374235	-0.218908361403922	-0.0788872957710618	1.09655463211909	-0.205074133994768	-0.0762804778722034	-0.255422863519748	-0.47684689153595	-0.0740629566659237	-0.246112948016423
CNSTM-070-A_CGATCGGGTAGAGTGC-1	ndGBM-01	C2	Glioma	0.447045915921317	-0.146867706511399	-0.0888886192394701	-0.261801201622419	-0.191201860198897	-0.076677284181967	-0.0880659774580176	-0.124814374276703	-0.218377904724942	-0.105672044290696	-0.369165527844053	-0.126668609567534	0.479024325758384	-0.102777497113756	-0.128920122805705	-0.2201574577642	-0.089656215867134	-0.132537070060303	-0.207480111324631	-0.75893679083982	-0.179203539892313	-0.226893311833211	0.820332882427332	-0.3071540675837	-0.331836657545331	0.523721453772708	-0.165401732858813	-0.971386298524316	-0.114636453960412	0.398149210317237	-0.082335971224556	-0.200147458807832	-0.162444378574631	-0.23773543627031	-0.112295410134225	-0.0952345937921657	-0.0943994950374235	-0.218908361403922	-0.0788872957710618	1.25437260420047	-0.205074133994768	-0.0762804778722034	1.0744624771273	-0.47684689153595	-0.0740629566659237	-0.246112948016423
CNSTM-070-A_CGTCAGGAGCAATATG-1	ndGBM-01	C8	Pericytes	0.58403970400549	-0.146867706511399	-0.0888886192394701	-0.261801201622419	-0.191201860198897	-0.076677284181967	-0.0880659774580176	-0.124814374276703	-0.218377904724942	-0.105672044290696	-0.369165527844053	1.10284034328888	-0.17687257833739	-0.102777497113756	-0.128920122805705	-0.2201574577642	-0.089656215867134	-0.132537070060303	2.16072415508196	1.48902577443263	-0.179203539892313	-0.226893311833211	0.803591240665622	-0.3071540675837	0.461054034634616	3.92576008026919	3.19583524767944	-0.971386298524316	-0.114636453960412	0.535142998401409	0.71055472095539	-0.200147458807832	1.36996667879864	-0.23773543627031	-0.112295410134225	-0.0952345937921657	0.698491197142523	1.0106005914525	1.45352376160221	-0.0755127364465748	-0.205074133994768	-0.0762804778722034	-0.255422863519748	3.23483496059789	-0.0740629566659237	-0.246112948016423
CNSTM-070-A_CTACATTAGGGAAACA-1	ndGBM-01	C2	Glioma	-0.208850988174457	-0.146867706511399	-0.0888886192394701	-0.261801201622419	-0.191201860198897	-0.076677284181967	-0.0880659774580176	-0.124814374276703	-0.218377904724942	-0.105672044290696	-0.369165527844053	-0.126668609567534	0.84273511525524	-0.102777497113756	-0.128920122805705	0.79945023582843	-0.089656215867134	-0.132537070060303	-0.207480111324631	-0.75893679083982	-0.179203539892313	-0.226893311833211	0.290787876884982	-0.3071540675837	0.6877710360473	-0.524908932989776	-0.165401732858813	-0.971386298524316	-0.114636453960412	-0.257747693778537	-0.082335971224556	-0.200147458807832	-0.162444378574631	-0.23773543627031	-0.112295410134225	-0.0952345937921657	-0.0943994950374235	-0.218908361403922	-0.0788872957710618	-0.0755127364465748	-0.205074133994768	0.943327215720427	0.764184830072882	-0.47684689153595	-0.0740629566659237	-0.246112948016423
CNSTM-070-A_CTAGTGAGTCTGCCAG-1	ndGBM-01	C2	Glioma	-0.208850988174457	-0.146867706511399	0.845945284365037	0.673032701982088	-0.191201860198897	-0.076677284181967	-0.0880659774580176	-0.124814374276703	-0.218377904724942	-0.105672044290696	-0.369165527844053	-0.126668609567534	-0.17687257833739	-0.102777497113756	-0.128920122805705	0.714676445840307	-0.089656215867134	-0.132537070060303	-0.207480111324631	-0.75893679083982	-0.179203539892313	-0.226893311833211	1.00113006750473	-0.3071540675837	-0.331836657545331	2.17786830304134	-0.165401732858813	-0.971386298524316	-0.114636453960412	0.677086209825969	-0.082335971224556	-0.200147458807832	-0.162444378574631	-0.23773543627031	-0.112295410134225	-0.0952345937921657	-0.0943994950374235	-0.218908361403922	-0.0788872957710618	-0.0755127364465748	-0.205074133994768	-0.0762804778722034	-0.255422863519748	-0.47684689153595	-0.0740629566659237	0.688720955588084
CNSTM-070-A_GAAACTCCAAGTCATC-1	ndGBM-01	C2	Glioma	-0.208850988174457	0.350452613518771	-0.0888886192394701	0.81419984158713	-0.191201860198897	0.420643035848203	-0.0880659774580176	-0.124814374276703	-0.218377904724942	-0.105672044290696	-0.369165527844053	-0.126668609567534	0.499364279913562	0.176485158632712	0.830726165353057	-0.2201574577642	-0.089656215867134	-0.132537070060303	-0.207480111324631	-0.75893679083982	-0.179203539892313	-0.226893311833211	1.03459479695264	-0.3071540675837	0.16548366248484	0.151327925261176	-0.165401732858813	-0.971386298524316	-0.114636453960412	-0.257747693778537	-0.082335971224556	-0.200147458807832	0.116818277171837	0.0415272194761586	0.166967245612243	-0.0952345937921657	-0.0943994950374235	0.278411958626249	-0.0788872957710618	0.203749919299893	0.0741885217516999	-0.0762804778722034	0.0238397922267198	-0.47684689153595	-0.0740629566659237	0.0331497077300452
CNSTM-070-A_GAATAAGTCAACACAC-1	ndGBM-01	C2	Glioma	-0.208850988174457	-0.146867706511399	-0.0888886192394701	0.451062969894485	-0.191201860198897	-0.076677284181967	-0.0880659774580176	-0.124814374276703	-0.218377904724942	-0.105672044290696	-0.369165527844053	-0.126668609567534	-0.17687257833739	-0.102777497113756	-0.128920122805705	-0.2201574577642	-0.089656215867134	0.5803271014566	-0.207480111324631	-0.75893679083982	-0.179203539892313	-0.226893311833211	1.38487545544918	-0.3071540675837	-0.331836657545331	2.80856113470988	-0.165401732858813	0.444339654815221	-0.114636453960412	0.455116477738366	-0.082335971224556	-0.200147458807832	-0.162444378574631	-0.23773543627031	-0.112295410134225	-0.0952345937921657	-0.0943994950374235	0.493955810112982	-0.0788872957710618	-0.0755127364465748	0.507790037522136	-0.0762804778722034	-0.255422863519748	-0.47684689153595	-0.0740629566659237	-0.246112948016423
CNSTM-070-A_GCACTCTGTTGGAGGT-1	ndGBM-01	C2	Glioma	-0.208850988174457	-0.146867706511399	-0.0888886192394701	-0.261801201622419	-0.191201860198897	-0.076677284181967	-0.0880659774580176	-0.124814374276703	-0.218377904724942	-0.105672044290696	-0.369165527844053	-0.126668609567534	-0.17687257833739	-0.102777497113756	-0.128920122805705	-0.2201574577642	-0.089656215867134	-0.132537070060303	1.0240870874058	-0.75893679083982	-0.179203539892313	-0.226893311833211	-0.728819816707648	-0.3071540675837	-0.331836657545331	-0.524908932989776	-0.165401732858813	-0.971386298524316	-0.114636453960412	-0.257747693778537	-0.082335971224556	-0.200147458807832	1.0691228201558	-0.23773543627031	-0.112295410134225	-0.0952345937921657	-0.0943994950374235	-0.218908361403922	-0.0788872957710618	-0.0755127364465748	1.02649306473567	-0.0762804778722034	0.976144335210686	-0.47684689153595	-0.0740629566659237	-0.246112948016423
CNSTM-070-A_GCTTGAACATTTGCCC-1	ndGBM-01	C2	Glioma	-0.208850988174457	-0.146867706511399	-0.0888886192394701	0.618585068571016	-0.191201860198897	-0.076677284181967	-0.0880659774580176	-0.124814374276703	-0.218377904724942	-0.105672044290696	-0.369165527844053	-0.126668609567534	-0.17687257833739	-0.102777497113756	-0.128920122805705	-0.2201574577642	-0.089656215867134	-0.132537070060303	-0.207480111324631	0.121449479353615	1.16200513810989	-0.226893311833211	3.63619687791421	-0.3071540675837	-0.331836657545331	3.14171062053245	-0.165401732858813	-0.971386298524316	-0.114636453960412	-0.257747693778537	-0.082335971224556	-0.200147458807832	-0.162444378574631	0.642650833923126	-0.112295410134225	-0.0952345937921657	-0.0943994950374235	-0.218908361403922	-0.0788872957710618	-0.0755127364465748	-0.205074133994768	-0.0762804778722034	0.624963406673687	0.403539378657485	-0.0740629566659237	-0.246112948016423
CNSTM-070-A_GCTTGAATCTGTCAAG-1	ndGBM-01	C5	Oligo	-0.208850988174457	-0.146867706511399	-0.0888886192394701	-0.261801201622419	-0.191201860198897	-0.076677284181967	-0.0880659774580176	-0.124814374276703	-0.218377904724942	-0.105672044290696	1.73405598807763	-0.126668609567534	-0.17687257833739	-0.102777497113756	-0.128920122805705	-0.2201574577642	-0.089656215867134	-0.132537070060303	-0.207480111324631	-0.75893679083982	1.04383826773561	0.996148495794714	-0.728819816707648	-0.3071540675837	-0.331836657545331	-0.524908932989776	-0.165401732858813	-0.971386298524316	-0.114636453960412	-0.257747693778537	-0.082335971224556	-0.200147458807832	-0.162444378574631	-0.23773543627031	-0.112295410134225	-0.0952345937921657	-0.0943994950374235	-0.218908361403922	-0.0788872957710618	-0.0755127364465748	-0.205074133994768	-0.0762804778722034	-0.255422863519748	-0.47684689153595	-0.0740629566659237	-0.246112948016423
CNSTM-070-A_GGGTCTGCATCTATGG-1	ndGBM-01	C2	Glioma	-0.208850988174457	-0.146867706511399	-0.0888886192394701	-0.261801201622419	-0.191201860198897	-0.076677284181967	-0.0880659774580176	-0.124814374276703	-0.218377904724942	-0.105672044290696	-0.369165527844053	-0.126668609567534	-0.17687257833739	-0.102777497113756	-0.128920122805705	-0.2201574577642	-0.089656215867134	-0.132537070060303	-0.207480111324631	-0.75893679083982	-0.179203539892313	-0.226893311833211	2.23752120780264	-0.3071540675837	-0.331836657545331	3.04138928920983	-0.165401732858813	-0.971386298524316	-0.114636453960412	-0.257747693778537	0.718790177678476	-0.200147458807832	0.638681770328401	-0.23773543627031	-0.112295410134225	-0.0952345937921657	-0.0943994950374235	0.58221778749911	0.72223885313197	-0.0755127364465748	0.596052014908264	-0.0762804778722034	-0.255422863519748	-0.47684689153595	-0.0740629566659237	-0.246112948016423
CNSTM-070-A_GTAACTGCACAGACAG-1	ndGBM-01	C2	Glioma	-0.208850988174457	-0.146867706511399	-0.0888886192394701	0.818743038576865	-0.191201860198897	-0.076677284181967	-0.0880659774580176	-0.124814374276703	-0.218377904724942	-0.105672044290696	-0.369165527844053	1.46104813724742	-0.17687257833739	0.977766743085527	-0.128920122805705	-0.2201574577642	-0.089656215867134	-0.132537070060303	-0.207480111324631	-0.75893679083982	-0.179203539892313	-0.226893311833211	3.77685042035681	-0.3071540675837	-0.331836657545331	3.79202887994393	-0.165401732858813	-0.971386298524316	-0.114636453960412	-0.257747693778537	-0.082335971224556	-0.200147458807832	-0.162444378574631	-0.23773543627031	-0.112295410134225	-0.0952345937921657	-0.0943994950374235	-0.218908361403922	-0.0788872957710618	-0.0755127364465748	-0.205074133994768	-0.0762804778722034	0.825121376679536	-0.47684689153595	-0.0740629566659237	0.834431292182861
CNSTM-070-A_GTAGGCCCACATTTCT-1	ndGBM-01	C2	Glioma	-0.208850988174457	-0.146867706511399	0.346898413822644	0.708423934851082	-0.191201860198897	-0.076677284181967	-0.0880659774580176	-0.124814374276703	-0.218377904724942	-0.105672044290696	-0.369165527844053	-0.126668609567534	0.258914454724724	-0.102777497113756	-0.128920122805705	-0.2201574577642	-0.089656215867134	-0.132537070060303	-0.207480111324631	-0.75893679083982	-0.179203539892313	-0.226893311833211	1.83735559197334	-0.3071540675837	-0.331836657545331	2.4766205845328	-0.165401732858813	0.186977414615193	-0.114636453960412	-0.257747693778537	-0.082335971224556	-0.200147458807832	-0.162444378574631	0.198051596791805	-0.112295410134225	-0.0952345937921657	-0.0943994950374235	0.216878671658193	-0.0788872957710618	0.360274296615539	-0.205074133994768	-0.0762804778722034	0.180364169542366	-0.47684689153595	-0.0740629566659237	0.189674085045691
CNSTM-070-A_GTCAAGTGTCCGAACC-1	ndGBM-01	C2	Glioma	0.526459743442549	0.588443025105607	-0.0888886192394701	-0.261801201622419	-0.191201860198897	-0.076677284181967	-0.0880659774580176	-0.124814374276703	-0.218377904724942	-0.105672044290696	-0.369165527844053	-0.126668609567534	-0.17687257833739	-0.102777497113756	-0.128920122805705	0.515153273852806	-0.089656215867134	-0.132537070060303	-0.207480111324631	-0.75893679083982	-0.179203539892313	-0.226893311833211	1.42328079773979	-0.3071540675837	-0.331836657545331	0.923982304987524	0.569908998758193	-0.971386298524316	-0.114636453960412	-0.257747693778537	0.65297476039245	-0.200147458807832	-0.162444378574631	-0.23773543627031	-0.112295410134225	-0.0952345937921657	-0.0943994950374235	0.516402370213085	-0.0788872957710618	-0.0755127364465748	-0.205074133994768	-0.0762804778722034	0.479887868097258	-0.47684689153595	-0.0740629566659237	-0.246112948016423
CNSTM-070-A_GTTCATTGTAAGAGGA-1	ndGBM-01	C2	Glioma	0.231735347390806	-0.146867706511399	-0.0888886192394701	-0.261801201622419	-0.191201860198897	-0.076677284181967	-0.0880659774580176	-0.124814374276703	-0.218377904724942	-0.105672044290696	-0.369165527844053	-0.126668609567534	0.568504456185023	-0.102777497113756	-0.128920122805705	0.220428877801063	-0.089656215867134	0.308049265504959	-0.207480111324631	-0.75893679083982	-0.179203539892313	-0.226893311833211	2.2296980340144	0.133432267981563	-0.331836657545331	1.05927788728825	-0.165401732858813	-0.530799962959053	-0.114636453960412	-0.257747693778537	-0.082335971224556	-0.200147458807832	-0.162444378574631	-0.23773543627031	-0.112295410134225	-0.0952345937921657	-0.0943994950374235	-0.218908361403922	-0.0788872957710618	0.365073599118688	-0.205074133994768	-0.0762804778722034	-0.255422863519748	-0.47684689153595	-0.0740629566659237	0.49926408650599
CNSTM-070-A_GTTCATTGTCCAAGTT-1	ndGBM-01	C2	Glioma	-0.208850988174457	-0.146867706511399	-0.0888886192394701	0.668453597518776	-0.191201860198897	-0.076677284181967	-0.0880659774580176	-0.124814374276703	-0.218377904724942	-0.105672044290696	-0.369165527844053	-0.126668609567534	-0.17687257833739	0.827477302027439	-0.128920122805705	-0.2201574577642	-0.089656215867134	-0.132537070060303	-0.207480111324631	-0.75893679083982	-0.179203539892313	-0.226893311833211	0.674899371814968	-0.3071540675837	-0.331836657545331	2.06144361070875	-0.165401732858813	-0.971386298524316	-0.114636453960412	-0.257747693778537	-0.082335971224556	-0.200147458807832	-0.162444378574631	-0.23773543627031	-0.112295410134225	-0.0952345937921657	-0.0943994950374235	-0.218908361403922	-0.0788872957710618	-0.0755127364465748	1.19864505452785	-0.0762804778722034	-0.255422863519748	-0.47684689153595	-0.0740629566659237	0.684141851124772
CNSTM-070-A_TACTCGCGTTGGAGGT-1	ndGBM-01	C8	Pericytes	1.34594697241854	-0.146867706511399	0.964400230070155	-0.261801201622419	-0.191201860198897	-0.076677284181967	-0.0880659774580176	-0.124814374276703	-0.218377904724942	-0.105672044290696	-0.369165527844053	0.926620239742091	0.876416270972235	-0.102777497113756	-0.128920122805705	-0.2201574577642	-0.089656215867134	-0.132537070060303	1.34731784926836	-0.75893679083982	0.874085309417312	-0.226893311833211	2.25030784710563	-0.3071540675837	-0.331836657545331	3.72474854815314	2.33623008848084	-0.971386298524316	-0.114636453960412	0.795541155531088	0.970952878085069	0.853141390501793	1.39235358201836	0.815553413039316	-0.112295410134225	-0.0952345937921657	-0.0943994950374235	-0.218908361403922	1.47591066482193	-0.0755127364465748	-0.205074133994768	1.47851748272079	-0.255422863519748	3.26261705466695	-0.0740629566659237	0.807175901293202
CNSTM-070-A_TACTTACGTGATGATA-1	ndGBM-01	C2	Glioma	-0.208850988174457	-0.146867706511399	-0.0888886192394701	0.263879986680475	0.105790769731133	-0.076677284181967	-0.0880659774580176	-0.124814374276703	-0.218377904724942	-0.105672044290696	-0.0721728979140234	-0.126668609567534	0.120120051592639	-0.102777497113756	0.168072507124324	-0.2201574577642	-0.089656215867134	-0.132537070060303	-0.207480111324631	-0.75893679083982	-0.179203539892313	-0.226893311833211	2.0571438577611	-0.3071540675837	-0.331836657545331	0.598341425119578	-0.165401732858813	-0.674393668594286	-0.114636453960412	0.0392449361514921	-0.082335971224556	-0.200147458807832	-0.162444378574631	0.05925719365972	-0.112295410134225	-0.0952345937921657	-0.0943994950374235	0.078084268526108	-0.0788872957710618	0.221479893483455	0.0919184959352614	-0.0762804778722034	-0.255422863519748	-0.47684689153595	-0.0740629566659237	-0.246112948016423
CNSTM-070-A_TACTTGTAGGACGAAA-1	ndGBM-01	C2	Glioma	0.880776039196445	0.942759320859503	-0.0888886192394701	-0.261801201622419	-0.191201860198897	-0.076677284181967	-0.0880659774580176	-0.124814374276703	-0.218377904724942	-0.105672044290696	-0.369165527844053	-0.126668609567534	1.42177329156615	-0.102777497113756	-0.128920122805705	-0.2201574577642	-0.089656215867134	-0.132537070060303	-0.207480111324631	-0.75893679083982	-0.179203539892313	-0.226893311833211	2.393757178793	-0.3071540675837	-0.331836657545331	0.564718094381126	-0.165401732858813	-0.971386298524316	0.97499057341049	-0.257747693778537	-0.082335971224556	-0.200147458807832	-0.162444378574631	-0.23773543627031	-0.112295410134225	-0.0952345937921657	-0.0943994950374235	-0.218908361403922	-0.0788872957710618	-0.0755127364465748	-0.205074133994768	-0.0762804778722034	0.834204163851154	-0.47684689153595	-0.0740629566659237	-0.246112948016423
CNSTM-070-A_TATCTCATCTTTACGT-1	ndGBM-01	C2	Glioma	-0.208850988174457	-0.146867706511399	-0.0888886192394701	0.834195721398691	-0.191201860198897	-0.076677284181967	-0.0880659774580176	-0.124814374276703	-0.218377904724942	-0.105672044290696	-0.369165527844053	-0.126668609567534	-0.17687257833739	-0.102777497113756	-0.128920122805705	-0.2201574577642	-0.089656215867134	-0.132537070060303	-0.207480111324631	-0.75893679083982	-0.179203539892313	-0.226893311833211	3.88241402526724	-0.3071540675837	-0.331836657545331	2.94738578092886	-0.165401732858813	-0.971386298524316	-0.114636453960412	-0.257747693778537	0.426921254112641	-0.200147458807832	-0.162444378574631	-0.23773543627031	-0.112295410134225	-0.0952345937921657	-0.0943994950374235	0.290348863933275	-0.0788872957710618	-0.0755127364465748	-0.205074133994768	-0.0762804778722034	0.253834361817448	-0.47684689153595	-0.0740629566659237	-0.246112948016423
CNSTM-070-A_TCACAAGTCTACCTGC-1	ndGBM-01	C2	Glioma	0.57410518877634	-0.146867706511399	-0.0888886192394701	-0.261801201622419	1.02544861666861	-0.076677284181967	-0.0880659774580176	-0.124814374276703	-0.218377904724942	-0.105672044290696	-0.369165527844053	-0.126668609567534	1.03977789853011	-0.102777497113756	-0.128920122805705	-0.2201574577642	-0.089656215867134	0.650419106890493	-0.207480111324631	-0.75893679083982	-0.179203539892313	-0.226893311833211	1.62288348176935	-0.3071540675837	0.451119519405466	2.34475141384017	-0.165401732858813	-0.971386298524316	-0.114636453960412	0.525208483172259	-0.082335971224556	-0.200147458807832	-0.162444378574631	-0.23773543627031	-0.112295410134225	-0.0952345937921657	-0.0943994950374235	-0.218908361403922	-0.0788872957710618	-0.0755127364465748	-0.205074133994768	-0.0762804778722034	-0.255422863519748	-0.47684689153595	-0.0740629566659237	-0.246112948016423
CNSTM-070-A_TCCCGATCACTCTGTC-1	ndGBM-01	C2	Glioma	-0.208850988174457	-0.146867706511399	-0.0888886192394701	-0.261801201622419	-0.191201860198897	-0.076677284181967	-0.0880659774580176	-0.124814374276703	-0.218377904724942	-0.105672044290696	-0.369165527844053	-0.126668609567534	-0.17687257833739	-0.102777497113756	-0.128920122805705	-0.2201574577642	-0.089656215867134	-0.132537070060303	-0.207480111324631	-0.75893679083982	-0.179203539892313	-0.226893311833211	1.28656869123882	-0.3071540675837	-0.331836657545331	0.756429501675276	-0.165401732858813	-0.971386298524316	-0.114636453960412	-0.257747693778537	-0.082335971224556	-0.200147458807832	-0.162444378574631	-0.23773543627031	-0.112295410134225	-0.0952345937921657	-0.0943994950374235	-0.218908361403922	-0.0788872957710618	-0.0755127364465748	-0.205074133994768	-0.0762804778722034	0.577802908367406	-0.47684689153595	-0.0740629566659237	-0.246112948016423
CNSTM-070-A_TCGAGGCGTGGAAAGA-1	ndGBM-01	C2	Glioma	0.776865518857418	-0.146867706511399	-0.0888886192394701	-0.261801201622419	-0.191201860198897	0.36795110872134	-0.0880659774580176	-0.124814374276703	-0.218377904724942	-0.105672044290696	-0.369165527844053	0.317959783335773	0.574458991995434	-0.102777497113756	-0.128920122805705	-0.2201574577642	-0.089656215867134	-0.132537070060303	-0.207480111324631	-0.75893679083982	0.265424853010994	-0.226893311833211	0.0225117536251758	-0.3071540675837	0.112791735357976	1.51876616901938	-0.165401732858813	0.729588011888309	-0.114636453960412	-0.257747693778537	-0.082335971224556	-0.200147458807832	-0.162444378574631	0.206892956632997	-0.112295410134225	-0.0952345937921657	-0.0943994950374235	0.766808145627953	0.365741097132245	0.675818833886249	0.239554258908538	-0.0762804778722034	-0.255422863519748	-0.47684689153595	-0.0740629566659237	-0.246112948016423
CNSTM-070-A_TCGCGAGAGGATGGAA-1	ndGBM-01	C3	TCells	-0.208850988174457	-0.146867706511399	-0.0888886192394701	0.565512708372235	-0.191201860198897	-0.076677284181967	-0.0880659774580176	-0.124814374276703	-0.218377904724942	-0.105672044290696	-0.369165527844053	-0.126668609567534	-0.17687257833739	-0.102777497113756	-0.128920122805705	-0.2201574577642	-0.089656215867134	-0.132537070060303	-0.207480111324631	-0.75893679083982	-0.179203539892313	-0.226893311833211	0.0984940932870061	-0.3071540675837	-0.331836657545331	1.89965797416645	-0.165401732858813	-0.971386298524316	-0.114636453960412	-0.257747693778537	-0.082335971224556	-0.200147458807832	-0.162444378574631	-0.23773543627031	-0.112295410134225	-0.0952345937921657	-0.0943994950374235	-0.218908361403922	-0.0788872957710618	-0.0755127364465748	-0.205074133994768	-0.0762804778722034	-0.255422863519748	-0.47684689153595	-0.0740629566659237	-0.246112948016423
CNSTM-070-A_TGTCCCATCTGGTTCC-1	ndGBM-01	C6	Glioma	-0.208850988174457	0.643317261000544	-0.0888886192394701	-0.261801201622419	-0.191201860198897	-0.076677284181967	-0.0880659774580176	-0.124814374276703	-0.218377904724942	-0.105672044290696	-0.369165527844053	-0.126668609567534	0.613312389174553	-0.102777497113756	-0.128920122805705	1.00585313326546	-0.089656215867134	-0.132537070060303	-0.207480111324631	-0.75893679083982	-0.179203539892313	-0.226893311833211	0.799714297546071	-0.3071540675837	-0.331836657545331	1.7186295328987	-0.165401732858813	-0.971386298524316	-0.114636453960412	-0.257747693778537	-0.082335971224556	-0.200147458807832	-0.162444378574631	-0.23773543627031	-0.112295410134225	-0.0952345937921657	-0.0943994950374235	-0.218908361403922	-0.0788872957710618	-0.0755127364465748	-0.205074133994768	-0.0762804778722034	0.534762103992195	-0.47684689153595	-0.0740629566659237	-0.246112948016423
CNSTM-070-A_TGTGTTTGTATGAATG-1	ndGBM-01	C5	Oligo	-0.208850988174457	-0.146867706511399	-0.0888886192394701	0.901569654393854	-0.191201860198897	-0.076677284181967	-0.0880659774580176	-0.124814374276703	-0.218377904724942	-0.105672044290696	-0.369165527844053	-0.126668609567534	-0.17687257833739	-0.102777497113756	-0.128920122805705	-0.2201574577642	-0.089656215867134	-0.132537070060303	-0.207480111324631	-0.75893679083982	0.98416731612396	-0.226893311833211	0.434551039308625	-0.3071540675837	-0.331836657545331	0.638461923026497	-0.165401732858813	0.191984557491957	-0.114636453960412	-0.257747693778537	-0.082335971224556	-0.200147458807832	-0.162444378574631	-0.23773543627031	-0.112295410134225	-0.0952345937921657	-0.0943994950374235	-0.218908361403922	-0.0788872957710618	-0.0755127364465748	-0.205074133994768	-0.0762804778722034	-0.255422863519748	-0.47684689153595	-0.0740629566659237	-0.246112948016423
CNSTM-070-A_TTATGCTAGTGGGATC-1	ndGBM-01	C2	Glioma	-0.208850988174457	0.568069978407422	0.626049065679351	0.453136483296402	-0.191201860198897	-0.076677284181967	-0.0880659774580176	-0.124814374276703	-0.218377904724942	-0.105672044290696	-0.369165527844053	-0.126668609567534	0.538065106581431	-0.102777497113756	-0.128920122805705	-0.2201574577642	-0.089656215867134	-0.132537070060303	-0.207480111324631	-0.75893679083982	-0.179203539892313	-0.226893311833211	-0.013882131788827	-0.3071540675837	-0.331836657545331	0.190028751929045	-0.165401732858813	-0.971386298524316	-0.114636453960412	-0.257747693778537	-0.082335971224556	-0.200147458807832	-0.162444378574631	-0.23773543627031	-0.112295410134225	-0.0952345937921657	-0.0943994950374235	-0.218908361403922	-0.0788872957710618	-0.0755127364465748	-0.205074133994768	-0.0762804778722034	0.459514821399073	-0.47684689153595	-0.0740629566659237	-0.246112948016423
CNSTM-070-A_TTGCGTCTCATGCTCC-1	ndGBM-01	C2	Glioma	-0.208850988174457	-0.146867706511399	-0.0888886192394701	0.612432723184521	-0.191201860198897	-0.076677284181967	-0.0880659774580176	-0.124814374276703	-0.218377904724942	-0.105672044290696	-0.369165527844053	-0.126668609567534	0.697361346469549	-0.102777497113756	-0.128920122805705	-0.2201574577642	-0.089656215867134	-0.132537070060303	-0.207480111324631	-0.75893679083982	-0.179203539892313	-0.226893311833211	3.38324425676254	1.02628698234907	-0.331836657545331	3.93198552358524	-0.165401732858813	-0.971386298524316	-0.114636453960412	-0.257747693778537	-0.082335971224556	-0.200147458807832	-0.162444378574631	-0.23773543627031	-0.112295410134225	-0.0952345937921657	-0.0943994950374235	-0.218908361403922	-0.0788872957710618	-0.0755127364465748	-0.205074133994768	-0.0762804778722034	-0.255422863519748	-0.47684689153595	-0.0740629566659237	-0.246112948016423
CNSTM-070-A_TTTATGCAGGGCTTGA-1	ndGBM-01	C2	Glioma	0.221958852703611	0.283942134366668	-0.0888886192394701	0.469126195233103	-0.191201860198897	1.07199796055511	-0.0880659774580176	-0.124814374276703	-0.218377904724942	-0.105672044290696	-0.369165527844053	-0.126668609567534	0.253937262540677	-0.102777497113756	0.301889718072362	-0.2201574577642	-0.089656215867134	0.298272770817764	-0.207480111324631	-0.75893679083982	-0.179203539892313	-0.226893311833211	2.31210614168512	-0.3071540675837	-0.331836657545331	0.781398812941882	-0.165401732858813	-0.971386298524316	-0.114636453960412	0.17306214709953	-0.082335971224556	-0.200147458807832	-0.162444378574631	0.493191960585212	-0.112295410134225	-0.0952345937921657	-0.0943994950374235	0.211901479474146	-0.0788872957710618	-0.0755127364465748	-0.205074133994768	-0.0762804778722034	0.175386977358319	-0.47684689153595	-0.0740629566659237	-0.246112948016423
CNSTM-070-A_TTTGTCAGTAAGGATT-1	ndGBM-01	C2	Glioma	-0.208850988174457	-0.146867706511399	-0.0888886192394701	0.0384979622849004	-0.191201860198897	-0.076677284181967	-0.0880659774580176	-0.124814374276703	-0.218377904724942	-0.105672044290696	-0.369165527844053	-0.126668609567534	0.541351575604317	-0.102777497113756	0.402017135829609	0.0801417061431194	0.210642948040185	-0.132537070060303	-0.207480111324631	-0.75893679083982	-0.179203539892313	-0.226893311833211	1.85587141173965	-0.3071540675837	-0.331836657545331	2.48395910423055	0.134897431048506	-0.971386298524316	-0.114636453960412	0.0425514701287818	-0.082335971224556	-0.200147458807832	0.368492880060684	0.293201822365005	-0.112295410134225	-0.0952345937921657	-0.0943994950374235	0.0813908025033977	-0.0788872957710618	-0.0755127364465748	-0.205074133994768	-0.0762804778722034	0.044876300387571	-0.47684689153595	-0.0740629566659237	-0.246112948016423
CNSTM-070-C_AAACCTGTCACTCTTA-1	ndGBM-01	C2	Glioma	0.506353441381714	-0.146867706511399	-0.0888886192394701	-0.261801201622419	-0.191201860198897	-0.076677284181967	-0.0880659774580176	-0.124814374276703	-0.218377904724942	-0.105672044290696	-0.369165527844053	-0.126668609567534	1.46762711637568	-0.102777497113756	0.998995024124868	-0.2201574577642	-0.089656215867134	-0.132537070060303	-0.207480111324631	-0.75893679083982	-0.179203539892313	-0.226893311833211	2.86894595700576	-0.3071540675837	0.38336777201084	2.40672624153708	-0.165401732858813	-0.971386298524316	-0.114636453960412	-0.257747693778537	-0.082335971224556	-0.200147458807832	-0.162444378574631	-0.23773543627031	-0.112295410134225	-0.0952345937921657	-0.0943994950374235	-0.218908361403922	-0.0788872957710618	-0.0755127364465748	-0.205074133994768	-0.0762804778722034	-0.255422863519748	-0.47684689153595	-0.0740629566659237	-0.246112948016423
CNSTM-070-C_AAAGATGGTGTGGCTC-1	ndGBM-01	C2	Glioma	-0.208850988174457	-0.146867706511399	-0.0888886192394701	-0.261801201622419	-0.191201860198897	-0.076677284181967	-0.0880659774580176	-0.124814374276703	-0.218377904724942	-0.105672044290696	-0.369165527844053	-0.126668609567534	-0.17687257833739	-0.102777497113756	-0.128920122805705	-0.2201574577642	1.25207399228251	1.20919313808934	-0.207480111324631	-0.75893679083982	-0.179203539892313	-0.226893311833211	2.97394275720751	-0.3071540675837	-0.331836657545331	2.94339325588196	-0.165401732858813	-0.971386298524316	-0.114636453960412	-0.257747693778537	-0.082335971224556	-0.200147458807832	-0.162444378574631	-0.23773543627031	-0.112295410134225	-0.0952345937921657	-0.0943994950374235	-0.218908361403922	-0.0788872957710618	-0.0755127364465748	-0.205074133994768	-0.0762804778722034	-0.255422863519748	-0.47684689153595	-0.0740629566659237	-0.246112948016423
CNSTM-070-C_AACTCCCAGCTTATCG-1	ndGBM-01	C2	Glioma	-0.208850988174457	-0.146867706511399	-0.0888886192394701	0.841230539799378	-0.191201860198897	-0.076677284181967	-0.0880659774580176	-0.124814374276703	-0.218377904724942	-0.105672044290696	-0.369165527844053	-0.126668609567534	0.926159163084406	-0.102777497113756	-0.128920122805705	-0.2201574577642	1.01337552555466	-0.132537070060303	-0.207480111324631	-0.75893679083982	-0.179203539892313	-0.226893311833211	2.1106270929805	-0.3071540675837	-0.331836657545331	1.0898299837858	-0.165401732858813	-0.971386298524316	-0.114636453960412	-0.257747693778537	-0.082335971224556	-0.200147458807832	-0.162444378574631	-0.23773543627031	-0.112295410134225	-0.0952345937921657	-0.0943994950374235	0.884123380017875	-0.0788872957710618	-0.0755127364465748	-0.205074133994768	-0.0762804778722034	-0.255422863519748	-0.47684689153595	-0.0740629566659237	-0.246112948016423
CNSTM-070-C_AAGCCGCCAAGCGAGT-1	ndGBM-01	C2	Glioma	1.07853280556133	-0.146867706511399	-0.0888886192394701	1.02558259211337	-0.191201860198897	-0.076677284181967	-0.0880659774580176	-0.124814374276703	-0.218377904724942	-0.105672044290696	-0.369165527844053	-0.126668609567534	-0.17687257833739	1.18460629662203	-0.128920122805705	-0.2201574577642	-0.089656215867134	-0.132537070060303	-0.207480111324631	-0.75893679083982	-0.179203539892313	-0.226893311833211	3.03174562630924	-0.3071540675837	-0.331836657545331	2.4384584012325	1.12198206087698	-0.971386298524316	-0.114636453960412	1.02963609995725	-0.082335971224556	-0.200147458807832	-0.162444378574631	-0.23773543627031	-0.112295410134225	-0.0952345937921657	-0.0943994950374235	1.06847543233187	-0.0788872957710618	-0.0755127364465748	-0.205074133994768	-0.0762804778722034	1.03196093021604	-0.47684689153595	-0.0740629566659237	-0.246112948016423
CNSTM-070-C_AAGGAGCGTGGCGAAT-1	ndGBM-01	C2	Glioma	-0.208850988174457	-0.146867706511399	1.31309606281774	0.667061420108301	-0.191201860198897	-0.076677284181967	-0.0880659774580176	-0.124814374276703	-0.218377904724942	-0.105672044290696	-0.369165527844053	-0.126668609567534	0.75199004339333	0.826085124616963	-0.128920122805705	-0.2201574577642	-0.089656215867134	-0.132537070060303	-0.207480111324631	-0.75893679083982	0.749659081838407	-0.226893311833211	2.94216810973668	-0.3071540675837	-0.331836657545331	4.18711567443164	-0.165401732858813	-0.971386298524316	-0.114636453960412	-0.257747693778537	0.846526650506164	-0.200147458807832	-0.162444378574631	-0.23773543627031	-0.112295410134225	-0.0952345937921657	-0.0943994950374235	-0.218908361403922	-0.0788872957710618	-0.0755127364465748	-0.205074133994768	-0.0762804778722034	-0.255422863519748	-0.47684689153595	-0.0740629566659237	-0.246112948016423
CNSTM-070-C_AAGGCAGAGACAGAGA-1	ndGBM-01	C11	BCells	-0.208850988174457	-0.146867706511399	-0.0888886192394701	0.569810062597085	-0.191201860198897	-0.076677284181967	-0.0880659774580176	-0.124814374276703	-0.218377904724942	-0.105672044290696	-0.369165527844053	-0.126668609567534	-0.17687257833739	-0.102777497113756	-0.128920122805705	-0.2201574577642	-0.089656215867134	-0.132537070060303	-0.207480111324631	-0.75893679083982	-0.179203539892313	-0.226893311833211	-0.728819816707648	-0.3071540675837	-0.331836657545331	-0.524908932989776	-0.165401732858813	-0.971386298524316	-0.114636453960412	-0.257747693778537	-0.082335971224556	-0.200147458807832	-0.162444378574631	-0.23773543627031	-0.112295410134225	-0.0952345937921657	-0.0943994950374235	-0.218908361403922	-0.0788872957710618	-0.0755127364465748	-0.205074133994768	-0.0762804778722034	-0.255422863519748	-0.47684689153595	-0.0740629566659237	-0.246112948016423
CNSTM-070-C_AAGGCAGGTTACGTCA-1	ndGBM-01	C2	Glioma	-0.208850988174457	-0.146867706511399	-0.0888886192394701	-0.261801201622419	-0.191201860198897	0.744099684825271	-0.0880659774580176	-0.124814374276703	-0.218377904724942	-0.105672044290696	-0.369165527844053	-0.126668609567534	-0.17687257833739	-0.102777497113756	-0.128920122805705	-0.2201574577642	-0.089656215867134	-0.132537070060303	-0.207480111324631	-0.75893679083982	-0.179203539892313	-0.226893311833211	2.20565945698019	-0.3071540675837	-0.331836657545331	0.740496428920768	-0.165401732858813	-0.971386298524316	-0.114636453960412	-0.257747693778537	-0.082335971224556	-0.200147458807832	-0.162444378574631	-0.23773543627031	-0.112295410134225	-0.0952345937921657	-0.0943994950374235	-0.218908361403922	-0.0788872957710618	-0.0755127364465748	0.61570283501247	-0.0762804778722034	-0.255422863519748	-0.47684689153595	-0.0740629566659237	-0.246112948016423
CNSTM-070-C_ACACTGACACCGTTGG-1	ndGBM-01	C2	Glioma	-0.208850988174457	0.686211018142742	0.744190105414671	-0.261801201622419	-0.191201860198897	0.756401440472174	-0.0880659774580176	-0.124814374276703	-0.218377904724942	-0.105672044290696	-0.369165527844053	-0.126668609567534	-0.17687257833739	-0.102777497113756	-0.128920122805705	-0.2201574577642	-0.089656215867134	-0.132537070060303	-0.207480111324631	-0.75893679083982	-0.179203539892313	-0.226893311833211	1.99931344866437	-0.3071540675837	-0.331836657545331	1.2998920158028	-0.165401732858813	-0.971386298524316	-0.114636453960412	0.575331030875604	-0.082335971224556	-0.200147458807832	-0.162444378574631	-0.23773543627031	-0.112295410134225	-0.0952345937921657	-0.0943994950374235	-0.218908361403922	-0.0788872957710618	-0.0755127364465748	-0.205074133994768	-0.0762804778722034	0.577655861134393	-0.47684689153595	-0.0740629566659237	-0.246112948016423
CNSTM-070-C_ACATACGTCCGGCACA-1	ndGBM-01	C2	Glioma	1.18158260745361	-0.146867706511399	-0.0888886192394701	1.68883810500004	-0.191201860198897	-0.076677284181967	-0.0880659774580176	-0.124814374276703	-0.218377904724942	-0.105672044290696	-0.369165527844053	-0.126668609567534	-0.17687257833739	-0.102777497113756	-0.128920122805705	-0.2201574577642	-0.089656215867134	-0.132537070060303	-0.207480111324631	1.19170251578264	-0.179203539892313	-0.226893311833211	1.57873030566903	-0.3071540675837	1.05859693808274	3.37231429461107	-0.165401732858813	-0.971386298524316	-0.114636453960412	-0.257747693778537	-0.082335971224556	-0.200147458807832	-0.162444378574631	-0.23773543627031	-0.112295410134225	-0.0952345937921657	-0.0943994950374235	-0.218908361403922	-0.0788872957710618	-0.0755127364465748	-0.205074133994768	-0.0762804778722034	-0.255422863519748	-0.47684689153595	-0.0740629566659237	-0.246112948016423
CNSTM-070-C_ACCCACTGTGATGCCC-1	ndGBM-01	C2	Glioma	-0.208850988174457	-0.146867706511399	-0.0888886192394701	1.01983797256941	-0.191201860198897	-0.076677284181967	-0.0880659774580176	-0.124814374276703	-0.218377904724942	-0.105672044290696	-0.369165527844053	-0.126668609567534	0.948716561911278	-0.102777497113756	-0.128920122805705	0.198887042191086	-0.089656215867134	-0.132537070060303	-0.207480111324631	-0.75893679083982	-0.179203539892313	-0.226893311833211	2.67731365857871	-0.3071540675837	-0.331836657545331	2.84608463312447	-0.165401732858813	-0.55234179856903	-0.114636453960412	-0.257747693778537	-0.082335971224556	-0.200147458807832	0.256600121380654	-0.23773543627031	-0.112295410134225	-0.0952345937921657	-0.0943994950374235	-0.218908361403922	-0.0788872957710618	-0.0755127364465748	0.213970365960517	-0.0762804778722034	0.163621636435537	-0.47684689153595	-0.0740629566659237	-0.246112948016423
CNSTM-070-C_ACCGTAAAGCTGTCTA-1	ndGBM-01	C9	Glioma	-0.208850988174457	1.17597081164511	-0.0888886192394701	-0.261801201622419	-0.191201860198897	-0.076677284181967	-0.0880659774580176	-0.124814374276703	-0.218377904724942	-0.105672044290696	-0.369165527844053	-0.126668609567534	-0.17687257833739	-0.102777497113756	-0.128920122805705	-0.2201574577642	-0.089656215867134	-0.132537070060303	-0.207480111324631	-0.75893679083982	-0.179203539892313	-0.226893311833211	1.63572715381991	-0.3071540675837	0.534015623259991	1.54007302147485	-0.165401732858813	-0.971386298524316	-0.114636453960412	0.608104587026784	-0.082335971224556	-0.200147458807832	-0.162444378574631	-0.23773543627031	-0.112295410134225	-0.0952345937921657	-0.0943994950374235	-0.218908361403922	-0.0788872957710618	-0.0755127364465748	0.660778146810554	-0.0762804778722034	-0.255422863519748	-0.47684689153595	-0.0740629566659237	-0.246112948016423
CNSTM-070-C_ACGCCGAAGCTACCGC-1	ndGBM-01	C3	TCells	-0.208850988174457	-0.146867706511399	-0.0888886192394701	-0.261801201622419	-0.191201860198897	-0.076677284181967	-0.0880659774580176	-0.124814374276703	-0.218377904724942	-0.105672044290696	-0.369165527844053	-0.126668609567534	-0.17687257833739	-0.102777497113756	-0.128920122805705	-0.2201574577642	-0.089656215867134	-0.132537070060303	-0.207480111324631	-0.75893679083982	-0.179203539892313	-0.226893311833211	0.119011732818307	0.540677481942256	-0.331836657545331	-0.524908932989776	-0.165401732858813	-0.971386298524316	-0.114636453960412	-0.257747693778537	-0.082335971224556	-0.200147458807832	-0.162444378574631	-0.23773543627031	-0.112295410134225	-0.0952345937921657	-0.0943994950374235	-0.218908361403922	-0.0788872957710618	-0.0755127364465748	-0.205074133994768	-0.0762804778722034	0.592408686006207	-0.47684689153595	-0.0740629566659237	-0.246112948016423
CNSTM-070-C_ACGGGCTTCTACGAGT-1	ndGBM-01	C2	Glioma	0.878815655146893	0.94079893680995	-0.0888886192394701	-0.261801201622419	-0.191201860198897	-0.076677284181967	-0.0880659774580176	-0.124814374276703	-0.218377904724942	-0.105672044290696	-0.369165527844053	-0.126668609567534	-0.17687257833739	0.984889146207593	-0.128920122805705	-0.2201574577642	-0.089656215867134	-0.132537070060303	-0.207480111324631	-0.75893679083982	-0.179203539892313	-0.226893311833211	0.867468870663617	-0.3071540675837	-0.331836657545331	1.07137975438149	0.922264910462537	-0.971386298524316	-0.114636453960412	-0.257747693778537	-0.082335971224556	-0.200147458807832	-0.162444378574631	0.84993120705104	-0.112295410134225	-0.0952345937921657	-0.0943994950374235	-0.218908361403922	-0.0788872957710618	-0.0755127364465748	-0.205074133994768	-0.0762804778722034	0.832243779801602	-0.47684689153595	-0.0740629566659237	-0.246112948016423
CNSTM-070-C_ACGGGTCGTAGATTAG-1	ndGBM-01	C2	Glioma	-0.208850988174457	-0.146867706511399	-0.0888886192394701	-0.261801201622419	-0.191201860198897	-0.076677284181967	-0.0880659774580176	-0.124814374276703	-0.218377904724942	-0.105672044290696	-0.369165527844053	-0.126668609567534	1.17305413861163	-0.102777497113756	-0.128920122805705	-0.2201574577642	-0.089656215867134	-0.132537070060303	-0.207480111324631	-0.75893679083982	-0.179203539892313	-0.226893311833211	2.44326384665379	-0.3071540675837	1.01809005940369	1.37932851966497	-0.165401732858813	-0.971386298524316	-0.114636453960412	-0.257747693778537	-0.082335971224556	-0.200147458807832	-0.162444378574631	-0.23773543627031	-0.112295410134225	-0.0952345937921657	-0.0943994950374235	-0.218908361403922	-0.0788872957710618	-0.0755127364465748	-0.205074133994768	-0.0762804778722034	-0.255422863519748	-0.47684689153595	-0.0740629566659237	-0.246112948016423
CNSTM-070-C_ACTGAACAGATCCTGT-1	ndGBM-01	C2	Glioma	-0.208850988174457	-0.146867706511399	-0.0888886192394701	-0.261801201622419	-0.191201860198897	-0.076677284181967	-0.0880659774580176	-0.124814374276703	-0.218377904724942	-0.105672044290696	-0.369165527844053	-0.126668609567534	-0.17687257833739	-0.102777497113756	-0.128920122805705	-0.2201574577642	-0.089656215867134	-0.132537070060303	-0.207480111324631	-0.75893679083982	-0.179203539892313	-0.226893311833211	3.25561654209724	-0.3071540675837	-0.331836657545331	3.45952742581511	-0.165401732858813	-0.971386298524316	-0.114636453960412	-0.257747693778537	-0.082335971224556	-0.200147458807832	1.20640682039992	-0.23773543627031	-0.112295410134225	-0.0952345937921657	-0.0943994950374235	-0.218908361403922	-0.0788872957710618	-0.0755127364465748	-0.205074133994768	-0.0762804778722034	1.1134283354548	-0.47684689153595	-0.0740629566659237	-0.246112948016423
CNSTM-070-C_ACTTACTAGCTCTCGG-1	ndGBM-01	C2	Glioma	-0.208850988174457	0.705027863124434	-0.0888886192394701	-0.261801201622419	-0.191201860198897	-0.076677284181967	-0.0880659774580176	-0.124814374276703	-0.218377904724942	-0.105672044290696	-0.369165527844053	-0.126668609567534	-0.17687257833739	-0.102777497113756	0.722975446830127	-0.2201574577642	-0.089656215867134	-0.132537070060303	-0.207480111324631	-0.75893679083982	-0.179203539892313	-0.226893311833211	2.73422429442637	-0.3071540675837	1.52075824829914	1.93917306203351	-0.165401732858813	-0.971386298524316	-0.114636453960412	0.594147875857296	-0.082335971224556	-0.200147458807832	-0.162444378574631	-0.23773543627031	-0.112295410134225	-0.0952345937921657	-0.0943994950374235	-0.218908361403922	-0.0788872957710618	-0.0755127364465748	-0.205074133994768	-0.0762804778722034	-0.255422863519748	-0.47684689153595	-0.0740629566659237	-0.246112948016423
CNSTM-070-C_AGACGTTCACCCATTC-1	ndGBM-01	C2	Glioma	-0.208850988174457	-0.146867706511399	-0.0888886192394701	-0.261801201622419	-0.191201860198897	-0.076677284181967	-0.0880659774580176	-0.124814374276703	-0.218377904724942	-0.105672044290696	-0.369165527844053	-0.126668609567534	1.14033618064629	-0.102777497113756	-0.128920122805705	1.09705130121949	-0.089656215867134	-0.132537070060303	-0.207480111324631	-0.75893679083982	-0.179203539892313	-0.226893311833211	0.588388942276037	-0.3071540675837	-0.331836657545331	3.21263704251694	-0.165401732858813	-0.971386298524316	-0.114636453960412	-0.257747693778537	-0.082335971224556	-0.200147458807832	-0.162444378574631	-0.23773543627031	-0.112295410134225	-0.0952345937921657	-0.0943994950374235	-0.218908361403922	-0.0788872957710618	-0.0755127364465748	-0.205074133994768	-0.0762804778722034	-0.255422863519748	-0.47684689153595	-0.0740629566659237	-0.246112948016423
CNSTM-070-C_AGCCTAAGTTCGTCTC-1	ndGBM-01	C2	Glioma	-0.208850988174457	-0.146867706511399	1.40644093042408	0.742648083095472	-0.191201860198897	-0.076677284181967	-0.0880659774580176	-0.124814374276703	-0.218377904724942	-0.105672044290696	-0.369165527844053	-0.126668609567534	-0.17687257833739	-0.102777497113756	-0.128920122805705	-0.2201574577642	-0.089656215867134	-0.132537070060303	-0.207480111324631	-0.75893679083982	-0.179203539892313	-0.226893311833211	1.53834698042275	-0.3071540675837	-0.331836657545331	2.89008793386556	-0.165401732858813	-0.971386298524316	-0.114636453960412	-0.257747693778537	-0.082335971224556	-0.200147458807832	-0.162444378574631	-0.23773543627031	-0.112295410134225	-0.0952345937921657	-0.0943994950374235	-0.218908361403922	-0.0788872957710618	-0.0755127364465748	-0.205074133994768	-0.0762804778722034	-0.255422863519748	-0.47684689153595	-0.0740629566659237	-0.246112948016423
CNSTM-070-C_AGCCTAATCGTCCGTT-1	ndGBM-01	C2	Glioma	-0.208850988174457	-0.146867706511399	-0.0888886192394701	-0.261801201622419	-0.191201860198897	-0.076677284181967	-0.0880659774580176	-0.124814374276703	-0.218377904724942	-0.105672044290696	-0.369165527844053	1.21090231738458	-0.17687257833739	-0.102777497113756	-0.128920122805705	-0.2201574577642	-0.089656215867134	-0.132537070060303	-0.207480111324631	-0.75893679083982	-0.179203539892313	-0.226893311833211	3.57597782860026	-0.3071540675837	-0.331836657545331	4.4662611874031	-0.165401732858813	-0.971386298524316	-0.114636453960412	-0.257747693778537	-0.082335971224556	-0.200147458807832	1.17512654837749	-0.23773543627031	-0.112295410134225	-0.0952345937921657	-0.0943994950374235	-0.218908361403922	1.25868363118105	-0.0755127364465748	-0.205074133994768	-0.0762804778722034	-0.255422863519748	-0.47684689153595	-0.0740629566659237	-0.246112948016423
CNSTM-070-C_AGCTCCTCACAAGTAA-1	ndGBM-01	C10	Endo	-0.208850988174457	-0.146867706511399	-0.0888886192394701	-0.261801201622419	1.21309660318582	-0.076677284181967	-0.0880659774580176	-0.124814374276703	1.18592055865978	-0.105672044290696	-0.369165527844053	3.33048955082868	-0.17687257833739	-0.102777497113756	-0.128920122805705	0.710562394391281	-0.089656215867134	-0.132537070060303	-0.207480111324631	0.6453616725449	-0.179203539892313	-0.226893311833211	-0.728819816707648	2.93470945983973	-0.331836657545331	0.405810919165705	-0.165401732858813	2.8131978161594	-0.114636453960412	0.672972158376944	-0.082335971224556	0.730572393347649	0.76827547358085	-0.23773543627031	-0.112295410134225	-0.0952345937921657	-0.0943994950374235	-0.218908361403922	-0.0788872957710618	-0.0755127364465748	-0.205074133994768	-0.0762804778722034	-0.255422863519748	-0.47684689153595	-0.0740629566659237	-0.246112948016423
CNSTM-070-C_AGGTCATGTCTGATCA-1	ndGBM-01	C2	Glioma	-0.208850988174457	-0.146867706511399	-0.0888886192394701	-0.261801201622419	-0.191201860198897	-0.076677284181967	-0.0880659774580176	-0.124814374276703	-0.218377904724942	-0.105672044290696	-0.369165527844053	-0.126668609567534	-0.17687257833739	-0.102777497113756	-0.128920122805705	-0.2201574577642	-0.089656215867134	-0.132537070060303	-0.207480111324631	-0.75893679083982	1.04723248400702	-0.226893311833211	1.63544649107154	-0.3071540675837	-0.331836657545331	2.83213339423106	-0.165401732858813	-0.971386298524316	-0.114636453960412	-0.257747693778537	-0.082335971224556	-0.200147458807832	-0.162444378574631	-0.23773543627031	-0.112295410134225	-0.0952345937921657	-0.0943994950374235	-0.218908361403922	-0.0788872957710618	-0.0755127364465748	0.585439759867571	-0.0762804778722034	0.535091030342591	-0.47684689153595	-0.0740629566659237	-0.246112948016423
CNSTM-070-C_ATCTACTTCTCTGAGA-1	ndGBM-01	C2	Glioma	-0.208850988174457	-0.146867706511399	-0.0888886192394701	-0.261801201622419	-0.191201860198897	-0.076677284181967	-0.0880659774580176	-0.124814374276703	-0.218377904724942	-0.105672044290696	-0.369165527844053	-0.126668609567534	-0.17687257833739	-0.102777497113756	-0.128920122805705	-0.2201574577642	-0.089656215867134	-0.132537070060303	-0.207480111324631	-0.75893679083982	-0.179203539892313	-0.226893311833211	2.778776723319	-0.3071540675837	-0.331836657545331	2.68795224726834	-0.165401732858813	-0.971386298524316	-0.114636453960412	-0.257747693778537	-0.082335971224556	-0.200147458807832	-0.162444378574631	-0.23773543627031	-0.112295410134225	-0.0952345937921657	-0.0943994950374235	-0.218908361403922	-0.0788872957710618	-0.0755127364465748	-0.205074133994768	-0.0762804778722034	0.739153037178564	-0.47684689153595	-0.0740629566659237	-0.246112948016423
CNSTM-070-C_CACAGGCTCGGTTAAC-1	ndGBM-01	C2	Glioma	-0.208850988174457	-0.146867706511399	-0.0888886192394701	-0.261801201622419	-0.191201860198897	-0.076677284181967	-0.0880659774580176	-0.124814374276703	-0.218377904724942	-0.105672044290696	-0.369165527844053	0.853120168893973	-0.17687257833739	-0.102777497113756	-0.128920122805705	-0.2201574577642	-0.089656215867134	-0.132537070060303	-0.207480111324631	-0.75893679083982	-0.179203539892313	-0.226893311833211	2.85308013765406	-0.3071540675837	-0.331836657545331	0.940147397923668	-0.165401732858813	-0.971386298524316	-0.114636453960412	-0.257747693778537	-0.082335971224556	-0.200147458807832	-0.162444378574631	-0.23773543627031	-0.112295410134225	-0.0952345937921657	-0.0943994950374235	-0.218908361403922	-0.0788872957710618	-0.0755127364465748	-0.205074133994768	-0.0762804778722034	-0.255422863519748	-0.47684689153595	-0.0740629566659237	-0.246112948016423
CNSTM-070-C_CACATAGTCCTTAATC-1	ndGBM-01	C2	Glioma	-0.208850988174457	-0.146867706511399	-0.0888886192394701	-0.261801201622419	-0.191201860198897	-0.076677284181967	-0.0880659774580176	-0.124814374276703	-0.218377904724942	-0.105672044290696	-0.369165527844053	-0.126668609567534	-0.17687257833739	-0.102777497113756	-0.128920122805705	-0.2201574577642	-0.089656215867134	-0.132537070060303	-0.207480111324631	-0.75893679083982	-0.179203539892313	-0.226893311833211	3.4143067086604	-0.3071540675837	-0.331836657545331	2.42389852415898	-0.165401732858813	-0.971386298524316	-0.114636453960412	-0.257747693778537	-0.082335971224556	-0.200147458807832	-0.162444378574631	-0.23773543627031	-0.112295410134225	-0.0952345937921657	-0.0943994950374235	1.05737909678172	-0.0788872957710618	1.20077472173907	-0.205074133994768	-0.0762804778722034	-0.255422863519748	-0.47684689153595	-0.0740629566659237	-0.246112948016423
[truncated: 6,854 more rows]
[truncated: 54 more columns]
