# Supplementary material for: A prognostic matrix gene expression signature defines functional glioblastoma phenotypes and niches
Source: Commun Biol. 2026 Jan 5;9:18. doi: 10.1038/s42003-025-09245-8 (PMC12769572; doi:10.1038/s42003-025-09245-8)
Supplement: Supplementary file 5 — supplementary data 2 [file 42003_2025_9245_MOESM5_ESM.zip › Vishnoi-et-al-SourceData-COMMSBIO-24-8619B/Figure4/Figure4B/Figure4B_SingleCellData.csv]

	Patient	Cluster	Assignment	AEBP1	AGRN	CRELD1	CRELD2	CRIM1	CRISPLD1	CRISPLD2	CTGF	CTHRC1	CYR61	EDIL3	EFEMP1	EFEMP2	EMILIN1	EMILIN2	FBLN1	FBLN2	FBN1	FGL2	FN1	GAS6	GLDN	IGFBP2	IGFBP3	IGFBP4	IGFBP5	IGFBP6	IGFBP7	LAMA2	LAMA4	LAMA5	LAMB1	LAMB2	LAMC1	LGI3	LTBP1	LTBP2	LTBP3	LTBP4	MATN2	MFAP1	MFAP4	MFGE8	MGP	MMRN2	NID1
CNSTM-068-A_AACTCCCCAAGTAATG-1	rGBM-01	C1	Myeloid	0	0	0	0.738605911244632	0	0	0	0	0	0	0	0	0	0	0	0	0	0	0	0	0.738605911244632	0	0	0	0	0	0	0	0	0	0	0	0	0	0	0	0.738605911244632	1.15877602319334	0	0	0	0	0	0	0	0
CNSTM-068-A_AAGGAGCTCCCTTGCA-1	rGBM-01	C3	TCells	0	0	0	1.44219588434135	0	0	0	0	0	0	0	0	0	0	0	0	0	0	0	0	0	0	0	0	0	0	0	0	0	0	0	0	0	0	0	0	0	0	0	0	0	0	0	0	0	0
CNSTM-068-A_ACGAGGAGTCTTGATG-1	rGBM-01	C1	Myeloid	0	0	0	0.973493069418636	0	0	0	0	0	0	0	0	0	0	0	0	0	0	1.7819658822531	2.02666034866337	0.973493069418636	0	0	0	0	0	0	0	0	0	0	0	0	0	0	0	0	0	0	0	0	0	0	0	0	0
CNSTM-068-A_ACGATACCATCACAAC-1	rGBM-01	C4	Myeloid	0	0	0	0	0	0	0	0	0	0	0	0	0	0	0.639903716390138	0	0	0	0	4.26142932739448	0	0	0	0	0	0	0	0.639903716390138	0	0	0	0	0	0	0	0	0	0	0	0	0	0	0	0	0	0
CNSTM-068-A_AGCGTCGGTAGCTCCG-1	rGBM-01	C1	Myeloid	0	0	0	0	0	0	0	0	0	0	0	0	0	0	0	0	0	0	0	0	0	0	0	0	0	0	0	0	0	0	0	0	0	0	0	0	0	0	0	0	0	0	0	0	0	0
CNSTM-068-A_AGTTGGTTCTGTCTAT-1	rGBM-01	C4	Myeloid	0	0	0	0	0	0	0	0	0	0	0	0	0	0	0	0	0	0	1.01218991953568	0	0	1.50479724816778	0	0	0	0	0	0	0	0	0	0	0	0	0	0	0	0	1.01218991953568	0	0	0	0	0	0	0
CNSTM-068-A_ATCCGAAAGATAGGAG-1	rGBM-01	C1	Myeloid	0	0	0	0	0	0	0	0	0	0	0	0	0	0	0	0	0	0	1.24069299359076	1.45333257189715	0	0	0	0	0	0	0	0	0	0	0	0	0	0	0	0	0	0	0	0	0.598471784899142	0	0	0	0	0
CNSTM-068-A_CAAGTTGAGTTTGCGT-1	rGBM-01	C2	Glioma	0	0	0	0	0	1.17191355236072	0	0	0	0	0	0	0	1.17191355236072	0	0	0	1.17191355236072	0	0	1.17191355236072	0	1.17191355236072	0	0	0	0	2.29381232166487	0	0	0	0	0	0	0	0	0	1.17191355236072	0	0	0	0	0	3.53870925519803	0	0
CNSTM-068-A_CACCTTGCAGCGAACA-1	rGBM-01	C3	TCells	0	0	0	0	0	0	0	0	0	0	0	0	0	0	0	0	0	0	0	0	0	0	0	0	0	0	0	0	0	0	0	0	0	0	0	0	0	0	0	0	0	0	0	0	0	0
CNSTM-068-A_CAGAATCAGGAACTGC-1	rGBM-01	C3	TCells	0	0	0	1.2849200801299	0	0	0	0	0	0	0	0	0	0	1.2849200801299	0	0	0	0	0	0	0	0	0	0	0	0	0	0	0	0	0	0	0	0	0	0	0	0	0	0	0	0	0	0	0
CNSTM-068-A_CAGAGAGGTATTACCG-1	rGBM-01	C1	Myeloid	0	0	0	0	0	0	0	0	0	0	0	0	0	0	0.604511512895858	0	0	0	0	0	0	0	0	0	0	0	0	0	0	0	0	0	0	0	0	0	0	0	0	0	0	0	0	0	0	0
CNSTM-068-A_CAGGTGCAGCGTCTAT-1	rGBM-01	C1	Myeloid	0	0	0	0.648973604629228	0	0	0	0	0	0	0	0	0	0	0	0	0	0	0.648973604629228	1.86894493156425	1.03926965734575	1.03926965734575	0	0	0	0	0	0	0	0	0	0	0	0	0	0	0	0	0.648973604629228	0	0	0	0	0	0	0
CNSTM-068-A_CAGGTGCCAGTCGTGC-1	rGBM-01	C1	Myeloid	0	0	0	0	0	0	0	0	0	0	0	0	0	0	0	0	0	0	0.700425821671087	0	1.62105844345712	0	0	0	0	0	0	0.700425821671087	0	0	0	0	0	0	0	0	0.700425821671087	0	0	0	0	0	0	0	0	0
CNSTM-068-A_CCACCTAGTGCAACGA-1	rGBM-01	C10	Endo	1.86979531063522	0	0	0	0	0	0	0	0	0	0	0	1.32001678869968	0	1.32001678869968	0	0	0	0	1.32001678869968	0	0	0	0	0	0	0	3.2461546717212	0	2.22250809117966	1.32001678869968	0	1.32001678869968	0	0	0	0	1.32001678869968	0	0	0	0	0	2.68903190262809	1.32001678869968	0
CNSTM-068-A_CCATTCGCATTAGGCT-1	rGBM-01	C1	Myeloid	0	0	0	0.743838615791974	0	0	0	0	0	0	0	0	0	0	0.743838615791974	0	0	0	0	2.39205719203828	1.46139937572657	1.68935492645687	0	0	0	0	0	0	0	0	0	0	0	0	0	0	0	0	0	0	0	0	0	0	0	0
CNSTM-068-A_CCCAGTTCAATGAATG-1	rGBM-01	C11	BCells	0	0	0	0	0	0	0	0	0	0	0	0	0	0	0	0	0	0	0	0	2.02938239688531	0	0	0	0	0	0	0	0	0	0	0	0	0	0	0	1.45970574475805	0	0	0	0	0	0	0	0	0
CNSTM-068-A_CCGGTAGGTCATGCCG-1	rGBM-01	C1	Myeloid	0	0	0	0	0	0	0	0	0	0	0	0	0	0	0	0	0	0	0	1.27890084089049	0	0	0	0	0	0	0	0	0	0	0	0	0	0	0	0	0	0	0	0	0	0	0	0	0	0
CNSTM-068-A_CCTACACAGTCCATAC-1	rGBM-01	C3	TCells	0	0	0	0	0	0	0	0	0	0	0	0	0	0	0	0	0	0	0	0	0	0	0	0	0	0	0	0	0	0	0	0	0	0	0	0	0	0	0	0	0	0	0	0	0	0
CNSTM-068-A_CCTTACGAGCTGAACG-1	rGBM-01	C1	Myeloid	0	0	0	0	0	0	0	0	0	0	0	0	0	0	0	0	0	0	0	0	0	0	0	0	0.620175422030903	0	0	0	0	0	0	0	0	0	0	0	0	0	0.620175422030903	0	0	0	0	0	0	0
CNSTM-068-A_CGAACATGTGTGCGTC-1	rGBM-01	C3	TCells	0	0	0	1.02131003794068	0	0	0	0	0	0	0	0	0	0	0	0	0	0	0	0	0	0	0	0	0	0	0	0	0	0	0	0	0	0	0	0	0	0	0	0	0	0	0	0	0	0
CNSTM-068-A_CGCCAAGCACTTAACG-1	rGBM-01	C3	TCells	0	0	0	0	0	0	0	0	0	0	0	0	0	0	0	0	0	0	0	0	0	0	0.975753573214242	0	0	0	0	0	0	0	0	0	0	0	0	0	0	0	0	0	0	0	0	0	0	0
CNSTM-068-A_CGCGGTAAGATGTGTA-1	rGBM-01	C1	Myeloid	0	0	0	0	0	0	0	0	0	0	0	0	0	0	0	0	0	0	0	2.70012950559941	1.00620724918988	0	0	0	0	0	0	0	0	0	0	0	0	0	0	0	0	0	0	0	0	0	0	0	0	0
CNSTM-068-A_CGGACGTGTTGGACCC-1	rGBM-01	C1	Myeloid	0	0	0	0	0	0	0	0	0	0	0	0	0	0	0	0	0	0	0	1.00433963273344	0	0	0	0	0	0	0	0	0	0	0	0	0	0	0	0	0	0	0	0	1.00433963273344	0	0	0	0	0
CNSTM-068-A_CGGACTGGTACTTAGC-1	rGBM-01	C1	Myeloid	0	0	0	0	0	0	0	0	0	0	0	0	0	0	0	0	0	0	0	2.44098770114233	0	0	0	0	0	0	0	0	0	0	0	0	0	0	0	0	0	0	0	0	0	0	0	0	0	0
CNSTM-068-A_CGGCTAGGTGCGATAG-1	rGBM-01	C1	Myeloid	0	0	0	0	0	0	0	0	0	0	0	0	0	0	0.881047961927552	0	0	0	0.881047961927552	0	1.34204334935775	0	0	0	0	0	0	0	0	0	0	0	0	0	0	0	0	0	0	0	0.881047961927552	0	0	0	0	0
CNSTM-068-A_CGTAGGCCAGCCTTTC-1	rGBM-01	C1	Myeloid	0	0	0	0	0	0	0	0	0	0	0	0	0	0.757176060983181	0	0	0	0	0	0	0	0	0	0	0	0	0	0	0	0	0	0	0	0	0	0	0	0	0	0	0.757176060983181	0	0	0	0	0
CNSTM-068-A_CTGCCTAGTAGCGTCC-1	rGBM-01	C11	BCells	0	0	0	0	0	0	0	0	0	0	0	0	0	0	0	0	0	0	0	0	2.00787212911214	0	0	0	0	0	0	0	0	0	0	0	0	0	0	0	0	0	0	0	0	0	0	0	0	0
CNSTM-068-A_CTGCTGTCATACAGCT-1	rGBM-01	C3	TCells	0	0	0	0	0	0	0	0	0	0	0	0	0	0	0	0	0	0	0	0	0	0	0	0	0	0	0	0	0	0	0	0	0	0	0	0	0	0	0	0	0	0	0	0	0	0
CNSTM-068-A_CTGGTCTAGTAGATGT-1	rGBM-01	C1	Myeloid	0	0	0	0	0	0	0	0	0	0	0	0	0	0	0	0	0	0	0.634403319124875	0	0	0.634403319124875	0	0	0	0	0	0	0	0	0	0	0	0	0	0	0	0	0	0	0.634403319124875	0	0	0	0	0
CNSTM-068-A_CTGGTCTTCCAATGGT-1	rGBM-01	C3	TCells	0	0	0	1.29696043990145	0	0	0	0	0	0	0	0	0	0	0	0	0	0	0	0	0	0	0	0	0	0	0	0	0	0	0	0	0	0	0	0	0	0	1.29696043990145	0	0	0	0	0	0	0
CNSTM-068-A_GAAACTCTCTACTATC-1	rGBM-01	C11	BCells	0	0	0	0	0	0	0	0	0	0	0	0	0	0	0	0	0	0	0	0	1.92808126992249	0	0	0	0	0	0	0	0	0	0	0	0	0	0	0	0	0	0	0	0.903843971828615	0	0	0	0	0
CNSTM-068-A_GAATGAAGTTATCACG-1	rGBM-01	C1	Myeloid	0	0	0	0.482000187276943	0	0	0	0	0	0	0	0	0	0	0	0	0	0	0.805859683709765	0	0.805859683709765	1.05009767951932	0	0	0	0	0	0	0	0	0	0	0	0	0	0	0	0	0	0	0.805859683709765	0	0	0	0	0
CNSTM-068-A_GACAGAGGTATTCGTG-1	rGBM-01	C1	Myeloid	0	0	0	0	0	0	0.811486173310762	0	0	0	0	0	0	0	0	0	0	0	0.811486173310762	1.25347771371913	0.811486173310762	2.27816521598072	0	0	0	0	0	0	0	0	0	0	0	0	0	0	0	0	0	0	0	0	0	0	0	0
CNSTM-068-A_GACTAACGTGTGAATA-1	rGBM-01	C7	Myeloid	0	0	0	0	0	0	0	0	0	0	0	0	0	0	0	0	0	0	0	2.70223623123679	0	0	0	0	1.49923477230049	0	0	0	0	0	0	0	0	0	0	0	0	0	0	0	0	0	0	0	0	0
CNSTM-068-A_GAGCAGAAGAACTCGG-1	rGBM-01	C1	Myeloid	0	0	0	0	0	0	0	0	0	0	0	0	0	0	0	0	0	0	0	0	0.633945897029354	0	0	0	0	0	0	0	0	0	0	0	0	0	0	0	0	0	0	0	0	0	0	0	0	0
CNSTM-068-A_GATCAGTCAGATCGGA-1	rGBM-01	C1	Myeloid	0	0	0	0	0	0	0	0	0	0	0	0	0	0	0	0	0	0	0.705990084633657	1.11569976707809	0.705990084633657	2.42112469279165	0	0	0	0	0	0	0	0	0	0	0	0	0	0	0	0	0	0	0	0	0	0	0	0
CNSTM-068-A_GCCAAATTCACCCTCA-1	rGBM-01	C1	Myeloid	0	0	0	0	0	0	0	0	0	0	0	0	0	0	0	0	0	0	1.59393985573419	0.6834890784828	0.6834890784828	0.6834890784828	0	0	0	0	0	0	0	0	0	0	0	0	0	0	0	0	0	0	0	0	0	0	0	0
CNSTM-068-A_GCGCAGTGTCGGGTCT-1	rGBM-01	C1	Myeloid	0	0	0	0.957682891372449	0	0	0	0	0	0	0	0	0	0	0	0	0	0	0	0.589355404527884	0.957682891372449	0.589355404527884	0	0	0	0.589355404527884	0	0	0	0	0	0	0	0	0	0	0	0	0	0	0	0	0	0	0	0
CNSTM-068-A_GCTTCCATCTCCAGGG-1	rGBM-01	C3	TCells	0	0	0	0	0	0	0	0	0	0	0	0	0	0	0	0	0	0	0	0	0	0	0	0	0	0	0	0	0	0	0	0	0	0	0	0	0	0	0	0	0	0	0	0	0	0
CNSTM-068-A_GGAGCAACAAATACAG-1	rGBM-01	C1	Myeloid	0	0	0	0	0	0	0	0	0	0	0	0	0	0	1.12580015788983	0	0	0	0.713607066092452	3.62292509550972	0	0	0	0	0	0	0	0	0	0	0	0	0	0	0	0	0	0	0	0	0	0	0	0	0	0
CNSTM-068-A_GGCTCGATCGGTGTTA-1	rGBM-01	C8	Pericytes	2.04387007589497	0	0	0	0	0	1.17561757857081	0	2.04387007589497	0	0	0	1.17561757857081	0	0	2.5014947078719	1.17561757857081	0	0	1.7011574241077	1.7011574241077	0	2.04387007589497	0	2.04387007589497	2.67006170336998	3.2442151379976	2.29863464792114	0	0	0	0	0	0	0	0	0	1.17561757857081	0	0	0	0	0	2.29863464792114	0	0
CNSTM-068-A_GGGAATGAGCACGCCT-1	rGBM-01	C1	Myeloid	0	0	0	0	0	0	0	0	0	0	0	0	0	0	0	0	0	0	1.4602133509429	0	0	0	0	0	0	0	0	0	0	0	0	0	0	0	0	0	0	0	0	0	0	0	0	0	0	0
CNSTM-068-A_GTTAAGCCAATGGAAT-1	rGBM-01	C11	BCells	0	0	0	0	0	0	0	0	0	0	0	0	0	0	0	0	0	0	0	3.37113065591826	0	0	0	0	0	0	0	0	0	0	0	0	0	0	0	0	0	0	0	0	0	0	0	0	0	0
CNSTM-068-A_GTTCGGGGTGGGTATG-1	rGBM-01	C1	Myeloid	0	0	0	0.966072467765882	0	0	0	0	0	0	0	0	0	0	0.966072467765882	0	0	0	0	0	0	0	0	0	0	0	0	0	0	0	0	0	0	0	0	0	0	0	0	0	0.966072467765882	0	0	0	0	0
CNSTM-068-A_GTTCTCGTCTGAGGGA-1	rGBM-01	C1	Myeloid	0	0	0	0	0	0	0	0	0	0	0	0	0	0	0	0	0	0	0.835808012779362	1.82884785936719	0	0	0	0	0	0	0	0	0	0	0	0	0	0	0	0	0	0	0	0	0	0	0	0	0	0
CNSTM-068-A_TAAGAGAGTACTTCTT-1	rGBM-01	C1	Myeloid	0	0	0	0	0	0	0	0	0	0	0	0	0	0	0	0	0	0	0	2.45430120071192	0	0	0	0	0	0	0	0	0	0	0	0	0	0	0	0	0	0	1.0199476696072	0	0	0	0	0	0	0
CNSTM-068-A_TACGGATAGCCACGCT-1	rGBM-01	C3	TCells	0	0	0	1.28039965355897	0	0	0	0	0	0	0	0	0	0	0	0	0	0	0	0	0	0	0	0	0	0	0	0	0	0	0	0	0	0	0	0	0	0	0	0	0	0	0	0	0	0
CNSTM-068-A_TAGGCATTCTGCAGTA-1	rGBM-01	C1	Myeloid	0	0	0	0	0	0	0	0	0	0	0	0	0	0	0	0	0	0	0	0	0	0	0	0	0	0	0	0	0	0	0	0	0	0	0	0	0	0	0	0	0	0	0	0	0	0
CNSTM-068-A_TCAACGAGTTCGCTAA-1	rGBM-01	C11	BCells	0	0	0	0	0	0	0	0	0	0	0	0	0	0	0	0	0	0	0	0	1.4168293233109	0	0	0	0	0	0	0	0	0	0	0	0	0	0	0	0	0	0	0	0	0	0	0	0	0
CNSTM-068-A_TCACGAATCCCATTTA-1	rGBM-01	C1	Myeloid	0	0.713925943661426	0	0	0	0	0	0	0	0	0	0	0	0	0	0	0	0	0	0.713925943661426	0	0.713925943661426	0	0	0	0	0	0	0	0	0	0	0	0	0	0	0	0.713925943661426	0	0	0.713925943661426	0	0	0.713925943661426	0	0
CNSTM-068-A_TCATTTGGTCTCGTTC-1	rGBM-01	C1	Myeloid	0	0	0	0	0	0	0	0	0	0	0	0	0	0	0	0	0	0	0	1.79117637397542	0	0	0.69279736420996	0	0	0	0	0	0	0	0	0	0	0	0	0	0	0	0	0	1.09814583966918	0	0	0	0	0
CNSTM-068-A_TCGAGGCAGAGCTGCA-1	rGBM-01	C1	Myeloid	0	0	0	0	0	0	0	0	0	0	0	0	0	0	0	0	0	0	0.64228523837341	0.64228523837341	0	0	0	0	0	0	0	0	0	0	0	0	0	0	0	0	0	0.64228523837341	0	0	0	0	0	0	0	0
CNSTM-068-A_TCGCGTTCAATAACGA-1	rGBM-01	C3	TCells	0	0	0	0	0	0	0	0	0	0	0	0	0	0	0	0	0	0	0	0	0	0	0	0	0	0	0	0	0	0	0	0	0	0	0	0	0	0	0	0	0	0	0	0	0	0
CNSTM-068-A_TCGCGTTGTTCTGGTA-1	rGBM-01	C11	BCells	0	0	0	1.15593396337207	0	0	0	0	0	0	0	0	0	0	0	0	0	0	0	0	0	0	0	0	0	0	0	0	0	0	0	0	0	0	0	0	0	0	0	0	0	0	0	0	0	0
CNSTM-068-A_TCGGGACTCGTTACGA-1	rGBM-01	C1	Myeloid	0	0	0	0.607084300274262	0	0	0	0	0	0	0	0	0	0	0	0	0	0	0.607084300274262	0	0.982133204167928	0	0	0	0	0	0	0	0	0	0	0	0	0	0	0	0	0	0	0	0	0	0	0	0	0
CNSTM-068-A_TCTCTAAGTCGGATCC-1	rGBM-01	C1	Myeloid	0	0	0	0.523849776348352	0	0	0	0	0	0	0	0	0	0	0.523849776348352	0	0	0	1.12022591607889	0.865852280805322	0.523849776348352	0	0	0	0	0	0	0	0	0	0	0	0	0	0	0	0	0	0	0	0	0	0	0	0	0
CNSTM-068-A_TGGCCAGTCCTGCTTG-1	rGBM-01	C11	BCells	0	0	0	1.0764471048401	0	0	0	0	0	0	0	0	0	1.0764471048401	0	0	0	0	0	0	1.58278012062689	1.0764471048401	0	0	0	0	0	0	0	0	0	0	0	0	0	0	0	0	0	0	0	0	0	0	0	0
CNSTM-068-A_TGGTTAGCACCGTTGG-1	rGBM-01	C1	Myeloid	0	0	0	0	0	0	0	0	0	0	0	0	0	0	0	0	0	0	0	0	0.713182357457555	0	0	0	0	0	0	0	0	0	0	0	0	0	0	0	0	0	0	0	0	0	0	0	0	0
CNSTM-068-A_TGTGTTTTCTACTCAT-1	rGBM-01	C1	Myeloid	0	0	0	0	0	0	0	0	0	0	0	0	0	0	0.468963478592033	0	0	0	1.22181660164293	1.38421297677248	0	0	0	0	0	0	0	0	0	0	0	0	0	0	0	0	0	0	0	0	0	0	0	0	0	0
CNSTM-068-A_TTCTACAGTGTTTGGT-1	rGBM-01	C4	Myeloid	0	0	0	0	0	0	0	0	0	0	0	0	0	0	0.656611062640492	0	0	0	0.656611062640492	2.01459974735579	0	0	0	0	0	0	0	0.656611062640492	0	0	0	0	0	0	0	0	0	0.656611062640492	0	0	0.656611062640492	0	0	0	0	0
CNSTM-068-B_AAACGGGTCACTGGGC-1	rGBM-01	C2	Glioma	0.954527919007657	0	0	0.954527919007657	0	0	0	0	0	0	0	1.7565350202147	1.43386668376264	0	0	0	0	0	0	0	0	0	2.1958036179497	0	0	0	0	2.00009747169129	0	0	0	0	0	0	0	0	0	0	0	0.954527919007657	0	0	0	0	0	0
CNSTM-068-B_AAAGATGCAGCATACT-1	rGBM-01	C1	Myeloid	0	0	0	0	0	0	0	0	0	0	0	0	0	0	0	0	0	0	1.17872423163783	2.94453372099503	0.753824747445883	0	0	0	0	0	0	0	0	0	0	0	0	0	0	0	0	0	0	0	0	0	0	0	0	0
CNSTM-068-B_AACGTTGTCGGCTACG-1	rGBM-01	C7	Myeloid	0	1.03950588865524	0	1.03950588865524	0	0	0	0	0	0	0	0	0	0	1.03950588865524	0	0	0	1.03950588865524	2.958974618531	0	0	0	0	1.03950588865524	0	0	0	0	0	0	0	0	0	0	0	0	0	0	0	0	0	0	0	0	0
CNSTM-068-B_AACTCAGAGCGTTCCG-1	rGBM-01	C5	Oligo	0	0.473281751115094	0	0.473281751115094	0	0	0	0	0	0	0	0.793221992599529	0.793221992599529	0	0.473281751115094	0.793221992599529	0	0.473281751115094	0	2.36875268835774	0.473281751115094	0	1.39283989387796	0	0	0	0	3.1524959613539	0	0	0	0	0	0	0.473281751115094	0	0	0.473281751115094	0	0.793221992599529	0.473281751115094	0	0	0	0	0
CNSTM-068-B_ACAGCCGGTCTCCATC-1	rGBM-01	C1	Myeloid	0	0	0	0	0	0	0	0	0	0	0	0	0	0	0	0	0	0	0	4.27950631740845	0	0	0	0	0	0	0	0	0	0	0	0	0	0	0	0	0	0	0	0	0	0	0	0	0	0
CNSTM-068-B_ACATGGTGTTCGAATC-1	rGBM-01	C1	Myeloid	0	0	0	0	0	0	0	0	0	0	0	0	0	0	0	0	0	0	0	2.12132024640761	0	0.799168270941781	0	0	0.799168270941781	0	0	0	0	0	0	0	0.799168270941781	0	0	0	0	0	0	0	0	0	0	0	0	0
CNSTM-068-B_ACGAGCCAGGCAAAGA-1	rGBM-01	C1	Myeloid	0	0	0	0	0	0	0	0	0	0	0	0	0	0	0	0	0	0	0	4.1398867694006	0	0	0	0	0	0	0	0	0	0	0	0	0	0	0	0	0	0	0	0	0	0	0	0	0	0
CNSTM-068-B_ACGAGCCCAGGGATTG-1	rGBM-01	C1	Myeloid	0	0	0.768038958501979	1.49662862076058	0	0	0	0	0	0	0	0	0	0	0	0	0	0	0	2.07105775528341	0	0	0.768038958501979	0	0	0	0	0	0	0	0	0	0	0	0	0	0	0	0	0	0	0	0	0	0	0
CNSTM-068-B_ACGATGTGTGCACGAA-1	rGBM-01	C1	Myeloid	0	0	0	0	0	0	0	0	0	0	0	0	0	0	0	0	0	0	0	0	0	0.72836783468767	0	0	0	0	0	0	0	0	0	0	0	0	0	0	0	0	0	0	0	0	0	0	0	0
CNSTM-068-B_ACGATGTTCATCTGCC-1	rGBM-01	C11	BCells	0	0	0	0	0	0	0	0	0	0	0	0	0	0	0	0	0	0	0	1.16976482846486	0.441674080047933	0.441674080047933	0	0	0	0	0	0	0	0	0	0	0	0	0	0	0	0	0.441674080047933	0	0	0	0	0	0	0
CNSTM-068-B_ACGCCAGAGGATATAC-1	rGBM-01	C11	BCells	0	0	0	0	0	0	0	0	0	0	0	0	0	0	0	0	0	0	1.04437453242923	1.04437453242923	0	0	0	0	0	0	0	0	0	0	0	0	0	0	0	0	0	0	1.04437453242923	0	0	0	0	0	0	0
CNSTM-068-B_ACTGAACGTCAGAATA-1	rGBM-01	C1	Myeloid	0	0	0	0	0	0	0	0	0	0	0	0	0	0	0	0	0	0	0	3.82906948130535	0	0	0	0	0	0	0	0	0	0	0	0	0	0	0	0	0	0	0	0	0	0	0	0	0	0
CNSTM-068-B_ACTGAGTCAAACGCGA-1	rGBM-01	C1	Myeloid	0	0	0	0	0	0	0.628223902776203	0	0	0	0	0	0	0	0	0	0	0	0.628223902776203	3.50700717564147	0	0	0	0	0.628223902776203	0	0	0	0	0	0	0	0	0	0	0	0	0	0	0	0	0	0	0	0	0
CNSTM-068-B_ACTTACTCACCTCGGA-1	rGBM-01	C2	Glioma	0.469501675737067	0	0	0.787727162851552	0	0	0	0	0	0	0	0	1.22283036862399	0	0	0.469501675737067	0	0	0	1.22283036862399	0	0	2.87793463236222	0	0	3.11667009355471	0	1.52500846242077	0	0	0	0	1.02875877112972	0.787727162851552	0	0.469501675737067	0	0	0	0.469501675737067	0.469501675737067	0	0	0.469501675737067	0	0.787727162851552
CNSTM-068-B_AGAATAGCAAGCCGTC-1	rGBM-01	C1	Myeloid	0	1.11916002479071	0	1.11916002479071	0	0	0	0	0	0	0	0	0	0	0	0	0	0	0	4.03744935782865	0	0	0	0	0	0	0	0	0	0	0	0	0	0	0	0	1.11916002479071	0	0	0	0	0	0	0	0	0
CNSTM-068-B_AGAGCGACAGACAAAT-1	rGBM-01	C1	Myeloid	0	0	0	0	0	0	0	0	0	0	0	0	0	0	0.706770187742932	0	0	0	0.706770187742932	1.40665990322185	1.40665990322185	0	0	0	0	0	0	0.706770187742932	0	0	0	0	0	0	0	0	0	0	0	0	0	0	0.706770187742932	0	0	0
CNSTM-068-B_AGAGTGGCAGTTCATG-1	rGBM-01	C5	Oligo	0	0	1.14333348909102	1.14333348909102	0	0	0	0	0	0	2.45839531158205	0	0	0	0	0	0	0	0	0	1.14333348909102	1.66286826769363	0	0	0	0	0	0	0	0	0	0	0	0	0	0	0	0	0	0	0	0	0	0	0	0
CNSTM-068-B_AGAGTGGTCAGTCCCT-1	rGBM-01	C11	BCells	1.36341309802558	0	0	0	0	0	0	0	0	0	0	0	0	0	0	0	0	0	0	0	1.36341309802558	0	0	0	0	0	0	0	0	0	0	0	0	0	0	0	0	0	0	0	0	0	0	0	0	0
CNSTM-068-B_AGATCTGGTGGGTCAA-1	rGBM-01	C5	Oligo	0	0	0	0	0	0	0	0	0	0	1.92829053805033	0	0	0	0	0	0	0	0	0	0	1.59300264994819	0	0	0	1.08493506336066	0	0	0	0	0	0	0	0	0	1.08493506336066	0	0	0	0	0	0	1.08493506336066	0	0	0
CNSTM-068-B_AGGCCACGTCCGTTAA-1	rGBM-01	C1	Myeloid	0	0	0	0	0	0	0	0	0	0	0	0	0	0	0	0	0	0	0	4.82344845052864	0	0	0	0	0	0	0	0	0	0	0	0	0	0	0	0	0	0	0	0	0	0	0	0	0	0
CNSTM-068-B_AGTGAGGAGGGCTCTC-1	rGBM-01	C11	BCells	0	0	0	0	0	0	0	0	0	0	0	0	0	0	1.17561757857081	0	0	0	0	0	1.7011574241077	0	0	0	0	0	0	0	0	0	0	0	0	0	0	0	0	0	0	0	0	0	0	0	0	0
CNSTM-068-B_AGTGTCATCATGCTCC-1	rGBM-01	C1	Myeloid	0	0	0	0	0	0	0	0	0	0	0	0	0	0	1.07377679038043	0	0	0	0	1.91386401124861	0	0	0	0	0	0	0	0	0	0	0	0	0	0	0	0	0	1.07377679038043	0	0	0	0	0	0	0	0
CNSTM-068-B_ATCATGGAGCTATGCT-1	rGBM-01	C1	Myeloid	0	0	0	1.32557255075219	0	0	0	0	0	0	0	0	0	0	0	0	0	0	0	2.78525010728925	0	0	0	0	0	0	0	0	0	0	0	0	0	0	0	0	0	0	0	0	0	0	0	0	0	0
CNSTM-068-B_ATGCGATTCAGTGCAT-1	rGBM-01	C3	TCells	0	0	0	0	0	0	0	0	0	0	0	0	0	0	0	0	0	0	0	0	0	0	0	0	0	0	0	0	0	0	0	0	0	0	0	0	0	0	0	0	0	0	0	0	0	0
CNSTM-068-B_ATGGGAGCAATGTTGC-1	rGBM-01	C2	Glioma	0	0	0	0	0	0	0	0	0	0	0	1.12601126285622	0	0	0	0	0	0	1.12601126285622	2.98315349134713	0	0	2.98315349134713	0	0	1.98100146886658	0	1.98100146886658	0	0	0	0	0	0	0	1.12601126285622	0	0	0	0	0	0	0	0	0	1.12601126285622
CNSTM-068-B_ATTCTACAGACACTAA-1	rGBM-01	C1	Myeloid	0	0	0	0	0	0	0	0	0	0	0	0	0	0	0	0	0	0	1.02358945358852	3.93042609154532	0	0	0	0	1.02358945358852	0	0	0	0	0	0	0	0	0	0	0	0	0	0	0	0	0	0	0	0	0
CNSTM-068-B_ATTGGTGCAGTAGAGC-1	rGBM-01	C1	Myeloid	0	0	0	0	0	0	0	0	0	0	0	0	0	0.483020870953529	0	0	0	0	0	1.88535205685456	0.483020870953529	0	0	0	0	0	0	0	0	0	0	0	0	0	0	0	0.483020870953529	0	0	0	0	0	0	0	0	0
CNSTM-068-B_ATTTCTGAGTGAAGTT-1	rGBM-01	C1	Myeloid	0	0	0	0.992647725876242	0	0	0	0	0	0	0	0	0	0	0	0	0	0	0	3.27622141925641	0	0	0.992647725876242	0	0	0	0	0	0	0	0	0	0	0	0	0	0	0	0	0	0	0	0	0	0	0
CNSTM-068-B_CAACTAGCATTTGCCC-1	rGBM-01	C5	Oligo	0.58281692245742	0	0	0	0	0	0	0	0	0	1.21587073222677	0	0	0	0	0	0	0	0	2.49114325952778	0.58281692245742	0	2.09429196353683	0	0	1.6004745162818	0	1.21587073222677	0	0	0	0	0	0	0.58281692245742	0	0	0	0	0	0.58281692245742	0	0.58281692245742	0	0	1.21587073222677
CNSTM-068-B_CAACTAGTCCCTTGCA-1	rGBM-01	C12	Other	0	0	0	0	0	0	0.940221811004021	0	0	0	0	0	0	0	0	0	0	0	0	1.41611978478483	0	0	0	0	0	0	0	0	0	0	0	0	0	0	0	0	0	0	0	0	0	0	0	0	0	0
CNSTM-068-B_CAACTAGTCCGCAAGC-1	rGBM-01	C1	Myeloid	0	0	0	0	0	0	0	0	0	0	0	0	0	0	0.902273534459768	0	0	0	0	2.65231288432979	0	0	0.902273534459768	0	0	0	0	0	0	0	0	0	0	0	0	0	0	0	0	0	0	0	0	0	0	0
CNSTM-068-B_CACAGTAAGTGTTGAA-1	rGBM-01	C2	Glioma	0.719122666963206	0	0	0	0	0	1.42500887330058	0	0	0	0	0	0.719122666963206	0	0.719122666963206	0.719122666963206	0	0	0	0	0	0	4.22491103750416	0	0	2.12446522305379	0	1.13309846473928	0	0	0	0	0	0	0	0	0	0.719122666963206	0	1.13309846473928	0.719122666963206	0	0.719122666963206	0	0	0
CNSTM-068-B_CAGAATCAGGAGTAGA-1	rGBM-01	C1	Myeloid	0	0	0	0	0	0	0	0	0	0	0	0	0	0	0	0	0	0	1.20605348398574	0	0	0	0	0	2.08204171551577	0	0	0	0	0	0	0	0	0	0	0	0	0	0	0	1.20605348398574	0	0	0	0	0
CNSTM-068-B_CAGCAGCAGAAGAAGC-1	rGBM-01	C11	BCells	1.18767939887082	0	1.18767939887082	0	0	0	0	0	0	0	0	0	0	0	0	0	0	0	0	1.18767939887082	1.71540458124847	0	0	0	0	0	0	0	0	0	0	0	0	0	0	0	0	0	1.18767939887082	0	0	0	0	0	0	0
CNSTM-068-B_CAGCCGAAGACTAGGC-1	rGBM-01	C1	Myeloid	0	0	0	0	0	0	0	0	0	0	0	0	0	0	0	0	0	0	0	1.87960699083079	0	0	0	0	0	0	0	0	0	0	0	0	0	0	0	0	0	0	0	0	0	0	0	0	0	0
CNSTM-068-B_CAGCCGATCAGCTGGC-1	rGBM-01	C11	BCells	0	0	0	0	0	0	0	0	0	0	0	0	0	0	0	0	0	0	0	1.26339964055808	1.26339964055808	0	0	0	0	0	0	0	0	0	0	0	0	0	0	0	0	0	0	0	0	0	0	0	0	0
CNSTM-068-B_CAGCTAAGTTGGTAAA-1	rGBM-01	C10	Endo	0	1.60053766296384	0	0	1.09120092599847	0	0	0	0	0	0	0	0	0	0	0	0	1.09120092599847	0	1.09120092599847	0	0	1.09120092599847	2.69765884474155	1.09120092599847	0	0	1.93637112600855	0	1.60053766296384	0	0	0	1.93637112600855	0	1.60053766296384	0	0	0	0	0	0	1.09120092599847	0	2.18733050369102	0
CNSTM-068-B_CAGGTGCTCTGTTTGT-1	rGBM-01	C3	TCells	0	0	0	0	0	0	0	0	0	0	0	0	0	0	0	0	0	0	0	1.27684645023173	0	0	0	0	0	0	0	0	0	0	0	0	0	0	0	0	0	0	0	0	0	0	0	0	0	0
CNSTM-068-B_CATCGAATCTACGAGT-1	rGBM-01	C3	TCells	0	0	0	0	1.21832513789016	0	0	0	0	0	0	0	0	0	0	0	0	0	0	2.09735000217293	0	0	1.21832513789016	0	0	0	0	0	0	0	0	0	0	0	0	0	0	1.21832513789016	0	0	1.21832513789016	0	0	0	0	0
CNSTM-068-B_CCCATACTCCTCAACC-1	rGBM-01	C1	Myeloid	0	0	0	0.844640051513683	0	0	0	0	0	0	0	0	0	0	0	0	0	0	0	2.33117061523765	0	0	0	0	0	0	0	0	0	0	0	0	0	0	0	0	0	0	0	0	0	0	0	0	0	0
CNSTM-068-B_CCCTCCTAGACTGTAA-1	rGBM-01	C10	Endo	0	0	0	0	0	0	0	0	0	0	0	0	0	0	0	0	0	0	1.1932537957628	3.07639695970451	0	1.1932537957628	0	0	0	0	0	0	0	0	0	0	0	0	0	0	0	0	0	0	1.1932537957628	0	0	0	0	0
CNSTM-068-B_CCGTGGACAAGCTGGA-1	rGBM-01	C4	Myeloid	0	0	0	0	0	0	0	0	0	0	0	0	0	0	0	0	0	0	0	3.87547183764823	0	0	0	0	0	0	0	0	0	0	0	0	0	0	0	0	0	0	0	0	0	0	0	0	0	0
CNSTM-068-B_CCTATTATCCCTCTTT-1	rGBM-01	C11	BCells	0	0	0	0	1.27777933687209	0	0	0	0	0	0	0	0	0	0	0	0	0	0	2.17087888921422	2.17087888921422	0	0	0	0	0	0	0	0	0	0	0	0	0	0	0	0	1.27777933687209	0	0	0	0	0	0	0	0
CNSTM-068-B_CCTCTGACATAAAGGT-1	rGBM-01	C1	Myeloid	0	0	0	0	0	0	0	0	0	0	0	0	0	0	1.4313170411706	0	0	0	0	2.35637407647985	0	0	0	0	0.952469580277134	0	0	0	0	0	0.952469580277134	0	0	0	0	0	0	0	0	0	0	0	0	0	0	0
CNSTM-068-B_CGAGAAGAGCTAGGCA-1	rGBM-01	C1	Myeloid	0	0	0	0.72085440031947	0	0	0	0	0	0	0	0	0	0	0	0	0	0	0.72085440031947	2.53513086143293	1.13538723716883	1.42757252534318	0	0	0	0	0	0	0	0	0	0	0	0	0	0	0	0	0	0	0	0	0	0	0	0
CNSTM-068-B_CGAGAAGCACGAGAGT-1	rGBM-01	C5	Oligo	0	0	0	0	0	0	0	0	0	0	1.36168338525521	0	0	0	0	0	0	0	0	0	0	0	0	0	0	0	0	0	0	0	0	0	0	0	1.36168338525521	0	0	0	0	0	0	0	0	0	0	0
CNSTM-068-B_CGAGAAGCAGGAATGC-1	rGBM-01	C1	Myeloid	0	0	0	0.862357333811456	0	0	0	0	0	0	0	0	0	0	1.31841052988947	0	0	0	0	3.39261057010497	0	0	1.31841052988947	0	0.862357333811456	0	0	0	0	0	0	0	0	0	0	0	0.862357333811456	0	0	0	0	0	0	0	0	0
CNSTM-068-B_CGAGCACCATGCAACT-1	rGBM-01	C11	BCells	0	0	0	0	0	0	0	0	0	0	0	0	0	0	0	0	0	0	0	1.23796250099039	1.23796250099039	0	0	0	0	0	0	0	0	0	0	0	0	0	0	0	0	0	0	0	0	0	0	0	0	0
CNSTM-068-B_CGCGGTATCCTAAGTG-1	rGBM-01	C1	Myeloid	0	0	0	0	0	0	0	0	0	0	0	0	0	0	0	0	0	0	0	3.66520555845305	0	0	0	0	0	0	0	0	0	0	0	0	0	0	0	0	0	0	0	0	0	0	1.31341957649378	0	0	0
CNSTM-068-B_CGGAGCTAGTCTCAAC-1	rGBM-01	C5	Oligo	0	0	0	0	0	0	0	0	0	0	2.74145766026934	0	0	0	0	0	0	0	0	1.36146752594111	0	1.36146752594111	0	0	0	0	0	0	0	0	0	0	0	0	0	0	0	0	0	0	0	0	1.36146752594111	0	0	0
CNSTM-068-B_CGGCTAGAGCATGGCA-1	rGBM-01	C5	Oligo	0	0	0	0	0	0	0	0	0	0	1.75501674845003	0	0	0	1.22135258810478	0	0	0	0	1.22135258810478	0	0	0	0	0	0	0	0	0	0	0	0	0	0	0	0	0	0	0	0	0	0	0	0	0	0
CNSTM-068-B_CGTAGCGAGGATATAC-1	rGBM-01	C1	Myeloid	0	0	0	1.19775555235922	0	0	0	0	0	0	0	0	0	0	0	0	0	0	0.571482894556979	2.24916349873649	0.571482894556979	0	0	0	0.571482894556979	0	0	0.571482894556979	0	0	0	0	0	0	0	0	0	0	0	0	0	0	0	0	0	0
CNSTM-068-B_CGTCACTGTTTGGGCC-1	rGBM-01	C5	Oligo	1.40102321146799	0	0	0.70299047887007	0	0.70299047887007	0	0	0	0	1.11171527229756	1.40102321146799	0	0	0	0	0	0	0	0	0.70299047887007	0	2.7263466804565	0	0	1.80811154714254	0	2.96300805467052	0	0	0	0	0	0	0	0	0.70299047887007	0	0	0	0.70299047887007	0	0.70299047887007	0.70299047887007	0	0
CNSTM-068-B_CGTCAGGTCCGCATAA-1	rGBM-01	C1	Myeloid	0	0	1.42612915124665	0	0	0	0	0	0	0	0	0	0	0	0	0	0	0	0	3.14147142170454	0	0	0	0	0	0	0	0	0	0	0	0	0	0	0	0	0	0	0	0	0	0	0	0	0	0
CNSTM-068-B_CGTTAGATCTGTTGAG-1	rGBM-01	C11	BCells	0	0	0	0	0	0	0	0	0	0	0	0	0	0	0	0	0	0	0	0	1.78636325008158	0	0	0	0	0	0	0	0	0	0	0	0	0	0	0	0	0	0	0	0	0	0	0	0	0
CNSTM-068-B_CGTTGGGCACCGTTGG-1	rGBM-01	C1	Myeloid	0	0	0	0	0	0	0	0	0	0	0	0	0	0	0	0	0	0	0	2.44111533021444	0	0	0	0	0	0	0	0	0	0	0	0	0	1.50302826221598	0	0	0	0	0	0	0	0	0	0	0	0
CNSTM-068-B_CGTTGGGTCGTGGACC-1	rGBM-01	C1	Myeloid	0	0	0	0	0	0	0	0	0	0	0	0	0	0	0	0	0	0	0	1.29062179682166	0	0	0	0	0	0	0	0	0	0	0	0	0	0	0	0	0	0	0	0	0	0	0	0	0	0
CNSTM-068-B_CTACATTCAGTCGATT-1	rGBM-01	C1	Myeloid	0	0	0	0	0	0	0	0	0	0	0	0	0	0	0	0	0	0	0	4.85295674138646	0	0	0	0	0	0	0	0	0	0	0	0	0	0	0	0	0	0	0	0	0	0	0	0	0	0
CNSTM-068-B_CTACCCACACAGAGGT-1	rGBM-01	C10	Endo	0	1.52557126914198	0	0	0	0	0	0	1.02922101336149	0	1.02922101336149	0	0	0	0	0	0	0	0	1.85577505279414	0	0	0	1.52557126914198	1.52557126914198	0	0	3.26516326672979	0	1.52557126914198	1.52557126914198	1.52557126914198	0	0	0	1.52557126914198	0	0	0	0	0	0	0	0	2.10358995328863	0
CNSTM-068-B_CTACCCATCGGAGGTA-1	rGBM-01	C5	Oligo	0	0	0	0	0	0	0	0	0	0	0	0	0	0	1.01308280654394	0	0	0	0	2.08147858144938	0	0	0	0	1.01308280654394	0	0	0	0	0	0	0	0	0	0	0	0	0	0	0	0	0	0	0	0	0
CNSTM-068-B_CTACGTCGTTGGACCC-1	rGBM-01	C1	Myeloid	0	0	0	0	0	0	0	0	0	0	0	0	0	0	0	0	0	0	0	3.33839648042313	0	0	0	0	0	0	0	0	0	0	0	0	0	0	0	0	0	0	0	0	0	0	0	0	0	0
CNSTM-068-B_CTAGTGAGTTTGACTG-1	rGBM-01	C11	BCells	0	0	0	0	0	0	0	0	0	0	0	0	0	0	0	0	0	0	0.650284813479792	1.71926626314335	0.650284813479792	0.650284813479792	0	0	0	0	0	0	0	0	0	0	0	0	0	0	0	0	0	0	0	0	0	0	0	0
CNSTM-068-B_CTCACACCAAACCCAT-1	rGBM-01	C11	BCells	0	0	0	0	0	0	0	0	0	0	0	0	0	0	0	0	0	0	0	0	0	0	0	0	0	0	0	0	0	0	0	0	0	0	0	0	0	0	0	0	0	0	0	0	0	0
CNSTM-068-B_CTCGAAAGTGCAACTT-1	rGBM-01	C11	BCells	0	0	0	0	0	0	0	0	0	0	0	0	0	0	0	0	0	0	0	0	1.28510921687254	0	0	0	0	0	0	0	0	0	0	0	0	0	0	0	0	0	0	0	0	0	0	0	0	0
CNSTM-068-B_CTCGAGGCAATACGCT-1	rGBM-01	C11	BCells	0	0	0	0	0	0	0	0	0	0	0	0	0	0	0	0	0	0	0.449341204246986	1.18452001371949	0	0	0	0	0	0	0	0	0	0	0	0	0	0	0	0	0	0	0	0	0	0	0	0	0	0
CNSTM-068-B_CTCTGGTAGACTACAA-1	rGBM-01	C1	Myeloid	0	0	0	0	0	0	0	0	0	0	0	0	0	0	0	0	0	0	0	2.47447541666045	0	0	0	0	0	0	0	0	0	0	0	0	0	0	0	0	0	0	0	0	0	0	0	0	0	0
CNSTM-068-B_CTGAAACTCATTTGGG-1	rGBM-01	C1	Myeloid	0	0	0	0	0	0	0	0	0	0	0	0	0	0	0	0	0	0	0	3.13348771802684	0	1.32021788515869	0	0	0	0	0	0	0	0	0	0	0	0	0	0	0	0	0	0	0	0	0	0	0	0
CNSTM-068-B_CTGATCCGTCGAACAG-1	rGBM-01	C7	Myeloid	0	0	0	0	0	0	0	0	0	0	0	0	0	0	0	0	0	0	0	1.38681959092	1.38681959092	0	0	0	1.38681959092	0	0	0	0	0	0	0	0	0	0	0	0	0	0	0	0	0	0	0	0	0
CNSTM-068-B_CTGTTTAAGTGTGAAT-1	rGBM-01	C11	BCells	0	0	0	0	0	0	0	0	0	0	0	0	0	0	0	0	0	0	0	1.78967916891468	0.69189951976179	0	0	0	0	0	0	0	0	0	0	0	0	0	0	0	0	0	0	0	0	0	0	0	0	0
CNSTM-068-B_GAACGGAGTTTGGCGC-1	rGBM-01	C1	Myeloid	0	0	0	0	0	0	0	0	0	0	0	0	0	0	0	0	0	0	0.920966104239639	2.30958997984526	0.920966104239639	0	0	0	1.3921351690578	0	0	0	0	0	0	0	0	0	0	0	0	0	0	0	0	0	0	0	0	0
CNSTM-068-B_GAATGAAAGGTCGGAT-1	rGBM-01	C5	Oligo	0	0	0	0	0	0	0	0	0	0	0	0	0	0	0	0	0	0	0.990355189610093	2.15348832114267	0.990355189610093	0	0	0	0	0	0	0	0	0	0	0	0	0	0	0	0	0	0	0	0.61307274381041	0	0	0	0	0
CNSTM-068-B_GACCAATGTAAGGATT-1	rGBM-01	C1	Myeloid	0	0	0	0	0	0	0	0	0	0	0	0	0	0	0.914464630092924	0	0	0	0	2.8593297932718	1.3840112123785	0	0.914464630092924	0	0	0	0	0	0	0	0	0	0	0	0	0	0.914464630092924	0	0	0	0	0	0	0	0	0
CNSTM-068-B_GACGGCTCAGTCACTA-1	rGBM-01	C1	Myeloid	0	0	0	0	0	0	0	0	0	0	0	0	0	0	1.65563244328157	0	0	0	0	2.76174053556453	0	0	0	0	0	0	0	0	0	0	0	0	1.13725440421173	0	0	0	0	0	0	0	0	0	0	0	0	0
CNSTM-068-B_GAGTCCGAGAGGTTGC-1	rGBM-01	C7	Myeloid	0	0	0	0	0	0	0	0	0	0	0	0	0	0	0	0	0	0	1.01330629520532	1.01330629520532	1.01330629520532	0	0	0	0	0	0	0	0	0	0	0	0	0	0	0	1.01330629520532	0	0	0	1.01330629520532	0	1.01330629520532	0	0	0
CNSTM-068-B_GATCAGTGTCGATTGT-1	rGBM-01	C1	Myeloid	0	0	0	1.23813638387847	0	0	0	0	0	0	0	0	0	0	0	0	0	0	1.23813638387847	5.15006423459849	0	0	0	0	0	0	0	0	0	0	0	0	0	0	0	0	1.23813638387847	0	0	0	0	0	0	0	0	0
CNSTM-068-B_GATCGCGCAGATCTGT-1	rGBM-01	C5	Oligo	0	0	0	0	0	0	0	0	0	0	1.51787559906419	0	0	0	0	0	0	0	0	0	0	0	0	0	0	0	0	0	0	0	0	0	0	0	0	0	0	0	0	0	0	0	0	0	0	0
CNSTM-068-B_GATCGCGTCATGTCCC-1	rGBM-01	C3	TCells	0	0	0	1.43411005926523	0	0	0	0	0	0	0	0	0	0	0	0	0	0	0	0	0	0	0	0	0	0	0	0	0	0	0	0	0	0	0	0	0	0	0	0	0	0	1.43411005926523	0	0	0
CNSTM-068-B_GATCGTATCAGCCTAA-1	rGBM-01	C1	Myeloid	0	0	0	0	0	0	0	0	0	0	0	0	0	0	0	0	0	0	0	3.9354271400812	0	0	0	0	0	0	0	0	0	0	0	0	0	0	0	0	0	0	0	0	0	0	0	0	0	0
CNSTM-068-B_GATGAGGAGAAACGAG-1	rGBM-01	C5	Oligo	0	0	0	1.19953449753637	0	0	0	0	0	0	1.19953449753637	0	0	0	1.19953449753637	0	0	0	0	0	0	0	0	0	0	0	0	1.19953449753637	0	0	0	0	0	1.19953449753637	0	0	0	0	0	0	0	0	0	0	0	0
CNSTM-068-B_GCAATCACAAGACGTG-1	rGBM-01	C11	BCells	0	0	0	1.33330388972049	0	0	0	0	0	0	0	0	0	0	0	0	0	0	0	0.658134010755158	1.05165023180087	0	0	0	0	0	0	0	0	0	0	0	0	0	0	0	0	0	0	0	0	0	0	0	0	0
CNSTM-068-B_GCACTCTCACACATGT-1	rGBM-01	C11	BCells	0	0	0	0	0	0	0	0	0	0	0	0	0	0	0	0	0	0	0	0	0	0	0	0	0	0	0	0	1.27387154757046	0	0	0	0	0	0	0	0	0	0	0	0	0	0	0	0	0
CNSTM-068-B_GCAGCCAGTGTAACGG-1	rGBM-01	C11	BCells	0	0	0	0	0	0	0	0	0	0	0	0	0	0	1.11212600783483	0	0	0	0	0	1.11212600783483	0	0	0	0	0	0	0	0	0	0	0	0	0	0	0	0	0	0	0	1.11212600783483	0	0	0	0	0
CNSTM-068-B_GCAGTTAGTTCCAACA-1	rGBM-01	C1	Myeloid	0	0	0	1.23236971993271	0	0	0	0	0	0	0	0	0	0	0.96300802043236	0	0	0	0	3.48374478305508	0.5932064891936	0	0	0	0	0	0	0	0	0	0	0	0	0	0	0	0	0	0	0	0	0	0	0	0	0
CNSTM-068-B_GCTGCAGCATGCCTAA-1	rGBM-01	C3	TCells	0	0	0	0	0	0	0	0	0	0	0	0	0	0	0	0	0	0	0.95482274823586	0.95482274823586	0	0	0.95482274823586	0	0	0	0	0	0	0	0	0	0	0	0	0	0	0	0	0	0	0	0	0	0	0
CNSTM-068-B_GGACAGAAGCCACGTC-1	rGBM-01	C1	Myeloid	0	0	0.940507231064367	0	0	0	0	0	0	0	0	0	0.940507231064367	0	0	0	0	0	0	2.33869341950352	0.940507231064367	0.940507231064367	0	0	0	0	0	0	0	0	0	0	0	0	0	0	0	0	0	0	0	0	0	0	0	0
CNSTM-068-B_GGACATTTCTAACCGA-1	rGBM-01	C12	Other	0	0	1.32122441731472	0	0	0	0	0	0	0	0	0	0	0	0	0	0	0	0	0	0	0	0	0	0	0	0	0	0	0	0	0	0	0	0	0	0	0	1.32122441731472	0	0	0	0	0	0	0
CNSTM-068-B_GGCAATTAGATCACGG-1	rGBM-01	C1	Myeloid	0	0	0	0	0	0	0	0	0	0	0	0	0	0	0	0	0	0	0	2.72959298432882	0	0	0	0	1.22017324390309	0	0	0	0	0	0	0	0	0	0	0	1.22017324390309	0	0	0	0	0	0	0	0	0
CNSTM-068-B_GGCGTGTTCCAACCAA-1	rGBM-01	C3	TCells	0	0	0	0	0	0	0	0	0	0	0	0	0	0	1.29889523693657	0	0	0	0	0	0	0	0	0	0	0	0	0	0	0	0	0	0	0	0	0	0	0	0	0	1.29889523693657	0	0	0	0	0
CNSTM-068-B_GGGAATGCAGTATGCT-1	rGBM-01	C1	Myeloid	0	0	0	0	0	0	0	0	0	0	0	0	0	0	1.18483510914835	0	0	0	0	2.68245101045991	0	0	0	0	1.18483510914835	0	0	0	0	0	0	0	0	0	0	0	0	0	0	0	0	0	0	0	0	0
CNSTM-068-B_GGGAATGCAGTGACAG-1	rGBM-01	C1	Myeloid	0	0	0	0.558375756134338	0	0	0	0	0	0	0	0	0	0	0.558375756134338	0	0	0	0	3.38159276048687	0.558375756134338	0	0.558375756134338	0	0.558375756134338	0	0	0	0	0	0	0	0	0	0	0	0	0	0	0	0	0	0	0	0	0
CNSTM-068-B_GGGACCTCACATGTGT-1	rGBM-01	C1	Myeloid	0	0	0	0	0	0	0	0	0	0	0	0	0	0	0	0	0	0	0	3.45337986853942	0.993396610650691	0	0	0	0	0	0	0	0	0	0	0	0	0	0	0	0	0	0	0	0	0	0	0	0	0
CNSTM-068-B_GGGACCTTCCCAAGAT-1	rGBM-01	C1	Myeloid	0	0	0	0	0	0	0	0	0	0	0	0	0	0	0	0	0	0	0	2.15678585448656	0	0	0	0	0	0	0	0	0	0	0	0	0	0	0	0	0	0	0	0	0	0	0	0	0	0
CNSTM-068-B_GGGATGAAGACACTAA-1	rGBM-01	C1	Myeloid	0	0	0	0	0	0	0	0	0	0	0	0	0	0	0	0	0	0	0	2.79727194463606	0	0	0	0	0	0	0	0	0	0	0	0	0	0	0	0	0	0	0	0	0	0	0	0	0	0
CNSTM-068-B_GGGCACTGTTTGTTTC-1	rGBM-01	C1	Myeloid	0	0	0	0	0	0	0	0	0	0	0	0	0	0	0	0	0	0	0	2.97400300038066	0	0	0	0	1.20034506210263	0	0	0	0	0	0	0	0	0	0	0	0	0	0	0	0	0	0	0	0	0
CNSTM-068-B_GGGTCTGTCTTCTGGC-1	rGBM-01	C1	Myeloid	0	0	0	1.27721941973416	0	0	0	0	0	0	0	0	0	0	0	0	0	0	0	2.63427910031854	0	0	0	0	0	0	0	0	0	0	0	0	0	0	0	0	0	0	0	0	0	0	0	0	0	0
CNSTM-068-B_GTACGTATCGATCCCT-1	rGBM-01	C4	Myeloid	0	0	0	0	0	0	0	0	0	0	0	0	0	0	0	0	0	0	0	2.83364370031715	0	0	0	0	0	0	0	0	0	0	0	0	0	0	0	0	0	0	0	0	0.762383943333565	0	0	0	0	0
CNSTM-068-B_GTACTTTAGCTGGAAC-1	rGBM-01	C1	Myeloid	0	0	0	0	0	0	0	0	0	0	0	0	0	0	0.663202964825899	0	0	0	0	2.34276624987016	0.663202964825899	0.663202964825899	0	0	0	0	0	0	0	0	0	0	0	0	0	0	0	0	0	0	0	0	0	0	0	0
CNSTM-068-B_GTACTTTCAGTATCTG-1	rGBM-01	C11	BCells	0	0	0	0	0	0	0	0	0	0	0	0	0	0	0	0	0	0	0	0	1.08701489985328	0	0	0	0	0	0	0	0	0	0	0	0	0	0	0	0	0	0	0	0	0	0	0	0	0
CNSTM-068-B_GTCACAACACGTCAGC-1	rGBM-01	C1	Myeloid	0	0	0	0	0	0	0	0	0	0	0	0	0	0	1.02131003794068	0	0	0	0	0	0	0	0	0	1.02131003794068	0	0	0	0	0	0	0	0	0	0	0	0	0	0	0	0	0	0	0	0	0
CNSTM-068-B_GTCACGGAGAATTCCC-1	rGBM-01	C1	Myeloid	0	0	0	0	0	0	0	0	0	0	0	0	0	0	0	0	0	0	0	2.55622470103973	0	0	0	0	0	0	0	0	0	0	0	0	0	0	0	0	0	0	0	0	0	0	0	0	0	0
CNSTM-068-B_GTCTTCGAGCCGGTAA-1	rGBM-01	C5	Oligo	0.977921912009649	0	0	0	0.977921912009649	0.977921912009649	0	0	0	0	2.39366361372105	0.977921912009649	0	0	0	0	0	0	0	0.977921912009649	0	1.46275760086849	1.78788113315725	0	0	2.53468641272434	0	0	0	0	0	0	0	0	0	1.46275760086849	0	0	0	0	0	0	1.46275760086849	0	0	0
CNSTM-068-B_GTGAAGGCATTGGTAC-1	rGBM-01	C7	Myeloid	0	0	0	0	0	0	0	0	0	0	0	0	0	0	0	0	0	0	0	4.36032446895425	1.02864328106111	0	0	0	0	1.52486783772684	0	0	0	0	0	0	0	0	0	0	0	0	0	0	0	0	0	0	0	0
CNSTM-068-B_TAAGCGTCACTATCTT-1	rGBM-01	C4	Myeloid	0	0	0	0	0	0	0	0	0	0	0	0	0	0	0	0	0	0	0	2.58255649688697	0	0	0.798899009077392	0	0	0	0	0	0	0	0	0	0	0	0	0	0	0	0	0	0	0	0	0	0	0
CNSTM-068-B_TAAGTGCCAAACTGCT-1	rGBM-01	C3	TCells	0	0.877585833396393	0	0	0	0	0	0	0	0	0	0	0	0	0	0	0	0	0	4.39555873059891	0	0	0	0	0	0.877585833396393	0	0	0	0	0	0	0	0	0	0	0	0.877585833396393	0	0	0	0	0	0	0	0
CNSTM-068-B_TAAGTGCCACGGCTAC-1	rGBM-01	C7	Myeloid	0	0	0	0.853130570706705	0	0	0	0	0	0	0	0	0	0	0	0	0	0	0	3.42209812116059	0	0	0	0	0.853130570706705	0	0	0	0	0	0	0	0	0	0	0	0	0	0	0	0	0	0	0	0	0
CNSTM-068-B_TCAACGAAGCATCATC-1	rGBM-01	C11	BCells	0	0	0	0	0	0	0	0	0	0	0	0	0	0	0	0	0	0	0	0	0	0	0	0	0	0	0	0	0	0	0	0	0	0	0	0	0	0	0	0	0	0	0	0	0	0
CNSTM-068-B_TCAACGAAGGACAGAA-1	rGBM-01	C1	Myeloid	0	0	0	0.617054585293096	0	0	0	0	0	0	0	0	0	0	0	0	0	0	0	2.89420969854534	0.617054585293096	0	0	0	0	0.617054585293096	0	0	0	0	0	0	0	0	0	0	0	0	0	0	0	0	0	0.617054585293096	0	0
CNSTM-068-B_TCAGCAACACTTCTGC-1	rGBM-01	C1	Myeloid	0	0	0.926460053783546	0	0	0	0	0	0	0	0	0	0	0	0	0	0	0	0.926460053783546	2.58055193281303	0	1.96040629212483	0	0	0	0	0	0	0	0	0	0	0	0	0	0	0	0	0	0	0	0	0	0	0	0
CNSTM-068-B_TCAGCTCTCACTTACT-1	rGBM-01	C3	TCells	0	0	0	0	0	0	0	0	0	0	0	0	0	0	0	0	0	0	0	1.01825024521029	0	0	0	0	0.633489155982497	0	0	0	0	0	0	0	0	0	0	0	0	0	0	0	0	0	0	0	0	0
CNSTM-068-B_TCAGGATTCAGGATCT-1	rGBM-01	C1	Myeloid	0	0	0	0	0	0	0	0	0	0	0	0	0	0	0	0	0	0	0	3.59762354463765	0	0	0	0	0	0	0	0	0	0	0	0	0	0	0	0	0	0	0	0	0	0	0	0	0	0
CNSTM-068-B_TCCCGATAGGAATCGC-1	rGBM-01	C11	BCells	0	0	0	0	1.06175181676558	0	0	0	0	0	0	0	0	0	0	0	0	0	0	0	1.06175181676558	0	1.06175181676558	0	0	0	0	0	0	0	0	0	0	0	0	0	0	0	0	0	0	0	0	0	0	0
CNSTM-068-B_TCCCGATCATCACGAT-1	rGBM-01	C1	Myeloid	0	0	0	0	0	0	0	0	0	0	0	0	0	0	0	0	0	0	0	3.02327622715075	0	0	0	0	0	0	0	0	0	0	0	0	0	0	0	0	0	0	0	0	0	0	0	0	0	0
CNSTM-068-B_TCTTCGGCAGCGTCCA-1	rGBM-01	C5	Oligo	0	0	0.674436878943141	0.674436878943141	0	0	0	0	0	0	0.674436878943141	0	0	0	0	0	0	0	0	0	0	1.35809597156618	2.79769812502342	0	0	4.08997779573231	0	0.674436878943141	0	0	0	0	0	0	0	0	0	0	0	0	0	0	0	0	0	0
CNSTM-068-B_TGAGGGAGTAAGTTCC-1	rGBM-01	C7	Myeloid	0	0	0	0.913479977399796	0	0	0	0	0	0	0	0	0	0	0	0	0	0	0	3.47669570477838	1.38277968186153	0	0	0	0	0	0	0	0	0	0	0	0	0	0	0	0	0	0	0	0	0	0	0	0	0
CNSTM-068-B_TGCGTGGCATGTCTCC-1	rGBM-01	C3	TCells	0	0	0	0	0	0	0	0	0	0	0	0	0	0	0	0	0	0	0	0	0	0	0	0	0	0	0	0	0	0	0	0	0	0	0	0	0	0	0	0	0	0	0	0	0	0
CNSTM-068-B_TGCGTGGCATTTCAGG-1	rGBM-01	C7	Myeloid	0	0	0	0.748444587216111	0	0	0	0	0	0	0	0	0	0	0.748444587216111	0	0	0	0	3.2814871644236	0	0	0	0	0	0	0	0	0	0	0	0	0.748444587216111	0	0	0	0	0	0.748444587216111	0	0.748444587216111	0	0	0	0	0
CNSTM-068-B_TGGCCAGCAGACACTT-1	rGBM-01	C5	Oligo	0	0	0	0.90331984490526	0	0	0	0	0	0	0	0	0	0	0	0	0	0	0	0.90331984490526	0	0	0	0	0	0.90331984490526	0	0	0	0	0	0	0	0	0	0	0	0	0	0	0	0	0.90331984490526	0	0	0
CNSTM-068-B_TGTATTCGTCTCCATC-1	rGBM-01	C1	Myeloid	0	0	0	0	0	0	0	0	0	0	0	0	0	0	0	0	0	0	0	0	0	0	0	0	0	0	0	0	0	0	0	0	0	0	0	0	0	0	0	0	0	0	0	0	0	0
CNSTM-068-B_TGTGGTACACAAGTAA-1	rGBM-01	C11	BCells	0	0	0	0.439602190299017	0	0	0	0	0	0	0	0	0	0	0	0	0	0	0	2.57611543839959	0.439602190299017	0.743925518772968	0	0	0	0	0	0	0	0	0	0	0	0	0	0	0.439602190299017	0	0	0	0	0	0	0	0	0
CNSTM-068-B_TTCCCAGAGAGGGCTT-1	rGBM-01	C11	BCells	0	0	0.782956176950796	1.51815382941634	0	0	0	0	0	0	0	0	0	0	0	0	0	0	0	0	0	0	0	0	0	0.782956176950796	0	0	0	0	0	0	0	0	0	0	0	0	0	0	0	0	0	0	0	0
CNSTM-068-B_TTCGAAGCAAACAACA-1	rGBM-01	C1	Myeloid	0	0	0	0	0	0	0	0	0	0	0	0	0	0	0	0	0	0	0	2.78112596977064	1.0619993360206	0	0	0	0	0	0	0	0	0	0	0	0	0	0	0	0	0	0	0	0	0	0	0	0	0
CNSTM-068-B_TTCTACAGTTAAGTAG-1	rGBM-01	C7	Myeloid	0	0	0	0	0	0	0	0	0	0	0	0	0	0	0	0	0	0	0	3.02660503633725	0	0	0	0	1.23935510409886	0	0	0	0	0	0	0	0	0	0	0	0	0	0	0	0	0	0	0	0	0
CNSTM-068-B_TTGACTTCACGGTAGA-1	rGBM-01	C5	Oligo	0	0	0	0	0	0	0	0	0	0	1.30630774593166	0	0.514695348040342	0	0	0	0	0	0	1.95418415626684	0.852821464764736	0	0	0	0	0	0	0	0	0	0	0	0	0	0	0	0	0.514695348040342	0	0	0	0	0	0	0	0
CNSTM-068-C_AACTCCCTCCCATTTA-1	rGBM-01	C3	TCells	0	1.40418256408046	0	0	0	0	0	0	0	0	0	0	0	0	0	0	0	0	1.40418256408046	4.39293086852551	0	0	0	0	0	0	0	0	0	0	0	0	0	0	0	0	0	0	0	0	0	0	0	0	0	0
CNSTM-068-C_AAGGAGCTCATCGGAT-1	rGBM-01	C1	Myeloid	0	0	0	1.13639179193293	0	0	0	0	0	0	0	0	0	0	0	0	0	0	0	3.55099880636295	1.13639179193293	0	0	0	0	0	0	0	0	0	0	0	0	0	0	0	0	0	0	0	0	0	0	0	0	0
CNSTM-068-C_AAGGCAGTCGGAGCAA-1	rGBM-01	C3	TCells	0	0	0	0	0	0	0	0	0	0	0	0	0	0	0	0	0	0	0	0	0	0	0	0	0	0	0	0	0	0	0	0	0	0	0	0	0	0	0	0	0	0	0	0	0	0
CNSTM-068-C_AAGGTTCGTTTAAGCC-1	rGBM-01	C1	Myeloid	0	0	0	0	0	0	0	0	0	0	0	0	0	0	0	0	0	0	0	1.59175510246442	0	0	0	0	0	0	0	0	0	0	0	0	0	0	0	0	0	0	0	0	0	0	0	0	0	0
CNSTM-068-C_ACAGCCGGTACTTCTT-1	rGBM-01	C1	Myeloid	0	0	0	0	0	0	0	0	0	0	0	0	0	0	1.14187957424183	0	0	0	0	2.36056424053068	0	0	0	0	0.725771881295418	0	0	0	0	0	0	0	0	0	0	0	0	0	0	0	0	0	0	0	0	0
CNSTM-068-C_ACCAGTAGTCGGCATC-1	rGBM-01	C5	Oligo	0	0	0	0	0	0	0	0	0	0	0	0	0	0	0	0	0	0	0	0	0	0	0	0	0	0	0	0	0	0	0	0	1.62008231581562	0	0	0	0	0	0	0	0	0	0	0	0	0
CNSTM-068-C_ACGAGCCGTTCAGGCC-1	rGBM-01	C1	Myeloid	0	0	0	0	0	0	0	0	0	0	0	0	0	0	0	0	0	0	0	1.55568216912928	0.659889958803463	0	0	0	0	0	0	0	0	0	0	0	0	0	0	0	0	0	0	0	0	0	0	0	0	0
CNSTM-068-C_ACGATACTCAATAAGG-1	rGBM-01	C1	Myeloid	0	0	0	1.17468913201792	0	0	0	0	0	0	0	0	0	0	1.17468913201792	0	0	0	1.17468913201792	2.50026168277011	0	0	0	0	1.17468913201792	0	0	0	0	0	0	0	0	0	0	0	0	0	0	0	0	0	0	0	0	0
CNSTM-068-C_ACTGAACTCTGTCCGT-1	rGBM-01	C1	Myeloid	0	0	0	0	0	0	0	0	0	0	0	0	0	0	0	0	0	0	0	3.49944277313916	0	0	0	0	0	0	0	0	0	0	0	0	0	0	0	0	0	0	0	0	0	0	0	0	0	0
CNSTM-068-C_ACTGTCCAGCGTCAAG-1	rGBM-01	C1	Myeloid	0	0	0	0	0	0	0	0	0	0	0	1.34718181177226	0	0	0	0	0	0	1.34718181177226	2.51658937073872	0	0	1.34718181177226	0	0	0	0	0	0	0	0	0	0	0	0	0	0	0	0	0	0	0	0	1.34718181177226	0	0
CNSTM-068-C_ACTTGTTCACACGCTG-1	rGBM-01	C1	Myeloid	0	0	0	0	0	0	0	0	0	0	0	0	0	0	0	0	0	0	1.49091475436556	2.42687744681637	0	0	0	0	0	0	0	0	0	0	0	0	0	0	0	0	0	0	0	0	1.49091475436556	0	0	0	0	0
CNSTM-068-C_ACTTTCACAGTATGCT-1	rGBM-01	C1	Myeloid	0	0	0	0	0	0	0	0	0	0	0	0	0	0	0	0	0	0	0	1.54864191617103	0	0	0	0	0	0	0	0	0	0	0	0	0	0	0	0	0	0	0	0	0	0	0	0	0	0
CNSTM-068-C_ATAACGCAGGGTCGAT-1	rGBM-01	C1	Myeloid	0	0	1.21364904608438	1.21364904608438	0	0	0	0	0	0	0	0	0	0	0	0	0	0	0	0	0	0	0	0	0	0	0	0	0	0	0	0	0	0	0	0	0	0	0	0	0	0	0	0	0	0
CNSTM-068-C_ATCATCTTCTAGAGTC-1	rGBM-01	C3	TCells	0	0	0	0	0	0	0	0	0	0	0	0	0	0	0	0	0	0	0	1.18562366565774	0	0	0	0	0	0	0	0	0	0	0	0	0	0	0	0	0	0	0	0	0	0	0	0	0	0
CNSTM-068-C_ATTACTCGTGCCTTGG-1	rGBM-01	C5	Oligo	0	0	0	0	0	0	0	0	0	0	0	0	0	0	0	0	0	0	0	0	0	0	0	0	0	0	0	0	0	0	0	0	0	0	0	0	0	0	0	0	0	0	0	0	0	0
CNSTM-068-C_CAACTAGAGCCCGAAA-1	rGBM-01	C5	Oligo	0	0	0	0	0	0	0	0	0	0	0	0	0	0	0	0	0	0	0	0	0	0	0	0	0	0	0	0	0	0	0	0	0	0	0	0	0	0	0	0	0	0	0	0	0	0
CNSTM-068-C_CAAGTTGTCGGAAACG-1	rGBM-01	C3	TCells	0	0	0	0	1.53678872974404	0	0	0	0	0	0	0	0	0	0	0	0	0	0	0	0	0	0	0	0	0	0	0	0	0	0	0	0	0	0	0	0	0	0	0	0	0	1.53678872974404	0	0	0
CNSTM-068-C_CACACAACAAACTGTC-1	rGBM-01	C5	Oligo	0	0	1.43850735460176	1.43850735460176	0	0	0	0	0	0	2.62883396704864	0	0	0	1.43850735460176	0	0	0	0	0	0	0	0	0	0	0	0	0	0	0	0	0	0	0	0	0	0	0	0	0	1.43850735460176	0	0	0	0	0
CNSTM-068-C_CATCAGATCACGCATA-1	rGBM-01	C1	Myeloid	0	0	0	1.11240001722411	0	0	0	0	0	0	0	0	0	0	0	0	0	0	0	3.78133653842092	0	2.72730022936699	0	0	0	0	0	0	0	0	0	0	0	0	0	0	0	0	0	0	0	0	0	0	0	0
CNSTM-068-C_CATCGGGGTTTGGCGC-1	rGBM-01	C7	Myeloid	0	0	0	0	0	0	0	0	0	0	0	0	0	0	0	0	0	0	0.467913140206091	0.785415202433549	1.2198367572379	0	0	0	0.467913140206091	0	0	0.467913140206091	0	0	0	0	0	0	0	0	0	0	0	0	0	0	0	0	0	0
CNSTM-068-C_CATGCCTAGACAATAC-1	rGBM-01	C5	Oligo	0	0	0	0	0	0	0	0	0	0	2.20623509686697	0	0	0	1.44281278787247	0	0	0	0	0	0	0	0	0	0	0	0	0	0	0	0	0	0	0	0	0	0	0	0	0	0	0	0	0	0	0
CNSTM-068-C_CCACCTACAAGCGATG-1	rGBM-01	C1	Myeloid	0	0	0	1.10627052843443	0	0	0	0	0	0	0	0	0	0	0.698896351673114	0	0	0	1.10627052843443	2.90120370203183	0	0	0	0	1.39490577024626	0	0	0	0	0	0	0	0	0	0	0	0.698896351673114	0	0	0	0	0	0	0	0	0
CNSTM-068-C_CCACGGAGTATCGCAT-1	rGBM-01	C1	Myeloid	0	0	0	0.68774135987201	0	0	0	0	0	0	0	0	0	0	0	0	0	0	1.09139801421258	1.600774516504	0	0.68774135987201	0	0	0	0	0	0	0	0	0	0	0	0	0	0	0.68774135987201	0	0	0	0	0	0	0	0	0
CNSTM-068-C_CCATTCGAGTATCTCG-1	rGBM-01	C3	TCells	0	0	0	1.58462702995753	0	0	0	0	0	0	0	0	0	0	0	0	0	0	0	1.58462702995753	0	0	0	0	0	0	0	0	0	0	0	0	0	0	0	0	0	0	0	0	1.58462702995753	0	0	0	0	0
CNSTM-068-C_CCCATACCACGCCAGT-1	rGBM-01	C5	Oligo	0	0	0	0	0	0	0	0	0	0	0	0	1.36254761027367	0	0	0	0	0	0	0	0	0	0	0	0	0	0	0	0	0	0	0	0	0	1.36254761027367	0	0	0	0	0	0	0	0	0	0	0
CNSTM-068-C_CGAGAAGTCCAAGTAC-1	rGBM-01	C5	Oligo	0	0	0	0	1.68558462127767	0	0	0	0	0	3.13453819291178	0	0	0	0	0	0	0	0	0	0	0	0	0	0	0	0	0	0	0	0	0	0	0	0	0	0	1.68558462127767	0	0	0	0	0	0	0	0
CNSTM-068-C_CGAGCACCACTGTGTA-1	rGBM-01	C1	Myeloid	0	0	0	0	0	0	0	0	0	0	0	0	0	0	0	0	0	0	0	2.7235872368112	0	0	0	0	0	0	0	0	0	0	0	0	0	0	0	0	0	0	0	0	0	0	0	0	0	0
CNSTM-068-C_CGATTGAGTGTGACGA-1	rGBM-01	C1	Myeloid	0	0	0	0	0.576289281914159	0	0	0	0	0	0	0	0	0	0	0	0	0	0	2.85462297027133	0	0	0	0	0.576289281914159	0	0	0	0	0	0	0	0	0	0	0	0	0	0	0	0	0	0	0	0	0
CNSTM-068-C_CGTAGCGAGTGGTAAT-1	rGBM-01	C1	Myeloid	0	0	0	0	0	0	0	0	0	0	0	0	0	0	0.831098943142834	0	0	0	0	1.58668523372281	0	0	0	0	0	0	0	0.831098943142834	0	0	0	0	0	0	0	0	1.27862025588125	0	0	0	0.831098943142834	0	0	0	0	0
CNSTM-068-C_CGTCACTAGTACGATA-1	rGBM-01	C1	Myeloid	0	0	0.678381352218846	0	0	0	0	0	0	0	0	0	0	0	0	0	0	0	0	4.1450988192306	0.678381352218846	0	0	0	0.678381352218846	0	0	0	0	0	0	0	0	0	0	0	0	0	0	0	0	0	0	0	0	0
CNSTM-068-C_CGTCTACCAGGGTTAG-1	rGBM-01	C7	Myeloid	0	0	0	0	0	0	0	0	0	0	0	0	0	0	0	0	0	0	0.546451856160386	1.80661500882657	0.897812320124474	1.15730319974871	0	0	0	0	0	0	0	0	0	0	0	0	0	0	0	0	0	0	0	0	0	0	0	0
CNSTM-068-C_CGTTCTGAGAGACGAA-1	rGBM-01	C1	Myeloid	0	0	0	0	0	0	0	0	0	0	0	0	0	0	0	0	0	0	0	2.23359222150709	0	0	0	0	0	1.32913594727994	0	0	0	0	0	0	0	0	0	0	0	0	0	0	1.32913594727994	0	0	0	0	0
CNSTM-068-C_CGTTCTGGTGACAAAT-1	rGBM-01	C1	Myeloid	0	0	0	0	0	0	0	0	0	0	0	0	0	0	0	0	0	0	1.38121593347645	2.29648787761978	0	0	0	0	0	0	0	0	0	0	0	0	0	0	0	0	0	0	0	0	0	0	0	0	0	0
CNSTM-068-C_CTGATAGCAACGATCT-1	rGBM-01	C7	Myeloid	0	0	0	0	0	0	0	0	0	0	0	0	0	0	0	0	0	0	1.35310991237921	4.59067539837417	0	0	0	0	0	0	0	0	0	0	0	0	0	0	0	0	0	0	0	0	0	0	0	0	0	0
CNSTM-068-C_CTGCCTACAGCTGTTA-1	rGBM-01	C5	Oligo	0	0	0	0	0	0	0	0	0	0	1.40279349988828	0	0	0	0	0	0	0	0	0	0	0	0	0	0	0	0	1.40279349988828	0	0	0	0	0	0	0	0	0	0	0	1.40279349988828	0	0	0	0	0	0
CNSTM-068-C_CTGCCTAGTCGATTGT-1	rGBM-01	C1	Myeloid	0	0	0	0	0	0	0	0	0	0	0	0	0	0	0	0	0	0	0	2.83562602688454	0	0	0	0	0	0	0	0	0	0	0	0	0	0	0	0	0	0	0	0	0	0	0	0	0	0
CNSTM-068-C_CTTCTCTTCGTTACGA-1	rGBM-01	C1	Myeloid	0	0	0	0	0	0	0	0	0	0	0	0	0	0	0	0	0	0	0	1.99651460118209	1.43071153968444	0	0	0	0	0	0	0	0	0	0	0	0	0	0	0	0	0	0	0	0	0	0	0	0	0
CNSTM-068-C_GACCAATGTGCACGAA-1	rGBM-01	C11	BCells	0	0	0	0	0	0	0	0	0	0	0	0	0	0	0	0	0	0	0	0	0	0	0	0	0	0	0	0	0	0	0	0	0	0	0	0	0	0	0	0	0	0	0	0	0	0
CNSTM-068-C_GACTAACCAGGAATCG-1	rGBM-01	C1	Myeloid	0	0	0	0	0	0	0	0	0	0	0	0	0	0	0	0	0	0	0	1.3936137675001	0.698032732597918	0	0	0	0	0.698032732597918	0	0	0	0	0	0	0	0	0	0	0	1.10512106827247	0.698032732597918	0	0	0	0	0	0	0
CNSTM-068-C_GAGTCCGGTCCGTGAC-1	rGBM-01	C1	Myeloid	0	0	0	0	0	0	0	0	0	0	0	0	0	0	0	0	0	0	0.623810932752377	3.19387373337313	0.623810932752377	0.623810932752377	0	0	0	0	0	0.623810932752377	0	0	0	0	0	0	0	0	0	0	0	0	0	0	0	0	0	0
CNSTM-068-C_GCCAAATGTCAACTGT-1	rGBM-01	C1	Myeloid	0	0	0	0	0	0	0	0	0	0	0	0	0	0	0.692947240541285	0	0	0	1.09834569309202	2.48454006254446	0.692947240541285	0.692947240541285	0	0	0	0	0	0.692947240541285	0	0	0	0	0	0	0	0	0	0	0	0	0	0	0	0	0	0
CNSTM-068-C_GCGAGAATCATTTGGG-1	rGBM-01	C7	Myeloid	0	0	0	1.0140893481197	0	0	0	0	0	0	0	0	0	0	0	0	0	0	0	2.92146752388076	0	1.0140893481197	0	0	0	0	0	0	0	0	0	0	0	0	0	0	0	0	0	0	1.0140893481197	0	0	0	0	0
CNSTM-068-C_GCGCAACAGCTAAGAT-1	rGBM-01	C1	Myeloid	0	0	0	0	0	0	0	0	0	0	0	0	0	0	0	0	0	0	0	1.33777818976513	0	0	0	0	0	0	0	0	0	0	0	0	0	0	0	0	0	0	0	0	0	0	0	0	0	0
CNSTM-068-C_GCTCCTATCACAATGC-1	rGBM-01	C1	Myeloid	0	0	0	0	0	0	0	0	0	0	0	0	1.10410901788533	0	1.61603037108908	0	0	0	0	3.97837098952819	0	0	0	0	0	0	0	0	0	0	0	0	0	0	0	0	1.10410901788533	0	0	0	0	0	0	0	0	0
CNSTM-068-C_GCTGCGATCTCATTCA-1	rGBM-01	C1	Myeloid	0	0	0	0	0	0	0	0	0	0	0	0	0	0	0	0	0	0	0	3.46765321516081	0.635236745627966	0	0	0	0	0	0	0	0	0	0	0	0	0	0	0	0	0	0.635236745627966	0	0.635236745627966	0	0	0	0	0
CNSTM-068-C_GCTTGAAGTAGAGGAA-1	rGBM-01	C5	Oligo	0	0	0	0	0	0	0	0	0	0	2.05953028720443	0	0	0	0	0	0	0	0	0	0	0	0	0	0	0	0	0	0	0	0	0	0	0	0	0	0	0	0	0	0	0	0	0	0	0
CNSTM-068-C_GGAATAAAGACCACGA-1	rGBM-01	C11	BCells	0	0	0	0	0	0	0	0	0	0	0	0	0	0	0	0	0	0	0	1.63921029215975	1.63921029215975	0	0	0	0	0	0	0	0	0	0	0	0	0	0	0	0	0	0	0	0	0	0	0	0	0
CNSTM-068-C_GGCTCGAAGAAGAAGC-1	rGBM-01	C1	Myeloid	0	0	0	0	0	0	0	0	0	0	0	0	0	0	0.776054832488817	0	0	0	1.20769563375821	2.34017597583515	0	1.20769563375821	0	0	0	0	0	0	0	0	0	0	0	0	0	0	0	0	0	0	0.776054832488817	0	0	0	0	0
CNSTM-068-C_GTACGTACACGTCAGC-1	rGBM-01	C1	Myeloid	0	0	0	0.624172881071992	0	0	0	0	0	0	0	0	0	0	0	0	0	0	1.0055472321487	2.07110825077982	0.624172881071992	0	0	0	0	0	0	0	0	0	0	0	0	0	0	0	0.624172881071992	0	0	0	0	0	0	0	0	0
CNSTM-068-C_GTCACGGGTGCCTGCA-1	rGBM-01	C1	Myeloid	0	0	0	0	0	0	0	0	0	0	0	0	0	0	1.63222164817016	0	0	0	0	3.83443954840921	0	0	0	0	0	0	0	0	0	0	0	0	0	0	0	0	0	0	0	0	0	0	0	0	0	0
CNSTM-068-C_GTTCGGGTCAGAGCTT-1	rGBM-01	C5	Oligo	0	0	0	0	0	0	0	0	0	0	0	0	0	0	0	0	0	0	1.03206212909567	1.31110517059555	0.643654357441506	1.70785596404545	0	0	0	0	0	0	0	0	0	0	0	0	0	0	0.643654357441506	0	0	0	0	0	0	0	0	0
CNSTM-068-C_TACCTTACAAGCTGTT-1	rGBM-01	C1	Myeloid	0	0	0	0	0	0	0	0	0	0	0	0	0	0	0	0	0	0	0.568213544549532	0.928306999357571	0.928306999357571	0	0	0	0	0	0	0	0	0	0	0	0	0	0	0	0	0	0	0	0	0	0	0	0	0
CNSTM-068-C_TAGAGCTAGAATAGGG-1	rGBM-01	C1	Myeloid	0	0	0	0	0	0	0	0	0	0	0	0	0	0	0	0	0	0	0	2.47124470718639	0	0	0	0	0	0	0	0	0	0	0	0	0	0	0	0	0	0	0	0	0	0	0	0	0	0
CNSTM-068-C_TCAGGATTCATGTGGT-1	rGBM-01	C1	Myeloid	0	0	0	0	0	0	0	0	0	0	0	0	0	0	0	0	0	0	0	3.47941969880474	0	0	0	0	0.640964635638425	0	0	0	0	0	0	0	0	0	0	0	0	0	0	0	0	0	0	0	0	0
CNSTM-068-C_TCGCGAGCACAAGCCC-1	rGBM-01	C1	Myeloid	0	0	0	0	0	0	0	0	0	0	0	0	0	0	0	0	0	0	0	1.44466720250658	0	0	0	0	0	0	0	0	0	0	0	0	0	0	0	0	0	0	0	0	0	0	0	0	0	0
CNSTM-068-C_TCGCGTTTCGTTTAGG-1	rGBM-01	C7	Myeloid	0	0	0	0.854524491875901	0	0	0	0	0	0	0	0	0.854524491875901	0	0	0	0	0	0	2.92064956446567	0	0	0	0	0	0	0	0	0	0	0	0	0	0	0	0	0	0	0	0	0	0	0	0	0	0
CNSTM-068-C_TCTATTGAGGGCTCTC-1	rGBM-01	C1	Myeloid	0	0	0	0	0	0	0	0	0	0	0	0	0	0	0	0	0	0	0	1.44244257182312	1.44244257182312	0	0	0	0	0	0	0	0	0	0	0	0	0	0	0	0	0	0	0	0	0	0	0	0	0
CNSTM-068-C_TCTCATATCGTACGGC-1	rGBM-01	C10	Endo	0	1.26449277906455	0	0	0	0	0	0	1.80543094097511	0	0	0	0	0	0	0	0	1.80543094097511	0	1.26449277906455	0	0	0	0	2.15453604828636	0	0	3.52744372576792	0	0	0	0	0	1.26449277906455	0	0	0	0	0	0	0	0	0	0	0	0
CNSTM-068-C_TCTGAGACACGAGGTA-1	rGBM-01	C3	TCells	0	0.730146413600913	0	0	0	0	0	0	0	0	0	0	0	0	0	0	0	0	0	2.14331865072475	0	0	0	0	0	0	0	0	0	0	0	0	0	0	0	0	0	0	0	0	0	0	0.730146413600913	0	0	0
CNSTM-068-C_TCTGAGAGTTACTGAC-1	rGBM-01	C1	Myeloid	0	0	0	0	0	0	0	0	0	0	0	0	0	0	0	0	0	0	0	2.47074877033408	0	0	0	0	0	0	0	0	0	0	0	0	0	0	0	0	0	0	0	0	0	0	0	0	0	0
CNSTM-068-C_TCTGGAAAGCTTCGCG-1	rGBM-01	C1	Myeloid	0	0	0	0	0	0	0	0	0	0	0	0	0	0	0	0	0	0	0	3.50381604664239	0	0	0	0	0	0	0	0	0	0	0	0	0	0	0	0	0	1.24707790486076	0	0	0	0	0	0	0	0
CNSTM-068-C_TGAGAGGGTGATGTGG-1	rGBM-01	C1	Myeloid	0	0	0	0.860148821063019	0	0	0	0	0	0	0	0	0	0	0	0	0	0	1.31561027889347	2.05637274633558	0.860148821063019	0	0	0	0	0	0	0	0	0	0	0	0	0	0	0	0	0	0	0	0	0	0	0	0	0
CNSTM-068-C_TGCTACCAGGAGTAGA-1	rGBM-01	C1	Myeloid	0	0	0	0	0	0	0	0	0	0	0	0	0	0	0.922881039592554	0	0	0	0.922881039592554	2.7828670803199	0	0.922881039592554	0	0	0	0	0	0	0	0	0	0	0	0	0	0	0	1.39452548178497	0	0	0	0	0	0	0	0
CNSTM-068-C_TGGACGCCACAGGAGT-1	rGBM-01	C3	TCells	0	0	0	0	0	0	0	0	0	0	0	0	0	0	0	0	0	0	0	0	0	0	0	0	0	0	0	0	0	0	0	0	0	0	0	0	0	0	0	0	0	0	0	0	0	0
CNSTM-068-C_TGTGTTTGTAGCCTAT-1	rGBM-01	C5	Oligo	0	0	0	0	0	0	0	0	0	0	2.19226222776456	0	0	0	0	0	0	0	0	0	0	0	0	0	0	0	0	0	0	0	0	0	0	0	0	0	0	0	0	0	0	0	0	0	0	0
CNSTM-068-C_TTAGGACAGATCACGG-1	rGBM-01	C5	Oligo	0	0	0	0	0	0	0	0	0	0	1.40511037996073	0	0	0	0	0	0	0	0	0	0	0	0	0	0	0	0	0	0	0	0	0	0	0	0	0	0	0	0	0	1.40511037996073	0	0	0	0	0
CNSTM-068-D_AAAGCAAGTACTCAAC-1	rGBM-01	C1	Myeloid	0	0	0	0	0	0	0	0	0	0	0	0	0	0	0.684754141905652	0	0	0	0.684754141905652	2.18225456745135	0.684754141905652	1.37367823831072	0	0	0	0	0	0	0	0	0	0	0	0	0	0	0	0	0	0	0	0	0	0	0	0.684754141905652
CNSTM-068-D_AAAGTAGAGAGGGCTT-1	rGBM-01	C1	Myeloid	0	0.851818507871407	0	0.851818507871407	0	0	0	0	0	0	0	0	0	0	0.851818507871407	0	0	0	0.851818507871407	3.37492230094696	0	0.851818507871407	0	0	0	0	0	0	0	0	0	0	0	0	0	0	0	0	0	0	0	0	0	0	0	0
CNSTM-068-D_AACTGGTTCATTGCGA-1	rGBM-01	C1	Myeloid	0	0	0	0	0	0	0	0	0	0	0	0	0	0	0	0	0	0	1.03177143826903	3.39774189694405	0	1.03177143826903	0	0	0	1.03177143826903	0	0	0	0	0	0	0	0	0	0	0	0	1.03177143826903	0	1.03177143826903	0	0	0	0	0
CNSTM-068-D_AAGCCGCCACGGACAA-1	rGBM-01	C1	Myeloid	0	0	0	0	0	0	0	0	0	0	0	0	0	0	0.874396801008161	0	0	0	0	3.58173173898745	0	0	0	0	0.874396801008161	0	0	0	0	0	0	0	0	0	0	0	0	0	0	0	0	0	0	0	0	0
CNSTM-068-D_AAGTCTGAGTATTGGA-1	rGBM-01	C2	Glioma	0.871555746938999	0	0	0	0	0	0	0	0	0	0	0.871555746938999	0.871555746938999	0	0	0	0	0	0	0	0	0	4.7330426055466	0	0	3.95992144633308	0	1.33005579207501	0	0	0	0	0	0	0	0	0	0	0	0	1.33005579207501	0	0	0	0	0
CNSTM-068-D_ACCGTAAGTCCATCCT-1	rGBM-01	C5	Oligo	0	0	0	0	0	0	0	0	0	0	2.35828591494175	0	0	0	1.7555114780636	0	0	0	0	0.786911462129214	0.786911462129214	0.786911462129214	0	0	0	0	0	0	0.786911462129214	0	0	0	0	0	0.786911462129214	0.786911462129214	0	0	0	0	0	0	0	0	0	0
CNSTM-068-D_ACGATACTCCAGTAGT-1	rGBM-01	C5	Oligo	0	0	0	0	0	0	0	0	0	0	1.63943334457158	0	0	0	0	0	0	0	0	1.32658843482053	0	1.32658843482053	0	0	0	0	0	0	0	0	0	0	0	0	0	0	0	0	0	0	0	0	0	0	0	0
CNSTM-068-D_ACGATGTGTGTTGGGA-1	rGBM-01	C1	Myeloid	0	0	0	0	0	0	0	0	0	0	0	0	0	0	0	0	0	0	0	3.19238003110314	1.82262283195278	0	0	0	0	0	0	0	0	0	0	0	0	0	0	0	0	1.27927517129965	0	0	0	0	0	0	0	0
CNSTM-068-D_ACGCAGCGTTACGCGC-1	rGBM-01	C1	Myeloid	0.608341010270498	0	0.608341010270498	0.608341010270498	0	0	0	0	0	0	0	0	0	0	0	0	0	0	0.608341010270498	0.983860160109317	0	0	0	0	0	0	0	0	0	0	0	0	0	0	0	0	0	0	0	0	0.608341010270498	0	0	0	0	0
CNSTM-068-D_ACGGCCAAGCGTAGTG-1	rGBM-01	C5	Oligo	0	0	0	0	0	0	1.27165064315852	0	0	0	1.27165064315852	0	0	0	0	0	0	0	0	0	0	0	1.81376069513352	0	0	1.27165064315852	0	0	0	0	0	0	0	0	0	0	0	0	0	1.27165064315852	0	0	0	0	0	0
CNSTM-068-D_ACGTCAAAGGCAATTA-1	rGBM-01	C2	Glioma	0	0	0	0	0	0	0	0	0	0	0	1.26158247885672	0	0	0	0	0	0	0	0	0	0	2.40910666557164	0	0	2.15094959722266	0	0	0	0	0	0	0	0	0	0	0	0	0	0	0	0	0	0	0	1.26158247885672
CNSTM-068-D_ACTGATGAGGCTATCT-1	rGBM-01	C1	Myeloid	0	0	0	0	0	0	0	0	0	0	0	0.82840200339739	0	0	0	0	0	0	0	3.28814584821242	0	0	0	0	0.82840200339739	0	0	0	0	0	0	0	0	0	0	0	0	0	0	0	0	0	0	0	0	0
CNSTM-068-D_AGAGCTTCATCCGGGT-1	rGBM-01	C5	Oligo	0	0	0	0	0	0	0	0	0	0	1.32425455517965	0	0	0	0	0	0	0	0	0	0	0	0	0	0	0	0	0	0	0	0	0	0	0	0	1.32425455517965	0	0	0	0	0	0	1.32425455517965	0	0	0
CNSTM-068-D_AGAGCTTGTCCAGTGC-1	rGBM-01	C5	Oligo	0	0	0	0	0	0	0	0	0	0	1.88693390396141	0	0	0	0	0	0	0	0	0	0	1.33488318390773	0	0	0	0	0	0	0	0	0	0	0	0	1.33488318390773	0	0	0	0	1.33488318390773	0	0	0	0	0	0
CNSTM-068-D_AGCAGCCAGCGATATA-1	rGBM-01	C7	Myeloid	0	0	0	0	0	0	0	0	0	0	0	0	0	0	0	0	0	0	0	1.27035915598893	0	0	0	0	1.27035915598893	0	0	0	0	0	0	0	1.27035915598893	0	0	0	0	0	0	0	0	0	1.27035915598893	0	0	0
CNSTM-068-D_AGCGTATTCTCAAACG-1	rGBM-01	C2	Glioma	0.653144667087313	0	0	0.653144667087313	0	0	0	0	0	0	0	0	1.32567405917248	0	0	0	0	0	0	0	0	0	3.53154312304888	0	0	3.01323102435437	0	1.72417101151417	0	0	0	0	0	0	0	0	0	0.653144667087313	0.653144667087313	0	0.653144667087313	0	0	0	0	0.653144667087313
CNSTM-068-D_AGGGAGTCATTACGAC-1	rGBM-01	C7	Myeloid	0	0	0	0.516298220591416	0	0	0	0	0	0	0	0	0	0	0	0	0	0	0	3.38045479797884	0	0	0	0	0.516298220591416	0.516298220591416	0	0	0	0	0	0	0	0	0	0	0	0	0	0	1.10771671537262	0	0	0	0	0
CNSTM-068-D_ATCCGAACAAGCCATT-1	rGBM-01	C1	Myeloid	0	0	0	0	0	0	0	0	0	0	0	0	0	0	0	0	0	0	0	1.52881700295203	0	0	0	0	0	0	0	0	0	0	0	0	0	0	0	0	0	0	0	0	0	0	0	0	0	0
CNSTM-068-D_ATCCGAACACTGTGTA-1	rGBM-01	C2	Glioma	2.00092668766953	0	0	0	0.955117773295364	0	0	0	0	0	0	0.955117773295364	1.43459709934557	0	0	0.955117773295364	0	0	0	0.955117773295364	0	0	0	0	0	0	0	2.50084861409234	0	0	0.955117773295364	0	1.43459709934557	0	0	0	0	1.43459709934557	0	0.955117773295364	0	0	0	0	0	0
CNSTM-068-D_ATGGGAGTCTCCAGGG-1	rGBM-01	C5	Oligo	0.522766498836082	0	0	0.206116048006086	0	0.206116048006086	0	0	0	0	0.650022133191607	0.376922696936424	0.522766498836082	0	0	0	0	0	0.206116048006086	1.48917515217268	0	0	2.99564986766833	0	0	2.44488356391338	0	1.97132539650705	0.206116048006086	0.206116048006086	0	0	0.206116048006086	0	0	0.376922696936424	0	0	0	0.762896647889984	0.376922696936424	0	0	0.376922696936424	0	0.522766498836082
CNSTM-068-D_CAACTAGAGAAGGTGA-1	rGBM-01	C5	Oligo	1.3840112123785	0	0	0.558311769879178	0.558311769879178	0	0	0	0	0	0.558311769879178	1.17654765961443	0.558311769879178	0	0	0	0	0	0	0.914464630092924	0	0.914464630092924	2.76973397088718	0	0	1.55574115906237	0	1.17654765961443	0.558311769879178	0	0.558311769879178	0	0.558311769879178	0	0	0	0	0.914464630092924	0	0	0	0	0.914464630092924	0	0	0
CNSTM-068-D_CAAGATCGTAAGGATT-1	rGBM-01	C5	Oligo	0	0	0	1.63371312391858	0	0	0	0	0	0	1.63371312391858	0	0	0	0	0	0	0	0	0	1.11888233378573	0	0	0	0	0	0	0	0	0	0	0	0	0	0	1.11888233378573	0	0	0	0	0	0	1.11888233378573	0	0	0
CNSTM-068-D_CAAGGCCCAATTGCTG-1	rGBM-01	C5	Oligo	0	0	1.15915113321375	0	1.15915113321375	0	0	0	0	0	1.68165683736912	0	1.15915113321375	0	2.27715511325224	0	0	0	0	0	0	0	0	0	0	1.15915113321375	0	0	0	0	0	0	0	0	0	0	0	0	0	0	0	0	0	0	0	0
CNSTM-068-D_CAAGGCCTCGGGAGTA-1	rGBM-01	C5	Oligo	0	0	0	0	0	0	0	0	0	0	2.89773716760199	0	0	0	0	0	0	0	0	0	0	2.25827090467783	0	0	0	0	0	0	0	0	0	0	0	0	0	0	0	0	0	0	0	0	0	1.34950358875602	0	0
CNSTM-068-D_CACACAACAGGGATTG-1	rGBM-01	C5	Oligo	0.904193750532881	0	0	0	0	0.904193750532881	0	0	0	0	0.904193750532881	0	0.904193750532881	0	0	0	0	0	0	1.37115013018755	0	0	1.37115013018755	0	0	0	0	2.42388001052778	0	0	0	0	0	0	0	0	0	0	0	0	0.904193750532881	0	0.904193750532881	0	0	0
CNSTM-068-D_CACATTTGTTTCCACC-1	rGBM-01	C2	Glioma	0.746124449524505	0	0	0	0	0	0	0	0	0	0	0.314521489794306	0.907619299026491	0	0	0	0	0	0.553429589655415	2.08224659260744	0	0.314521489794306	1.54671914199663	0	0	0	0	0.746124449524505	0	0	0	0	0	0	0	0.553429589655415	0.314521489794306	0	0	0.553429589655415	0.553429589655415	0.314521489794306	0	0	0	0.314521489794306
CNSTM-068-D_CACCTTGCACATGGGA-1	rGBM-01	C1	Myeloid	0	0	0	0	0	0	0	0	0	0	0	0	0	0	0	0	0	0	0	1.76732239392645	0	0	0	0	0	0	0	0	0	0	0	0	0	0	0	0	0	0	0	0	0	0	0	0	0	0
CNSTM-068-D_CACTCCATCAACACTG-1	rGBM-01	C2	Glioma	0.360657968280893	0	0.360657968280893	0.625160385143721	0	0.625160385143721	0.360657968280893	0	0	0	0	0.360657968280893	0.625160385143721	0	0	0.360657968280893	0	0	0	2.88684552565134	0.360657968280893	0.360657968280893	3.60033154548322	0	0.360657968280893	2.39682876192552	0	0.360657968280893	0	0	0	0	0	0.360657968280893	0	0.360657968280893	0	0.625160385143721	0	0	0	0	0.360657968280893	1.67573640300278	0	1.89394693593609
CNSTM-068-D_CAGCAGCTCTCTGTCG-1	rGBM-01	C1	Myeloid	0	0	0	0	0	0	0	0	0	0	0	0	0	0	0	0	0	0	0.547095472800951	2.27610892168479	0	0	0	0	0	0	0	0	0	0	0	0	0	0	0	0	0	0	0	0	0	0	0	0	0	0
CNSTM-068-D_CAGGTGCTCGTCTGAA-1	rGBM-01	C1	Myeloid	0	0	0	0.589498444500591	0	0	0	0	0	0	0	0	0	0	1.22649277332021	0	0	0	0	3.08558119921928	0	0.589498444500591	0	0	0	0	0	0	0	0	0	0	0	0	0	0	0	0	0	0	0	0	0	0	0	0
CNSTM-068-D_CATCAAGCATCGGACC-1	rGBM-01	C5	Oligo	0	0	0	0	0	0	0	0	0	0	1.48967169306159	0	0	0	0	0	0	0	0.763238852633598	3.01889303851521	0	0.763238852633598	0	0	0	0	0	0	0	0	0	0	0	0	0	0	0	0	0	0.763238852633598	0	0	0	0	0	0
CNSTM-068-D_CATCGGGGTCCCGACA-1	rGBM-01	C1	Myeloid	0	0	0	0	0	0	0	0	0	0	0	0	0	0	0	0	0	0	0	3.21478888672033	1.29618835374121	0	0	0	0.844867171761657	0	0	0	0	0	0	0	0	0	0	0	0	0	0	0	0	0	0	0	0	0
CNSTM-068-D_CATCGGGGTGATGTCT-1	rGBM-01	C5	Oligo	0	0	1.37082116697759	0	0	0	0	0	0	0	0	0	0	1.37082116697759	0	0	0	1.37082116697759	0	0	0	0	1.37082116697759	0	0	0	0	0	0	0	0	0	0	0	0	0	0	0	0	0	0	0	0	0	0	0
CNSTM-068-D_CATTATCGTCGGCTCA-1	rGBM-01	C5	Oligo	0	0	0	0	0	0	0	0	0	0	0.40889425922439	0	0	0.40889425922439	0.40889425922439	0	0	0	0	1.95470431999744	0	0.698286507637474	0	0	0	0	0	0	0	0	0	0	0	0	0.40889425922439	0	0	0	0	0	0	0	0	0	0	0
CNSTM-068-D_CCCTCCTCACAGGCCT-1	rGBM-01	C5	Oligo	0	0	0	0	0	0	0	0	0	0	2.21326562157858	0	0	0	0	0	0	0	0	1.31242654893474	0	0	1.31242654893474	0	0	0	0	0	0	0	0	0	0	0	0	0	0	0	0	0	0	0	0	1.31242654893474	0	0
CNSTM-068-D_CCGTACTGTTTGTTTC-1	rGBM-01	C5	Oligo	0.383655230070634	0	0	0.383655230070634	0	0	0	0	0	0	1.73631609538632	0.876683861118874	0.383655230070634	0.383655230070634	0	0	0	0.383655230070634	0	0	0	0.660251353864596	2.02114363949543	0	0	0	0	1.33653571465483	0	0	0	0	0	0	0.383655230070634	0	0	1.05450623603875	0.383655230070634	0.876683861118874	0.383655230070634	0	0	0	0	0
CNSTM-068-D_CCGTTCAAGAATCTCC-1	rGBM-01	C5	Oligo	0	0	0	0	0	0	0	0	0	0	1.79824715495993	0	0	0	0	0	0	0	0	0	0	0	1.25832641494449	0	0	0	0	0	0	0	0	0	0	0	0	0	0	0	0	0	0	0	0	0	0	0
CNSTM-068-D_CCGTTCAGTACATCCA-1	rGBM-01	C1	Myeloid	0	0	0	0.844867171761657	0	0	0	0	0	0	0	0	0	0	0.844867171761657	0	0	0	0	3.6763611714315	0	0	0.844867171761657	0	0	0	0	0	0	0	0	0	0	0	0	0	0	0	0	0	0.844867171761657	0	0	0	0	0
CNSTM-068-D_CCTACACAGCCACGCT-1	rGBM-01	C5	Oligo	0	0	0	0.903843971828615	0	0	0	0	0	0	0.903843971828615	0	0.903843971828615	0	0	0	0	0	0	0.903843971828615	0	0	4.59943465656231	0	0	3.50614794110902	0	0	0	0	0	0	0	0	0	0	0	0	0	0	0	0	0	0	0	0.903843971828615
CNSTM-068-D_CCTAGCTGTCCGTTAA-1	rGBM-01	C1	Myeloid	0	0	0	0	0	0	0	0	0	0	0	0	0	0	0	0	0	0	0	2.18676881270784	0.948284498196334	0.948284498196334	0	0	0.948284498196334	0	0	0	0	0	0	0	0	0	0	0	0	0	0	0	0.948284498196334	0	0	0	0	0
CNSTM-068-D_CCTTCGACAAGCCGTC-1	rGBM-01	C5	Oligo	0	0.732831353647306	0.732831353647306	0	0	0	0	0	0	0	1.85705100372076	0	0	0	1.15118210733847	0	0	0	0	0.732831353647306	0	0	0.732831353647306	0	0	0	0	0	0	0	0	0	0	0	0.732831353647306	0	0	0	0	0	0	0	0	0	0	0
CNSTM-068-D_CGACCTTTCCCTCAGT-1	rGBM-01	C5	Oligo	0	0	1.041281356929	0	0	0	0	0	0	0	1.54023555105427	0	0	0	0	0	0	1.041281356929	0	0	0	1.54023555105427	0	0	0	0	0	0	0	0	0	0	0	0	1.54023555105427	1.041281356929	0	0	0	0	0	0	0	0	0	0
CNSTM-068-D_CGCTGGATCATGTCTT-1	rGBM-01	C5	Oligo	0	0	0	0	0	0	0	0	0	0	1.31600948404142	0	0	0	0	0	0	0	0	0	1.8651688280196	0	1.8651688280196	0	0	0	0	1.8651688280196	0	0	0	0	1.31600948404142	0	0	0	0	0	0	1.8651688280196	0	0	0	0	0	0
CNSTM-068-D_CGGACACGTGCAGGTA-1	rGBM-01	C4	Myeloid	0	0	0	0	0	0	0	0	0	0	0	0	0	0	0.986594770319276	0	0	0	0	2.24181853511694	0	0	0	0	0	0	0	0	0	0	0	0	0	0	0	0	0	0	0	0	0	0	0	0	0	0
CNSTM-068-D_CGTAGGCCAAGTTCTG-1	rGBM-01	C4	Myeloid	0	0	0	0	0	0	0	0	0	0	0	0	0	0	0	0	0	0	0	1.7786310450536	0	0	0	0	0	0	0	0	0	0	0	0	0	0	0	0	0	0	0	0	0	0	0	0	0	0
CNSTM-068-D_CGTCTACTCCGGGTGT-1	rGBM-01	C1	Myeloid	0	0	0	0.887219169860531	0	0	0	0	0	0	0	0	0	0	0	0	0	0	0	2.72678518421757	0	0	0	0	0	0	0	0	0	0	0	0	0	0	0	0	0.887219169860531	0	0	0	0.887219169860531	0	0	0	0	0
CNSTM-068-D_CGTTCTGCAGGGTACA-1	rGBM-01	C1	Myeloid	0	0	0	0	0	0	0	0	0	0	0	0	0	0	0	0	0	0	0	4.16804815053546	1.2104988022751	0	0	0	0	0	0	0	0	0	0	0	0	0	0	0	0	0	0	0	0	0	0	0	0	0
CNSTM-068-D_CTAACTTCACCCTATC-1	rGBM-01	C5	Oligo	0.672552873061201	0	0	0.277437933453217	0	0	0	0	0.49438424760547	0	0.277437933453217	0	0	0	0	0.49438424760547	0	0.277437933453217	0	0.955019409836994	0	0	3.73593616895271	0	0	0.955019409836994	0	1.86185307583307	0.277437933453217	0	0	0	0	0	0	0.277437933453217	0	0.823726578445761	0	0	1.17502053273578	0	0.277437933453217	0	0	0.277437933453217
CNSTM-068-D_CTAAGACGTGGTACAG-1	rGBM-01	C5	Oligo	0	0	0	0	0	0	0	0	0	0	1.37301769660289	0	0	0	0	0	0	0	0	0	1.37301769660289	1.37301769660289	1.93072234650954	0	0	0	0	0	0	0	0	0	0	0	1.93072234650954	0	0	0	0	0	0	0	0	0	0	0
CNSTM-068-D_CTAGCCTAGCTACCTA-1	rGBM-01	C11	BCells	0	0	0	1.56945245167113	0	0	0	0	0	0	0	0	0	0	0	0	0	0	0	0	0	0	0	0	0	0.565770186938867	0	0	0	0	0	0	0	0	0	0	0	0	0	0	0	0	0	0	0	0
CNSTM-068-D_CTCAGAATCGTTTAGG-1	rGBM-01	C3	TCells	0	0	0	0	0	0	0	0	0	0	0	0	0	0	0	0	0	0	0	1.08363958972953	0	0	0	0	0	0	0	0	0	0	0	0	0	0	0	0	0	0	0	0	0	0	0	0	0	0
CNSTM-068-D_CTCCTAGAGTGAACGC-1	rGBM-01	C1	Myeloid	0	0	0	0	0	0	0	0	0	0	0	0	0	0	0	0	0	0	0	2.53897387105828	0	0	0	0	1.46633706879343	0.980829253011726	0	0	0	0	0	0	0	0	0	0	0	0	0	0	0	0	0	0	0	0
CNSTM-068-D_CTCCTAGGTTTGACTG-1	rGBM-01	C5	Oligo	0.423383832282482	0.423383832282482	0	0.719906282415669	0.423383832282482	0	0	0	0.423383832282482	0	0.948316788801032	0	0	0	0	0	0	0	0	0.423383832282482	0.423383832282482	0.423383832282482	1.83596826856307	0	0	0.423383832282482	0	2.18681560519497	0	0	0	0	0.719906282415669	0.423383832282482	0	0.948316788801032	0	0.423383832282482	0	0.423383832282482	0.948316788801032	0.423383832282482	0	0	0	0
CNSTM-068-D_CTCGGAGCAGCCAATT-1	rGBM-01	C1	Myeloid	0	0	0.892375914705195	0	0	0	0	0	0	0	0	0	0	0	0	0	0	0	0	3.39512712165809	0	0	0	0	0	0	0	0	0	0	0	0	0	0	0	0	0	0	0	0	0.892375914705195	0	0	0	0	0
CNSTM-068-D_CTGATAGGTCCAGTAT-1	rGBM-01	C5	Oligo	0.462928737650778	0	0.462928737650778	0	0	0.462928737650778	0	0	0	0	1.7421771628321	1.01746020963904	1.01746020963904	0	0.778149987304867	0	0	0	0	0.462928737650778	0	1.21041614827358	3.15151154022394	0	0	2.89441266858369	0	1.84030850942215	0	0	0	0	0	0	0.462928737650778	0	0	0	0	0.462928737650778	0.462928737650778	0	0	0	0	0
CNSTM-068-D_CTGATCCCAATGCCAT-1	rGBM-01	C1	Myeloid	0	0	0	0	0	0	0	0	0	0	0	0	0	0	0	0	0	0	1.18467753808702	3.78698150736743	0	0	0	0	0	0	0	0	0	0	0	0	0	0	0	0	0	0	1.18467753808702	0	0	0	0	0	0	0
CNSTM-068-D_CTGCCTAAGCGATTCT-1	rGBM-01	C5	Oligo	0	0	0	0	0	0	0	0	0	0	1.86632271113697	0	0	0	1.31700870672937	0	0	0	0	1.86632271113697	0	0	0	0	0	0	0	0	0	0	0	0	0	0	1.31700870672937	0	0	0	1.31700870672937	0	0	0	0	0	0	0
CNSTM-068-D_CTTACCGAGACATAAC-1	rGBM-01	C5	Oligo	0	0	0	0	0	0	0	0	0	0	1.99807429236314	0	0	0	1.65820783880945	0	0	0	0	0	0	1.13941728346886	0	0	0	0	0	0	0	0	0	0	0	0	0	0	0	0	0	0	0	0	1.13941728346886	0	0	0
CNSTM-068-D_CTTACCGGTCGGGTCT-1	rGBM-01	C5	Oligo	0	0	0	0	0	0	0	0	0	0	1.17083809445004	0	0	0	0	0	0	0	0	0	0	0	0	0	0	0	0	0	0	0	0	0	0	0	0	1.17083809445004	0	0	0	0	0	0	0	0	0	0
CNSTM-068-D_GAAACTCAGTTCGATC-1	rGBM-01	C5	Oligo	0.896994511330976	0	0	0.896994511330976	0	0	0	0	0	0	0.896994511330976	0	0	0	1.36211534011573	0	0	0	0	0.896994511330976	0.896994511330976	0.896994511330976	0	0	0	0	0	0	0	0	0	0	0.896994511330976	0	1.36211534011573	0	0	0	0	0	0	0	0	0	0	0
CNSTM-068-D_GAAACTCCAAGGGTCA-1	rGBM-01	C2	Glioma	1.61545771407597	0	0	0	0.31216555798598	0	0	0	0	0	0	0.741529008380198	0.902404181814329	0.31216555798598	0	0	0	0	0	0.741529008380198	0	0	2.02747117764688	0	0	2.45316189104512	0	1.27107042452092	0	0	0.31216555798598	0	0.31216555798598	0	0	0.31216555798598	0	0.549716539741545	0.31216555798598	0.741529008380198	0.549716539741545	0	0	0	0	0.549716539741545
CNSTM-068-D_GAACCTATCCTCAACC-1	rGBM-01	C5	Oligo	0	0	0	0	0	0	0	0	0	0	0	0	0	0	0	0	0	0	0	1.19389459041107	0	0	0	0	0	0	0	0	0	0	0	0	0	0	0	0	0	0	0	0	1.19389459041107	0	0	0	0	0
CNSTM-068-D_GACCAATAGAGTAAGG-1	rGBM-01	C5	Oligo	0	0	0	0	0	0	0	0	0	0	2.00101887852347	0	0	0	0	0	0	1.1417344077276	0	0	0	0	0	0	0	0	0	0	0	0	0	0	0	0	0	0	0	0	0	0	0	0	0	0	0	0
CNSTM-068-D_GACCTGGAGAAGGGTA-1	rGBM-01	C11	BCells	0	0	0	0	0	0	0	0	0	0	0	0	0	0	0	0	0	0	0	1.05829972849083	0	0	0	0	0	1.05829972849083	0	0	0	0	0	0	0	0	0	0	0	0	0	0	0	0	0	0	0	0
CNSTM-068-D_GACCTGGAGGTAAACT-1	rGBM-01	C5	Oligo	0	0	0.31103013804536	0.31103013804536	0	0	0.547925266599333	0	0	0	0.739310593864851	0.547925266599333	0.739310593864851	0	0.31103013804536	0	0	0	0	1.61206124702899	0	0.547925266599333	1.5365023226786	0	0	0.31103013804536	0	0	0.31103013804536	0	0	0	0	0	0	0.547925266599333	0	0.31103013804536	0	0	0	0	0	0	0	0.31103013804536
CNSTM-068-D_GACGCGTCAAGGTGTG-1	rGBM-01	C5	Oligo	0	0	0	0	0	0	0	0	0	0	1.80521862260206	0	0	0	1.80521862260206	0	0	0	0	0	0	0	0	0	0	0	0	0	0	0	0	0	0	0	1.26431044092014	0	0	0	0	0	0	0	1.26431044092014	0	0	0
CNSTM-068-D_GACGTTACATTGGTAC-1	rGBM-01	C1	Myeloid	0	0	0	0	0	0	0.893739095543858	0	0	0	0	0	0	0	0	0	0	0	0	2.8265305137705	0	0.893739095543858	0	0	0	0	0	0	0	0	0	0	0	0	0	0	0.893739095543858	0	0	0	0.893739095543858	0	0	0	0.893739095543858	0
CNSTM-068-D_GACTGCGGTCTAGGTT-1	rGBM-01	C5	Oligo	0	0	0	0	0.939556552885956	0	0	0	0	0	0.939556552885956	0	0	0	0	0	0	0	0	0	0	0.939556552885956	0	0	0	0	0	0.939556552885956	0	0	0	0	0	0	0	0	0	0	0	0	0	0	0	0	0	0
CNSTM-068-D_GAGCAGATCAATCTCT-1	rGBM-01	C5	Oligo	0	0	0	0	0	0	0	0	0	0	1.56586275468034	0	0	0	0.666136015498356	0	0	1.06243279817844	0	1.34549899220371	0	1.06243279817844	4.15076032919831	0	0	3.68423696099074	0	0	0	0	0	0	0	0	0	0	0.666136015498356	0.666136015498356	0	0	0	0	0	0	0	1.34549899220371
CNSTM-068-D_GATCGTAAGTGCGTGA-1	rGBM-01	C1	Myeloid	0	0	0	0.762994387852812	0	0	0	0	0	0	0	0	0	0	0	0	0	0	0	3.82084712476228	0	0	0	0	0	0	0	0	0	0	0	0	0	0	0	0	0	0	0	0	0	0	0	0	0	0
CNSTM-068-D_GCAATCAAGAGCCTAG-1	rGBM-01	C5	Oligo	0	0	1.21849288821875	0	0	0	0	0	0	0	2.35407131779267	0	0	0	0	0	0	0	0	0	0	1.21849288821875	0	0	0	0	0	0	0	0	0	0	0	0	1.21849288821875	0	0	0	0	0	0	0	0	0	0	0
CNSTM-068-D_GCATGATCACACGCTG-1	rGBM-01	C5	Oligo	0	1.21564815364914	0	0	0	0	0	0	0	0	0	0	0	0	1.21564815364914	0	0	0	0	0	0	1.21564815364914	0	0	0	0	0	0	0	0	0	0	0	0	0	0	0	0	0	0	0	0	1.21564815364914	0	0	0
CNSTM-068-D_GCATGCGAGACTAGAT-1	rGBM-01	C1	Myeloid	0	0	0	0	0	0	0	0	0	0	0	0	0	0	1.35438802258633	0	0	0	0	3.05025475493917	0	0	0	0	1.35438802258633	0	0	0	0	0	0	0	0	0	0	0	0	0	0	0	0	0	0	0	0	0
CNSTM-068-D_GCTGCAGTCCCGACTT-1	rGBM-01	C5	Oligo	0	0	1.1849927269262	1.1849927269262	0	0	0	0	0	0	1.71223383442917	0	0	0	0	0	0	0	0	1.1849927269262	1.1849927269262	1.1849927269262	0	0	0	0	0	0	0	0	0	0	0	0	1.1849927269262	0	0	0	0	0	0	0	0	0	0	0
CNSTM-068-D_GCTGGGTTCCTTGGTC-1	rGBM-01	C5	Oligo	0	0	0	0	0	0	0	0	0	0	1.88385244268464	0	0	0	1.33220776882673	0	0	0	0	0	0	1.33220776882673	0	0	0	0	0	0	0	0	0	0	0	0	0	0	0	0	0	0	0	0	0	0	0	0
CNSTM-068-D_GGAATAAGTTCACCTC-1	rGBM-01	C1	Myeloid	0	0	0	0	0	0	0	0	0	0	0	0	0	0	0	0	0	0	0	4.36974410000046	0	0	1.28115055366532	0	0	0	0	0	0	0	0	0	0	0	0	0	0	0	0	0	0	0	0	0	0	0
CNSTM-068-D_GGACAGATCTATCCTA-1	rGBM-01	C5	Oligo	0	0	0	0	0	0	0	0	0	0	2.18480600179186	0	0	0	0	0	0	0	0	0	0	1.4244495020193	0	0	0	0	0	0	0	0	0	0	0	0	0.946930421650949	0.946930421650949	0	0	0	0	0	0	0.946930421650949	0	0	0
CNSTM-068-D_GGACATTAGTGTCCCG-1	rGBM-01	C1	Myeloid	0	0	0	0	0	0	0	0	0	0	0	0	0	0	0	0	0	0	0	3.31213820278148	0.616818882985102	0	0	0	0	0	0	0	0	0	0	0	0	0	0	0	0	0	0	0	0.616818882985102	0	0	0	0	0
CNSTM-068-D_GGAGCAATCTCAACTT-1	rGBM-01	C3	TCells	0	0	0	0	0	0	0	0	0	0	0	0	0	0	0	0	0	0	0	0	0	0	0	0	0	0	0	0	0	0	0	0	0	0	0	0	0	0	0	0	0	0	0	0	0	0
CNSTM-068-D_GGCTCGACAGCATACT-1	rGBM-01	C5	Oligo	0	0	0	0	0	0	0	0	0	0	2.23377825486713	0	0	0	0	0	0	0	0	1.1261520480436	0	0	0	0	0	0	0	0	0	1.1261520480436	0	0	0	0	0	0	0	0	0	1.1261520480436	0	0	0	0	0	0
CNSTM-068-D_GGTGTTAGTTTCCACC-1	rGBM-01	C5	Oligo	0	0	0	0	1.36060487500458	0	0	0	0	0	1.36060487500458	0	0	0	1.36060487500458	0	0	0	0	1.36060487500458	0	0	0	0	0	0	0	0	0	0	0	0	0	0	1.36060487500458	0	0	0	0	0	0	0	0	0	0	0
CNSTM-068-D_GTAACTGTCTGTTTGT-1	rGBM-01	C5	Oligo	0	0	0	0.560431291124597	0	0	0.560431291124597	0	0	0	0.560431291124597	0	0	0	0.560431291124597	0	0	0.560431291124597	0	2.77437177247804	0	0.560431291124597	0.560431291124597	0	0	0.560431291124597	0	0	0	0	0	0	0	0	0	0	0	0	0	0	0	0	0	0	0	0
CNSTM-068-D_GTACTTTCAGGGATTG-1	rGBM-01	C1	Myeloid	0	0	0.462057778154029	0	0	0	0	0	0	0	0	0	0	0	0	0	0	0	1.01595905278355	3.19840698251315	0.462057778154029	0	0	0	0	0	0	0	0	0	0	0	0	0	0	0	0	0	0	0	0	0	0	0	0	0
CNSTM-068-D_GTATTCTCAACACCTA-1	rGBM-01	C1	Myeloid	0	0	0	0	0	0	0	0	0	0	0	0	0	0	0	0	0	0	0	0.936339605061781	0.936339605061781	0	0	0	0	0	0	0	0	0	0	0	0.936339605061781	0	0	0	0	0.936339605061781	0	0	0	0	0	0	0	0
CNSTM-068-D_GTCATTTGTGTTGAGG-1	rGBM-01	C1	Myeloid	0	0	0	0	0	0	0	0	0	0	0	0	0	0	0	0	0	0	0	3.67591857016335	0	1.61959478504704	0	0	0	0	0	0	0	0	0	0	0	0	0	0	1.10708349705143	0	0	0	0	0	0	0	0	0
CNSTM-068-D_GTTAAGCCAGACGCAA-1	rGBM-01	C1	Myeloid	0	0	0	0	0	0	0	0	0	0	0	0	0	0	0	0	0	0	0	1.49573242484409	0	0	0	0	0	0	0	0	0	0	0	0	0	0	0	0	0	0	0	0	0	0	0	0	0	0
CNSTM-068-D_TACTCGCCATGCCTAA-1	rGBM-01	C1	Myeloid	0	0	0	0	0	0	0	0	0	0	0	0	0	0	0	0	0	0	0	2.89325169598154	0	0	0	0	0	0	0	0	0	0	0	0	0	0	0	0	0	0	0	0	0	0	0	0	0	0
CNSTM-068-D_TAGGCATTCCATGAGT-1	rGBM-01	C2	Glioma	1.56122518719397	0	0	0.430357957573306	0	1.14779335422868	0	0	0	0	0	0.730257875940498	0.430357957573306	0	0	0	0	0	0	0.730257875940498	0	0	1.93382120638281	0	0	3.0396961487493	0	2.14350852943003	0.730257875940498	0	0	0	0	0.430357957573306	0	0	0	0	0	0	0.730257875940498	0	0.430357957573306	2.67036199775683	0	0.730257875940498
CNSTM-068-D_TAGTTGGTCACGGTTA-1	rGBM-01	C11	BCells	0	0	0	0	0	0	0	0	0	0	0	0	0	0	0	0	0	0	0	0	0	0	0	0	0	0	0	0	0	0	0	0	0	0	0	0	0	0	0	0	0	0	0	0	0	0
CNSTM-068-D_TATCAGGAGCGACGTA-1	rGBM-01	C1	Myeloid	0	0	0	0	0	0	0	0	0	0	0	0	0	0	0	0	0	0	0	2.61336504545891	0.719662900897633	0	0	0	0	0	0	0	0	0	0	0	0	0	0	0	0	0	0	0	0	0	0	0	0	0
CNSTM-068-D_TATGCCCAGGGTCGAT-1	rGBM-01	C1	Myeloid	0	0	0	0	0	0	0	0	0	0	0	0	0	0	0.729979286683039	0	0	0	0.729979286683039	3.85495767286694	0.729979286683039	0	0	0	0.729979286683039	0	0	0	0	0	0	0	0	0	0	0	0	0	0	0	0.729979286683039	0	0	0	0	0
CNSTM-068-D_TCAATCTTCATCATTC-1	rGBM-01	C5	Oligo	0	0	0	0	0	0	0	0	0	0	1.72330073091731	0	0	0	0	0	0	0	0	0	0	0	0	0	0	0	0	0	0	0	0	0	0	0	0	0	0	0	0	0	0	0	0	0	0	0
CNSTM-068-D_TCCACACAGGAGTACC-1	rGBM-01	C5	Oligo	0	1.34424003685314	0	0	0	0	0	0	1.34424003685314	0	0	0	0	0	0	0	0	0	0	1.34424003685314	0	0	0	0	0	0	0	0	0	0	0	0	0	0	0	0	0	0	0	1.34424003685314	1.34424003685314	0	0	0	0	0
CNSTM-068-D_TCCACACGTATAAACG-1	rGBM-01	C5	Oligo	0	1.00494303963087	0	0.623730558627824	0	0	0	0	0	0	1.28027460049019	0	0	0	1.00494303963087	0	0	0	0	4.30045819082204	0.623730558627824	0.623730558627824	0	0	0	0	0	0	0	0	0	0	0	0	0.623730558627824	0	0	0	0	0.623730558627824	0	0	0	0	0	0
CNSTM-068-D_TCGCGAGGTACTTGAC-1	rGBM-01	C5	Oligo	0	0	0	0	0	0	0	0	0	0	1.86539945915656	0	0	0	0	0	0	0	0	0	0	0	0	0	0	0	0	0	0	0	0	0	0	0	0	0	0	0	0	0	0	0	0	0	0	0
CNSTM-068-D_TCTATTGTCCAAGCCG-1	rGBM-01	C5	Oligo	0	0	0	0	0	0	0	0	0	0	1.70648891496058	0	0	0	0	0	0	0	0	0	0	1.18012819735336	0	0	0	0	0	0	0	0	0	0	0	0	1.18012819735336	0	0	0	0	0	0	0	0	0	0	0
CNSTM-068-D_TCTCATATCGGCATCG-1	rGBM-01	C1	Myeloid	0	0	0	0	0	0	0	0	0	0	0	0	0	0	0	0	0	0	0	2.8589304565066	0	1.31921310141975	0.862990549870064	0	0	1.86886767329157	0	0.862990549870064	0.862990549870064	0	0	0	0	0	0	0	0	0.862990549870064	0	0	0	0	0	0	0	0
CNSTM-068-D_TCTTTCCGTCGGCATC-1	rGBM-01	C1	Myeloid	0	0	0	0.883788664672903	0	0	0	0	0	0	0	0	0	0	0.883788664672903	0	0	0	0.883788664672903	2.25342706793153	0.883788664672903	0	0	0	0	0	0	0	0	0	0	0	0	0	0	0	0	0	0	0	0	0	0	0	0	0
CNSTM-068-D_TCTTTCCGTTCTCATT-1	rGBM-01	C5	Oligo	0	0	0	0	0	0	0	0	0	0	1.30005926867752	0	0	0	0	0	0	0	0	1.30005926867752	0	0	1.30005926867752	0	0	0	0	0	0	0	0	0	0	0	0	1.30005926867752	0	0	0	0	0	0	0	0	0	0
CNSTM-068-D_TGAGAGGGTAGAAAGG-1	rGBM-01	C11	BCells	0	0	0	0	1.15066499794682	0	0	0	0	0	0	0	0	0	0	0	0	0	0	0	0	0	0	0	0	0	0	0	0	0	0	0	0	0	0	0	0	0	0	0	0	0	0	0	0	0
CNSTM-068-D_TGATTTCCAGAGCCAA-1	rGBM-01	C1	Myeloid	0	0	0	1.14304237843939	0	0	0	0	0	0	0	0	0	0	0	0	0	0	0	3.61944969103688	0	0	0	0	0	0	0	0	0	0	0	0	0	0	0	0	0	0	0	0	1.14304237843939	0	0	0	0	0
CNSTM-068-D_TGCCCTATCTGGTTCC-1	rGBM-01	C1	Myeloid	0	0.812182250936039	0	0	0	0	0	0	0	0	0	0	0	0	0	0	0	0	0	2.14205395762643	0	0	0	0	0.812182250936039	0	0	0	0	0	0	0	0	0	0	0.812182250936039	0	0	0	0	0	0	0	0	0	0
CNSTM-068-D_TGCGCAGTCACTATTC-1	rGBM-01	C5	Oligo	0	0	0	1.28322068555494	0	0	0	0	0	0	1.82720448804516	0	0	0	0	0	0	0	0	0	0	1.82720448804516	1.28322068555494	0	0	0	0	0	0	0	0	0	0	0	1.28322068555494	0	0	0	0	0	0	0	0	0	0	0
CNSTM-068-D_TGGCGCAAGGAATGGA-1	rGBM-01	C5	Oligo	0	0	0	0	0	0	0	0	0	0	2.42672059848705	0	0	0	0	0	0	0	0	1.00073559782197	1.00073559782197	0	0	0	0	0	0	0	0	0	0	0	0	0	1.00073559782197	0	0	1.00073559782197	1.00073559782197	0	0	0	0	0	0	0
CNSTM-068-D_TGGCTGGGTGACAAAT-1	rGBM-01	C5	Oligo	0	0	0	0	0	0	0	0	0	0	0	0	0	0	0	0	0	0	0	0	0	0	0	0	0	0	0	0	0	0	0	0	0	0	0	0	0	1.21581507902271	0	0	0	0	0	0	0	0
CNSTM-068-D_TGGTTCCAGCTCCCAG-1	rGBM-01	C2	Glioma	0	0	0	0	0	0	0	0	0	0	0	0	0	0.539085801596286	0	0	0	0	0	0.539085801596286	0	0	1.66518153090333	0	0	0.539085801596286	0	1.14527842883708	0.539085801596286	0	0	0	0	0	0	0	0	0	0	0.887429264490572	1.14527842883708	0	0.539085801596286	0.539085801596286	0	0
CNSTM-068-D_TGTATTCGTCCATCCT-1	rGBM-01	C1	Myeloid	0	0	0	0	0	0	0	0	0	0	0	0	0	0	0	0	0	0	0	2.18080192085195	0	0	0	0	0	0	0	0	0	0	0	0	0	0	0	0	0	0	0	0	0	0	0	0	0	0
CNSTM-068-D_TGTGTTTAGATGCCTT-1	rGBM-01	C11	BCells	1.0658520724787	0	0	0	0	0	0	0	0	0	0	0	0	0	0	0	0	0	0	1.0658520724787	1.56999486775314	0	0	1.0658520724787	0	0	0	0	0	0	1.0658520724787	0	0	0	0	0	0	0	0	0	0	0	0	0	0	0
CNSTM-068-D_TGTTCCGAGTGAATTG-1	rGBM-01	C3	TCells	0	0	0	0	0	0	0	0	0	0	0	0	0	0	0	0	0	0	0	0	0	0	0	0	0	0	0	0	0	0	0	0	0	0	0	0	0	0	0	0	0	0	0	0	0	0
CNSTM-068-D_TTAACTCTCCCTTGTG-1	rGBM-01	C5	Oligo	0	0	0	0	0	0	0	0	0	0	0.926091608348749	0	0	0.926091608348749	0	0	0	0	0	1.95988217321771	0	1.39853052098542	0.926091608348749	0	0	0.926091608348749	0	0.926091608348749	0	0	0	0	0	0	1.39853052098542	0	0	0	0	0	0.926091608348749	0	0	0	0	0
CNSTM-068-D_TTCTTAGCAGGTGGAT-1	rGBM-01	C5	Oligo	0	0	0	0	0	0	0	0	0	0	2.40325336491676	0	0	0	0	0	0	0	0	0	0	0.814208015913694	0.814208015913694	0	0	0	0	0	1.25697531239211	0	0	0	0	0	1.25697531239211	0	0	0	0	0.814208015913694	0.814208015913694	0	0	0	0	0
CNSTM-068-D_TTTCCTCGTTGCCTCT-1	rGBM-01	C5	Oligo	0.921785748871241	0	0	0	0	0	0	0	0	0	1.39315842729312	0	0	0	0	0	0	0	0	0	0	0	0	0	0	0	0	0	0	0	0	0	0	0	1.39315842729312	0	0	0.921785748871241	0	0	0	0	0.921785748871241	0	0	0
CNSTM-070-A_AACTTTCGTCGCGGTT-1	ndGBM-01	C2	Glioma	0.680732585039889	0	0	0	0	0	0	0	0	0	0	0	0	0	0	0	0	0	0	0	0	0	2.28012664523801	0	0	1.36761418956058	0	0.680732585039889	0	0	0	0	0	0	0	0	0	0.680732585039889	0	0	0	0	0	0	0	0
CNSTM-070-A_ACGCCGAAGGTGATTA-1	ndGBM-01	C2	Glioma	0	0.672130475569031	0	1.07049069989772	0	0	0	0	0	0	0	0	0.672130475569031	0	0.672130475569031	0	0	0	0	0	0	0	2.26443109074834	0	0	2.15955059828241	0	1.07049069989772	0	0	0	0	0	0	0	0	0	0	0	0.672130475569031	0	0	0	0	0	0
CNSTM-070-A_AGGGTGAAGCACCGTC-1	ndGBM-01	C2	Glioma	0.870666890902604	0	0	0	0	0.870666890902604	0	0	0	0	0	0	0.870666890902604	0	0	0	0	0	0	0	0	0	2.37206659820422	0	0	2.7003561399524	0	0	0	0	0	0	0	0	0	0	0	0.870666890902604	0	0	0	0	0	0	0	0
CNSTM-070-A_AGGGTGACACCTCGGA-1	ndGBM-01	C11	BCells	0	0	0	2.11758118771398	0	0	0	0	0	0	0	0	0	0	0	0	0	0	0	0	0	0	0	0	0	0	0	0	0	0	0	0	0	0	0	0	0	0	0	0	0	0	0	0	0	0
CNSTM-070-A_AGTGTCAGTCTAGGTT-1	ndGBM-01	C8	Pericytes	0	1.70427779747763	1.17825706901868	0	0	0	0	0	0	0	0	0	0	0	0	2.67361346906185	0	0	0	3.54762128388565	0	0	0	0	2.50499803991381	1.17825706901868	1.17825706901868	4.15831723294347	0	0	0	0	0	1.17825706901868	0	0	0	0	0	0	0	0	1.70427779747763	1.70427779747763	0	1.17825706901868
CNSTM-070-A_ATCCGAAAGGCTAGGT-1	ndGBM-01	C3	TCells	0	0	0	0	0	0	0	0	0	0	0	0	0	0	0	0	0	0	0	0	0	0	0	0	0	0	0	0	0	0	0	0	0	0	0	0	0	0	0	0	0	0	0	0	0	0
CNSTM-070-A_ATGGGAGCACTTCGAA-1	ndGBM-01	C11	BCells	0	0	0	0	0	0	0	0	0	0	0	0	0	0	0	0	0	0	0	0	0	0	0.655406852577098	0	0	0	0	0	0	0	0	0	0	0	0	0	0	0	0	0	0	0	0	0	0	0
CNSTM-070-A_ATTTCTGTCACTTATC-1	ndGBM-01	C2	Glioma	1.96543007975425	0	0	0	0	0	0	0	0	0	0	0.800923141521216	1.54389389372801	0	0	0	0	0	0	0	0	0	1.23987823934816	0	0	0.800923141521216	0	3.69593162207175	0	0	0	0	0	0	0	0	0	0	0	1.23987823934816	0	0	0	0	0	0
CNSTM-070-A_CAAGGCCCAAGGTTCT-1	ndGBM-01	C2	Glioma	0	0	0	2.04699638367373	0	0	0	0	0	0	0	0	0	0	0	0	0	0	0	0	0	0	2.04699638367373	0	0	2.04699638367373	0	0	0	0	0	0	0	0	0	0	0	0	0	0	0	0	0	0	0	0
CNSTM-070-A_CAGCTAATCGTGACAT-1	ndGBM-01	C2	Glioma	0	0.691849710444299	0	0	0	0	0	0	0	0	0	0	0	0	0	1.0968819541488	0	0	0	0	0	0	2.99326563925746	0	0	2.07716986303151	0	0	0	0	0	0	0	0.691849710444299	0	0	0	0	0	0.691849710444299	0.691849710444299	0	0	1.0968819541488	0	0
CNSTM-070-A_CATCAAGCAAGAGGCT-1	ndGBM-01	C2	Glioma	0.966778748552255	0	0	1.44901591156176	0	0	0	0	0	0	0	0	0	0	0	0	0.966778748552255	0	0	0	0	0	0	0	0	0.966778748552255	0	0	0	0	0	0	0	0	0	0	0	0	0	0	0	0.966778748552255	0	0	0	0
CNSTM-070-A_CATGGCGTCAATCACG-1	ndGBM-01	C2	Glioma	0	0	0.740494569332474	0	0	0	0	0	0	0	0	0	0	0	0	0	0	0	0	0	0.740494569332474	0	2.65068011372402	0	0	2.5700666968449	0	0	0	0	0	0	0	0	0	0	0	0	0	0	0	0	0	0	0	0
CNSTM-070-A_CCCTCCTAGAGGTTGC-1	ndGBM-01	C2	Glioma	1.02404666316965	0	0	0	0	0	0	0	0	0	0	0	0	0	1.02404666316965	0	0	0	0	0	0	0	2.4601560412261	0	0	0	0	0	0	0	0	0	0	0	0	0	0	0	0	0	0	0	0	0	0	0
CNSTM-070-A_CCTCTGAGTAGAAAGG-1	ndGBM-01	C2	Glioma	0	0	0	0	0	0	0	0	0	0	0	0	0	0	0	0	0.994790642371348	0	0	0	0.994790642371348	0	3.45552288407289	1.48349282330361	0	3.21318824288497	0.994790642371348	0	0	0	0	0	0.994790642371348	0.994790642371348	0	0	0	0.994790642371348	0	0	0.994790642371348	0	1.48349282330361	0	0	0
CNSTM-070-A_CCTTCCCGTGGTTTCA-1	ndGBM-01	C2	Glioma	1.11860479462432	1.11860479462432	0	0	0	0	0	0	0	0	0	0	0	0	0	0	0	0	0	0	0	0	0	0	0	3.07296229881882	0	0	0	0	0	0	0	0	0	0	0	0	0	0	0	1.11860479462432	0	0	0	0
CNSTM-070-A_CGAACATTCGCGTTTC-1	ndGBM-01	C2	Glioma	0	0	0	1.23242708784122	0	0	0	0	0	0	0	0	0	0	0	0	1.23242708784122	0	0	0	0	0	3.55573671287402	1.23242708784122	0	3.01731498061465	0	0	0	0	0	0	0	0	0	0	0	1.23242708784122	0	0	0	0	0	0	0	0
CNSTM-070-A_CGAGCACTCATACGGT-1	ndGBM-01	C2	Glioma	0	0	1.17206736856567	0	0	1.17206736856567	0	0	0	0	0	0	1.17206736856567	0	0	1.69695803748744	0	0	0	0	1.17206736856567	0	4.39730655852392	0	0	4.03806542714198	0	0	0	0	0	0	0	0	0	0	0	0	0	1.17206736856567	0	0	0	0	0	0
CNSTM-070-A_CGATCGGGTAGAGTGC-1	ndGBM-01	C2	Glioma	0.655896904095774	0	0	0	0	0	0	0	0	0	0	0	0.655896904095774	0	0	0	0	0	0	0	0	0	1.54915269913498	0	0	1.04863038676248	0	0	0	0.655896904095774	0	0	0	0	0	0	0	0	0	1.32988534064705	0	0	1.32988534064705	0	0	0
CNSTM-070-A_CGTCAGGAGCAATATG-1	ndGBM-01	C8	Pericytes	0.792890692179947	0	0	0	0	0	0	0	0	0	0	1.22950895285642	0	0	0	0	0	0	2.36820426640659	2.24796256527245	0	0	1.53241105737327	0	0.792890692179947	4.45066901325896	3.36123698053826	0	0	0.792890692179947	0.792890692179947	0	1.53241105737327	0	0	0	0.792890692179947	1.22950895285642	1.53241105737327	0	0	0	0	3.71168185213384	0	0
CNSTM-070-A_CTACATTAGGGAAACA-1	ndGBM-01	C2	Glioma	0	0	0	0	0	0	0	0	0	0	0	0	1.01960769359263	0	0	1.01960769359263	0	0	0	0	0	0	1.01960769359263	0	1.01960769359263	0	0	0	0	0	0	0	0	0	0	0	0	0	0	0	0	1.01960769359263	1.01960769359263	0	0	0
CNSTM-070-A_CTAGTGAGTCTGCCAG-1	ndGBM-01	C2	Glioma	0	0	0.934833903604507	0.934833903604507	0	0	0	0	0	0	0	0	0	0	0	0.934833903604507	0	0	0	0	0	0	1.72994988421238	0	0	2.70277723603112	0	0	0	0.934833903604507	0	0	0	0	0	0	0	0	0	0	0	0	0	0	0	0.934833903604507
CNSTM-070-A_GAAACTCCAAGTCATC-1	ndGBM-01	C2	Glioma	0	0.49732032003017	0	1.07600104320955	0	0.49732032003017	0	0	0	0	0	0	0.676236858250952	0.279262655746468	0.959646288158763	0	0	0	0	0	0	0	1.76341461366029	0	0.49732032003017	0.676236858250952	0	0	0	0	0	0	0.279262655746468	0.279262655746468	0.279262655746468	0	0	0.49732032003017	0	0.279262655746468	0.279262655746468	0	0.279262655746468	0	0	0.279262655746468
CNSTM-070-A_GAATAAGTCAACACAC-1	ndGBM-01	C2	Glioma	0	0	0	0.712864171516904	0	0	0	0	0	0	0	0	0	0	0	0	0	0.712864171516904	0	0	0	0	2.11369527215682	0	0	3.33347006769966	0	1.41572595333954	0	0.712864171516904	0	0	0	0	0	0	0	0.712864171516904	0	0	0.712864171516904	0	0	0	0	0
CNSTM-070-A_GCACTCTGTTGGAGGT-1	ndGBM-01	C2	Glioma	0	0	0	0	0	0	0	0	0	0	0	0	0	0	0	0	0	0	1.23156719873043	0	0	0	0	0	0	0	0	0	0	0	0	0	1.23156719873043	0	0	0	0	0	0	0	1.23156719873043	0	1.23156719873043	0	0	0
CNSTM-070-A_GCTTGAACATTTGCCC-1	ndGBM-01	C2	Glioma	0	0	0	0.880386270193435	0	0	0	0	0	0	0	0	0	0	0	0	0	0	0	0.880386270193435	1.3412086780022	0	4.36501669462185	0	0	3.66661955352223	0	0	0	0	0	0	0	0.880386270193435	0	0	0	0	0	0	0	0	0.880386270193435	0.880386270193435	0	0
CNSTM-070-A_GCTTGAATCTGTCAAG-1	ndGBM-01	C5	Oligo	0	0	0	0	0	0	0	0	0	0	2.10322151592169	0	0	0	0	0	0	0	0	0	1.22304180762793	1.22304180762793	0	0	0	0	0	0	0	0	0	0	0	0	0	0	0	0	0	0	0	0	0	0	0	0
CNSTM-070-A_GGGTCTGCATCTATGG-1	ndGBM-01	C2	Glioma	0	0	0	0	0	0	0	0	0	0	0	0	0	0	0	0	0	0	0	0	0	0	2.96634102451029	0	0	3.5662982221996	0	0	0	0	0.801126148903032	0	0.801126148903032	0	0	0	0	0.801126148903032	0.801126148903032	0	0.801126148903032	0	0	0	0	0
CNSTM-070-A_GTAACTGCACAGACAG-1	ndGBM-01	C2	Glioma	0	0	0	1.08054424019928	0	0	0	0	0	0	0	1.58771674681495	0	1.08054424019928	0	0	0	0	0	0	0	0	4.50567023706446	0	0	4.31693781293371	0	0	0	0	0	0	0	0	0	0	0	0	0	0	0	0	1.08054424019928	0	0	1.08054424019928
CNSTM-070-A_GTAGGCCCACATTTCT-1	ndGBM-01	C2	Glioma	0	0	0.435787033062114	0.970225136473501	0	0	0	0	0	0	0	0	0.435787033062114	0	0	0	0	0	0	0	0	0	2.56617540868099	0	0	3.00152951752258	0	1.15836371313951	0	0	0	0	0	0.435787033062114	0	0	0	0.435787033062114	0	0.435787033062114	0	0	0.435787033062114	0	0	0.435787033062114
CNSTM-070-A_GTCAAGTGTCCGAACC-1	ndGBM-01	C2	Glioma	0.735310731617006	0.735310731617006	0	0	0	0	0	0	0	0	0	0	0	0	0	0.735310731617006	0	0	0	0	0	0	2.15210061444743	0	0	1.4488912379773	0.735310731617006	0	0	0	0.735310731617006	0	0	0	0	0	0	0.735310731617006	0	0	0	0	0.735310731617006	0	0	0
CNSTM-070-A_GTTCATTGTAAGAGGA-1	ndGBM-01	C2	Glioma	0.440586335565263	0	0	0	0	0	0	0	0	0	0	0	0.745377034522413	0	0	0.440586335565263	0	0.440586335565263	0	0	0	0	2.95851785072205	0.440586335565263	0	1.58418682027802	0	0.440586335565263	0	0	0	0	0	0	0	0	0	0	0	0.440586335565263	0	0	0	0	0	0.745377034522413
CNSTM-070-A_GTTCATTGTCCAAGTT-1	ndGBM-01	C2	Glioma	0	0	0	0.930254799141195	0	0	0	0	0	0	0	0	0	0.930254799141195	0	0	0	0	0	0	0	0	1.40371918852262	0	0	2.58635254369852	0	0	0	0	0	0	0	0	0	0	0	0	0	0	1.40371918852262	0	0	0	0	0.930254799141195
CNSTM-070-A_TACTCGCGTTGGAGGT-1	ndGBM-01	C8	Pericytes	1.55479796059299	0	1.05328884930963	0	0	0	0	0	0	0	0	1.05328884930963	1.05328884930963	0	0	0	0	0	1.55479796059299	0	1.05328884930963	0	2.97912766381327	0	0	4.24965748114292	2.50163182133965	0	0	1.05328884930963	1.05328884930963	1.05328884930963	1.55479796059299	1.05328884930963	0	0	0	0	1.55479796059299	0	0	1.55479796059299	0	3.7394639462029	0	1.05328884930963
CNSTM-070-A_TACTTACGTGATGATA-1	ndGBM-01	C2	Glioma	0	0	0	0.525681188302894	0.29699262993003	0	0	0	0	0	0.29699262993003	0	0.29699262993003	0	0.29699262993003	0	0	0	0	0	0	0	2.78596367446875	0	0	1.12325035810935	0	0.29699262993003	0	0.29699262993003	0	0	0	0.29699262993003	0	0	0	0.29699262993003	0	0.29699262993003	0.29699262993003	0	0	0	0	0
CNSTM-070-A_TACTTGTAGGACGAAA-1	ndGBM-01	C2	Glioma	1.0896270273709	1.0896270273709	0	0	0	0	0	0	0	0	0	0	1.59864586990354	0	0	0	0	0	0	0	0	0	3.12257699550065	0	0	1.0896270273709	0	0	1.0896270273709	0	0	0	0	0	0	0	0	0	0	0	0	0	1.0896270273709	0	0	0
CNSTM-070-A_TATCTCATCTTTACGT-1	ndGBM-01	C2	Glioma	0	0	0	1.09599692302111	0	0	0	0	0	0	0	0	0	0	0	0	0	0	0	0	0	0	4.61123384197488	0	0	3.47229471391864	0	0	0	0	0.509257225337197	0	0	0	0	0	0	0.509257225337197	0	0	0	0	0.509257225337197	0	0	0
CNSTM-070-A_TCACAAGTCTACCTGC-1	ndGBM-01	C2	Glioma	0.782956176950796	0	0	0	1.2166504768675	0	0	0	0	0	0	0	1.2166504768675	0	0	0	0	0.782956176950796	0	0	0	0	2.351703298477	0	0.782956176950796	2.86966034682994	0	0	0	0.782956176950796	0	0	0	0	0	0	0	0	0	0	0	0	0	0	0	0
CNSTM-070-A_TCCCGATCACTCTGTC-1	ndGBM-01	C2	Glioma	0	0	0	0	0	0	0	0	0	0	0	0	0	0	0	0	0	0	0	0	0	0	2.01538850794647	0	0	1.28133843466505	0	0	0	0	0	0	0	0	0	0	0	0	0	0	0	0	0.833225771887154	0	0	0
CNSTM-070-A_TCGAGGCGTGGAAAGA-1	ndGBM-01	C2	Glioma	0.985716507031874	0	0	0	0	0.444628392903307	0	0	0	0	0	0.444628392903307	0.751331570332824	0	0	0	0	0	0	0	0.444628392903307	0	0.751331570332824	0	0.444628392903307	2.04367510200915	0	1.70097431041262	0	0	0	0	0	0.444628392903307	0	0	0	0.985716507031874	0.444628392903307	0.751331570332824	0.444628392903307	0	0	0	0	0
CNSTM-070-A_TCGCGAGAGGATGGAA-1	ndGBM-01	C3	TCells	0	0	0	0.827313909994654	0	0	0	0	0	0	0	0	0	0	0	0	0	0	0	0	0	0	0.827313909994654	0	0	2.42456690715623	0	0	0	0	0	0	0	0	0	0	0	0	0	0	0	0	0	0	0	0
CNSTM-070-A_TGTCCCATCTGGTTCC-1	ndGBM-01	C6	Glioma	0	0.790184967511943	0	0	0	0	0	0	0	0	0	0	0.790184967511943	0	0	1.22601059102965	0	0	0	0	0	0	1.52853411425372	0	0	2.24353846588848	0	0	0	0	0	0	0	0	0	0	0	0	0	0	0	0	0.790184967511943	0	0	0
CNSTM-070-A_TGTGTTTGTATGAATG-1	ndGBM-01	C5	Oligo	0	0	0	1.16337085601627	0	0	0	0	0	0	0	0	0	0	0	0	0	0	0	0	1.16337085601627	0	1.16337085601627	0	0	1.16337085601627	0	1.16337085601627	0	0	0	0	0	0	0	0	0	0	0	0	0	0	0	0	0	0
CNSTM-070-A_TTATGCTAGTGGGATC-1	ndGBM-01	C2	Glioma	0	0.714937684918821	0.714937684918821	0.714937684918821	0	0	0	0	0	0	0	0	0.714937684918821	0	0	0	0	0	0	0	0	0	0.714937684918821	0	0	0.714937684918821	0	0	0	0	0	0	0	0	0	0	0	0	0	0	0	0	0.714937684918821	0	0	0
CNSTM-070-A_TTGCGTCTCATGCTCC-1	ndGBM-01	C2	Glioma	0	0	0	0.874233924806939	0	0	0	0	0	0	0	0	0.874233924806939	0	0	0	0	0	0	0	0	0	4.11206407347019	1.33344104993277	0	4.45689445657502	0	0	0	0	0	0	0	0	0	0	0	0	0	0	0	0	0	0	0	0
CNSTM-070-A_TTTATGCAGGGCTTGA-1	ndGBM-01	C2	Glioma	0.430809840878067	0.430809840878067	0	0.730927396855522	0	1.14867524473708	0	0	0	0	0	0	0.430809840878067	0	0.430809840878067	0	0	0.430809840878067	0	0	0	0	3.04092595839277	0	0	1.30630774593166	0	0	0	0.430809840878067	0	0	0	0.730927396855522	0	0	0	0.430809840878067	0	0	0	0	0.430809840878067	0	0	0
CNSTM-070-A_TTTGTCAGTAAGGATT-1	ndGBM-01	C2	Glioma	0	0	0	0.300299163907319	0	0	0	0	0	0	0	0	0.718224153941707	0	0.530937258635315	0.300299163907319	0.300299163907319	0	0	0	0	0	2.5846912284473	0	0	3.00886803722033	0.300299163907319	0	0	0.300299163907319	0	0	0.530937258635315	0.530937258635315	0	0	0	0.300299163907319	0	0	0	0	0.300299163907319	0	0	0
CNSTM-070-C_AAACCTGTCACTCTTA-1	ndGBM-01	C2	Glioma	0.715204429556171	0	0	0	0	0	0	0	0	0	0	0	1.64449969471307	0	1.12791514693057	0	0	0	0	0	0	0	3.59776577371341	0	0.715204429556171	2.93163517452686	0	0	0	0	0	0	0	0	0	0	0	0	0	0	0	0	0	0	0	0
CNSTM-070-C_AAAGATGGTGTGGCTC-1	ndGBM-01	C2	Glioma	0	0	0	0	0	0	0	0	0	0	0	0	0	0	0	0	1.34173020814965	1.34173020814965	0	0	0	0	3.70276257391515	0	0	3.46830218887173	0	0	0	0	0	0	0	0	0	0	0	0	0	0	0	0	0	0	0	0
CNSTM-070-C_AACTCCCAGCTTATCG-1	ndGBM-01	C2	Glioma	0	0	0	1.1030317414218	0	0	0	0	0	0	0	0	1.1030317414218	0	0	0	1.1030317414218	0	0	0	0	0	2.83944690968815	0	0	1.61473891677557	0	0	0	0	0	0	0	0	0	0	0	1.1030317414218	0	0	0	0	0	0	0	0
CNSTM-070-C_AAGCCGCCAAGCGAGT-1	ndGBM-01	C2	Glioma	1.28738379373579	0	0	1.28738379373579	0	0	0	0	0	0	0	0	0	1.28738379373579	0	0	0	0	0	0	0	0	3.76056544301689	0	0	2.96336733422228	1.28738379373579	0	0	1.28738379373579	0	0	0	0	0	0	0	1.28738379373579	0	0	0	0	1.28738379373579	0	0	0
CNSTM-070-C_AAGGAGCGTGGCGAAT-1	ndGBM-01	C2	Glioma	0	0	1.40198468205721	0.92886262173072	0	0	0	0	0	0	0	0	0.92886262173072	0.92886262173072	0	0	0	0	0	0	0.92886262173072	0	3.67098792644433	0	0	4.71202460742141	0	0	0	0	0.92886262173072	0	0	0	0	0	0	0	0	0	0	0	0	0	0	0
CNSTM-070-C_AAGGCAGAGACAGAGA-1	ndGBM-01	C11	BCells	0	0	0	0.831611264219504	0	0	0	0	0	0	0	0	0	0	0	0	0	0	0	0	0	0	0	0	0	0	0	0	0	0	0	0	0	0	0	0	0	0	0	0	0	0	0	0	0	0
CNSTM-070-C_AAGGCAGGTTACGTCA-1	ndGBM-01	C2	Glioma	0	0	0	0	0	0.820776969007238	0	0	0	0	0	0	0	0	0	0	0	0	0	0	0	0	2.93447927368784	0	0	1.26540536191054	0	0	0	0	0	0	0	0	0	0	0	0	0	0	0.820776969007238	0	0	0	0	0
CNSTM-070-C_ACACTGACACCGTTGG-1	ndGBM-01	C2	Glioma	0	0.833078724654141	0.833078724654141	0	0	0.833078724654141	0	0	0	0	0	0	0	0	0	0	0	0	0	0	0	0	2.72813326537202	0	0	1.82480094879258	0	0	0	0.833078724654141	0	0	0	0	0	0	0	0	0	0	0	0	0.833078724654141	0	0	0
CNSTM-070-C_ACATACGTCCGGCACA-1	ndGBM-01	C2	Glioma	1.39043359562807	0	0	1.95063930662246	0	0	0	0	0	0	0	0	0	0	0	0	0	0	0	1.95063930662246	0	0	2.30755012237667	0	1.39043359562807	3.89722322760085	0	0	0	0	0	0	0	0	0	0	0	0	0	0	0	0	0	0	0	0
CNSTM-070-C_ACCCACTGTGATGCCC-1	ndGBM-01	C2	Glioma	0	0	0	1.28163917419182	0	0	0	0	0	0	0	0	1.12558914024867	0	0	0.419044499955285	0	0	0	0	0	0	3.40613347528635	0	0	3.37099356611424	0	0.419044499955285	0	0	0	0	0.419044499955285	0	0	0	0	0	0	0	0.419044499955285	0	0.419044499955285	0	0	0
CNSTM-070-C_ACCGTAAAGCTGTCTA-1	ndGBM-01	C9	Glioma	0	1.32283851815651	0	0	0	0	0	0	0	0	0	0	0	0	0	0	0	0	0	0	0	0	2.36454697052756	0	0.865852280805322	2.06498195446463	0	0	0	0.865852280805322	0	0	0	0	0	0	0	0	0	0	0.865852280805322	0	0	0	0	0
CNSTM-070-C_ACGCCGAAGCTACCGC-1	ndGBM-01	C3	TCells	0	0	0	0	0	0	0	0	0	0	0	0	0	0	0	0	0	0	0	0	0	0	0.847831549525955	0.847831549525955	0	0	0	0	0	0	0	0	0	0	0	0	0	0	0	0	0	0	0.847831549525955	0	0	0
CNSTM-070-C_ACGGGCTTCTACGAGT-1	ndGBM-01	C2	Glioma	1.08766664332135	1.08766664332135	0	0	0	0	0	0	0	0	0	0	0	1.08766664332135	0	0	0	0	0	0	0	0	1.59628868737126	0	0	1.59628868737126	1.08766664332135	0	0	0	0	0	0	1.08766664332135	0	0	0	0	0	0	0	0	1.08766664332135	0	0	0
CNSTM-070-C_ACGGGTCGTAGATTAG-1	ndGBM-01	C2	Glioma	0	0	0	0	0	0	0	0	0	0	0	0	1.34992671694902	0	0	0	0	0	0	0	0	0	3.17208366336144	0	1.34992671694902	1.90423745265475	0	0	0	0	0	0	0	0	0	0	0	0	0	0	0	0	0	0	0	0
CNSTM-070-C_ACTGAACAGATCCTGT-1	ndGBM-01	C2	Glioma	0	0	0	0	0	0	0	0	0	0	0	0	0	0	0	0	0	0	0	0	0	0	3.98443635880489	0	0	3.98443635880489	0	0	0	0	0	0	1.36885119897455	0	0	0	0	0	0	0	0	0	1.36885119897455	0	0	0
CNSTM-070-C_ACTTACTAGCTCTCGG-1	ndGBM-01	C2	Glioma	0	0.851895569635833	0	0	0	0	0	0	0	0	0	0	0	0	0.851895569635833	0	0	0	0	0	0	0	3.46304411113402	0	1.85259490584447	2.46408199502328	0	0	0	0.851895569635833	0	0	0	0	0	0	0	0	0	0	0	0	0	0	0	0
CNSTM-070-C_AGACGTTCACCCATTC-1	ndGBM-01	C2	Glioma	0	0	0	0	0	0	0	0	0	0	0	0	1.31720875898368	0	0	1.31720875898368	0	0	0	0	0	0	1.31720875898368	0	0	3.73754597550671	0	0	0	0	0	0	0	0	0	0	0	0	0	0	0	0	0	0	0	0
CNSTM-070-C_AGCCTAAGTTCGTCTC-1	ndGBM-01	C2	Glioma	0	0	1.49532954966355	1.00444928471789	0	0	0	0	0	0	0	0	0	0	0	0	0	0	0	0	0	0	2.26716679713039	0	0	3.41499686685533	0	0	0	0	0	0	0	0	0	0	0	0	0	0	0	0	0	0	0	0
CNSTM-070-C_AGCCTAATCGTCCGTT-1	ndGBM-01	C2	Glioma	0	0	0	0	0	0	0	0	0	0	0	1.33757092695212	0	0	0	0	0	0	0	0	0	0	4.30479764530791	0	0	4.99117012039287	0	0	0	0	0	0	1.33757092695212	0	0	0	0	0	1.33757092695212	0	0	0	0	0	0	0
CNSTM-070-C_AGCTCCTCACAAGTAA-1	ndGBM-01	C10	Endo	0	0	0	0	1.40429846338472	0	0	0	1.40429846338472	0	0	3.45715816039621	0	0	0	0.930719852155481	0	0	0	1.40429846338472	0	0	0	3.24186352742343	0	0.930719852155481	0	3.78458411468371	0	0.930719852155481	0	0.930719852155481	0.930719852155481	0	0	0	0	0	0	0	0	0	0	0	0	0
CNSTM-070-C_AGGTCATGTCTGATCA-1	ndGBM-01	C2	Glioma	0	0	0	0	0	0	0	0	0	0	0	0	0	0	0	0	0	0	0	0	1.22643602389933	0	2.36426630777918	0	0	3.35704232722084	0	0	0	0	0	0	0	0	0	0	0	0	0	0	0.790513893862339	0	0.790513893862339	0	0	0
CNSTM-070-C_ATCTACTTCTCTGAGA-1	ndGBM-01	C2	Glioma	0	0	0	0	0	0	0	0	0	0	0	0	0	0	0	0	0	0	0	0	0	0	3.50759654002665	0	0	3.21286118025812	0	0	0	0	0	0	0	0	0	0	0	0	0	0	0	0	0.994575900698313	0	0	0
CNSTM-070-C_CACAGGCTCGGTTAAC-1	ndGBM-01	C2	Glioma	0	0	0	0	0	0	0	0	0	0	0	0.979788778461507	0	0	0	0	0	0	0	0	0	0	3.5818999543617	0	0	1.46505633091344	0	0	0	0	0	0	0	0	0	0	0	0	0	0	0	0	0	0	0	0
CNSTM-070-C_CACATAGTCCTTAATC-1	ndGBM-01	C2	Glioma	0	0	0	0	0	0	0	0	0	0	0	0	0	0	0	0	0	0	0	0	0	0	4.14312652536804	0	0	2.94880745714876	0	0	0	0	0	0	0	0	0	0	0	1.27628745818564	0	1.27628745818564	0	0	0	0	0	0
CNSTM-070-C_CACCAGGAGCTACCGC-1	ndGBM-01	C2	Glioma	0	0	0	1.2749852956569	0	0	0	0	0	0	0	0	0	0	0	0	0	0	0	0	0	0	3.28789757680453	0	0	3.68084052383854	0	0	0	1.2749852956569	0	0	0	0	0	0	0	0	0	0	0	0	1.2749852956569	0	0	0
CNSTM-070-C_CAGAGAGGTCAAGCGA-1	ndGBM-01	C2	Glioma	0	1.2731302713198	1.2731302713198	0	0	0	0	0	0	0	0	0	0	0	0	0	0	0	0	0	0	0	2.62901293202167	0	1.81548135419864	1.81548135419864	0	0	0	0	0	0	0	0	0	0	0	0	0	0	0	0	0	0	0	0
CNSTM-070-C_CAGCATAAGCATCATC-1	ndGBM-01	C2	Glioma	0.763789499168934	0	0	0	0	0	0	0	0	0	0	0	0	0	0.763789499168934	1.19173498009822	0	0	0	0	0	0	2.83612229989421	0	0	0	0	0	0	0.763789499168934	0	0	0	0	0	0	0	0	0.763789499168934	0	0	0	0.763789499168934	0	0	0
CNSTM-070-C_CAGCTGGCAATGCCAT-1	ndGBM-01	C2	Glioma	0	0	1.02565039590268	1.02565039590268	0	1.52122236300469	0	0	0	0	0	0	1.02565039590268	1.02565039590268	0	0	0	0	0	0	0	0	1.85108541235509	0	1.02565039590268	2.09870910705834	0	0	0	1.52122236300469	0	0	0	0	0	0	0	0	0	0	0	0	1.02565039590268	0	0	0
CNSTM-070-C_CATATTCAGCGATAGC-1	ndGBM-01	C2	Glioma	0.709121306837964	0	0	0	0	0	0	0	0	0	0	0	0.709121306837964	0	0	0	0	0	0	0	0	0	2.73766512164114	0.709121306837964	0	3.20845007135815	0	0	0	0.709121306837964	0	0	0	0	0	0	0	0	0	0.709121306837964	0	0	0	0	0	0
CNSTM-070-C_CATATTCCATCAGTCA-1	ndGBM-01	C2	Glioma	0	1.1136349016769	0	0	0	0	0	0	0	0	0	1.1136349016769	0	0	1.1136349016769	0	0	0	0	0	0	0	3.06591486453425	0	0	3.95384037267628	0	0	0	0	0	0	0	0	0	0	0	0	0	0	1.1136349016769	0	0	0	0	0
CNSTM-070-C_CATCCACAGACGCACA-1	ndGBM-01	C2	Glioma	0	0	0	0.622968069313488	0	0.622968069313488	0	0	0	0	0	0	0	0	1.00390128386385	0.622968069313488	0	0	0	0	0	0	1.49465865965667	0	0.622968069313488	1.67189958962683	0	0	0	0	0	0	0.622968069313488	0	0	0	0	0	0	0.622968069313488	0.622968069313488	0	0	0	0	0
CNSTM-070-C_CATCGAAGTCCTAGCG-1	ndGBM-01	C2	Glioma	0	0	0	0	0	0.854291836442061	0	0	0	0	0	0	1.61921583974762	0	0	0	0	0	0	0	0	0	3.17576232396131	0	0	3.05615203607549	0	0	0	0	0	0	0	0	0	0	0	0	0	0	0	0	0.854291836442061	0	0	0
CNSTM-070-C_CCACCTATCCTTGACC-1	ndGBM-01	C2	Glioma	0	0	0	0.839078377784255	0	0.839078377784255	0	0	0	0	0	0	0.839078377784255	0	0	0	0	0.839078377784255	0	0	0	0	2.32235164265114	0	0	1.28881004933044	0	0	0	0	0	0	0	0	0	0	0	0	0	0	0	0	0	0	0	0
CNSTM-070-C_CCATTCGAGTAAGTAC-1	ndGBM-01	C2	Glioma	0	0	0	1.03119059034626	0	0	0	0	0	0	0	0	0	0	0	0	0	0	0	0	0	0	2.30478404487234	0	0	3.19692610894996	0	0	0	0	0	0	0	0	0	0	0	0	1.03119059034626	0	0	0	0	0	0	0
CNSTM-070-C_CCTACCATCTGTTGAG-1	ndGBM-01	C2	Glioma	0	0	0	1.21548127961329	0	0	0	0	0	0	0	0	0	0	0	0	0	0	0	0	0	0	0	0	0	1.74812676048036	0	0	0	0	0	0	0	0	0	0	0	0	1.21548127961329	0	0	0	1.74812676048036	0	0	0
CNSTM-070-C_CCTCTGAAGGCAGTCA-1	ndGBM-01	C8	Pericytes	0.945869413204963	0	0.945869413204963	0.945869413204963	0	0	0	0	0	0	0	1.98790239661778	1.42313300341478	0	0	0	0	0	2.48701761381361	1.74486937309643	0	0	2.90829697476585	0	0	4.29663696067005	3.99914961702335	0	0	0	0	0.945869413204963	0	0	0	0	0.945869413204963	0.945869413204963	0.945869413204963	0	0	0	0	3.06692045500965	0	0
CNSTM-070-C_CGACCTTCATAGTAAG-1	ndGBM-01	C2	Glioma	0	0	0	0	0	0	0	0	0	0	0	0	0	0	1.21132603774484	0	0	0	0	0	0	0.77885101441345	2.86251746772236	0	0	1.21132603774484	0	0	0	0.77885101441345	0	0	0	0	0	0	0	0	0	0.77885101441345	0	0	0	0	0	0
CNSTM-070-C_CGACTTCGTCCAGTGC-1	ndGBM-01	C2	Glioma	0	0	0.518213220281012	0	0.518213220281012	0.8578349386302	0	0	0	0	0	0.518213220281012	0.518213220281012	0	0	0.8578349386302	0	0.518213220281012	0	0.518213220281012	0	0	3.23651521710571	0	0	3.31353022199837	0	0.518213220281012	0	0	0	0.518213220281012	0.518213220281012	0	0	0	0	0.518213220281012	0	0.518213220281012	0.518213220281012	0	0.8578349386302	0	0	0
CNSTM-070-C_CGATCGGTCTCTGTCG-1	ndGBM-01	C2	Glioma	0	0	0	2.67835776729427	0	0	0	0	0	0	0	0	0	0	0	0	0	0	0	0	0	0	4.01177138260204	0	0	3.73010494736409	1.31163335797712	0	0	0	0	0	0	0	0	0	0	0	0	0	0	0	1.86011325518844	0	0	0
CNSTM-070-C_CGGACACCAACACCCG-1	ndGBM-01	C2	Glioma	0	0.578310821032403	0	0	0.578310821032403	0	0	0	0	0	0	0	0	0	0.942367002446597	0.578310821032403	0	0	0	0	0	0	2.26314385595782	0.578310821032403	0	1.98295711543973	0	0	0	0	0	0	0	0	0	0	0	0	0	0	0.942367002446597	0	0	0	0	0
CNSTM-070-C_CGGACTGTCGCAAGCC-1	ndGBM-01	C2	Glioma	0.867450856444284	0.867450856444284	0	0	0	0	0	0	0	0	0	0.867450856444284	0.867450856444284	0	0	0	0	0	0	0	0	0	3.44611811757413	0	0	2.69519055160796	0	0	0	0	0	0	0.867450856444284	0	0	0	0	0	0	0	1.3248624886817	0	0.867450856444284	0	0	0
CNSTM-070-C_CGGAGCTAGGAGTACC-1	ndGBM-01	C2	Glioma	0	0	0.943659166582355	0.943659166582355	0	0	0	0	0	0	0	0	1.42038944920325	0	0	0	0	0	0	0	0	0	2.81502899233289	0	0	1.74188585581586	0	0	0	0	0	0	0	0	0	0	0	0	0	1.42038944920325	0	0	0	0	0	0
CNSTM-070-C_CGGAGCTCAAGGACAC-1	ndGBM-01	C2	Glioma	0	0	0	0	0	0	0	0	0	0	0	0	0	0	0	0	0	0	0	2.30673559971927	0	0	4.44720774993653	0	0	4.3740002354813	1.38975431192018	0	0	0	0	0	0	1.38975431192018	0	0	0	0	0	0	0	0	0	0	0	0
CNSTM-070-C_CGGAGTCGTACGAAAT-1	ndGBM-01	C2	Glioma	0	0	1.3580244448345	0	0	0	0	0	0	0	0	0	1.3580244448345	0	1.3580244448345	0	0	0	0	0	0	0	3.18254498169763	0	1.3580244448345	3.05492180896795	0	0	0	0	0	0	0	0	0	0	0	0	0	0	0	0	0	0	0	0
CNSTM-070-C_CGTCTACCACCATGTA-1	ndGBM-01	C2	Glioma	0	0	0	1.10316627457219	0	0	0	0	0	0	0	0	0	0	0	0	0	0	0	0	0	0	1.10316627457219	0	0	3.76786518900143	0	0	0	0	0	0	0	0	0	0	0	0	0	0	1.10316627457219	0	0	0	0	0
CNSTM-070-C_CTCACACTCCATTCTA-1	ndGBM-01	C2	Glioma	0	0	0	0	0	0	0	0	0	0	0	0	0	0	0	0	0	0	0	0	0	0	3.57302694030988	0	0	4.05047494731469	0	0	0	0	0	0	0	0	0	0	0	0.825218800874265	0.825218800874265	0.825218800874265	0	0.825218800874265	0.825218800874265	0	0	0
CNSTM-070-C_CTCGAAACAGTAACGG-1	ndGBM-01	C2	Glioma	0	0.779745151372124	0	1.21248629616441	0	0	0	0	0	0	0	0	0	0	0	0.779745151372124	0	0	0	0	0	0	2.0900721295608	0	0	1.21248629616441	0	0	0	0.779745151372124	0.779745151372124	0	0	0	0	0	0	0	0.779745151372124	0	0	0	1.21248629616441	0	0	0
CNSTM-070-C_CTCGTACCATCCGCGA-1	ndGBM-01	C2	Glioma	0	1.11075818697022	0	1.11075818697022	0	0	0	0	0	0	0	0	0	1.11075818697022	0	0	0	0	0	0	0	0	1.62399538746766	0	1.62399538746766	2.41442153948435	0	0	0	0	0	0	0	0	0	0	0	0	0	1.11075818697022	0	0	0	0	0	0
CNSTM-070-C_CTCTACGCACGTGAGA-1	ndGBM-01	C2	Glioma	0.574485663987999	0.574485663987999	0	0.574485663987999	0	0	0	0	0	0	0	0	0	0	0.937047194092308	0	0	0	0	0	0	0	2.17044327127783	0	0	1.58536724409715	0	0	0	0	0	0	0	0	0	0	0	0.574485663987999	0	0.574485663987999	0.574485663987999	0	0.574485663987999	0	0	0
CNSTM-070-C_CTCTGGTAGAGCTTCT-1	ndGBM-01	C2	Glioma	0	0	0	0	0	0	0	0	0	0	0	0	0.824714762762346	0	0	0.824714762762346	0	0	0	0	0	0	2.00231072315989	0	0	2.00231072315989	0	0	0	0	0	0	0	0	0	0	0	0	0	0	0	0	0.824714762762346	0	0	0
CNSTM-070-C_CTGCGGATCCCTAATT-1	ndGBM-01	C2	Glioma	0	0	0	1.06948401574509	0	0	0	0	0	0	0	0	1.5743807683888	0	0	0	0	0	0	0	0	0	4.37536574413419	0	0	2.35796095145531	0	0	0	0	0	0	0	0	0	0	0	0	0	1.06948401574509	1.06948401574509	0	0	0	0	0
CNSTM-070-C_CTTGGCTCAGGATCGA-1	ndGBM-01	C2	Glioma	0	0	0	0	0	0	0	0	0	0	0	0	0	0	0	0	0	0	0	0	0	0	4.25104848024198	0	0	3.20544542410822	0	0	0	0	0	0	0	0	0	0	0	1.03691375465367	0	0	0	0	0	0	0	0
CNSTM-070-C_GAAATGAAGGCTCAGA-1	ndGBM-01	C2	Glioma	0	0	0	0	0	0	0	0	0	0	0	0	0	0	0	0	0	0	0	0	0	0	3.88126335294876	0	0	1.15007464567578	0	0	0	0	0	0	0	1.15007464567578	0	0	0	0	0	0	0	0	1.15007464567578	0	0	0
CNSTM-070-C_GAACGGAGTCATATGC-1	ndGBM-01	C2	Glioma	0	0	0	1.36384631639314	0	1.36384631639314	0	0	0	0	0	0	0	0	0	0	1.36384631639314	0	0	0	0	0	3.58169777605147	0	0	3.73186504523476	0	0	0	0	0	0	0	0	0	0	0	0	0	0	0	0	0	0	0	0
CNSTM-070-C_GACAGAGGTAGTAGTA-1	ndGBM-01	C2	Glioma	0.681118067793261	0.681118067793261	0	0.681118067793261	0	0.681118067793261	0	0	0	0	0	0	0	0	0.681118067793261	1.08254109986801	0	0	0	0	0	0	1.77162979968438	0	0	2.37591538013376	0	0	0	0	0	0	0	0.681118067793261	0	0	0	0	0.681118067793261	0.681118067793261	0	0	0.681118067793261	0	0	0
CNSTM-070-C_GACGCGTGTGAGGGAG-1	ndGBM-01	C2	Glioma	1.01007613374647	1.01007613374647	0	0	0	0	0	0	0	0	0	0	1.01007613374647	0	0	0	0	0	0	0	0	0	3.23637544078293	0	0	1.01007613374647	0	0	0	1.50221346333821	0	0	1.01007613374647	0	0	0	0	0	0	0	0	0	0	0	0	0
CNSTM-070-C_GAGTCCGAGAGCCTAG-1	ndGBM-01	C2	Glioma	1.24460891899128	1.24460891899128	0	0	0	0	0	0	0	0	0	0	0	0	0	0	0	1.24460891899128	0	0	0	0	2.12998381264683	0	0	2.5921067970507	0	0	0	0	0	0	1.24460891899128	0	0	0	0	1.24460891899128	1.24460891899128	1.24460891899128	1.24460891899128	0	0	0	0	0
CNSTM-070-C_GATCAGTGTGCACTTA-1	ndGBM-01	C2	Glioma	1.1566803738285	0	0	0	0	0	0	0	0	0	0	0	0	0	0	0	0	0	0	0	0	0	2.56390942915641	0	0	3.48433501765091	0	0	0	0	0	0	0	0.737011290454502	0	0	0	0	0	0	0	0	0.737011290454502	0	0	0
CNSTM-070-C_GATCAGTTCCAGAGGA-1	ndGBM-01	C2	Glioma	0.811555724462157	0	0	0	0	0	0	0	0	0	0	0	0.811555724462157	0	0	0	0	0	0	0	0	0	4.61623501145287	0	0.811555724462157	3.74470335951725	0	0	0	0	0	0	0	0.811555724462157	0	0	0	0	0	0	0	0	0	0	0	0
CNSTM-070-C_GATGAGGAGATGAGAG-1	ndGBM-01	C2	Glioma	0	0	0	1.25371616654676	0	0	0	0	0	0	0	0	0.606742489265075	0	0	0	0	0	0	0	0	0	3.65195783167254	1.46736355215188	0	1.79287144532395	0	0	0	0.981663350983181	0	0	0	0	0	0	0	0	0	0	0	0	0	0	0	0
CNSTM-070-C_GATGAGGGTCCAGTGC-1	ndGBM-01	C2	Glioma	0	0	0	0	0	0	0	0	0	0	0	0	0	0	0	0	0	0	0	0	0	0	3.25360026234911	0	0	3.79651963995456	0	0	0	0	0	0	0	0	0	0	0	0	0	0	0	0	1.41352519036667	0	0	0
CNSTM-070-C_GCAAACTCAATAAGCA-1	ndGBM-01	C2	Glioma	0	0	0	0.690855087274821	0	0	0	0	0	0	0	0	0	0	0	0.690855087274821	0	0	0	0	0	0	1.3828542480426	0	0	2.70376736842246	0	0.690855087274821	0	0.690855087274821	0	0	0	0	0	0	0	0	0	0.690855087274821	0.690855087274821	0	0.690855087274821	0	0	0.690855087274821
CNSTM-070-C_GCAAACTTCTAACCGA-1	ndGBM-01	C2	Glioma	0	1.15214382108101	0	0.73356207772201	0	0.73356207772201	0	0	0	0	0	0	0	0	0.73356207772201	0	0	0	0	0	0	0	2.2679815458301	0	0	0	0	0	0	0	0	0	0	0	0	0	0	0	0.73356207772201	0.73356207772201	0	0	0	0	0	0
CNSTM-070-C_GCACATACACAGGCCT-1	ndGBM-01	C2	Glioma	0	0	0.713553948688294	1.12572980897621	0	0	0	0	0	0	0	0	0.713553948688294	0	1.12572980897621	0	0	0	0	0	0	0	1.41675044490126	0	0	3.08304035787525	0	0	0	0	0	0	0	0	0	0	0	0.713553948688294	0.713553948688294	0.713553948688294	0	0	0	0	0	0
CNSTM-070-C_GCACATATCCGGCACA-1	ndGBM-01	C2	Glioma	0	1.34633979900985	0	1.34633979900985	0	0	0	0	0	0	0	0	0	0	0	0	0	0	0	0	1.34633979900985	0	1.90011521038285	0	0	2.2544444193101	0	1.34633979900985	0	0	0	0	0	0	0	0	0	0	0	0	0	0	1.34633979900985	0	0	0
CNSTM-070-C_GCCTCTAGTGGTACAG-1	ndGBM-01	C2	Glioma	1.42373106074152	0	0	0	0	0	0	0	0	0	0	0	0	0	0	0	0	0	0	0	0	0	2.34734384281636	0	0	3.94044255541037	0	0	0	0	0	0	0	0	0	0	0	0	0	1.42373106074152	0	0	0	0	0	0
CNSTM-070-C_GCGCAACCAACACCTA-1	ndGBM-01	C2	Glioma	0	0	0	0	0	0	0	0	0	0	0	0	0	0	0	0	0	0	0	0	0	0	2.38422030839567	0	0.971447837622666	3.36418863501641	0	0	0	0.971447837622666	0.971447837622666	0	0	0	0	0	0	0	0	0.971447837622666	0	0	0.971447837622666	0	0	0
CNSTM-070-C_GCGCAGTTCGATAGAA-1	ndGBM-01	C2	Glioma	0	0	0	0.781282984358385	0	0	0	0	0	0	0	0	0	0	0	0.781282984358385	0	0	0	0	0	0	1.2144811120352	0	0	0	0	0	0	0	0	0	0	0	0	0	0	0	0	0	0	0	0.781282984358385	0	0	0
CNSTM-070-C_GCGCCAACACACATGT-1	ndGBM-01	C2	Glioma	1.19630442818331	1.19630442818331	1.19630442818331	0	0	0	0	0	0	0	0	0	0	0	0	0	0	0	0	0	0	0	4.45888563284021	0	0	3.35670330724919	0	0	0	0	0	0	0	0	0	0	0	0	0	0	0	0	1.19630442818331	0	0	0
CNSTM-070-C_GCTTCCACACATCCGG-1	ndGBM-01	C2	Glioma	0	0	0	0	0	0	0	0	0	0	0	0	0	0	0	0	0	0	0	0	0	0	3.25067444751332	0	0	2.59554347178584	0	0	0	0	0	0	0	0	0	0	0	0	0	0	0	0	0	0	0	0
CNSTM-070-C_GGACATTGTAGTAGTA-1	ndGBM-01	C2	Glioma	0	0	0	0.822204292789547	0	0	0	0	0	0	0	0	1.2672350011039	0	0	1.2672350011039	0	0	0	0	0	0	3.36940479386129	0	0	1.80862327528006	0	0.822204292789547	0	0.822204292789547	0	0	0	0	0	0	0	0	0	0	0	0	0	0	0	0
CNSTM-070-C_GGCGTGTGTTCACGGC-1	ndGBM-01	C2	Glioma	0	0	0	0.701346851950654	0	0.701346851950654	0	0	0	0	0	0	0.701346851950654	0.701346851950654	0	1.10953031058751	0	0	0	0	0	0	4.00501665617617	2.21175561001049	0	3.82263507957566	0	0	0	0	0	0	0	0	0	0	0	0.701346851950654	0	0	0.701346851950654	0	0	0	0	0
CNSTM-070-C_GGGAATGGTCAGAGGT-1	ndGBM-01	C2	Glioma	0	0	0	0	0	0	0	0	0	0	0	0.88738723708923	0	0	0	0	0	0	0	0	0.88738723708923	0	3.04465850232711	0	0.88738723708923	2.52012934262825	0	0	0	0.88738723708923	0	0	0	0	0	0	0	0	0.88738723708923	0	0	0	0	0	0	0
CNSTM-070-C_GGGACCTGTTCGGGCT-1	ndGBM-01	C2	Glioma	0	0	0	1.36623469144535	0	0	0	0	0	0	0	0	1.36623469144535	0	1.36623469144535	0	0	0	0	0	0	0	2.27846474653471	0	0	2.27846474653471	0	0	0	0	0	0	0	0	0	0	0	0	0	1.36623469144535	0	0	1.36623469144535	0	0	0
CNSTM-070-C_GGGAGATGTATTCTCT-1	ndGBM-01	C2	Glioma	0	0	0	0.538550450500036	0	0	0	0	0	0	0	0.538550450500036	0.538550450500036	0	0	0.886673419180272	0	0	0	0	0	0	2.45982970243956	0	0	2.67806533593607	0	0	0	0	0	0	0	0	0	0	0	0	0	0	0	0	0	0	0	0
CNSTM-070-C_GTAACTGGTCCGAACC-1	ndGBM-01	C2	Glioma	0	0	1.12299374635269	0.711488777223892	0	0.711488777223892	0	0	0	0	0	0	1.12299374635269	0.711488777223892	0.711488777223892	1.41368212420004	0.711488777223892	0	0	0.711488777223892	0.711488777223892	0	3.03029850800894	0	0	3.03029850800894	0	0	0	0	0.711488777223892	0	0	0.711488777223892	0	0	0	0	0	0	0.711488777223892	0	0	0	0	0
CNSTM-070-C_GTAGTCAGTATCACCA-1	ndGBM-01	C5	Oligo	0	0	0	0	0	0	0	0	0	0	2.32512220051582	0	0	0	0	0	0	0	0	0	0	0	0	0	0	0	0	0	0	0	0	0	0	0	0	0	0	0	0	0	0	0	0	0	0	0
CNSTM-070-C_GTATCTTCATCCGTGG-1	ndGBM-01	C9	Glioma	0	0	0	0	0	0	0	0	0	0	0	0	1.28435304846867	0	0	0	0	0	0	0	0	0	1.82851888617573	0	0	0	0	0	0	0	0	0	0	0	0	0	0	0	0	0	0	0	0	0	0	0
CNSTM-070-C_GTCACGGTCAGTTGAC-1	ndGBM-01	C2	Glioma	0	0	0	0	0	0	0	0	0	0	0	1.1010180636857	0	0	0	0	0	0	0	0	0	0	3.93536153759168	0	0	1.61232414870373	1.1010180636857	0	0	0	0	0	0	0	0	0	0	0	0	0	0	0	0	0	0	0
CNSTM-070-C_GTCATTTTCCAAATGC-1	ndGBM-01	C3	TCells	0	0	0	0	0	0	0	0	0	0	0	0	0	0	0	0	0	0	0	0	0	0	0	0	0	0	0	0	0	0	0	0	0	0	0	0	0	0	0	0	0	0	0	0	0	0
CNSTM-070-C_GTGCGGTCAAGCGCTC-1	ndGBM-01	C2	Glioma	0	0	0	0	0	0	0	0	0	0	0	0	0	0	0	0.946062133944738	0	0	0	0	0	0	2.81872507217933	0	0	3.06722084652499	0	0	0	0	0	0	0.946062133944738	0	0	0	0	0	0	0	0	0	0	0	0	0.946062133944738
CNSTM-070-C_GTGGGTCTCATTCACT-1	ndGBM-01	C2	Glioma	0	0	1.0921213399278	0	0	0	0	0	0	0	0	0	1.0921213399278	0	0	0	0	0	0	0	0	0	3.12616792069372	0	0	1.60164370269758	0	0	0	0	0	0	0	0	0	0	0	1.0921213399278	0	0	0	0	0	0	0	0
CNSTM-070-C_GTTCGGGCAGCTGTGC-1	ndGBM-01	C2	Glioma	0	0.878407522625397	0	0.878407522625397	0	0	0	0	0	0	0	0	0	0	0	0	0	0	0	0	0	0	0.878407522625397	0	0	2.50605703417821	0	0	0	0	0.878407522625397	0	0	0	0	0	0	0.878407522625397	0	0	0	0	0	0	0	0
CNSTM-070-C_TACTCGCAGAAACCAT-1	ndGBM-01	C2	Glioma	0	0	0	1.05940665267218	0	0	0	0	0	0	0	0	0	0	1.05940665267218	0	0	0	0	1.05940665267218	0	0	1.05940665267218	0	0	1.05940665267218	0	0	0	0	0	0	1.05940665267218	0	0	0	0	0	1.05940665267218	1.05940665267218	0	0	0	0	0	0
CNSTM-070-C_TATCAGGTCCTCATTA-1	ndGBM-01	C2	Glioma	0	0	0	0	0	0	0	0	0	0	0	0	0	0	0	1.28738379373579	0	0	0	0	0	0	3.30442758519428	0	0	2.44175376666954	0	0	0	0	0	0	0	0	0	0	0	0	0	0	0	0	0	0	0	0
CNSTM-070-C_TATCTCATCGTACGGC-1	ndGBM-01	C9	Glioma	0	0	0	0	0	0	0	0	0	0	0	0	0	0	0	0	0	0	0	0	0	0	2.39553498265798	0	0	1.0968819541488	0	0	0	0	1.0968819541488	0	0	0	0	0	0	0	0	0	1.0968819541488	0	0	0	0	0
CNSTM-070-C_TCACGAAAGATGTAAC-1	ndGBM-01	C2	Glioma	0	0	0	0	0	0	0	0	0	0	0	1.14391620297351	0	1.14391620297351	0	0	1.14391620297351	0	0	0	0	0	2.25718489830484	0	0	2.77091620136152	0	0	0	0	0	0	0	0	0	0	0	0	0	0	0	0	0	0	0	0
CNSTM-070-C_TCAGGATTCCTAGGGC-1	ndGBM-01	C2	Glioma	0	0	0	0	0	0	0	0	0	0	0	0	0	0	0.765569484193791	0	0	0	0	0	0	0	2.83925737038806	0	0	1.72292268664637	0	0	0.765569484193791	0.765569484193791	0	0	0	0	0	0	0	0	0	0	0	0	0.765569484193791	0	0	0
CNSTM-070-C_TCATTTGTCTGAAAGA-1	ndGBM-01	C2	Glioma	0	1.2727599991359	0	0	0	0	0	0	0	0	0	0	0	0	0	0	0	0	0	0	0	0	3.67782890384541	0	0	3.1837147266401	0	0	0	0	0	0	0	0	0	0	0	0	0	0	1.2727599991359	0	1.2727599991359	0	0	0
CNSTM-070-C_TCGGTAATCGGATGGA-1	ndGBM-01	C2	Glioma	0	0	0	0	0	0	0	0	0	0	0	0	1.21966859190947	0	0	0	0	0	0	0	0	0	2.09902308259877	0	0	2.09902308259877	0	0	0	0	0	0	0	0	0	0	0	0	0	0	0	0	0	0	0	1.21966859190947
CNSTM-070-C_TCGTACCAGCTAGTGG-1	ndGBM-01	C9	Glioma	0	0	0.922333046330118	1.71297859137494	0	0	0	0	0	0	0	0	0.922333046330118	0.922333046330118	0	0.922333046330118	0	0	0	0	0.922333046330118	0	2.68350909218609	0	0	2.57423016653601	0	0	0	0	0	0	0	0	0	0	0	0.922333046330118	0	0	0.922333046330118	0	0	0	0	0
CNSTM-070-C_TCTGAGAGTCGCGGTT-1	ndGBM-01	C2	Glioma	0	0.487438691067837	0.487438691067837	0.813718063017762	0	0.487438691067837	0	0	0	0	0	0	0.813718063017762	0.487438691067837	0	0.813718063017762	0	0	0	0	0	0	2.88813587099488	0	0	1.42086570518498	0	0	0	0.487438691067837	0.487438691067837	0	0	0.813718063017762	0	0	0	0.487438691067837	0	0.487438691067837	0	0	0	0	0	0
CNSTM-070-C_TCTGAGATCATCATTC-1	ndGBM-01	C2	Glioma	0	0	0	0	0	0	0	0	0	0	0	0	0	0	0	0	0	0	0	0	0	0	3.09832596629419	0	0	1.95245287211938	0	0	0	0	0	0	0	0	0	0	0	0	0	0	0	0	0	0	0	0
CNSTM-070-C_TCTTTCCAGGCTAGAC-1	ndGBM-01	C2	Glioma	0	0	0	0	0	0	0	0	0	0	0	0.957089626993839	0	0	0	0.957089626993839	0.957089626993839	0	0	0	0	0	3.08435581410997	0	0	2.83562602688454	0	0.957089626993839	0	0	0	0	0	0	0	0	0	0	0	0	1.43703809804781	0	0.957089626993839	0	0	0
CNSTM-070-C_TCTTTCCGTAGTAGTA-1	ndGBM-01	C2	Glioma	0	0	0	0.863783459246928	0	0	0	0	0	0	0	0	0	0	0.863783459246928	0	0	0	0	0	0	0	2.68928764745098	0	0	1.63244239911278	0	0	0	0.863783459246928	0	0	0	0	0	0	0	0	0	0	0	0	0.863783459246928	0	0	0
CNSTM-070-C_TGACGGCAGCCACCTG-1	ndGBM-01	C2	Glioma	0	0	0	0	0.868653908163388	0	0	0	0	0	0	0.868653908163388	0	0	0	0.868653908163388	0	0	0	0	0	0	3.87215473243877	0	0	3.40311887742543	0	0	0	0	0	0	0	0	0	0	0	0	0	0.868653908163388	0	0	0	0	0	0
CNSTM-070-C_TGACGGCCACAACTGT-1	ndGBM-01	C11	BCells	0	0	0	0	0	0	0	0	0	0	0	0	0	0	0	0	0	0	0	0	0	0	0	0	0	0	1.41588345537646	0	0	0	0	0	0	0	0	0	0	0	0	0	1.41588345537646	0	0	0	0	0
CNSTM-070-C_TGACTAGTCTCCGGTT-1	ndGBM-01	C2	Glioma	0	0	0	0	0	0	0	0	0	0	0	0	0.89897720876155	0.89897720876155	1.36460521117742	0	0	0	0	0	0	0	2.27650108593619	0	0	1.92108378759048	0	0	0	0	0	0	0	0	0	0	0	0	0	1.36460521117742	0	0	0	0	0	0
CNSTM-070-C_TGCCAAAGTAGCGTCC-1	ndGBM-01	C2	Glioma	0	0	0	0	0	0	0	0	0	0	0	0	0	0	0	0	0	0	0	0	0	0	0.914464630092924	0	0	0	0	0	0	0	0	0	0	0	0	0	0	0	0	0	0.914464630092924	0	0	0	0	0
CNSTM-070-C_TGCGGGTGTCTCTTAT-1	ndGBM-01	C2	Glioma	0.574825080967725	0	0	0	0	0	0	0	0	0	0	0	0.574825080967725	0	1.20311016249027	0	0	0	0	0	0	0	3.49193980288219	0	0.574825080967725	2.93740657829758	0	0	0	0	0	0	0	0	0	0	0	0	0	0.574825080967725	0	0	0	0	0	0
CNSTM-070-C_TGCGTGGGTTCCACGG-1	ndGBM-01	C5	Oligo	0	0	0	0	0	0	0	0	0	0	2.46408199502328	0	0	0	0	0	0	0	0	0	0	1.30513095401268	0	0	0	0	0	0	0	0	0	0	0	0	1.30513095401268	0	0	0	0	0	0	0	0	0	0	0
CNSTM-070-C_TGCTACCTCTTGTATC-1	ndGBM-01	C2	Glioma	0.603496185159205	0	0	0.977197978595623	0	0	0	0	0	0	0	0	0.977197978595623	0	0.603496185159205	0.603496185159205	0	0	0	0	0	0	3.45488080278292	0.603496185159205	0	2.91226961237673	0	0	0	0.603496185159205	0.603496185159205	0	0	0.977197978595623	0	0	0	0	0	0	0.603496185159205	0	0	0	0	0
CNSTM-070-C_TGGCTGGTCCTTTCTC-1	ndGBM-01	C2	Glioma	1.03515443894227	0	0	0	0	0	0	0	0	0	0	0	1.53279054758662	1.03515443894227	0	0	0	0	0	0	1.03515443894227	0	3.40281795115103	1.03515443894227	0	2.9525851985587	0	0	0	0	0	0	0	0	0	0	0	0	0	0	0	0	0	0	0	1.03515443894227
CNSTM-070-C_TGTGGTACACTTCTGC-1	ndGBM-01	C2	Glioma	0	0	0	0	0.90779571539102	0	0	0	0	0	0	0	0	0	0	0	0	0	0	0	0	0	1.93375220300315	0	0	1.93375220300315	0	0	0	0	0	0	0	0	0	0	0	0	0.90779571539102	0	0	0	0	0	0	0
CNSTM-070-C_TGTTCCGAGAGTTGGC-1	ndGBM-01	C11	BCells	0	0	0	0	0	0	0	0	0	0	0	0	0	0	0	0	0	0	0	0	0	0	0.935256857278141	0	0	0.573199626172146	0	0	0	0	0	0	0	0	0	0	0	0	0	0	0	0	0	0	0	0
CNSTM-070-C_TTAGGACCAACCGCCA-1	ndGBM-01	C2	Glioma	0	0.851433420560502	0	0.851433420560502	0	0	0	0	0	0	0	0	0	0	0	0	0	0	0	0	0	0	2.75830167802889	0	0	1.61522291972944	0	0	0	0.851433420560502	0	0	0.851433420560502	0	0	0	0	0	0	0.851433420560502	0.851433420560502	0	0.851433420560502	0	0	0
CNSTM-070-C_TTATGCTCAACACCCG-1	ndGBM-01	C2	Glioma	0	0.624535263228375	0	1.006042156977	0	0	0	0	0	0	0	0	1.006042156977	0	0	0	0	0	0	0	0	0	3.0826926907926	0	0	0.624535263228375	0	0	0	0.624535263228375	0	0	0	0	0	0	0	0	0	0	0	0	0.624535263228375	0	0	0
CNSTM-070-C_TTCGAAGTCACAGGCC-1	ndGBM-01	C2	Glioma	0	0	0	0	0	0	0	0	0	0	0	0	0	1.21198873798719	0	0	0	0	0	0	0	0	2.08945145896811	0	0	1.74402491952126	0	0	0	0	0	0	1.21198873798719	0	0	0	0	0	0	1.74402491952126	0	0	1.21198873798719	0	0	0
CNSTM-070-C_TTCTCAAAGATGCCTT-1	ndGBM-01	C3	TCells	0	0	0	1.07861946280794	0	0	0	0	0	0	0	0	0	0	0	0	0	0	0	0	0	0	0	0	0	1.07861946280794	0	0	0	0	0	0	0	0	0	0	0	0	0	0	0	0	0	0	0	0
CNSTM-070-C_TTGGCAACAGGTTTCA-1	ndGBM-01	C2	Glioma	0	0	0	1.29330230698421	0	0	0	0	0	0	0	1.29330230698421	1.29330230698421	0	0	0	0	0	0	0	0	0	4.35284606689637	1.29330230698421	0	4.35284606689637	0	0	0	0	0	0	0	0	0	0	0	0	0	0	0	0	0	0	0	0
CNSTM-070-C_TTTCCTCCATGCTGGC-1	ndGBM-01	C2	Glioma	0	0	0	0	0	0	0	0	0	0	0	0	0	0	0	0	0	0	0	1.63570691079478	0	0	3.39891469289231	0	0	3.58715746265259	0	0	0	0	0	0	0	0	0	0	0	0	0	0	0	0	1.12055076221281	0	0	0
CNSTM-070-D_AACCGCGAGTTTAGGA-1	ndGBM-01	C2	Glioma	0	0	0	0	0	1.19678769982568	0	0	0	0	0	0	0	0	0	0	0	0	0	0	0	0	4.45957021929679	0	0	4.48593401652205	0	0	0	1.19678769982568	0	0	0	0	0	0	0	0	0	0	1.19678769982568	0	0	0	0	0
CNSTM-070-D_AACTGGTGTCACTGGC-1	ndGBM-01	C2	Glioma	1.16549353808725	0	0	0	0	0	0	0	0	0	0	0	0	0	0	1.16549353808725	0	0	0	0	0	0	1.16549353808725	0	0	1.68917491877546	0	0	0	1.16549353808725	0	0	0	0	0	0	0	0	0	0	0	0	0	0	0	0
CNSTM-070-D_AAGGCAGGTGGGTATG-1	ndGBM-01	C2	Glioma	0	1.0558489128125	1.0558489128125	1.0558489128125	0	0	0	0	0	0	0	0	0	0	0	1.55789795417416	0	0	0	0	0	0	4.27982420106066	0	0	1.8905850893891	0	0	0	0	0	0	0	0	0	0	0	0	0	0	0	0	1.55789795417416	0	0	0
CNSTM-070-D_AATCCAGGTGACGGTA-1	ndGBM-01	C1	Myeloid	0	0	0	0	0	0	0	0	0	0	0	0	0	0	0	0	0	0	0	0	0	2.37613675436323	0	0	0	0	0	0	0	0	0	0	0	0	0	0	0	0	1.23570701022405	0	0	0	0	0	0	0
CNSTM-070-D_ACACCGGGTTCCCGAG-1	ndGBM-01	C2	Glioma	0	1.29349425595402	0	0	0	0	0	0	0	0	0	0	0	0	0	0	0	0	0	0	0	0	3.88401538044124	0	0	4.24539141276624	1.29349425595402	0	0	0	0	0	0	0	0	0	0	0	1.29349425595402	0	1.29349425595402	0	0	0	0	0
CNSTM-070-D_ACATCAGGTCACAAGG-1	ndGBM-01	C2	Glioma	0	0.596522709487693	0	0.967587289431451	0	0	0	0	0	0	0	0	0	0	0.596522709487693	0	0	0	0	0.596522709487693	0	0	1.45001420410908	0	0	0.967587289431451	0	0	0	0	0	0	0	0	0	0	0	0	0.596522709487693	0.596522709487693	0.596522709487693	0	0	0	0	0
CNSTM-070-D_ACATCAGTCGTAGATC-1	ndGBM-01	C2	Glioma	0	0	0	0	0	0	0	0	0	0	0	0	0	0	1.10048244684075	1.94831399636671	0	0	0	0	0	0	3.13817639672064	1.10048244684075	0	1.94831399636671	0	0	0	0	0	0	0	0	0	0	0	0	1.10048244684075	0	0	0	0	0	0	0
CNSTM-070-D_ACCCACTGTCGCGGTT-1	ndGBM-01	C8	Pericytes	0	1.40233118590103	0	0	0	0	0	0	0	0	0	0	0	0	0	1.40233118590103	0	0.703866921487473	0	3.19850006370236	0	1.11287989157096	1.11287989157096	0	2.32179865052252	0	1.11287989157096	3.70967760165162	0	0.703866921487473	0	0	0	1.40233118590103	0	0.703866921487473	0	0.703866921487473	0	0	0	0	0.703866921487473	0	0.703866921487473	1.80956239126877
CNSTM-070-D_ACGGGTCAGCTGTCTA-1	ndGBM-01	C2	Glioma	0	0	0	0	0	0	0	0	0	0	0	0	0	0	0.986383833041379	0	0	0	0	0	0	0	1.79915874072547	0	0	1.47316910526803	0	0.986383833041379	0	0	0	0	0	0	0	0	0	0	0	0	0	0	0	0	0	0
CNSTM-070-D_ACTTGTTGTACCCAAT-1	ndGBM-01	C9	Glioma	0.515699347668114	0	0.515699347668114	0	0	0	0	0	0	0	0	0	0	0	0	0	0.515699347668114	0	0	0	0	0.515699347668114	2.34634655143386	0	0	1.30812670798253	0	0	0	0	0	0	0	0.854253073592661	0	0	0	0	0	0	0	0	0.515699347668114	0	0	0
CNSTM-070-D_AGACGTTTCACCTTAT-1	ndGBM-01	C2	Glioma	0	0.976372039989517	0	0	0	0.976372039989517	0	0	0	0	0	0	0	0	0	0	0	0	0	0	0	0	1.46084844069836	0	0	1.7858120927399	0	0	0	0	0	0	0	0	0	0	0	0	0	0.976372039989517	0	0	0	0	0	0
CNSTM-070-D_AGCATACAGGCAAAGA-1	ndGBM-01	C2	Glioma	0.776434888376809	0	0.776434888376809	0.776434888376809	0	0.776434888376809	0	0	0	0	0	0	0.776434888376809	0	0	0	0	0	0	0	0	0	2.0847093326147	0	0	1.9269522353107	0	0.776434888376809	0	0	0	0	0	0	0	0	0	0	0	0	0.776434888376809	0	0	0	0	0
CNSTM-070-D_AGCGTCGGTGTGGCTC-1	ndGBM-01	C2	Glioma	0	0	0	0	0	0	0	0	0	0	0	0	0	0	0	0	0	0	0	0	0	0	1.28909573089532	0	0	2.64953899874875	0	0	0	0	0	0	0	0	0	0	0	0	0	0	0	0	0	0	0	0
CNSTM-070-D_AGCTTGAGTGACAAAT-1	ndGBM-01	C5	Oligo	0	0	0	0	0	0	0	0	0	0	1.08884194424419	0	0	0	1.08884194424419	0	0	0	0	0	0	0	1.59770199151674	0	0	1.59770199151674	0	0	0	0	1.08884194424419	0	0	0	0	0	0	0	1.08884194424419	0	0	0	1.08884194424419	0	0	0
CNSTM-070-D_AGGGATGCAAGGTTTC-1	ndGBM-01	C2	Glioma	0	0	0	0	0	0	0	0	0	0	0	0	0	0	0	0	0	0	0	0	0	0	2.15363791162367	0	0	2.78700261985844	0	0	0	0	0	0	0	0	0	0	0	0	0	0	0	0	0	0	0	0
CNSTM-070-D_AGGGTGACATTCGACA-1	ndGBM-01	C2	Glioma	0	0	0	0	0	0	0	0	0	0	0	0	0	0	0	0	0	0	0	0	0	0	0	0	0	2.71235409996139	0	0	0	0	0	0	0	0	0	0	0	0	0	0	0	0	0	0	0	0
CNSTM-070-D_ATCTACTCAGAGCCAA-1	ndGBM-01	C2	Glioma	0	0	0	0	0	0	0	0	0	0	0	0	0	0	0	0	0	0	0	0	0	0	0	0	0	0	0	0	0	0	0	0	0	1.80606827324287	0	0	0	0	0	0	0	0	1.26504015021883	0	0	0
CNSTM-070-D_ATCTACTTCACGCATA-1	ndGBM-01	C1	Myeloid	0	0.81336847720347	0	0.81336847720347	0	0	0	0	0	0	0	0	0	0	0	0	0	0	0	0	0	1.25589678491154	1.56160773930319	0	0	1.7954146349079	0	0	0	0	0	0	0.81336847720347	0	0	0	0	0	0	0.81336847720347	0.81336847720347	0	0	0	0	0
CNSTM-070-D_ATTGGTGAGCTAACAA-1	ndGBM-01	C2	Glioma	0	0	0	0	0	0	0	0	0	0	0	0	0	0	0	0	0	0	0	0	0	0	1.29870146197969	0	0	4.04226562265321	0	0	0	0	0	0	0	0	0	0	0	0	0	1.29870146197969	0	0	0	0	0	0
CNSTM-070-D_CAAGGCCTCCTCGCAT-1	ndGBM-01	C8	Pericytes	0.981454683015227	0.981454683015227	0	0	1.79259328900454	0	0.981454683015227	0	2.66351855748331	0	1.79259328900454	0	0	0	0	2.53989542090693	0	0	0	3.37969093465348	0	0	2.23448557324333	0	2.03775198430466	0	0.981454683015227	5.06147725764258	0.981454683015227	1.46710677326493	0	0.981454683015227	0	1.79259328900454	0	1.46710677326493	0	0	0	0	0	0	1.46710677326493	3.58449166062611	0	2.03775198430466
CNSTM-070-D_CACCACTGTTGACGTT-1	ndGBM-01	C2	Glioma	0	0	1.20441632024726	0	0	0	0	0	0	0	0	0	0	0	0	0	0	1.20441632024726	0	0	0	0	1.73512281840969	0	0	3.86485258876385	0	0	0	0	0	0	0	0	0	0	0	0	0	1.20441632024726	0	0	0	0	0	0
CNSTM-070-D_CACCTTGTCTTCAACT-1	ndGBM-01	C2	Glioma	0	0	0	0	0	0	0	0	0	0	0	0	0	0	0	0	0	0	0	0	0	0	1.29483971295302	0	0	1.29483971295302	0	0	0	0	0	0	0	0	0	0	0	0	0	0	1.29483971295302	0	1.29483971295302	0	0	0
CNSTM-070-D_CAGTCCTTCAATACCG-1	ndGBM-01	C2	Glioma	0	1.08389841312397	0	0	0	0	0	0	0	0	0	0	0	0	0	0	0	0	0	0	1.08389841312397	0	4.24084251560049	0	0	3.69196545433643	0	0	0	0	0	0	0	0	0	0	0	1.08389841312397	0	0	1.08389841312397	0	0	0	0	0
CNSTM-070-D_CATCGGGCAGTCGTGC-1	ndGBM-01	C10	Endo	0	0.919784921826075	0	0	0.919784921826075	0	0	0	0.919784921826075	0	0	0	0	0	0	0	0	0	0	1.70950987568117	0	0	0.919784921826075	0.919784921826075	0	0	0	4.03995486333733	0	1.39066019417414	0	0.919784921826075	0	0	0	0	0.919784921826075	0	0	0	0	0	0	3.86642448364355	0	1.39066019417414
CNSTM-070-D_CCATGTCAGCTACCTA-1	ndGBM-01	C9	Glioma	0	0	0	0	0	0	0	0	0	0	0	0	0	0	0	0	0	0	0	0	0	0	1.17950375313718	0	0	1.17950375313718	0	0	0	0	0	0	0	0	0	0	0	0	0	0	0	0	0	0	0	0
CNSTM-070-D_CCCTCCTCAGTCCTTC-1	ndGBM-01	C2	Glioma	0	0	0	1.20917785230163	0	0	0	0	0	0	0	0	1.74072183545655	0	1.20917785230163	0	0	0	0	0	1.20917785230163	0	2.08594362943213	0	0	1.74072183545655	0	0	0	0	0	0	0	0	0	0	0	0	0	0	0	0	1.20917785230163	0	0	0
CNSTM-070-D_CCGTTCAGTCCCTTGT-1	ndGBM-01	C2	Glioma	0	0	0	0	0	1.26513143080853	0	0	0	0	0	0	0	0	0.820563321457368	0	0	0	0	0	0	0	3.06097995752182	0	0	1.99590993448588	0	0	0	0	0	0	0	0	0	0	0	0	0	0	0.820563321457368	0	1.26513143080853	0	0	0
CNSTM-070-D_CCTAAAGGTACTTCTT-1	ndGBM-01	C2	Glioma	0	0.959467439802197	0	1.43998012138993	0	1.43998012138993	0	0	0	0	0	0	0	0	0	0	0	0	0	0	0	0	3.01178629032515	0	0	3.22504035989753	0	0	0	0.959467439802197	0	0	0	0	0	0	0	0	0	0	0	0	0.959467439802197	0	0	0
CNSTM-070-D_CCTACCAAGTCCCACG-1	ndGBM-01	C1	Myeloid	0	0	1.08415737206904	0	0	0	0	0	0	0	0	0	0	0	0	0	0	0	0	0	0	0	1.92728658596473	3.11468878871136	1.92728658596473	1.92728658596473	0	0	0	0	0	0	0	0	0	0	0	0	0	0	1.08415737206904	0	0	0	0	0
CNSTM-070-D_CCTTACGAGCTGTTCA-1	ndGBM-01	C2	Glioma	0	0	0	0	0	0	0	0	0	0	0	0	0	0	0	1.29947695644132	0	0	0	0	0	0	2.19746164949617	1.29947695644132	0	2.45697961764576	0	0	0	1.29947695644132	0	0	0	0	0	0	0	1.29947695644132	0	0	0	0	0	0	0	0
CNSTM-070-D_CGGAGCTCAATGGTCT-1	ndGBM-01	C2	Glioma	0	0	0	0	0	0	0	0	0	0	0	0	0	0	0	0	0	0	0	0	0	0	1.99541556441968	0	0	1.83992231720536	0	0	0	0	0	0	0	0	0	0	0	0	0	0.722322331288123	0.722322331288123	0	0.722322331288123	0	0	0
CNSTM-070-D_CGTGTAAAGACGCAAC-1	ndGBM-01	C2	Glioma	0	0.916530799094129	0	0	0	0	0	0	0	0	0	0	0	0	0	0	0	0	0	0	0	0	2.56531866777872	0.916530799094129	0	3.02080545378021	0	0	0	0	0	0	0	0	0	0	0	0.916530799094129	0	0	0	0	0.916530799094129	0	0	0
CNSTM-070-D_CTAATGGAGCTAGGCA-1	ndGBM-01	C8	Pericytes	0	1.68648043988057	0	0	0	0	0	0	0	0	0	0	1.16321956431772	0	0	0	0	0	0	2.86229517162776	0	0	1.16321956431772	0	0.741989729548269	0.741989729548269	0	4.65881001004871	0	1.68648043988057	0	0	0.741989729548269	1.16321956431772	0	0	0	0	0	0	0	0	0	0	0	0.741989729548269
CNSTM-070-D_CTAGAGTTCTCAACTT-1	ndGBM-01	C2	Glioma	0	0	0	1.23588018145662	0	0	0	0	0	0	0	0	0	0	0	0	0	0	0	0	0	0	3.02194811568488	0	0	2.37635818765399	0	0	0	0	0	0	0	0	0	0	0	0	0	0	0	0	0	0	0	0
CNSTM-070-D_CTCACACCAGCCACCA-1	ndGBM-01	C2	Glioma	0	0	0.680684431548584	0	0	0	0	0	0	0	0	0	0.680684431548584	0	0	0.680684431548584	0	0	0	0	0	0	2.17496004419896	0	0	2.86669909395816	0	0	0	0	0	0	0.680684431548584	0	0	0	0	0.680684431548584	0.680684431548584	0	0	0	0.680684431548584	0	0	0
CNSTM-070-D_CTCCTAGCACCGAAAG-1	ndGBM-01	C2	Glioma	0	1.22643602389933	0	0	0	0	0	0	0	0	0	0	0	0	0	0	1.22643602389933	0	0	0	0	0	0	0	0	1.76097651803789	0	0	0	0	0	0	0	0	0	0	0	0	0	1.76097651803789	0	0	0	0	0	0
CNSTM-070-D_CTCGAAATCTGCAGTA-1	ndGBM-01	C2	Glioma	0	0	0	1.65597526595256	0	1.1375422634662	0	0	0	0	0	0	0	0	1.1375422634662	0	1.1375422634662	0	0	0	0	0	1.65597526595256	1.1375422634662	0	1.65597526595256	0	0	0	0	0	0	1.1375422634662	0	0	0	0	0	0	0	1.1375422634662	0	1.65597526595256	0	0	0
CNSTM-070-D_CTCGTACTCACGCGGT-1	ndGBM-01	C2	Glioma	0	0	0	0	0	0	0	0	0	0	0	0	0	0	0	0	0	0	0	0	0	1.21581507902271	1.74851866290355	0	0	2.72380894007626	0	0	0	0	0	0	0	0	0	0	0	0	0	1.21581507902271	0	0	0	0	0	0
CNSTM-070-D_CTCTGGTAGGCGTACA-1	ndGBM-01	C2	Glioma	0	0	0	0.979788778461507	0	0	0	0	0	0	0	0	0	0	0	0	0	0	0	0	0	0	2.87010868073789	0	0	2.66103882001627	0	0	0	0	0	0	0	0	0	0	0	0	0	0	0.979788778461507	0	0	0	0	0
CNSTM-070-D_GAACATCCAAACTGTC-1	ndGBM-01	C2	Glioma	0	0	0.693998265744864	0.693998265744864	0	0	0	0	0	0	0	0	0	0	0	0	0	0	0	0	0	0	3.22050926919585	0	0	2.08093046573827	0	0	0	0	0	0	0	0	0	0	0	0	0	0	0.693998265744864	0	0	0	0	0
CNSTM-070-D_GACTACAAGTACGATA-1	ndGBM-01	C1	Myeloid	0	0	0	0	0	0	0	0	0	0	0	0	0	0	0	0	0	0	0	0	1.19133600839301	1.19133600839301	0	0	0	0	0	0	0	0	0	0	0	0	0	0	0	0	0	0	0	0	0	0	0	0
CNSTM-070-D_GACTACAAGTGACTCT-1	ndGBM-01	C2	Glioma	0	0	0	0	0	0	0	0	0	0	0	0	0	0	0	0	0	0	0	0	0	0	5.19962573643423	0	0	4.29891249002154	0	0	0	0	0	0	0	0	0	0	0	1.30552294977788	0	0	0	0	0	0	0	0
CNSTM-070-D_GATGAAACATATGGTC-1	ndGBM-01	C10	Endo	0	0	0	0	0	0.912676036158041	0	0	0	0	0	0	0.912676036158041	0	0	0	0	0	0	0	0	0	1.94074228925805	2.43684121175878	0	1.94074228925805	0	2.55938286158737	0	0	0	0	0	0.912676036158041	0	0	0	0	0	0	0.912676036158041	0	0.912676036158041	0.912676036158041	0	0
CNSTM-070-D_GCAAACTGTGTCGCTG-1	ndGBM-01	C2	Glioma	0	0	0	0	0	0	0	0	0	0	0	0	0.795282574001593	0	0	0	0	0	0	0	0	0	2.74603951178205	0	0.795282574001593	2.25186719100801	0	0	0	0	0	0	0	0.795282574001593	0	0	0	0	0	0	0	0	0	0	0	0
CNSTM-070-D_GCACTCTGTATCGCAT-1	ndGBM-01	C2	Glioma	0	0	0	0	0	0	0	0	0	0	0	0	0	0	0	1.21348278607822	0	0	0	0	0	0	1.21348278607822	1.74577992111071	1.21348278607822	3.10398830932237	0	0	0	0	0	1.21348278607822	0	0	0	0	0	0	0	0	0	0	0	0	0	0
CNSTM-070-D_GCTGCGATCACTTCAT-1	ndGBM-01	C1	Myeloid	0	0	0	0	0	0	0	0	0	0	0	0	0	1.15362686341201	0	0	0	0	0	0	0	1.67510131595035	0	0	0	0	0	0	0	0	0	0	0	0	0	0	0	0	0	0	0	0	1.15362686341201	0	0	0
CNSTM-070-D_GGAAAGCTCTAACTGG-1	ndGBM-01	C2	Glioma	0	0	0	0	0	0.89915005908709	0	0	0	0	0	0	0	0	0	0	0	0	0	0	0	0	0.89915005908709	0	0	2.27676263379713	0	0	0	0	0	0	0	0	0	0	0	0	0.89915005908709	0.89915005908709	0	0	0.89915005908709	0	0	0.89915005908709
CNSTM-070-D_GGACATTAGGAGTTTA-1	ndGBM-01	C2	Glioma	0	0	0	0	0	0	0	0	0	0	0	0	0	0	0	0	0	0	0	0	0	0	1.02622448069814	1.02622448069814	0	2.93943188320704	0	0	0	1.02622448069814	0	0	0	0	0	0	0	0	0	0	0	0	1.02622448069814	0	0	0
CNSTM-070-D_GGGCATCAGGCAATTA-1	ndGBM-01	C2	Glioma	0.830806487666529	0	0	1.58627307922184	0	0	0.830806487666529	0	0	0	0	0	0	0.830806487666529	0	0	0	0	0	0	0	0	2.17145243451559	0	0.830806487666529	3.38417730610437	0	0	0	0	0	0	0	0	0	0	0	0	0	0	0.830806487666529	0	0	0	0	0.830806487666529
CNSTM-070-D_GTCAAGTTCAGCGACC-1	ndGBM-01	C2	Glioma	0.824355133449976	0	0	0.824355133449976	0	0	0	0	0	0	0	0	0	0	0	0	0	0	0	0	0	0	3.79625138981166	0	0.824355133449976	3.18002584964125	0	0	0	0	0	0	0	0	0	0	0	0	0	0	0.824355133449976	0	0	0	0	0
CNSTM-070-D_GTGCAGCAGCTGATAA-1	ndGBM-01	C2	Glioma	1.29947695644132	0	0	0	0	0	0	0	0	0	0	0	0	0	0	0	0	0	0	0	0	0	2.97917829805219	0	0	3.10633509258161	0	0	0	0	0	0	0	0	0	0	0	0	0	0	1.29947695644132	0	0	0	0	0
CNSTM-070-D_GTGCAGCGTCTCCCTA-1	ndGBM-01	C2	Glioma	0	1.24075123642542	0	0	0	1.24075123642542	0	0	0	0	0	0	0	0	0	0	0	0	0	0	0	0	2.75679354111974	0	0	1.24075123642542	0	0	0	0	0	0	0	0	0	0	0	0	0	0	0	0	1.24075123642542	0	0	0
CNSTM-070-D_GTTCGGGGTAAGGGAA-1	ndGBM-01	C2	Glioma	0	0.74903188060872	0	0.74903188060872	0	0	0	0	0	0	0	0	0	0	0.74903188060872	0	0	0	0	0	0	0	2.49728925097316	0	0.74903188060872	3.19515598014972	0	0	0	0	0	0	0	0	0	0	0	0	0.74903188060872	0	0	0	0.74903188060872	0	0	0
CNSTM-070-D_GTTTCTAAGGCGCTCT-1	ndGBM-01	C2	Glioma	0	0	0	0	0	0	0	0	0	0	0	0	0	0	0	0	0	0	0	0	0	0	1.31143523089555	0	0	3.12201129234711	0	0	0	0	0	0	0	0	0	0	0	0	0	0	1.31143523089555	0	1.31143523089555	0	0	0
CNSTM-070-D_TACCTATTCCACTGGG-1	ndGBM-01	C9	Glioma	0	0.977714955882367	0	0	0	0	0	0	0	0	0	0	0	0.977714955882367	0	0	0	0	0	0	0	0	2.86697506219861	1.78760491402091	0	3.18706506931329	0	0	0	0	0.977714955882367	0.977714955882367	0	0	0	0	0	0	0.977714955882367	0	0	0.977714955882367	0	0	0	0
CNSTM-070-D_TCATTACAGCTAACAA-1	ndGBM-01	C10	Endo	0	0	0	0.974724670116502	0.974724670116502	0	0	0	0	0	0	0	0	0	0	0	0	0	0	1.45881842801217	0	0	0	0	0	2.52996458493571	0	2.65348833757995	0	0	0	0	0	0	0	0	0	0	0	0	0	0	0	0	0	0
CNSTM-070-D_TCGGTAAGTACTCGCG-1	ndGBM-01	C2	Glioma	0	0	0	0	0	0	0	0	0	0	0	0	0	0	0	0	0	0	0	0	0	0	2.34336188875274	1.56160773930319	0	2.1439359234252	0	0	0	1.05891437441574	0	0	0	0	0	0	0	1.05891437441574	0	1.05891437441574	0	0	1.05891437441574	0	0	0
CNSTM-070-D_TCTTTCCGTGTCAATC-1	ndGBM-01	C2	Glioma	0	0	0	0	0	1.31580984694107	0	0	0	0	0	0	0	0	0	0	0	0	0	0	0	0	2.47746861782341	1.86493826954485	0	3.00044021361742	0	0	0	0	0	0	0	0	0	0	0	0	1.31580984694107	0	1.31580984694107	0	0	0	0	0
CNSTM-070-D_TGACAACAGGGCTCTC-1	ndGBM-01	C2	Glioma	0	1.23208297036768	0	1.23208297036768	0	0	0	0	0	0	0	0	0	0	0	0	0	0	0	0	0	0	1.7675908410758	0	0	2.57579923909914	0	0	0	0	0	0	0	0	0	0	0	0	1.23208297036768	0	0	0	1.23208297036768	0	0	0
CNSTM-070-D_TGACTAGCAAGCCGTC-1	ndGBM-01	C2	Glioma	0	0	0	1.19197450625914	0	0	0	0	0	0	0	0	0	0	0	0	0	1.19197450625914	0	0	0	0	0	0	0	0	0	0	0	0	0	0	0	0	0	0	0	1.19197450625914	0	0	0	0	0	0	0	0
CNSTM-070-D_TGATTTCAGGAGCGAG-1	ndGBM-01	C2	Glioma	0	1.30395657230705	0	0	0	0	0	0	0	0	0	0	0	0	0	0	0	0	0	0	0	0	1.85123622105951	0	0	2.2029337810686	0	0	0	1.30395657230705	0	0	0	0	0	0	0	0	0	1.30395657230705	0	0	0	0	0	0
CNSTM-070-D_TGCACCTGTCCTGCTT-1	ndGBM-01	C2	Glioma	0	0	0	0.814278059986013	0	0	0	0	0	0	0	0	0	0.814278059986013	0	0	0	0	0	0	0	0	2.69685429269308	0	0	2.6082632145308	0	0	0	0.814278059986013	0	0	0	0	0	0	0	0	0	0	0	0	0	0	0	0
CNSTM-070-D_TGCCCTACAAGACGTG-1	ndGBM-01	C1	Myeloid	0	0	0	0	0	0	0	0	0	0	0	0	0	0	0	0	0	0	0	0	0	1.42889861031464	0	0	0	0.950518104664234	0	0	0	0	0	0	0	0	0	0	0	0	0	0	0	0	0	0	0	0
CNSTM-070-D_TGGGAAGGTGAACCTT-1	ndGBM-01	C2	Glioma	0	0	0	1.38524527897047	0	0	0	0	0	0	0	0	0	0	0	0.915451554218962	0	0	0	0	0	0.915451554218962	2.44106974617633	0	0	2.13883183490239	0	0	0	0	0	0.915451554218962	0	0	0	0	0	0	0	0	0	0	1.38524527897047	0	0	0
CNSTM-070-D_TGTGTTTGTGAGGGAG-1	ndGBM-01	C2	Glioma	0	1.54110013432138	0	0	1.0419933946686	0	0	0	0	0	0	0	0	0	0	0	0	0	0	0	0	0	2.62785457653871	1.54110013432138	0	1.54110013432138	0	0	0	0	0	0	0	1.0419933946686	0	0	0	0	0	0	0	0	1.54110013432138	0	0	0
CNSTM-070-D_TTAGGCAAGGGTTTCT-1	ndGBM-01	C10	Endo	0	0	0	0	1.15407260179942	0	0	0	0	0	0	0	1.15407260179942	0	0	0	0	0	0	0	0	0	0	0	2.01666727603596	0	0	2.91064538468465	0	0	0	1.15407260179942	1.15407260179942	1.15407260179942	0	0	0	0	0	0	0	0	0	0	1.15407260179942	2.27050857772727
CNSTM-070-D_TTCCCAGCAAATCCGT-1	ndGBM-01	C2	Glioma	0	0	0	1.47278039005436	0	0	0	0	0	0	0	0	0.986067609673315	0.986067609673315	0	0	0	0	0	0	0	0	2.67037451227132	0	0	2.40550565960579	0	0.986067609673315	0	0	0	0	0	0	0	0	0	0.986067609673315	0	0	0	0	0	0	0	0
CNSTM-070-D_TTCTCCTGTGTGACCC-1	ndGBM-01	C2	Glioma	0	0	0	0	0	0	0	0	0	0	0	0	0	0	0	0	0	0	0	0	0	0	0	0	0	1.20786012392969	0	0	0	0	0	0	0	0	0	0	0	0	0	0	1.20786012392969	0	1.20786012392969	0	0	0
CNSTM-070-D_TTTGTCATCTGCAGTA-1	ndGBM-01	C2	Glioma	0	0	0	0	0	0	0	0	0	0	0	0	0	0	0	0	0	0	0	0	0	0	1.29560997417724	2.45211608995816	0	1.29560997417724	0	0	0	0	0	0	0	0	0	0	0	0	0	1.29560997417724	0	0	0	0	0	0
CNSTM-070-F_AAACCTGTCTTGTATC-1	ndGBM-01	C5	Oligo	0	0	0	0	0	0	0	0	0	0	3.29344629525082	0	0	0	0	0	0	0	0	0	0	1.54864191617103	0	0	0	0	0	0	0	0	0	0	0	0	0	0	0	0	0	1.54864191617103	1.54864191617103	0	1.54864191617103	0	0	0
CNSTM-070-F_AAAGATGCATTAGCCA-1	ndGBM-01	C1	Myeloid	0	0	0	0	0	0	0	0	0	0	0	0	0	0	0	0	0	0	0	0	0	3.479376168789	0	0	0	0	0	0	0	0	0	0	0	0	0	0	0	0	0	0	0	0	0	0	0	0
CNSTM-070-F_AAAGCAACAGCTATTG-1	ndGBM-01	C1	Myeloid	0	0	0	0	0	0	0	0	0	0	0	0	0	0	0	0	0	0	0	0	0	2.07734437208911	0	0	0	0	0	0	0	0	0	0	0	0	0	0	0	0	0	0	0	0	0	0	0	0
CNSTM-070-F_AAAGCAACAGCTCCGA-1	ndGBM-01	C5	Oligo	0	0	0	0	0	0	0	0	0	0	1.69677603342272	0	0	0	0	0	0	0	0	0	0	0	0	0	0	0	0	0	0	0	0	0	0	0	0	0	0	0	0	0	0	0	1.69677603342272	0	0	0
CNSTM-070-F_AACTCCCCACGTGAGA-1	ndGBM-01	C8	Pericytes	0	1.98858234946178	0	0	0	0	0	0	0	0	0	0	0	0	0	0	0	0	0	0	0	0	0	0	0	1.98858234946178	0	3.94044255541037	0	0	0	0	0	0	0	0	0	0	0	0	1.98858234946178	0	1.98858234946178	0	0	0
CNSTM-070-F_AACTCCCGTCCGAAGA-1	ndGBM-01	C5	Oligo	0	0	0	0	0	0	0	0	0	0	2.71169779212737	0	0	0	0	0	0	0	0	0	1.20670974417261	1.20670974417261	0	0	0	0	0	0	0	0	0	0	0	0	0	0	0	0	0	0	0	0	2.08286154764409	0	0	0
CNSTM-070-F_AACTGGTTCAGCGACC-1	ndGBM-01	C5	Oligo	0	0	0	0	0	0	0	0	0	0	0	0	0	0	0	0	0	0	0	0	0	0	0	0	0	0	0	0	0	0	0	0	0	0	0	0	0	0	0	0	0	0	0	0	0	0
CNSTM-070-F_AAGTCTGTCTAACCGA-1	ndGBM-01	C1	Myeloid	0	0	0	0	0	0	0	0	0	0	0	0	0	1.32791174714174	0	0	0	0	0	0	0	2.23210549767462	0	0	0	0	0	0	0	0	0	0	0	0	0	0	0	0	0	0	0	0	0	0	0	0
CNSTM-070-F_ACAGCTACACCTCGTT-1	ndGBM-01	C5	Oligo	0	0	0	0	0	0	0	0	0	0	1.86309641273877	0	0	0	0	0	0	0	0	0	0	0	0	0	0	0	0	0	0	0	0	0	0	0	1.86309641273877	0	0	0	0	0	0	0	0	0	0	0
CNSTM-070-F_ACCAGTAGTCCTCCAT-1	ndGBM-01	C1	Myeloid	0	0	0	0	0	0	0	0	0	0	0	0	0	0	0	0	0	0	0	0	0	0	0	0	0	0	0	0	0	0	0	0	0	0	0	0	0	0	0	0	0	0	0	0	0	0
CNSTM-070-F_ACGAGGACAGATCTGT-1	ndGBM-01	C1	Myeloid	0	0	0	0	0	0	0	0	0	0	0	0	0	0	0	0	0	0	0	0	1.50821301969695	2.08409291695351	0	0	0	0	0	0	0	0	0	0	0	0	0	0	0	0	0	0	0	0	0	0	0	0
CNSTM-070-F_ACGATGTCAAGTTGTC-1	ndGBM-01	C5	Oligo	0	0	0	0	0	0	0	0	0	0	1.92795573721486	0	0	0	0	0	0	0	0	0	0	0	0	0	0	0	0	0	0	0	0	0	0	0	0	0	0	0	0	0	0	0	0	0	0	0
CNSTM-070-F_ACGCAGCAGCTGAAAT-1	ndGBM-01	C5	Oligo	0	0	0	0	0	0	0	0	0	0	0	0	0	0	0	0	0	0	0	0	0	0	0	0	0	0	0	0	0	0	0	0	0	0	1.7391728066723	0	0	1.7391728066723	0	0	1.7391728066723	0	0	0	0	0
CNSTM-070-F_ACGGGTCGTTCTGTTT-1	ndGBM-01	C5	Oligo	0	0.53630203105267	0	0	0	0	0	0	0	0	1.78636325008158	0	0.53630203105267	0	0.53630203105267	0.53630203105267	0	0	0	0	0	0	0	0	0	0	0	0.53630203105267	0	0	0	0	0	0	0.53630203105267	0	0	0	0	0	0.53630203105267	0.53630203105267	0	0	0	0
CNSTM-070-F_ACGGGTCTCGCCAGCA-1	ndGBM-01	C5	Oligo	0	0	0	0	0	0	0	0	0	0	0	0	0	0	0	0	0	0	0	0	0	2.40153959170054	0	0	0	0	0	0	0	0	0	0	0	0	0	0	0	0	0	0	0	0	0	0	0	0
CNSTM-070-F_ACTATCTGTTTCCACC-1	ndGBM-01	C5	Oligo	0	0	0	0	0.957682891372449	0	0	0	0.957682891372449	0	2.50467359529438	0	0	0	0	0	0	0	0	0.957682891372449	0	2.00453042114144	0	0	0	0	0	0	0	0	0	0	0	0	0	0	0	0	0	0	0	0	0	0	0	0
CNSTM-070-F_ACTGCTCAGCTCCTTC-1	ndGBM-01	C5	Oligo	0	0	0	0.940126712270923	0	0	0	0	0	0	1.97979015341848	0	0	0	1.41600160862479	0	0	0	0	0	0	0	0	0	0	0	0	0	0	0	0	0	0	0	0.940126712270923	0	0	0.940126712270923	0	0	0	0	0.940126712270923	0	0	0
CNSTM-070-F_ACTTTCAGTACTCGCG-1	ndGBM-01	C5	Oligo	0	0	0	0	0	0	0	0	0	0	2.66538301181338	0	0	0	0	0	0	0.982708128744515	0	0	0	1.46864903036578	0	0	0	0	0	0	0	0	0	0	0	0	0.982708128744515	0	0	0.982708128744515	0	0.982708128744515	0	0	0	0	0	0
CNSTM-070-F_AGCTCTCTCCGTAGTA-1	ndGBM-01	C5	Oligo	0	0	0	1.62628860278596	0	0	0	0	0	0	2.21593015871003	0	0	0	0	0	0	0	0	0	0	2.21593015871003	0	0	0	0	0	0	0	0	0	0	0	0	0	0	0	0	0	0	0	0	0	0	0	0
CNSTM-070-F_AGGCCACCACTACAGT-1	ndGBM-01	C5	Oligo	0	0	0	0	0	0	0	0	0	0	2.70147938648628	0	0	0	0	0	0	0	0	0	0	0	0	0	0	0	0	0	0	0	0	0	0	0	0	0	0	0	0	0	0	0	0	0	0	0
CNSTM-070-F_AGTGTCAAGCCGGTAA-1	ndGBM-01	C1	Myeloid	0	0	0	0	0	0	0	0	0	0	0	0	0	0	0	0	0	0	1.19824013454677	0	0	0	0	0	0	0	0	0	0	0	0	0	0	0	0	0	0	0	0	0	0	0	0	0	0	0
CNSTM-070-F_AGTTGGTTCCCATTAT-1	ndGBM-01	C1	Myeloid	0	0	0	0	0	0	0	0	0	0	0	0	0	0	0	0	0	0	0	0	0	1.60116946017492	0	0	0	0	0	0	0	0	0	0	0	0	0	0	0	0	0	0	0	0	0	0	0	0
CNSTM-070-F_ATCATGGTCTCTAAGG-1	ndGBM-01	C2	Glioma	0	1.38389915039394	0	0	0	0	0	0	0	0	0	0	0	0	0	0	0	0	0	0	0	0	0	0	0	0	0	0	0	0	0	0	0	0	0	0	0	0	0	0	0	0	0	0	0	0
CNSTM-070-F_ATCTACTGTCAACATC-1	ndGBM-01	C2	Glioma	0	0	0	0	0	0	0	0	0	0	0	0	0	0	0	0	0	0	0	0	0	0	1.48851960674535	0	0	2.79955878799327	0	0	0	0	0	0	0	0	0	0	0	0	0	0	0	0	0.99888987353052	0	0	0
CNSTM-070-F_ATGAGGGAGCGATATA-1	ndGBM-01	C5	Oligo	0	0	0	0	0	0	0	0	0	0	2.7143259804111	0	0	0	0	0	0	0	0	0	0	2.7143259804111	0	0	0	0	0	0	0	0	0	0	0	0	0	0	0	0	0	0	0	0	0	0	0	0
CNSTM-070-F_ATGCGATCATCTGGTA-1	ndGBM-01	C5	Oligo	0	0	0	0	0	0	0	0	0	0	2.67675945466412	0	0	0	0	0	0	0	1.70704279903129	0	0	0	0	0	0	0	0	0	0	0	0	0	0	0	0	0	0	0	0	0	0	0	0	0	0	0
CNSTM-070-F_ATGGGAGCAGACGTAG-1	ndGBM-01	C5	Oligo	0	0	0	0	0	0	0	0	0	0	2.36974076323712	0	0	0	0	0	0	0	0	0	0	0	0	0	0	0	0	0	0	0	0	0	0	0	1.76598168249413	0	0	0	0	0	0	0	0	0	0	0
CNSTM-070-F_ATTACTCGTCTTGCGG-1	ndGBM-01	C5	Oligo	0	0	0	0	0	0	0	0	0	0	2.50403490013822	0	0	0	0	0	0	0	0	1.55686298368895	0	0	0	0	0	0	0	0	0	0	0	0	0	0	1.55686298368895	0	0	0	0	0	0	0	0	0	0	0
CNSTM-070-F_ATTGGACTCGCGATCG-1	ndGBM-01	C5	Oligo	0	0	0	0	0	0	0	0	0	0	2.11616756792241	0	0	0	0	0	0	0	0	0	0	0	0	0	0	0	0	0	0	0	0	0	0	0	0	0	0	2.11616756792241	0	0	0	0	0	0	0	0
CNSTM-070-F_CAACTAGTCTCTTATG-1	ndGBM-01	C5	Oligo	0	0	0	0	0	0	0	0	0	0	3.06066483828297	0	0	0	0	0	0	0	0	0	0	0	0	0	0	0	0	0	0	0	0	0	0	0	0	0	0	0	0	0	0	0	0	0	0	0
CNSTM-070-F_CAAGAAAGTTCCGGCA-1	ndGBM-01	C1	Myeloid	0	0	0	0	0	0	0	0	0	0	0	0	0	0	0	0	0	0	0	0	1.47863655061743	2.05077459394634	0	0	0	0	0	0	0	0	0	0	0	0	0	0	0	0	0	0	0	0	0	0	0	0
CNSTM-070-F_CAAGATCTCCAGAAGG-1	ndGBM-01	C5	Oligo	0	0	0	0	0	0	0	0	0	0	1.43630478169455	0	0	0	0	0	0	0	0	0	0	0	0	0	0	0	0	0	0	0	0	0	0	0	0	0	0	1.43630478169455	0	0	0	0	0	0	0	0
CNSTM-070-F_CAAGTTGGTCACAAGG-1	ndGBM-01	C5	Oligo	0	0	0	0	0	0	0	0	0	0	2.61024584010847	0	0	0	0	0	0	1.98803833847065	0	0	0	0	0	0	0	0	0	0	0	0	0	0	0	0	0	0	0	0	0	0	0	0	0	0	0	0
CNSTM-070-F_CACAGGCTCCGTTGTC-1	ndGBM-01	C1	Myeloid	0	0	0	0	0	0	0	0	0	0	0	0	0	0	0	0	0	0	0	0	0	2.10280065697647	0	0	0	0	0	0	0	0	0	0	0	0	0	0	0	0	0	0	0	0	0	0	0	0
CNSTM-070-F_CACATAGTCACCACCT-1	ndGBM-01	C5	Oligo	0	0	0	0	0	0	0	0	0	0	0	0	0	0	0	0	0	0	0	0	0	2.30836545590955	0	0	0	0	0	0	0	0	0	0	0	0	1.71000434612725	0	0	2.30836545590955	0	0	0	0	0	0	0	0
CNSTM-070-F_CACATTTCATGTCCTC-1	ndGBM-01	C5	Oligo	0	0	1.56909109017273	0	0	0	0	0	0	0	2.99630245317601	0	0	0	1.56909109017273	0	0	0	0	0	0	0	0	0	0	0	0	0	0	0	0	0	0	0	2.15229261345577	0	0	0	0	0	0	0	1.56909109017273	0	0	0
CNSTM-070-F_CACATTTGTCGCTTTC-1	ndGBM-01	C8	Pericytes	0	1.94934657855389	0	0	0	0	0	0	0	0	0	0	0	0	0	0	0	0	0	2.56864963920439	1.94934657855389	0	0	0	0	0	0	3.76511510950836	1.94934657855389	0	0	0	0	0	0	0	0	0	0	0	0	0	0	0	0	0
CNSTM-070-F_CACTCCATCAGAGGTG-1	ndGBM-01	C10	Endo	0	0	0	0	0	0	0	0	0	0	0	0	0	0	0	0	0	0	0	1.93603268455258	0	0	0	0	0	0	0	2.55430803147033	0	0	0	0	0	0	0	0	0	0	0	0	0	0	0	0	0	0
CNSTM-070-F_CAGCCGAAGGATATAC-1	ndGBM-01	C5	Oligo	0	0	0	0	0	0	0	0	0	0	2.85918883045948	0	0	0	0	0	0	0	0	0	0	1.45616404108038	0	0	0	0	0	0	0	0	0	0	0	0	2.02537432040956	0	0	0	0	0	0	0	1.45616404108038	0	0	0
CNSTM-070-F_CAGCGACTCGAGAGCA-1	ndGBM-01	C10	Endo	0	0	0	0	0	0	0	0	0	0	0	0	0	0	0	0	0	0	0	1.76598168249413	0	0	0	2.74354148326219	0	0	0	2.74354148326219	0	0	0	0	0	0	0	0	0	0	0	0	0	0	0	0	0	0
CNSTM-070-F_CAGCTAACACAGAGGT-1	ndGBM-01	C5	Oligo	0	0	0	0	0	0	0	0	0	0	3.5802837366696	0	0	0	0	0	0	0	0	0	0	0	0	0	0	0	0	0	0	0	0	0	0	0	1.9189724933235	0	0	0	0	0	0	0	0	0	0	0
CNSTM-070-F_CATCCACTCCACGACG-1	ndGBM-01	C5	Oligo	0	0	0	0	1.98154045364792	0	0	0	0	0	1.98154045364792	0	0	0	0	0	0	0	0	0	0	0	0	0	0	0	0	0	0	0	0	0	0	0	1.98154045364792	0	0	1.98154045364792	0	1.98154045364792	0	0	0	0	0	0
CNSTM-070-F_CCACCTAGTCACACGC-1	ndGBM-01	C1	Myeloid	0	0	0	0	0	0	0	0	0	0	0	0	1.23380572030749	0	0	0	0	0	0	0	0	1.23380572030749	0	0	0	0	0	0	0	0	0	0	0	0	0	0	0	0	0	0	0	0	0	0	0	0
CNSTM-070-F_CCCAATCGTCCGTGAC-1	ndGBM-01	C5	Oligo	0	0	0	1.73782020798237	0	0	0	0	0	0	1.20670974417261	0	0	0	0	0	0	0	0	0	1.20670974417261	0	0	0	0	0	0	0	0	0	0	0	0	0	0	0	0	0	0	0	0	0	1.20670974417261	0	0	0
CNSTM-070-F_CCCATACGTAAGAGAG-1	ndGBM-01	C5	Oligo	0	0	1.36384631639314	0	0	0	0	0	0	0	2.53724864203757	0	0	0	1.36384631639314	0	0	0	0	0	0	0	0	0	0	0	0	0	0	0	0	0	0	0	0	0	0	0	0	0	0	0	1.36384631639314	0	0	0
CNSTM-070-F_CCGGGATTCAGTTGAC-1	ndGBM-01	C1	Myeloid	0	0	0	0	0	0	0	0	0	0	0	0	0	0	0	0	0	0	0	0	0	2.04797595982601	0	0	0	0	0	0	0	0	0	0	0	0	0	0	0	0	0	0	0	0	0	0	0	0
CNSTM-070-F_CCGGGATTCGTGGTCG-1	ndGBM-01	C1	Myeloid	0	0	0	0	0	0	0	0	0	0	0	0	0	0	0	0	0	0	0	0	0	0	0	0	0	0	0	0	0	0	0	0	0	0	0	0	0	0	0	0	0	0	0	0	0	0
CNSTM-070-F_CCGTGGACACCGTTGG-1	ndGBM-01	C5	Oligo	0	0	0	0	0	0	0	0	0	0	2.54831201588915	0	0	0	0	0	0	0	0	0	0	0	0	0	0	0	0	0	0	0	0	0	0	0	0	0	0	0	0	0	0	0	0	0	0	0
CNSTM-070-F_CCGTGGATCATCGATG-1	ndGBM-01	C5	Oligo	0	0	0	0	0	0	0	0	0	0	2.08841810464014	0	0	0	0	0	0	0	0	0	0	0	0	0	0	0	0	0	0	0	0	0	0	0	3.10083108594646	0	0	0	0	0	0	0	0	0	0	0
CNSTM-070-F_CCTAAAGTCTTCGGTC-1	ndGBM-01	C5	Oligo	0	1.43752746107942	0	0	0	0	0	0	0	0	2.36375719969753	0	0	0	0	0	0	0	0	0	0	2.00425260520077	0	0	0	0	0	0	0	0	0	0	0	0	2.00425260520077	0	0	1.43752746107942	0	0	0	0	0	0	0	0
CNSTM-070-F_CCTAGCTGTGAGCGAT-1	ndGBM-01	C1	Myeloid	0	0	0	0	0	0	0	0	0	0	0	0	0	0	0	0	0	0	0	0	0	1.58478117277019	0	0	0	0	0	0	0	0	0	0	1.0781074563807	0	0	0	0	0	0	0	0	0	0	0	0	0
CNSTM-070-F_CCTTCGACATGTCCTC-1	ndGBM-01	C5	Oligo	0	0	0	0	0	0	0	0	0	0	1.39224877856195	0	0	0	0	0	0	0	0	0	0	0	0	0	0	0	0	0	0	0	0	0	0	0	0	0	0	1.39224877856195	0	0	0	0	0	0	0	0
CNSTM-070-F_CGAACATCAAGCCGCT-1	ndGBM-01	C5	Oligo	0	0	0	0	0	0	0	0	0	0	2.59807244573354	0	0	0	0	0	0	0	0	0	0	0	0	0	0	0	0	0	0	0	0	0	0	0	1.97670334482511	0	0	0	0	0	0	0	0	0	0	0
CNSTM-070-F_CGAACATCATACTCTT-1	ndGBM-01	C5	Oligo	0	0	0	0	0	0	0	0	0	0	1.31341957649378	0	0	0	1.31341957649378	0	0	0	0	0	0	1.31341957649378	0	0	0	0	0	0	0	0	0	0	0	0	0	0	0	0	1.31341957649378	0	0	0	2.21447567900599	0	0	0
CNSTM-070-F_CGAATGTCACGTAAGG-1	ndGBM-01	C1	Myeloid	0	0	0	0	0	0	0	0	0	0	0	0	0	0	0	0	0	0	0	0	1.10061629735482	1.94848599478406	0	0	0	0	0	0	0	0	0	0	0	0	0	0	0	0	0	0	0	0	0	0	0	0
CNSTM-070-F_CGAGAAGAGGCTATCT-1	ndGBM-01	C3	TCells	0	0	0	0	0	0	0	0	0	0	0	0	0	0	0	0	0	0	0	0	0	0	0	0	0	0	0	0	0	0	0	0	0	0	0	0	0	0	0	0	0	0	0	0	0	0
CNSTM-070-F_CGAGAAGAGTCCAGGA-1	ndGBM-01	C8	Pericytes	1.98749471708216	0	0	0	1.98749471708216	0	0	0	0	0	0	0	0	0	0	4.49044606908084	1.98749471708216	0	0	1.98749471708216	1.98749471708216	0	2.99030193881039	0	1.98749471708216	0	4.25233815445912	1.98749471708216	1.98749471708216	0	0	1.98749471708216	0	0	0	0	0	0	0	0	0	1.98749471708216	0	2.99030193881039	0	0
CNSTM-070-F_CGAGCCAAGACTCGGA-1	ndGBM-01	C5	Oligo	0	0	0	0	0	0	0	0	0	0	1.88693390396141	0	0	0	0	0	0	0	0	0	0	1.88693390396141	0	0	0	0	0	0	0	0	0	0	0	0	0	0	0	0	0	0	0	0	0	0	0	0
CNSTM-070-F_CGATGTAGTTGAACTC-1	ndGBM-01	C5	Oligo	0	0	0	0	0	0	0	0	0	0	2.92914655265269	0	0	0	1.51344028420563	0	0	0	0	0	0	0	0	0	0	0	0	0	0	0	0	0	0	0	2.08996865015039	0	0	0	0	0	0	0	0	0	0	0
CNSTM-070-F_CGATGTATCACTTATC-1	ndGBM-01	C1	Myeloid	0	0	0	0	0	0	0	0	0	0	0	0	0	0	0	0	0	0	0	0	0	2.16311948853865	0	0	0	0	0	0	0	0	0	0	0	0	0	0	0	0	0	0	0	0	0	0	0	0
CNSTM-070-F_CGCTGGATCGCTGATA-1	ndGBM-01	C1	Myeloid	0	0	0	0	0	0	0	0	0	0	1.59362730640746	0	0	0	0	0	0	0	1.59362730640746	0	0	0	0	0	0	0	0	0	0	0	0	0	0	0	0	0	0	0	0	0	0	0	0	0	0	0
CNSTM-070-F_CGGACACGTGGTACAG-1	ndGBM-01	C5	Oligo	0	0	0	0	0	0	0	0	0	0	1.77752743642008	1.24057652637552	0	0	0	0	0	0	0	0	1.24057652637552	0	0	0	0	0	0	0	0	0	0	0	0	0	0	0	0	0	0	0	0	0	0	0	0	0
CNSTM-070-F_CGGAGCTAGTAAGTAC-1	ndGBM-01	C1	Myeloid	0	0	0	0	0	0	0	0	0	0	0	0	0	0	0	0	0	0	1.32425455517965	0	1.32425455517965	0	0	0	0	0	0	0	0	0	0	0	0	0	0	0	0	0	0	0	0	0	0	0	0	0
CNSTM-070-F_CGGAGTCAGAACTGTA-1	ndGBM-01	C5	Oligo	0	0	0	0	0	0	0	0	0	0	3.3331692955853	0	0	0	0	0	0	0	0	0	0	0	0	0	0	0	0	0	0	0	0	0	0	0	0	0	0	0	0	0	0	0	0	0	0	0
CNSTM-070-F_CGTAGCGAGATATACG-1	ndGBM-01	C5	Oligo	0	0	0	0	0	0	0	0	0	0	2.7172921509148	0	0	0	0	0	0	0	0	0	1.51178494094777	1.51178494094777	0	0	0	0	0	0	0	0	0	0	0	0	1.51178494094777	0	0	0	0	0	0	0	0	0	0	0
CNSTM-070-F_CGTAGCGCATCTACGA-1	ndGBM-01	C1	Myeloid	0	0	0	0	0	0	0	0	0	0	0	0	0	0	0	0	0	0	0	0	0	1.63520791060614	0	0	0	0	0	0	0	0	0	0	0	0	0	0	0	0	0	0	0	0	0	0	0	0
CNSTM-070-F_CGTAGGCAGCTCCTTC-1	ndGBM-01	C5	Oligo	0	0	0	0	0	0	0	0	0	0	2.44047737873489	0	0	0	0	0	0	0	0	0	0	0	0	0	0	0	0	0	0	0	0	0	0	0	1.5024849469806	0	0	0	0	0	0	0	0	0	0	0
CNSTM-070-F_CGTCAGGAGACCGGAT-1	ndGBM-01	C5	Oligo	0	0	0	0	0	0	0	0	0	0	3.26291675365922	0	0	0	0	0	0	0	0	0	0	2.60733178829351	0	0	0	0	0	0	0	0	0	0	0	0	0	0	0	0	0	0	0	0	0	0	0	0
CNSTM-070-F_CGTCCATGTCCAAGTT-1	ndGBM-01	C5	Oligo	0	0	0	2.10090958871987	0	0	0	0	0	0	2.46473810189251	0	0	0	0	0	0	0	0	0	0	0	0	0	0	0	0	0	0	0	0	0	0	0	0	0	0	0	0	0	0	0	1.52318273829932	0	0	0
CNSTM-070-F_CGTGTAATCAACGCTA-1	ndGBM-01	C1	Myeloid	0	0	0	0	0	0	0	0	0	0	0	0	0	0	0	0	0	0	0	0	0	1.46633706879343	0	0	0	0	0	0	0	0	0	0	0	0	0	0	0	0	0	0	0	0	0	1.46633706879343	0	0
CNSTM-070-F_CGTTCTGCAGCGTCCA-1	ndGBM-01	C1	Myeloid	0	0	0	0	0	0	0	0	0	0	0	0	0	0	0	0	0	0	0	0	2.44303209724186	2.70875048124287	0	0	0	0	0	0	0	0	0	0	0	0	0	0	0	0	0	0	0	0	0	0	0	0
CNSTM-070-F_CGTTGGGAGTGCGTGA-1	ndGBM-01	C1	Myeloid	0	0	0	0	0	0	0	0	0	0	0	0	0	0	0	0	0	0	0	0	0	2.8067565291932	0	0	0	0	0	0	0	0	0	0	0	0	0	0	0	0	0	0	0	0	0	0	0	0
CNSTM-070-F_CTAAGACGTAGCCTAT-1	ndGBM-01	C5	Oligo	0	0	1.97804388912805	1.41446740078884	0	0	0	0	0	0	1.97804388912805	0	0	0	1.41446740078884	0	0	0	0	0	0	1.41446740078884	0	0	0	0	0	0	0	0	0	0	0	0	0	0	0	0	0	0	0	0	1.41446740078884	0	0	0
CNSTM-070-F_CTAATGGAGAGGGCTT-1	ndGBM-01	C1	Myeloid	0	0	0	0	0	0	0	0	0	0	0	0	0	0	0	0	0	0	1.62138413570584	0	0	0	0	0	0	0	0	0	0	0	0	0	0	0	0	0	0	0	0	0	0	0	0	0	0	0
CNSTM-070-F_CTACATTGTGATAAGT-1	ndGBM-01	C1	Myeloid	0	0	0	0	0	0	0	0	0	0	0	0	0	0	0	0	0	0	1.11749615371311	0	0	2.22232464235408	0	0	0	0	0	0	0	0	0	0	0	0	0	0	0	0	0	0	0	0	0	0	0	0
CNSTM-070-F_CTAGCCTTCGCAAACT-1	ndGBM-01	C5	Oligo	0	0	0	0	0	0	0	0	0	0	2.92624529195454	0	0	0	0	0	0	0	0	0	0	1.92946352537567	0	0	0	0	0	0	0	0	0	0	0	0	1.92946352537567	0	0	0	0	0	0	0	0	0	0	0
CNSTM-070-F_CTAGTGATCGCCAGCA-1	ndGBM-01	C5	Oligo	0	0	0	1.35332273838156	0	0	0	0	0	0	2.73120148476216	0	0	0	0	0	0	0	0	0	0	2.26288665380755	0	0	0	1.90813827921168	0	0	1.35332273838156	0	0	0	0	0	1.35332273838156	0	0	0	0	0	0	0	0	0	0	0
CNSTM-070-F_CTCTAATTCCCATTTA-1	ndGBM-01	C1	Myeloid	0	0	0	0	1.38166230203466	0	0	0	0	0	0	0	0	0	0	0	0	0	0	0	0.912586802673966	2.13461445029442	0	0	0	0	0	0	0	0	0	0	0	0	0	0	0	0.912586802673966	0	0	0	0	0	0	0	0
CNSTM-070-F_CTGATAGTCCGCATAA-1	ndGBM-01	C1	Myeloid	0	0	0	0	0	0	0	0	0	0	0	0	0	0	0	0	0	0	0	0	0	0	0	0	0	0	0	0	0	0	0	0	0	0	0	0	0	0	0	0	0	0	0	0	0	0
CNSTM-070-F_CTGATAGTCTCGTTTA-1	ndGBM-01	C5	Oligo	0	0	0	0	0	0	0	0	0	0	2.19523594031722	0	0	0	0.954135117637544	0	0	0	0	0	0	0	0	0	0	0	0	0	0	0	0	0	0	0	0	0	0	0	0	0.954135117637544	0	0	0.954135117637544	0.954135117637544	0	0
CNSTM-070-F_CTTTGCGCACTTACGA-1	ndGBM-01	C5	Oligo	0	0	0	0	0	0	0	0	0	0	0	0	0	0	0	0	0	0	0	0	1.97670334482511	0	0	0	0	0	0	0	0	0	0	0	0	0	0	0	0	0	0	0	0	0	0	0	0	0
CNSTM-070-F_GACGCGTGTGTCCTCT-1	ndGBM-01	C5	Oligo	0	0	0	0	0	0	0	0	0	0	3.32409175176032	0	0	0	0	0	0	0	0	0	0	2.04036807337492	0	0	0	0	0	0	0	0	0	0	0	0	0	0	0	0	2.04036807337492	0	0	0	0	0	0	0
CNSTM-070-F_GACGGCTAGGCTAGAC-1	ndGBM-01	C5	Oligo	0	0	0	0	0	0	0	0	0	0	1.87984220744979	0	0	0	0	0	0	0	0	0	0	0	0	0	0	0	0	0	0	0	0	0	0	0	1.87984220744979	0	0	0	0	0	0	0	0	0	0	0
CNSTM-070-F_GACGTTAAGTGTACTC-1	ndGBM-01	C1	Myeloid	0	0	0	0	0	0	0	0	0	0	0	0	0	1.51454623319802	0	0	0	0	0	0	0	2.45462540383969	0	0	0	0	0	0	0	0	0	0	0	0	0	0	0	0	0	0	0	0	0	0	0	0
CNSTM-070-F_GAGGTGATCGTGACAT-1	ndGBM-01	C5	Oligo	0	0	0	0	0	0	0	0	0	0	2.78343635018663	0	0	0	0	0	0	0	0	0	0	0	0	0	0	0	0	0	0	0	0	0	0	0	2.15027894264002	0	0	1.56728726629958	0	0	0	0	0	0	0	0
CNSTM-070-F_GATCGATGTCTGATTG-1	ndGBM-01	C5	Oligo	0	0	0	0	0	0	0	0	0	0	2.54994312838816	0	0	0	0	0	0	0	0	1.93198329352362	0	0	0	0	0	0	0	0	1.93198329352362	0	0	0	0	0	0	0	0	0	0	0	0	0	1.93198329352362	0	0	0
CNSTM-070-F_GATTCAGAGGAATCGC-1	ndGBM-01	C5	Oligo	0	0	0	0	0	0	0	0	0	0	2.00508635684779	0	0	0	0	0	0	0	0	0	0	0	0	0	0	0	0	0	0	0	0	0	0	0	2.62853577431505	0	0	0	0	0	0	0	0	0	0	0
CNSTM-070-F_GATTCAGGTGCTCTTC-1	ndGBM-01	C8	Pericytes	0	1.27591510456597	0	0	1.27591510456597	0	0	0	0	0	1.27591510456597	0	0	0	0	0	0	0	0	1.8187187126918	1.27591510456597	2.16858883633388	1.27591510456597	0	0	0	0	3.28913959854669	0	0	0	0	0	1.27591510456597	0	0	0	0	0	0	0	0	2.16858883633388	1.27591510456597	0	0
CNSTM-070-F_GCAGCCACATACTACG-1	ndGBM-01	C10	Endo	0	0	0	0	0	0	0	0	0	0	0	0	0	0	0	0	0	0	0	0	0	0	0	0	0	0	0	2.2029337810686	0	0	0	0	0	0	0	0	0	0	0	0	0	0	0	0	0	1.6145776603373
CNSTM-070-F_GCATACATCTACCAGA-1	ndGBM-01	C1	Myeloid	0	0	0	0	0	0	0	0	0	0	0	0	0	0	0	0	0	0	1.32730061291753	0	0	2.49183282541059	0	0	0	0	0	0	0	0	0	0	0	0	0	0	0	0	0	0	0	0	0	0	0	0
CNSTM-070-F_GCCAAATGTTCCCGAG-1	ndGBM-01	C1	Myeloid	0	0	0	0	0	0	0	0	0	0	0	0	0	0	0	0	0	0	0	0	0	0	0	0	0	0	0	0	0	0	0	0	0	0	0	0	0	0	0	0	0	0	0	0	0	0
CNSTM-070-F_GCGCAACAGGACACCA-1	ndGBM-01	C1	Myeloid	0	0	0	0	0	0	0	0	0	0	0	0	0	0	0	0	0	0	0	0	0	1.73724132094828	0	0	0	0	0	0	0	0	0	0	0	0	0	0	0	0	1.73724132094828	0	0	0	0	0	0	0
CNSTM-070-F_GCGCAGTAGATGAGAG-1	ndGBM-01	C5	Oligo	0	0	0	0	0	0	0	0	0	0	3.33027793353306	0	0	0	0	0	0	0	0	0	0	0	0	0	0	0	0	0	0	0	0	0	0	0	1.38479623349887	0	0	0	0	0	0	0	0	0	0	0
CNSTM-070-F_GCGCGATGTATAAACG-1	ndGBM-01	C5	Oligo	0	0	0	0	0	0	0	0	0	0	3.13086678662426	0	0	0	0	0	0	0	0	0	0	0	0	0	0	0	0	0	0	0	0	0	0	0	0	0	0	0	0	0	0	0	0	0	0	0
CNSTM-070-F_GCGGGTTAGCAACGGT-1	ndGBM-01	C1	Myeloid	0	0	0	0	0	0	0	0	0	0	0	0	0	0	0	0	0	0	0	0	0	1.42757252534318	0	0	0	0	0	0	0	0	0	0	0	0	0	0	0	0	0	0	0	0	0	0	0	0
CNSTM-070-F_GGAAAGCTCTGCTGCT-1	ndGBM-01	C5	Oligo	0	0	0	0	0	0	0	0	0	0	1.81033167280907	0	0	0	0	0	0	0	0	0	0	0	0	0	0	0	0	0	0	0	0	0	0	0	0	0	0	0	0	0	0	0	0	0	0	0
CNSTM-070-F_GGATGTTGTGGTCTCG-1	ndGBM-01	C5	Oligo	0	0	0	0	0	0	0	0	0	0	3.15151154022394	0	0	0	0	0	0	0	0	0	1.7000594688291	0	0	0	0	0	0	0	0	0	0	0	0	0	0	0	0	0	0	0	0	0	0	0	0	0
CNSTM-070-F_GGATTACTCAGGCCCA-1	ndGBM-01	C5	Oligo	0	0	0	0	2.36623294720479	0	0	0	0	0	3.40024730872493	0	0	0	0	0	0	0	0	0	0	0	0	0	0	0	0	0	0	0	0	0	0	0	1.76277429930554	1.76277429930554	0	0	0	1.76277429930554	0	0	0	0	0	0
CNSTM-070-F_GGCCGATCAGCCTGTG-1	ndGBM-01	C10	Endo	0	0	0	0	2.08163212305965	0	0	0	0	0	0	0	0	0	0	0	0	0	0	1.50602481706067	1.50602481706067	0	0	0	0	0	0	3.36971274959201	0	0	0	0	1.50602481706067	0	0	0	0	0	0	0	0	0	0	0	0	0
CNSTM-070-F_GGCGACTCACCTGGTG-1	ndGBM-01	C5	Oligo	0	0	0	0	0	0	0	0	0	0	1.921954887492	0	0	0	0	0	0	0	0	0	0	0	0	0	0	0	0	0	0	0	0	0	0	0	0	0	0	0	0	0	0	0	1.36536507838226	0	0	0
CNSTM-070-F_GGGAATGGTACGCACC-1	ndGBM-01	C5	Oligo	0	0	0	0	0	0	0	0	0	0	2.4162781433989	0	0	0	0	0	0	0	0	0	1.80862327528006	0	0	0	0	0	0	0	0	0	0	0	0	0	1.80862327528006	0	0	0	0	0	0	0	0	0	0	0
CNSTM-070-F_GGTATTGAGATGTGGC-1	ndGBM-01	C1	Myeloid	0	0	0	1.28890526055261	0	0	0	0	0	0	0	0	0	0	0	0	0	0	0	0	0	1.83380048909946	0	0	0	0	0	0	0	0	0	0	0	0	0	0	0	1.28890526055261	0	0	0	0	0	0	0	0
CNSTM-070-F_GTAACGTGTACCGGCT-1	ndGBM-01	C1	Myeloid	0	0	0	0	0	0	0	0	0	0	0	0	0	0	0	0	0	0	0	0	0	1.24232612224101	0	0	0	0	0	0	0	0	0	0	0	0	0	0	0	0	0	0	0	0	0	0	0	0
CNSTM-070-F_GTAGGCCAGGAGTCTG-1	ndGBM-01	C5	Oligo	0	0	0	0	1.57635641238826	0	0	0	0	0	2.79417860972536	0	0	0	0	0	0	0	0	0	0	0	0	0	0	0	0	0	0	0	0	0	0	0	0	0	0	0	0	0	0	0	0	0	0	0
CNSTM-070-F_GTAGGCCGTCTGCCAG-1	ndGBM-01	C5	Oligo	0	0	0	0	0	0	0	0	0	0	2.61258418687796	0	0	0	0	0	0	0	0	0	1.99021672505133	0	0	0	0	0	0	0	0	0	0	0	0	0	1.99021672505133	0	0	0	0	0	1.99021672505133	0	0	0	0	0
CNSTM-070-F_GTCCTCAAGTATGACA-1	ndGBM-01	C5	Oligo	0	0	0	0	0	0	0	0	0	0	2.28544117983867	0	0	0	0	0	0	0	0	0	0	1.68917491877546	0	0	0	0	0	0	0	0	0	0	0	0	0	0	0	0	0	0	0	0	0	0	0	0
CNSTM-070-F_GTCGGGTCACTTAAGC-1	ndGBM-01	C1	Myeloid	0	0	0	0	0	0	0	0	0	0	0	0	0	0	0	0	0	0	0	0	0	1.96606371511628	0	0	0	0	0	0	0	0	0	0	0	0	0	0	0	0	0	0	0	0	0	0	0	0
CNSTM-070-F_GTGCATATCTAGCACA-1	ndGBM-01	C2	Glioma	0.815119581371606	0	0.815119581371606	0	0	0	0	0	0	0	0	0	0	0	0	0	0	0	0	0	0	0	1.25814607856977	0	0	0	0	0	0	0	0	0	0	0	0	0	0	0	0	0	0	0	0	0	0	0
CNSTM-070-F_GTGGGTCGTCCGTTAA-1	ndGBM-01	C5	Oligo	0	0	0	0	0	0	0	0	0	0	2.47348003512333	0	0	0	0	0	0	0	0	0	0	0	0	0	0	0	0	0	0	0	0	0	0	0	1.86125918309788	0	0	0	0	0	0	0	0	0	0	0
CNSTM-070-F_GTGTTAGGTAGGACAC-1	ndGBM-01	C1	Myeloid	0	0	0	0	0	0	0	0	0	0	0	0	0	0	0	0	0	0	1.34424003685314	0	0	2.25190343310683	0	0	0	0	0	0	0	0	0	0	0	0	0	0	0	0	0	0	0	0	0	0	0	0
CNSTM-070-F_GTTTCTAAGTGTACGG-1	ndGBM-01	C5	Oligo	0	0	0	0	0	0	0	0	0	0	3.55008926165907	0	0	0	1.76317442783216	0	0	0	0	0	0	0	0	0	0	0	0	0	0	0	0	0	0	0	2.36667061299137	0	0	1.76317442783216	0	0	0	0	1.76317442783216	0	0	0
CNSTM-070-F_TAAGTGCCACCAGTTA-1	ndGBM-01	C5	Oligo	0	0	0	0	0	0	0	0	0	0	2.12455791305678	0	0	0	0	0	0	0	0	0	0	0	0	0	0	0	0	0	0	0	0	0	0	0	1.54428018710154	0	0	0	0	0	0	0	0	0	0	0
CNSTM-070-F_TAAGTGCGTCTAGCGC-1	ndGBM-01	C5	Oligo	0	1.05842259535331	1.05842259535331	0	0	0	0	0	0	0	2.34268119370689	0	0	0	0	0	0	0	0	0	1.05842259535331	1.05842259535331	0	0	0	0	0	0	0	0	0	0	0	0	1.05842259535331	0	0	0	0	1.05842259535331	0	0	0	0	0	0
CNSTM-070-F_TACAGTGCACGGTAAG-1	ndGBM-01	C8	Pericytes	0	0	0	0	0	0	0	0	0	0	0	0	0	0	0	0	0	0	0	0	0	0	0	0	0	0	0	4.7878884894645	0	0	0	0	0	0	0	0	0	0	0	0	0	0	0	0	1.93908418398491	1.93908418398491
CNSTM-070-F_TACCTTAAGTTCCACA-1	ndGBM-01	C8	Pericytes	0	1.08351022882783	0	0	0	0	0	0	0	0	1.08351022882783	0	1.08351022882783	0	0	0	0	0	1.08351022882783	1.08351022882783	1.08351022882783	0	0	0	0	0	1.59128787779842	3.7389953694457	0	0	0	0	0	0	0	0	0	0	0	0	0	0	1.92645099020739	0	0	0
CNSTM-070-F_TACTCATCATCGGAAG-1	ndGBM-01	C5	Oligo	0	0	0	0	0	0	0	0	0	0	2.41837176239654	0	0	0	0	0	0	0	0	0	0	2.41837176239654	0	0	0	0	0	0	0	0	0	0	0	0	0	0	0	1.26888679830406	0	0	0	0	0	0	0	0
CNSTM-070-F_TACTTGTAGCACGCCT-1	ndGBM-01	C1	Myeloid	0	0	0	0	0	0	0	0	0	0	0	0	0	0	0	0	0	0	0	0	0	1.83912088163114	0	0	0	0	0	0	0	0	0	0	0	0	1.83912088163114	0	0	0	0	0	0	0	0	0	0	0
CNSTM-070-F_TATCTCATCCAAAGTC-1	ndGBM-01	C2	Glioma	0	0	0	1.19022047121093	0	0	0	0	0	0	0	0	0	0	0	0	0	0	0	0	0	0	0	0	0	0	0	1.19022047121093	0	1.19022047121093	0	0	0	0	0	0	0	0	0	0	0	0	0	0	0	0
CNSTM-070-F_TCAACGATCGGAGGTA-1	ndGBM-01	C5	Oligo	0	0	2.03920426922444	0	0	0	0	0	0	0	2.6650719917609	0	0	0	0	0	0	0	0	0	0	2.03920426922444	0	0	0	0	0	0	0	0	0	0	0	0	0	0	0	2.03920426922444	0	0	0	0	2.03920426922444	0	0	0
CNSTM-070-F_TCATTACGTAAACGCG-1	ndGBM-01	C11	BCells	0	0	0	0	0	0	0	0	0	0	0	0	0	0	0	0	0	0	0	0	0	0	0	0	0	0	0	0	0	0	0	0	0	0	0	0	0	0	0	0	0	0	0	0	0	0
CNSTM-070-F_TCGGTAATCGGCATCG-1	ndGBM-01	C5	Oligo	0	0	0	0	0	0	0	0	0	0	2.56864963920439	0	0	0	0	0	0	0	0	0	0	1.94934657855389	0	0	0	0	0	0	0	0	0	0	0	0	0	0	0	0	0	0	0	0	0	0	0	0
CNSTM-070-F_TCTCATAGTCACCTAA-1	ndGBM-01	C5	Oligo	0.559273146164039	0	0	0	0	0	0	0	0	0	1.38569466095199	0	0	0	0.559273146164039	0	0	0	0	0	0	0	0.915811000514511	0	0	2.86144691399975	0	0	0	0	0	0	0	0	0.915811000514511	0	0	0.915811000514511	0.915811000514511	0	0	0	0.559273146164039	0	0	0
CNSTM-070-F_TCTTCGGTCTAACTGG-1	ndGBM-01	C1	Myeloid	0	0	0	0	0	0	0	0	0	0	0	0	0.993289552341216	0	0	0	0	0	0.993289552341216	0	0	1.80833893686539	0	0	0	0	0	0	0	0	0	0	0	0	0	0	0	0	0	0	0	0	0	0	0	0
CNSTM-070-F_TGACAACCAAGTCATC-1	ndGBM-01	C5	Oligo	0	0	0	0	0	0	0	0	0	0	2.40474148849362	0	0	0	0	0	0	0	0	0	1.79803695374719	1.79803695374719	0	0	0	0	0	0	0	0	0	0	0	0	0	0	0	0	0	0	0	0	0	0	0	0
CNSTM-070-F_TGACTAGCACACGCTG-1	ndGBM-01	C5	Oligo	0	0	1.43119589310499	0	0	0	0	0	0	0	2.82840753781413	0	0	0	0	0	0	0	0	0	0	1.43119589310499	0	0	0	0	0	0	0	0	0	0	0	0	0	0	0	0	0	0	0	0	1.43119589310499	0	0	0
CNSTM-070-F_TGCGCAGAGTTGAGAT-1	ndGBM-01	C1	Myeloid	0	0	0	0	0	0	0	0	0	0	0	0	0	0	0	0	0	0	0	0	0	3.08201901956274	0	0	0	0	0	0	0	0	0	0	0	0	0	0	0	0	0	0	0	0	0	0	0	0
CNSTM-070-F_TGCGCAGTCCGCGGTA-1	ndGBM-01	C3	TCells	0	0	0	0	0	0	0	0	0	0	0	0	0	0	0	0	0	0	0	0	0	0	0	0	0	0	0	1.86355644233966	0	0	0	0	0	0	0	0	0	0	0	0	0	0	0	0	0	0
CNSTM-070-F_TGCGGGTGTGCAGACA-1	ndGBM-01	C1	Myeloid	0	0	0	0	0	0	0	0	0	0	0	0	0	0	0	0	0	0	0	0	0	1.16564548751512	0	0	0	0	0	0	0	0	0	0	0	0	0	0	0	0	0	0	0	0	0	0	0	0
CNSTM-070-F_TGGACGCCAGGGTACA-1	ndGBM-01	C5	Oligo	0	0	0	0	0	0	0	0	0	0	1.95453089209922	0	0	0	0	0	0	0	0	0	0	0	0	0	0	0	0	0	0	0	0	0	0	0	0	0	0	0	0	0	0	0	0	0	0	0
CNSTM-070-F_TGGACGCTCGCGGATC-1	ndGBM-01	C5	Oligo	0	1.442319215766	0	0.96135890776752	0	0	0	0	0	0	2.20565997718964	0	0	0	0	0	0	0	0	0	0	0	0	0	0	0	0	0	0	0	0	0	0	0	1.76571384459933	0	0	0	0	0	0.96135890776752	0	0.96135890776752	0	0	0
CNSTM-070-F_TGGCCAGAGTCGTACT-1	ndGBM-01	C5	Oligo	0	0	0	0	0	0	0	0	0	0	1.92896059074154	0	0	0	0	0	0	0	0	0	0	0	0	0	0	0	0	0	1.92896059074154	0	0	0	0	0	0	0	0	0	0	0	0	0	0	0	0	0
CNSTM-070-F_TGGCGCACACCACGTG-1	ndGBM-01	C5	Oligo	0	0	0	0	0	0	0	0	0	0	2.94240443860185	0	0	0	0	0	0	0	0	0	0	0	0	0	1.70299123288682	0	0	0	0	0	0	0	0	0	0	0	0	0	0	0	0	0	0	0	0	0
CNSTM-070-F_TGGCGCACACTAAGTC-1	ndGBM-01	C1	Myeloid	0	0	0	0	0	0	0	0	0	0	0	0	0	0	0	0	0	0	0	0	1.58802651512561	0	0	0	0	0	0	0	0	0	0	0	0	0	0	0	0	0	0	0	0	0	0	0	0	0
CNSTM-070-F_TGTGGTAGTTGTACAC-1	ndGBM-01	C5	Oligo	0	0	0	0	0	0	0	0	0	0	2.57984721214217	0	0	0	0	0	0	0	0	0	0	0	0	0	0	0	0	0	0	0	0	0	0	0	0	0	0	0	0	0	0	0	2.84840110633084	0	0	0
CNSTM-070-F_TGTTCCGGTTGACGTT-1	ndGBM-01	C5	Oligo	0	1.83645580532502	0	0	0	0	0	0	0	0	3.30949531207792	0	0	0	0	0	0	0	0	0	0	0	0	0	0	0	1.83645580532502	0	0	0	0	0	0	0	0	0	0	0	0	0	0	0	0	0	0	0
CNSTM-070-F_TTCGGTCCACCAGGCT-1	ndGBM-01	C5	Oligo	0	0	0	0	0	0	0	0	0	0	2.86385240896794	0	0	0	0	0	0	1.63554053633674	0	0	0	0	0	0	0	0	0	0	0	0	0	0	0	0	0	0	0	0	0	1.63554053633674	0	0	0	0	0	0
CNSTM-070-F_TTCTTAGAGAAACCTA-1	ndGBM-01	C5	Oligo	0	0	0	0	0	0	0	0	0	0	2.20832337106105	0	0	0	0	0	0	0	0	0	0	0	0	0	0	0	0	0	0	0	0	0	0	0	0	0	0	0	0	0	1.61943235365141	0	0	0	0	0
CNSTM-070-F_TTGACTTTCGTGGGAA-1	ndGBM-01	C1	Myeloid	0	0	0	0	0	0	0	0	0	0	0	0	0	0	0	0	0	0	0	0	0	2.14793611776823	0	0	0	0	0	0	0	0	0	0	0	0	0	0	0	0	0	0	0	0	0	0	0	0
CNSTM-070-F_TTTGCGCCATATACGC-1	ndGBM-01	C1	Myeloid	0	0	0	0	0	0	1.30454346239692	0	0	0	0	0	0	0	0	0	0	0	0	0	0	1.30454346239692	0	0	0	0	0	0	0	0	0	0	0	0	0	0	0	0	0	0	0	0	0	0	0	0
CNSTM-070-F_TTTGCGCGTACCGGCT-1	ndGBM-01	C5	Oligo	0	0	0	0	0	0	0	0	0	0	3.29612579984049	0	0	0	0	0	0	0	0	0	0	0	0	0	0	0	0	0	0	0	0	0	0	0	0	0	0	0	0	0	0	0	0	0	0	0
CNSTM-070-F_TTTGGTTTCGCCCTTA-1	ndGBM-01	C5	Oligo	0	0	0	0	0	0	0	0	0	0	1.32062028792711	0	0	0	0	0	0	0	0	0	0	0	0	0	0	0	0	0	0	0	0	0	0	0	0	0	0	0	0	0	0	0	0	0	0	0
CNSTM-081-A_CGTCAGGGTCGCTTTC-1	ndGBM-11	C1	Myeloid	0	0	0	0.853053271957824	0	0	0	0	0	0	0	0	0	0	0	0	0	0	0.853053271957824	0	0	0	0	0	0	0	0	0	0	0	0	0	0	0	0	0	0	0	0	0	0	0	0	0	0	0
CNSTM-081-A_CTCATTAGTATTCTCT-1	ndGBM-11	C1	Myeloid	0	0	0	0	0	0	0	0	0	0	0	0	0	0	0	0	0	0	0	0	0	2.01122853245675	0	0	0	0	0	0	0	0	0	0	0	0	0	0	0	0	0	0	0	0	0	0	0	0
CNSTM-081-A_GACCTGGTCCAACCAA-1	ndGBM-11	C3	TCells	0	0	0	0	0	0	0	0	0	0	0	0	0	0	0	0	0	0	0	0	0	0	0	0	0	0	0	0	0	0	0	0	0	0	0	0	0	0	0	0	0	0	0	0	0	0
CNSTM-081-A_GGGACCTCAGCGATCC-1	ndGBM-11	C1	Myeloid	0	0	0	0	0	0	0	0	0	0	0	0	0	0	0	0	0	0	0	0	0	0	0	0	0	0	0	0	0	0	0	0	0	0	0	0	0	0	0	0	0	0	0	0	0	0
CNSTM-081-A_TATCAGGAGGCGCTCT-1	ndGBM-11	C1	Myeloid	0	0	0	1.45013910378982	0	0	0	0	0	0	0	0	0	0	0	0	0	0	0	0	0	2.37872382533109	0	0	0	0	0	0	0	0	0	0	0	0	0	0	0	0	1.45013910378982	0	0	0	0	0	0	0
CNSTM-081-A_TGCCCATGTCAGATAA-1	ndGBM-11	C3	TCells	0	0	0	0	0	0	0	0	0	0	0	0	0	0	0	0	0	0	0	0	0	0	0	0	0	0	0	0	0	0	0	0	0	0	0	0	0	0	0	0	0	0	0	0	0	0
CNSTM-081-A_TGCTACCTCGCTTAGA-1	ndGBM-11	C1	Myeloid	0	0	0	0	0	0	0	0	0	0	0	0	0	0	0	0	0	0	0	0	0	2.48147611469121	0	0	0	0	0	0	0	0	0	0	0	0	0	0	0	0	0	0	0	0	0	0	0	0
CNSTM-081-A_TGTTCCGAGTGGAGAA-1	ndGBM-11	C1	Myeloid	0	0	0	0	0	0	0	0	0	0	0	0	0	0	0	0	0	0	0	0	0	1.95505129584018	0	0	0	0	0	0	0	0	0	0	0	0	0	0	0	0	0	0	0	0	0	0	0	0
CNSTM-081-A_TTGTAGGTCAAGATCC-1	ndGBM-11	C1	Myeloid	0	0	0	0	0	0	0	0	0	0	0	0	0	0	0	0	0	0	2.13303872768881	0	0	0	0	0	0	0	0	0	0	0	0	0	0	0	0	0	0	0	0	0	0	0	0	0	0	0
CNSTM-081-B_AAATGCCGTGTGACCC-1	ndGBM-11	C1	Myeloid	0	0	0	0	0	0	0	0	0	0	0	0	0	0	0	0	0	0	0	0	1.9650079517119	0	0	0	0	0	0	0	0	0	0	0	0	0	0	0	0	0	0	0	0	0	0	0	0	0
CNSTM-081-B_GCATGATCATCCTAGA-1	ndGBM-11	C1	Myeloid	0	0	0	0	0	0	0	0	0	0	0	0	0	0	0	0	0	0	0	0	0	1.7189655577102	0	0	0	0	0	0	0	0	0	0	0	0	0	0	0	1.7189655577102	0	0	0	0	0	0	0	0
CNSTM-081-B_TACGGTACAAGGACAC-1	ndGBM-11	C10	Endo	0	0	0	0	1.87235238324284	0	0	0	0	0	0	0	0	0	0	0	0	0	0	2.48550269299585	0	0	0	0	1.87235238324284	0	0	2.8628139487241	1.87235238324284	0	0	0	0	0	0	0	0	0	0	0	0	0	0	0	0	0
CNSTM-081-C_AAAGCAATCGGAAACG-1	ndGBM-11	C5	Oligo	0	0	0	0	0	0	0	0	0	0	3.18110638851382	0	0	0	0	0	0	0	0	0	0	0	0	0	0	0	0	0	0	0	0	0	0	0	0	0	0	0	0	0	0	0	0	0	0	0
CNSTM-081-C_ACAGCTAAGTTACCCA-1	ndGBM-11	C5	Oligo	0	0	0	0	1.59425255261851	0	0	0	0	0	2.54740718512449	0	0	0	0	0	0	0	0	0	1.59425255261851	0	0	0	0	0	0	0	0	0	0	0	0	0	0	0	0	0	0	0	0	0	0	0	0	0
CNSTM-081-C_ACATACGAGGGTATCG-1	ndGBM-11	C1	Myeloid	0	0	0	0	0	0	0	0	0	0	0	0	0	0	0	0	0	0	0	0	0	1.40210016129108	0	0	0	0	0	0	0	0	0	0	0	0	0	0	0	0	0	0	0	0	0	0	0	0
CNSTM-081-C_ACGAGCCCACCCATTC-1	ndGBM-11	C1	Myeloid	0	0	0	0	0	0	0	0	0	0	0	0	0	0	0	0	0	0	0	0	1.73955974323463	0	0	0	0	0	0	0	0	0	0	0	0	0	0	0	0	0	0	0	0	0	0	0	0	0
CNSTM-081-C_ACGAGGAAGCGTTCCG-1	ndGBM-11	C1	Myeloid	0	0	0	0	0	0	0	0	0	0	0	0	0	0	0	0	0	0	1.66442885886046	0	0	1.66442885886046	0	0	0	0	0	0	0	0	0	0	0	0	0	0	0	0	0	0	0	0	0	0	0	0
CNSTM-081-C_AGCTCTCGTCATATGC-1	ndGBM-11	C5	Oligo	0	0	0	0	0	0	0	0	0	0	2.33658009824673	0	0	0	0	0	0	0	0	0	0	0	0	0	0	0	0	0	0	0	0	0	0	0	1.73569995659759	0	0	0	0	0	0	0	1.73569995659759	0	0	0
CNSTM-081-C_ATTATCCCAGTCACTA-1	ndGBM-11	C1	Myeloid	0	0	0	1.76397536465063	0	0	0	0	0	0	0	0	0	0	0	0	0	0	0	0	0	0	0	0	0	0	0	0	0	0	0	0	0	0	0	0	0	0	0	0	0	0	0	0	0	0
CNSTM-081-C_ATTGGACGTAGCGTGA-1	ndGBM-11	C1	Myeloid	0	0	0	0	0	0	0	0	0	0	0	0	0	0	0	0	0	0	0	0	0	1.96001316875166	0	0	0	0	0	0	0	0	0	0	0	0	0	0	0	0	0	0	0	0	0	0	0	0
CNSTM-081-C_ATTGGTGTCGGAAACG-1	ndGBM-11	C5	Oligo	0	0	0	1.84627595203225	0	0	0	0	0	0	3.49702487532586	0	0	0	0	0	0	0	0	1.84627595203225	0	0	0	0	0	0	0	0	0	0	0	0	0	0	0	0	0	0	0	0	0	0	0	0	0	0
CNSTM-081-C_CAGAATCCAGGAATCG-1	ndGBM-11	C10	Endo	0	0	0	0	2.84763553055944	0	0	0	0	0	0	0	0	0	0	0	0	0	0	2.84763553055944	0	0	0	2.21085096477858	0	0	0	3.23358434407314	0	0	0	0	0	0	0	0	0	0	0	0	0	0	0	2.21085096477858	0	0
CNSTM-081-C_CATGGCGAGTGACATA-1	ndGBM-11	C1	Myeloid	0	0	0	0	0	0	0	0	0	0	0	0	0	0	0	0	0	0	0	0	1.79551934331524	1.79551934331524	0	0	0	0	0	0	0	0	0	0	0	0	0	0	0	0	0	0	0	0	0	0	0	0
CNSTM-081-C_CATTCGCAGCCATCGC-1	ndGBM-11	C1	Myeloid	0	0	0	0	0	0	0	0	0	0	0	0	0	0	0	0	0	0	1.45364654314938	0	0	2.02252417882334	0	0	0	0	0	0	0	0	0	0	0	0	0	0	0	0	0	0	0	0	0	0	0	0
CNSTM-081-C_CCTCAGTTCGTGGGAA-1	ndGBM-11	C1	Myeloid	0	0	0	0	0	0	0	0	0	0	0	0	0	0	0	0	0	0	1.55156609912805	0	0	0	0	0	0	0	0	0	0	0	0	0	0	0	0	0	0	0	0	0	0	0	0	0	0	0
CNSTM-081-C_CGGACGTTCCCTTGCA-1	ndGBM-11	C1	Myeloid	0	0	0	0	0	0	0	0	0	0	0	0	0	0	0	0	0	0	1.26870302487941	0	0	1.26870302487941	0	0	0	0	0	0	0	0	0	0	0	0	0	0	0	0	0	0	0	0	0	0	0	0
CNSTM-081-C_CGTAGGCCATAGGATA-1	ndGBM-11	C1	Myeloid	0	0	0	0	0	0	0	0	0	0	0	0	0	0	0	0	0	0	0	0	0	2.43952135935312	0	0	0	0	0	0	0	0	0	0	0	0	0	0	0	0	0	0	0	0	0	0	0	0
CNSTM-081-C_CTACGTCCAATGGTCT-1	ndGBM-11	C1	Myeloid	0	0	0	0	0	0	0	0	0	0	0	0	0	0	0	0	0	0	0	0	0	0	0	0	0	0	0	0	0	0	0	0	0	0	0	0	0	0	0	0	0	0	0	0	0	0
CNSTM-081-C_CTACGTCTCCTCATTA-1	ndGBM-11	C1	Myeloid	0	0	0	0	0	0	0	0	0	0	0	0	0	0	0	0	0	0	1.42733172680785	0	0	0	0	0	0	0	0	0	0	0	0	0	0	0	0	0	0	0	0	0	0	0	0	0	0	0
CNSTM-081-C_CTAGAGTAGAGCCTAG-1	ndGBM-11	C5	Oligo	0	0	0	0	0	0	0	0	0	0	2.1091374238726	0	0	0	0	0	0	0	0	0	0	0	0	0	0	0	0	0	0	0	0	0	0	0	0	0	0	0	0	0	0	0	0	0	0	0
CNSTM-081-C_CTCCTAGGTGCACCAC-1	ndGBM-11	C1	Myeloid	0	0	0	0	0	0	0	0	0	0	0	0	0	0	0	0	0	0	1.3787668428104	0	0	2.55567664303695	0	0	0	0	0	0	0	0	0	0	0	0	0	0	0	0	0	0	0	0	0	0	0	0
CNSTM-081-C_CTTACCGCACCGAAAG-1	ndGBM-11	C1	Myeloid	0	0	0	0	0	0	0	0	0	0	0	0	0	0	0	0	0	0	0	0	0	0	0	0	0	0	0	0	0	0	0	0	0	0	0	0	0	0	0	0	0	0	0	0	0	0
CNSTM-081-C_CTTTGCGGTTTGGGCC-1	ndGBM-11	C5	Oligo	0	0	0	1.77122486678635	0	0	0	0	0	0	0	0	0	0	0	0	0	1.77122486678635	0	0	0	1.77122486678635	0	0	0	0	0	0	0	0	0	0	0	0	0	0	0	0	0	0	0	0	0	0	0	0
CNSTM-081-C_GACCTGGGTATGAAAC-1	ndGBM-11	C1	Myeloid	0	0	0	0	0	0	0	0	0	0	0	0	0	0	0	0	0	0	0	0	0	0	0	0	0	0	0	0	0	0	0	0	0	0	0	0	0	0	0	0	0	0	0	0	0	0
CNSTM-081-C_GATCTAGAGTACACCT-1	ndGBM-11	C1	Myeloid	0	0	0	0	0	0	0	0	0	0	0	0	0	0	0	0	0	0	0	0	0	1.51982575374441	0	0	0	0	0	0	0	0	0	0	0	0	0	0	0	0	0	0	0	0	0	0	0	0
CNSTM-081-C_GATGAGGCAAGAGGCT-1	ndGBM-11	C1	Myeloid	0	0	0	0	0	0	0	0	0	0	0	0	0	0	0	0	0	0	0	0	0	2.28981535211792	0	0	0	0	0	0	0	0	0	0	0	0	0	0	0	0	0	0	0	0	0	0	0	0
CNSTM-081-C_GCAGTTAGTAGCGTCC-1	ndGBM-11	C5	Oligo	0	0	0	0	0	0	0	0	0	0	2.92279829937647	0	0	0	0	0	0	0	0	0	0	1.50821301969695	0	0	0	0	0	0	0	0	0	0	0	0	1.50821301969695	0	0	1.50821301969695	0	0	0	0	0	0	0	0
CNSTM-081-C_GCTCCTAGTGTGACGA-1	ndGBM-11	C1	Myeloid	0	0	0	0	0	0	0	0	0	0	0	0	0	0	0	0	0	0	0	0	0	0	0	0	0	0	0	0	0	0	0	0	0	0	0	0	0	0	0	0	0	0	0	0	0	0
CNSTM-081-C_GGCTGGTCAGATCGGA-1	ndGBM-11	C1	Myeloid	0	0	0	0	0	0	0	0	0	0	0	0	0	0	0	0	0	0	0	0	0	1.45793237384214	0	0	0	0	0	0	0	0	0	0	0	0	0	0	0	0	0	0	0	0	0	0	0	0
CNSTM-081-C_GGCTGGTCATATACGC-1	ndGBM-11	C1	Myeloid	0	0	0	1.10330084380753	0	0	0	0	0	0	0	0	0	0	0	0	0	0	0	0	0	1.10330084380753	0	0	0	0	0	0	0	0	0	0	0	0	0	0	0	0	0	0	0	0	0	0	0	0
CNSTM-081-C_GTCGGGTGTGACCAAG-1	ndGBM-11	C1	Myeloid	0	0	0	0	0	0	0	0	0	0	0	0	0	0	0	0	0	0	1.2504463789033	0	0	2.1372037131943	0	0	0	0	0	0	0	0	0	0	0	0	0	0	0	0	0	0	0	0	0	0	0	0
CNSTM-081-C_GTGCAGCGTATTCGTG-1	ndGBM-11	C1	Myeloid	0	0	0	0	0	0	0	0	0	0	0	0	0	0	0	0	0	0	0	0	0	0	0	0	0	0	0	0	0	0	0	0	0	0	0	0	0	0	0	0	0	0	0	0	0	0
CNSTM-081-C_TACCTTAAGTCACGCC-1	ndGBM-11	C1	Myeloid	0	0	0	0	0	0	0	0	0	0	0	0	0	0	0	0	0	0	0	0	0	0	0	0	0	0	0	0	0	0	0	0	0	0	0	0	0	0	0	0	0	0	1.28096273508925	0	0	0
CNSTM-081-C_TAGGCATGTCCATCCT-1	ndGBM-11	C1	Myeloid	0	0	0	0	0	0	0	0	0	0	0	0	0	0	0	0	0	0	0	0	0	0	0	0	0	0	0	0	0	0	0	0	0	0	0	0	0	0	0	0	0	0	0	0	0	0
CNSTM-081-C_TATCAGGTCCTTTACA-1	ndGBM-11	C1	Myeloid	0	0	0	0	0	0	0	0	0	0	0	0	0	0	0	0	0	0	0	0	0	2.30958997984526	0	0	0	0	0	0	0	0	0	0	0	0	0	0	0	0	0	0	0	0	1.71111819494611	0	0	0
CNSTM-081-C_TCAGGATGTCAAGCGA-1	ndGBM-11	C1	Myeloid	0	0	0	0	0	0	0	0	0	0	0	0	0	0	0	0	0	0	2.03225817610354	0	0	0	0	0	0	0	0	0	0	0	0	0	0	0	0	0	0	0	0	0	0	0	0	0	0	0
CNSTM-081-C_TGCCCATAGTTAAGTG-1	ndGBM-11	C5	Oligo	0	0	0	0	0	0	0	0	0	0	3.32848978850115	0	0	0	0	0	0	0	0	0	0	1.85304836424335	0	0	0	0	0	0	0	0	0	0	0	0	0	0	0	0	0	0	0	0	0	0	0	0
CNSTM-081-C_TGCGTGGTCGCCCTTA-1	ndGBM-11	C1	Myeloid	0	0	0	0	0	0	0	0	0	0	0	0	0	0	0	0	0	0	0	0	0	0	0	0	0	0	0	0	0	0	0	0	0	0	0	0	0	0	0	0	0	0	0	0	0	0
CNSTM-081-C_TGGCGCACAATGCCAT-1	ndGBM-11	C1	Myeloid	0	0	0	0	0	0	0	0	0	0	0	0	0	0	0	0	0	0	0	0	0	2.41349478164118	0	0	0	0	0	0	0	0	0	0	0	0	0	0	0	0	0	0	0	0	0	0	0	0
CNSTM-081-C_TGTATTCGTATCGCAT-1	ndGBM-11	C1	Myeloid	0	0	0	0	0	0	0	0	0	0	0	0	0	0	0	0	0	0	1.48007639732095	1.48007639732095	1.48007639732095	1.48007639732095	0	0	0	0	0	0	0	0	0	0	0	0	0	0	0	0	0	0	0	0	0	0	0	0
CNSTM-081-C_TGTTCCGAGACCGGAT-1	ndGBM-11	C1	Myeloid	0	0	0	0	0	0	0	0	0	0	0	0	0	0	0	0	0	0	0	0	0	0	0	0	0	0	0	0	0	0	0	0	0	0	0	0	0	0	0	0	0	0	0	0	0	0
CNSTM-081-C_TTTGCGCAGTGTGAAT-1	ndGBM-11	C1	Myeloid	0	0	0	0	0	0	0	0	0	0	0	0	0	0	0	0	0	0	1.22968017823951	0	0	1.22968017823951	0	0	0	0	0	0	0	0	0	0	0	0	0	0	0	1.22968017823951	0	0	0	0	0	0	0	0
CNSTM-081-C_TTTGCGCCAATGGAAT-1	ndGBM-11	C1	Myeloid	0	0	0	0	0	0	0	0	0	0	0	0	0	0	0	0	0	0	0	0	2.27284821656127	2.27284821656127	0	0	0	0	0	0	0	0	0	0	0	0	0	0	0	0	0	0	0	0	0	0	0	0
CNSTM-081-C_TTTGCGCGTATAGTAG-1	ndGBM-11	C5	Oligo	0	0	0	0	0	0	0	0	0	0	0	0	0	0	0	0	0	0	0	0	0	0	0	0	0	0	0	0	0	0	0	0	0	0	0	0	0	2.2284006409545	0	0	0	0	2.2284006409545	0	0	0
CNSTM-081-D_AACTGGTGTACGACCC-1	ndGBM-11	C1	Myeloid	0	0	0	0	0	0	0	0	0	0	0	0	0	0	0	0	0	0	2.41256905039555	0	0	0	0	0	0	0	0	0	0	0	0	0	0	0	0	0	0	0	0	0	0	0	0	0	0	0
CNSTM-081-D_ACTGATGCACATCCAA-1	ndGBM-11	C1	Myeloid	0	0	0	0	0	0	0	0	0	0	0	0	0	0	0	0	0	0	0	0	0	0	0	0	0	0	0	0	0	0	0	0	0	0	0	0	0	0	0	0	0	0	0	0	0	0
CNSTM-081-D_ACTGTCCTCACATGCA-1	ndGBM-11	C1	Myeloid	0	0	0	0	0	0	0	0	0	0	0	0	0	0	0	0	0	0	0	0	0	0	0	0	0	0	0	0	0	0	0	0	0	0	0	0	0	1.57910175768955	1.57910175768955	0	0	0	0	0	0	0
CNSTM-081-D_AGCTCCTAGCCAACAG-1	ndGBM-11	C1	Myeloid	0	0	0	0	0	0	0	0	0	0	0	0	0	0	0	0	0	0	2.56531866777872	0	0	0	0	0	0	0	0	0	0	0	0	0	0	0	0	0	0	0	0	0	0	0	0	0	0	0
CNSTM-081-D_ATCTACTTCAACGAAA-1	ndGBM-11	C1	Myeloid	0	0	0	0	0	0	0	0	0	0	0	0	0	0	0	0	0	0	0	0	0	0	0	0	0	0	0	0	0	0	0	0	0	0	0	0	0	0	0	0	0	0	0	0	0	0
CNSTM-081-D_CACATTTCATTGAGCT-1	ndGBM-11	C3	TCells	0	0	0	0	0	0	0	0	0	0	0	0	0	0	0	0	0	0	0	0	1.02461879926998	0	0	0	0	0	0	0	0	0	0	0	0	0	0	0	0	0	0	0	0	0	0	0	0	0
CNSTM-081-D_CACATTTGTGGTTTCA-1	ndGBM-11	C1	Myeloid	0	0	0	0	0	0	0	0	0	0	0	0	0	0	0	0	0	0	0	0	0	2.28148492095396	0	0	0	0	0	0	0	0	0	0	0	0	0	0	0	0	0	0	0	0	0	0	0	0
CNSTM-081-D_CTAGCCTCAAAGTCAA-1	ndGBM-11	C3	TCells	0	0	0	0	0	0	0	0	0	0	0	0	0	0	0	0	0	0	0	0	0	0	0	0	0	0	0	0	0	0	0	0	0	0	0	0	0	0	0	0	0	0	0	0	0	0
CNSTM-081-D_CTCTGGTGTTGACGTT-1	ndGBM-11	C3	TCells	0	0	0	0	0	0	0	0	0	0	0	0	0	0	0	0	0	0	0	0	0	0	0	0	0	0	0	0	0	0	0	0	0	0	0	0	0	0	0	0	0	0	0	0	0	0
CNSTM-081-D_CTGTGCTTCGGCGCTA-1	ndGBM-11	C10	Endo	0	0	0	0	0	0	0	0	0	0	0	0	0	0	0	0	0	0	0	0	0	0	0	0	0	0	0	0	0	0	0	0	0	0	0	0	0	0	0	0	0	0	0	0	0	0
CNSTM-081-D_GATGCTAGTCTCCACT-1	ndGBM-11	C1	Myeloid	0	0	0	0	0	0	0	0	0	0	0	0	0	0	0	0	0	0	0	0	0	1.93603268455258	0	0	0	0	0	0	0	0	0	0	0	0	0	0	0	0	0	0	0	0	0	0	0	0
CNSTM-081-D_TCGAGGCCAAACCTAC-1	ndGBM-11	C1	Myeloid	0	0	0	0	0	0	0	0	0	0	0	0	0	0	0	0	0	0	1.90084099868064	0	0	0	0	0	0	0	0	0	0	0	0	0	0	0	0	0	0	1.90084099868064	0	0	0	0	0	0	0	0
CNSTM-081-D_TCGAGGCCAAGACGTG-1	ndGBM-11	C1	Myeloid	0	0	0	0	0	0	0	0	0	0	0	0	0	0	0	0	0	0	0	0	0	0	0	0	0	0	0	0	0	0	0	0	0	0	0	0	0	0	0	0	0	0	0	0	0	0
CNSTM-081-D_TCTGAGACAGGGCATA-1	ndGBM-11	C1	Myeloid	0	0	0	0	0	0	0	0	0	0	0	0	0	0	0	0	0	0	0	0	0	0	0	0	0	0	0	0	0	0	0	0	0	0	0	0	0	0	0	0	0	0	0	0	0	0
CNSTM-096-1_AAATGCCAGCTCCCAG-1	ndGBM-02	C2	Glioma	0	0.425394904711043	0.425394904711043	0	0.722894878951118	0	0	0	0	0	0	0	0.722894878951118	0.425394904711043	0	0	0	0	0	0	0	0	2.24951266979837	0	0	0.722894878951118	1.1380824340585	1.99637713472807	0	0.425394904711043	0.425394904711043	0.9518832341905	0	0	0	0	0	0	0	0	0.722894878951118	0	0.425394904711043	0	0	0
CNSTM-096-1_AACACGTCAGCTGCAC-1	ndGBM-02	C8	Pericytes	1.04530639265943	0	0.552566969814463	0.552566969814463	0	0	0.745057193003833	0	2.54970506393294	0	0.313973872036095	0.552566969814463	0.906408415380157	0.745057193003833	0	2.52047270338638	1.04530639265943	0.906408415380157	0	2.82498670021629	0	0	3.34269196099554	3.10877209131036	2.70914632594407	3.70956964909662	2.03331533184056	3.59484294552825	0.906408415380157	0.552566969814463	0.313973872036095	1.46318265341011	0.313973872036095	0.906408415380157	0	0.906408415380157	0.313973872036095	0.745057193003833	0.313973872036095	0	0	1.16724361791524	0.906408415380157	3.12510936089217	0	1.93176247405372
CNSTM-096-1_AACCGCGTCTCGTATT-1	ndGBM-02	C8	Pericytes	2.02785304092063	0	0	0	0	0	0.549902529316677	0	2.54390998594552	0	0	0	0.902665597667992	0.549902529316677	0	2.35423716767173	0.902665597667992	0.902665597667992	0	4.19335219411281	0	0	0.549902529316677	0	1.3692337375326	0.549902529316677	0	2.84070578574099	0.549902529316677	0	0	1.68612197233801	0.549902529316677	0	0	0.549902529316677	0.902665597667992	0	0	0	0	0	0	0	0	0.549902529316677
CNSTM-096-1_AACTCAGTCCTTGGTC-1	ndGBM-02	C8	Pericytes	0.76934213299189	0	0	0	0.76934213299189	0	1.19896782955741	0	2.20919938939879	0	0	0.76934213299189	0	0	0	3.08421125912876	0.76934213299189	1.72871024357416	0	2.62044262481268	0	0	2.07318139937389	0	1.49851476425929	1.91570560875753	1.19896782955741	1.91570560875753	0	0.76934213299189	0	0.76934213299189	0	0	0	0.76934213299189	0	0.76934213299189	0.76934213299189	0	0	0	1.19896782955741	0	0	1.91570560875753
CNSTM-096-1_AACTCCCAGACAATAC-1	ndGBM-02	C8	Pericytes	1.21016826204772	0.330986858000264	0	0.330986858000264	0	0.579240801740951	1.21016826204772	0	2.5471178414419	0	0.579240801740951	0.579240801740951	1.21016826204772	0.943659166582355	0.330986858000264	2.03729124329966	0	1.08576595005757	0	3.7329804359894	0	0	2.41599224352138	0	2.57737843509319	4.78320867686139	0.579240801740951	3.79661004029037	0.330986858000264	1.21016826204772	0	0.943659166582355	0.330986858000264	0.943659166582355	0	0.777959027990384	1.08576595005757	0.330986858000264	0	0	0	0.330986858000264	0.943659166582355	1.8083608050558	0	1.59400238330262
CNSTM-096-1_AACTCTTAGCCACGCT-1	ndGBM-02	C1	Myeloid	0	0	0	0	0	0	0	0	0	0	0	0	0	0	0	0	0	0	0	0	0	0	0	0	0	0	0	0.840049810536434	0	0	0	0	0	0	0	0	0	0	0	0	0	0	0	0	0	0
CNSTM-096-1_AACTTTCGTGCCTGTG-1	ndGBM-02	C8	Pericytes	0	0	0	0	0.741672919479676	0	0.741672919479676	0	0	0	0	0	0.438075811788959	0.438075811788959	0	0.741672919479676	0.438075811788959	0	0	2.89266878969644	0	0	1.95259437293405	0	0.741672919479676	0	1.16280373732419	2.6132716447532	0	1.78297121737512	0	1.16280373732419	0	1.32138562505183	0	0	0	0	0	0	0.438075811788959	0	0	2.2819290424307	0	1.16280373732419
CNSTM-096-1_AAGACCTAGTACGTAA-1	ndGBM-02	C8	Pericytes	1.37854469491301	0	0	0	0.910095810942487	0	1.37854469491301	0	2.29327826051456	0	0	0	0	0	0	3.14709658438968	0	0	0	1.37854469491301	0	0	0	0	1.37854469491301	0	0.910095810942487	1.37854469491301	0	0	0	0	0	1.37854469491301	0	0.910095810942487	0	0	0	0	0	0	2.13094265295177	0	0	1.69629092375708
CNSTM-096-1_AAGGAGCCATCACGTA-1	ndGBM-02	C8	Pericytes	0.657058230245675	0	0	0	0	0.657058230245675	1.88322193894507	0	2.87491749359162	0	1.05019834285839	0	0.657058230245675	1.05019834285839	0	1.88322193894507	1.55105341647244	1.55105341647244	0	3.02097540161518	0	0	0.657058230245675	0	1.33166048093407	0.657058230245675	0	3.68944372858922	0.657058230245675	0.657058230245675	0	0.657058230245675	0	1.05019834285839	0	0	0.657058230245675	0	0	0	0	0	1.05019834285839	0	0	1.73086672481507
CNSTM-096-1_AAGGTTCGTCGCATCG-1	ndGBM-02	C8	Pericytes	1.31155905232863	0	0	0	0.291918990664784	0.51759610288425	0.856955999511894	0	2.2122083153009	0	0	0.51759610288425	0.51759610288425	0.856955999511894	0	1.39895163866959	0.291918990664784	0.991388078498694	0.291918990664784	3.32433681346076	0	0	2.47214433597331	0	2.2122083153009	4.13289216645257	1.47931679463593	2.99491665915702	0.291918990664784	0.701603141221532	0	0.991388078498694	0.291918990664784	0.701603141221532	0	0.701603141221532	0.701603141221532	0.291918990664784	0.291918990664784	0	0	0	0.291918990664784	0.701603141221532	0	1.62293333937903
CNSTM-096-1_ACACCAAAGCCGGTAA-1	ndGBM-02	C8	Pericytes	1.08026146874576	0	0.575590277848813	0.328648797947752	0	0	0.575590277848813	0	2.2575854478729	0	0	0.328648797947752	0.773468198443427	0.773468198443427	0	2.21603415096444	0.773468198443427	0.575590277848813	0	4.52229976127612	0	0	3.35429388453697	0	1.31469884607509	0.328648797947752	1.66392403436041	3.95814044420488	0.328648797947752	0.328648797947752	0	1.50447937555461	0.328648797947752	0.575590277848813	0	0	0.938584244424867	0	0	0	0.575590277848813	0.938584244424867	1.20433459249708	2.62756058865833	0	1.41408445191936
CNSTM-096-1_ACACCCTGTGAAATCA-1	ndGBM-02	C8	Pericytes	2.19085005375878	0	0	0	0	0.951102644793214	0.951102644793214	0	2.91637439884272	0	1.429623139545	0	1.429623139545	0.951102644793214	0	1.75192432324049	0.951102644793214	0.951102644793214	0	2.49485173784739	0	0	3.94804621266346	0	2.72766072887987	4.82757637258485	1.429623139545	5.08416327282816	1.429623139545	0.951102644793214	0	1.429623139545	0	1.75192432324049	0	0.951102644793214	1.429623139545	0	0.951102644793214	0	0	0	0.951102644793214	4.88922575415753	0	1.75192432324049
CNSTM-096-1_ACAGCTATCTGCTGTC-1	ndGBM-02	C8	Pericytes	2.03485561344444	0	0.979373255084105	0.605077106273952	0	0	1.25109879770025	0	2.23151157492402	0	0.605077106273952	0.605077106273952	1.25109879770025	0.605077106273952	0	1.64034863087562	0.605077106273952	0.979373255084105	0	4.5706847683808	0	0	2.13801002029099	0	1.46454477007521	1.46454477007521	0.605077106273952	4.75127969050831	0.979373255084105	1.91982338726724	0	1.25109879770025	1.25109879770025	1.25109879770025	0	0	0	0	1.25109879770025	0	0.979373255084105	0	0	5.60592799001695	0	2.66041998913588
CNSTM-096-1_ACATGGTCACAGATTC-1	ndGBM-02	C8	Pericytes	1.26966850746505	0.494646295762248	0	0.494646295762248	0	0	1.57681317485114	0	2.41936224049236	0	0	0.494646295762248	0	0.494646295762248	0	2.47473909647853	0	0	0	1.43498700920671	0	0	0.494646295762248	0	2.97336521674384	1.07149945912718	0	3.32778618517782	0.494646295762248	0	0	1.07149945912718	0	0	0	0	0.494646295762248	0	0.824103589932717	0	0.494646295762248	1.26966850746505	1.07149945912718	0.824103589932717	0	1.57681317485114
CNSTM-096-1_ACATGGTTCACATACG-1	ndGBM-02	C2	Glioma	0	0	0	0	0	0	0	0	0	0	0	0	0	0	0	0	0	1.13295575489313	0	4.31306101271793	0	0	3.18440944129485	0	0	2.99289727579177	2.99289727579177	1.13295575489313	0	0	0	0	0	0	0	0	0	0	1.13295575489313	0	0	0	0	0	0	0
CNSTM-096-1_ACCTTTATCTTGACGA-1	ndGBM-02	C8	Pericytes	0.51426242233731	0.202234341028727	0	0.202234341028727	0	0.51426242233731	1.92095942789972	0	1.95326030847637	0	0	0.751734055861563	0.852203964516949	1.30552294977788	0	1.81728121911874	0.751734055861563	0.852203964516949	0	3.00941800517571	0	0	0.202234341028727	0	1.88758027439657	2.77365279639974	0.202234341028727	3.31229006536202	0.640030834938499	1.24285208459591	0	1.36449673814952	0	1.10433374178689	0	0.51426242233731	0.370369519052743	0.51426242233731	0.51426242233731	0	0.202234341028727	0.640030834938499	0.751734055861563	0	0	1.1759894145853
CNSTM-096-1_ACGAGCCGTCCGCTGA-1	ndGBM-02	C8	Pericytes	1.5018878359099	0	0	0.529469669003985	0	0	0.529469669003985	0	2.70542215217294	0	0	0.529469669003985	1.33292686551206	0.529469669003985	0	3.61893007138801	0.873827016322187	0.873827016322187	0	2.79463724000827	0	0	1.64638475502453	0	2.43977619144016	1.77261417156447	1.5018878359099	3.65567689314102	1.64638475502453	1.33292686551206	0.529469669003985	1.5018878359099	0.529469669003985	1.33292686551206	0	1.12949534414522	0	0.529469669003985	0.529469669003985	0	0.873827016322187	0.873827016322187	1.12949534414522	1.5018878359099	0	2.23819361302547
CNSTM-096-1_ACGATGTTCCGTACAA-1	ndGBM-02	C8	Pericytes	1.60259320426758	0	0	0.688874731316614	0	0	1.0929116236211	0	2.63110819607282	0	0	0.688874731316614	0	0.688874731316614	0	1.37987882251686	0.688874731316614	1.0929116236211	0	3.84176733303441	0	0	1.93857473574708	0	1.78462854565919	5.46793630388724	1.37987882251686	3.28759210314611	1.37987882251686	1.60259320426758	0	0.688874731316614	1.60259320426758	1.93857473574708	0	1.0929116236211	1.0929116236211	0	0	0	0	0	0.688874731316614	3.75283686503574	0	2.47705982911125
CNSTM-096-1_ACGCAGCGTGCTAGCC-1	ndGBM-02	C11	BCells	0	0	0	0	0	0	0	0	0	0	0	0	0	0	0	0	0	0	0	0	0	0	0	0	0	0	0	0	0	0	0	0	0	0	0	0	0	0	0	0	0	0	0	0.814418186268047	0	0
CNSTM-096-1_ACGGGTCAGTGTACCT-1	ndGBM-02	C2	Glioma	0	0	0	0	0	0.797131124355126	0	0	0	0	0	2.0151982858701	0	0.594859842076833	0	0	0	0	0	1.1092033812814	0	0	2.33669022454739	0	0	2.21132125303057	1.53847792913328	3.35460924526616	0.341025018433703	0	0.341025018433703	0	0.341025018433703	0.341025018433703	0	0.965291808744893	0	0.341025018433703	0	0	0	0	0	0.965291808744893	0	0
CNSTM-096-1_ACGGGTCGTACCGTAT-1	ndGBM-02	C8	Pericytes	2.50159754089546	0.751509081859557	0	0	0.751509081859557	0	0	0	2.17944298243891	0	0.751509081859557	0	1.47260770506352	0	0	0.751509081859557	0	0	0	4.93292056921351	0	0	1.17569502283096	0	0	0	0.751509081859557	4.10049973354691	0	0.751509081859557	0	0	1.17569502283096	1.17569502283096	0	0.751509081859557	0.751509081859557	0	0.751509081859557	0	0	0	0.751509081859557	4.81300913597839	0	1.47260770506352
CNSTM-096-1_ACGTCAACATGGAATA-1	ndGBM-02	C8	Pericytes	0.796194584478988	0	0	1.10806079633371	0	0.340532533476115	0.594095578940652	0	2.79828369295271	0	0	1.2337769634458	0.796194584478988	1.34543898064468	0	2.69419891535632	1.62076545576001	1.44587556147014	0.340532533476115	3.44767369182142	0	0	1.44587556147014	0	2.97868858587733	3.74669989109491	0.796194584478988	3.85543870133546	1.34543898064468	0.796194584478988	0	0.796194584478988	0.340532533476115	0.964236305479659	0	1.10806079633371	0	0.340532533476115	0	0	0.340532533476115	1.44587556147014	0.594095578940652	0.340532533476115	0	1.69793506085384
CNSTM-096-1_ACGTCAATCAGCTGGC-1	ndGBM-02	C8	Pericytes	1.032411193254	0	0	0.643911739650448	0	0	0.643911739650448	0	2.30649140082157	0	0	0.643911739650448	0	0	0	2.73842570265215	1.032411193254	0.643911739650448	0	2.30649140082157	0	0	1.31150126567804	0	2.10794536762196	3.42846100389957	1.032411193254	3.66264804406267	0	1.032411193254	0	1.032411193254	0	1.52945395744117	0	1.032411193254	0	0	0	0	0	0	0	0	0	2.21213787770583
CNSTM-096-1_ACTGAGTGTGCAACGA-1	ndGBM-02	C8	Pericytes	0	0	0	0	0	0	0.95580692783618	0	0	0	0	0	0.588000077910452	0	0	0	0	0	0	0	0.588000077910452	0	2.00189524847832	0	2.19765135781749	0	0.588000077910452	2.36128883231072	0	0	0	0	0.588000077910452	0.588000077910452	0	0	0	0	0	0	0.588000077910452	0	0.95580692783618	1.4354503482808	0	0.588000077910452
CNSTM-096-1_ACTGAGTTCCTATTCA-1	ndGBM-02	C8	Pericytes	0.992647725876242	0.292426235873759	0.292426235873759	0.858108776491419	0	0.51840551928876	1.48086315944951	0	2.88946555031263	0	0	0.292426235873759	0.858108776491419	0.992647725876242	0	1.62454068061986	1.11121371554611	1.11121371554611	0	3.87566341275465	0	0	2.17617116813839	0	1.55528010735109	3.07823849945709	1.31302216001356	3.62020194438592	0.992647725876242	1.31302216001356	0.292426235873759	0.992647725876242	0	1.11121371554611	0	0.992647725876242	0.51840551928876	0.292426235873759	0	0	0.292426235873759	0.51840551928876	0.858108776491419	0.292426235873759	0	2.17617116813839
CNSTM-096-1_ACTGATGAGCGTAATA-1	ndGBM-02	C8	Pericytes	2.08228275298724	0	0.345788453952895	0.345788453952895	0	0	2.02941827773622	0	2.53106654320282	0	0.806168203863324	0	0.602241300050528	0.975470391485545	0	2.42724144807897	1.71274153659657	1.24663620565017	0	3.37043049949492	0	0	2.49764175368767	3.21727500691867	2.90964882246895	5.53499424290224	2.13249233772607	2.9750020876918	0.975470391485545	1.55137074378089	0	0.975470391485545	0	0.806168203863324	0	0.806168203863324	0.602241300050528	0.806168203863324	0	0	0	1.91448597951306	1.12021663781179	2.995870653701	0	1.71274153659657
CNSTM-096-1_ACTGTCCCACCGATAT-1	ndGBM-02	C2	Glioma	0	0	0	0	0	0	0	0	0	0	0	0	0	1.10681236150169	1.10681236150169	0	0	0	0	0	0	0	1.95644080224558	0	0	0	0	1.10681236150169	0	0	0	0	0	1.10681236150169	0	0	0	0	0	1.10681236150169	0	0	0	0	0	0
CNSTM-096-1_ACTGTCCCAGACAAGC-1	ndGBM-02	C8	Pericytes	1.17019898206843	0	0.315131104707264	0.554389549402014	0	0	0.908966326070321	0	2.58207011240907	0	0	0.908966326070321	1.27900776711282	0.908966326070321	0	2.36381313033483	1.4664795351716	0.908966326070321	0	2.89260219241918	0	0	0	0	2.89260219241918	0	0	3.503398624237	0.315131104707264	1.37713044072786	0	1.04808882101013	0.554389549402014	0.908966326070321	0	0.747311881018492	0	0	0	0	0.315131104707264	0.747311881018492	1.04808882101013	0	0	0.908966326070321
CNSTM-096-1_ACTGTCCTCAAACCGT-1	ndGBM-02	C8	Pericytes	1.68308252446732	0.486133637192701	0	0.486133637192701	0	0.486133637192701	1.55942877599662	0	2.77411347632655	0	0	0	1.41829832452278	0.486133637192701	0	3.69979685479943	1.55942877599662	0.811834054810582	0	2.6494575479112	0.486133637192701	0	1.25392489671168	0	2.45464447850094	3.10389529398188	0	3.60231301949682	0.811834054810582	0.811834054810582	0	1.05711361880703	0	0.486133637192701	0	0	0	0.486133637192701	0	0	0.486133637192701	0	0.486133637192701	0	0	1.05711361880703
CNSTM-096-1_ACTTGTTGTGGTGTAG-1	ndGBM-02	C8	Pericytes	1.03394623834128	0	0.79212980474607	0	0	0	0.472529882875153	0	2.57115638575068	0	0	0	1.03394623834128	0.472529882875153	0	3.24905314424201	1.22852544498413	0.79212980474607	0	2.65949256803486	0.472529882875153	0	2.03398882528649	0.472529882875153	1.76342462317348	3.45966761855669	1.53132126575785	4.08753090557026	1.65409187902948	0	0	1.39134050249977	0.79212980474607	0.79212980474607	0	1.03394623834128	1.03394623834128	0.79212980474607	1.03394623834128	0.472529882875153	0	1.39134050249977	1.03394623834128	3.68031829684302	0	1.95167509360528
CNSTM-096-1_ACTTTCACAATCCAAC-1	ndGBM-02	C11	BCells	0	0	0	0	0	0	0	0	0	0	0	0	0	0	0	0	0	0	0	0	0	0	0	0	0	0	0	1.09462821965324	0	0	0	0	0	0	0	0	0	0	0	0	0	0	0	0	0	0
CNSTM-096-1_AGAATAGCATGCCTTC-1	ndGBM-02	C2	Glioma	0	0	0	0.302090711155884	0.53378083487499	0.53378083487499	0	0	0	0	0	0	0	0.53378083487499	0	0.302090711155884	0	0	0	0.53378083487499	0	0	1.99447044245286	0	0.302090711155884	2.24753889072277	1.42891201975002	1.89355505727577	0.302090711155884	0.302090711155884	0.53378083487499	0	0.302090711155884	0.302090711155884	0	0	0	0	0	0.53378083487499	0.302090711155884	0	0.302090711155884	0	0	0
CNSTM-096-1_AGAGTGGAGAGTGACC-1	ndGBM-02	C8	Pericytes	2.06150283249709	0	0	0	0	0	0.863545424098359	0	3.39459675818506	0	0.863545424098359	0	2.06150283249709	0.863545424098359	0	2.77801731554881	0	0	0	4.96732139839167	0	0	2.2223857873147	0	0	2.2223857873147	0.863545424098359	4.0708245691185	2.06150283249709	0	0	1.63211129984785	1.31991626668374	0.863545424098359	0	0	0	0	0	0	0	0.863545424098359	0.863545424098359	3.13309410014464	0	1.63211129984785
CNSTM-096-1_AGAGTGGCACGGCTAC-1	ndGBM-02	C8	Pericytes	1.29584125561647	0	0.425799448568551	0	0	0	0.723495707255501	0	1.753940536891	0	0.723495707255501	0	0.425799448568551	0.952599984829176	0.425799448568551	1.55089655358873	0	0	0	4.53648002208726	0	0	2.53986049558342	0	1.29584125561647	2.69470536514249	2.1930164089464	4.45353531544821	0.723495707255501	1.43147860910405	0.425799448568551	1.43147860910405	0.952599984829176	1.13887571116425	0	0.952599984829176	0.425799448568551	0.723495707255501	0	0	0	0	1.55089655358873	4.27107031223708	0.425799448568551	1.6575630745246
CNSTM-096-1_AGATTGCCAGGTCCAC-1	ndGBM-02	C8	Pericytes	1.06088649081712	1.06088649081712	0.664987097425653	0.664987097425653	1.06088649081712	0	0	0	0.664987097425653	0	0.664987097425653	0.664987097425653	0.664987097425653	0.664987097425653	0	0	0	0	0	2.34609029974109	0	0	2.83649690922773	0	1.56399310965288	0.664987097425653	1.34375117205198	3.52801474798043	0	0	0	0.664987097425653	1.06088649081712	1.06088649081712	0	0	0	1.06088649081712	0	0	0	0	1.74437556929992	0.664987097425653	0	1.34375117205198
CNSTM-096-1_AGCATACAGAGCTGGT-1	ndGBM-02	C2	Glioma	1.14129915308153	0	0	0	1.14129915308153	0	0	0	0	0	0	0	0	0	0	0	0	0	0	0	0	0	2.45566369367716	0	0	0	0	0	0	0	0	0	1.14129915308153	0	0	0	0	1.14129915308153	0	0	0	0	0	2.00046590068385	0	0
CNSTM-096-1_AGCCTAAGTCGACTGC-1	ndGBM-02	C8	Pericytes	1.44844815717199	0	0.308832154438023	0.894999715934072	0	0.544454315553531	0.735009267928828	0	2.87041582194008	0	0.308832154438023	0.308832154438023	1.44844815717199	1.15404782853806	0	1.5300348428714	0.894999715934072	0.894999715934072	0	3.13861370124671	0	0	1.96727656009027	0	2.37671916852931	2.73911925021568	1.80264547274787	3.8178343877032	0.735009267928828	1.60546433004367	0	1.03288866301938	0	0.544454315553531	0	0.735009267928828	0.735009267928828	0.308832154438023	0	0	0.544454315553531	0.308832154438023	0.308832154438023	1.60546433004367	0	1.15404782853806
CNSTM-096-1_AGCGTATGTCAGAGGT-1	ndGBM-02	C8	Pericytes	1.80897238994434	0	0	0.656499369215096	0	0	0.381183065020566	0	1.6440596662428	0	0	0.872149389731478	0	0	0	1.88223785698899	0	0.656499369215096	0	3.31232568198699	0	0	1.5501389161583	1.04944388026674	2.4572235330968	4.19609153168283	1.19998826295975	3.31232568198699	0	0	0	0.872149389731478	0	0	0	0.381183065020566	0	0	0	0	0.381183065020566	0	1.04944388026674	2.37437793245366	0	1.19998826295975
CNSTM-096-1_AGCTCCTCAGACTCGC-1	ndGBM-02	C10	Endo	0.73034149601478	0.640005407051621	0.164919538458402	0.430414390339228	0.430414390339228	0	1.14790350852197	0	0.306452147349955	0	0.430414390339228	0	0.540690926776317	0.640005407051621	0.540690926776317	1.73373371970017	0.73034149601478	0.430414390339228	0	3.64060089860187	0.164919538458402	0	3.17597554816439	1.14790350852197	2.40158850780862	2.40158850780862	1.70155311527875	4.63144295982568	1.3529370478322	1.25566594345967	0.306452147349955	0.960760735924289	1.02710993800102	1.63390790805835	0	0.813188813523513	0.540690926776317	0.430414390339228	0.430414390339228	0	0.430414390339228	0	1.25566594345967	3.6546147576	0	2.12240850966227
CNSTM-096-1_AGCTCTCCACAGACAG-1	ndGBM-02	C8	Pericytes	2.12770037726582	0	0	0.803162199097852	1.54708771787082	0	1.24276438939687	0	3.08895046691958	0	0	0.803162199097852	1.24276438939687	0.803162199097852	0	3.1435751326803	0.803162199097852	0	0	3.91807638342899	0	0.803162199097852	1.54708771787082	0	2.58970926302112	5.08287320631	0.803162199097852	2.96984225386105	1.54708771787082	0.803162199097852	0	1.24276438939687	0	1.78008469745263	0	0.803162199097852	0	0	0	0	0.803162199097852	0.803162199097852	1.54708771787082	2.67817407993905	0	1.96892167756762
CNSTM-096-1_AGGCCACAGTCAATAG-1	ndGBM-02	C10	Endo	1.29004904173382	0	0	0	0	1.59927586880802	0	0	0	0	0	0	0	0.840049810536434	0	0	0	0	0	0	0	0	2.32389408651882	0	0	0	0	2.65076167936546	0	0.840049810536434	0.840049810536434	0	1.83512693114287	0.840049810536434	0	0	0	0.840049810536434	0	0	0	0	1.29004904173382	2.02583132789598	0	0.840049810536434
CNSTM-096-1_AGTAGTCCATTCGACA-1	ndGBM-02	C8	Pericytes	0.575539199608604	0.938513184624334	0.575539199608604	0.938513184624334	0.575539199608604	0	1.2042528771467	0	0.575539199608604	0	0.575539199608604	0	0.575539199608604	0.575539199608604	0.575539199608604	0.575539199608604	0	0	0	4.49649470997858	0	0	1.97750738643159	0	2.07979162045113	0	0	3.8967371462864	0.575539199608604	1.41399611329836	0	0.938513184624334	1.2042528771467	1.97750738643159	0	0	0	0	0	0	0	0	1.41399611329836	3.12616792069372	0	2.07979162045113
CNSTM-096-1_AGTAGTCTCCGGCACA-1	ndGBM-02	C2	Glioma	0	0	0	0	0	1.041281356929	0	0	0	0	0	0	0	0	0	0	0	0	0	1.041281356929	0	0	2.31887399299203	0	0	2.62683378437374	0	1.041281356929	0	0	0	0	1.041281356929	0	0	0	0	0	0	0	0	1.041281356929	1.041281356929	0	0	0
CNSTM-096-1_AGTCTTTGTTAAGGGC-1	ndGBM-02	C8	Pericytes	1.00974325227077	0.62724671337539	0	0	0	0	1.28574012898138	0	2.81565213938027	0	0	1.00974325227077	0.62724671337539	0	0	1.67938188153373	1.28574012898138	0	0.62724671337539	3.62814222562608	0	0	1.28574012898138	0	1.96109943771665	2.36056424053068	1.28574012898138	3.47840935477496	0	1.50180645510679	0	1.28574012898138	0	0	0	0.62724671337539	0.62724671337539	0	0	0	0	0	0.62724671337539	0	0	1.67938188153373
CNSTM-096-1_ATCACGAAGCGATGAC-1	ndGBM-02	C8	Pericytes	0.475621195069897	0	0.265824960995321	0.475621195069897	0	0.265824960995321	0.925263751943156	0	1.95870423781931	0	0	0.475621195069897	0.265824960995321	1.31923541098839	0	1.71696416887932	0.925263751943156	0.475621195069897	0	2.25404459314918	0	0	2.00075550567801	0.265824960995321	2.00075550567801	4.04356398975824	1.39749811192432	3.48641733229591	0.79661797027518	1.77021354495319	0.475621195069897	0.648944528803193	0	0.79661797027518	0	0.79661797027518	0.475621195069897	0.265824960995321	0.265824960995321	0	0	1.23432360154957	1.14152709781346	3.07760970672067	0	1.03923029682201
CNSTM-096-1_ATCATCTAGAGCTATA-1	ndGBM-02	C8	Pericytes	1.05817689276405	0	0	0	0.812740020277018	0	1.79447294852767	0	1.79447294852767	0	0.812740020277018	0	1.05817689276405	0	0.4867611058317	1.89361497818834	0	1.05817689276405	0	3.3959751750473	0	0	3.4766725556905	0	2.50851588838906	5.23901484190832	1.79447294852767	4.35831853541007	1.89361497818834	0.4867611058317	0	1.05817689276405	1.25508925839795	1.79447294852767	0	1.25508925839795	1.25508925839795	0.812740020277018	1.41953312317982	0	0	0.4867611058317	1.56071546606206	4.29195633948434	0	1.79447294852767
CNSTM-096-1_ATCATCTCATCCCACT-1	ndGBM-02	C8	Pericytes	1.23130949476566	0	0.339528579465172	0.592536948319887	0	0.592536948319887	0.339528579465172	0	2.76999540900073	0	0.592536948319887	0.592536948319887	1.23130949476566	0.339528579465172	0	2.91149558701786	0.339528579465172	1.53440587676227	0	2.60511992932826	0	0	2.76999540900073	0	2.37051008097297	4.60566935388357	1.10572927855811	3.7808717518322	1.34286427540465	1.53440587676227	0	0.962082768830939	0.592536948319887	0.339528579465172	0	0.794284113876849	0	0	0	0	0.592536948319887	0.592536948319887	0.962082768830939	2.66315178716842	0	2.40758775202725
CNSTM-096-1_ATCCACCCACAGACTT-1	ndGBM-02	C8	Pericytes	1.71029295008267	0	0.696539356687897	0.407727836917707	0.920359964587269	0	0	0	2.68045590808579	0	0.920359964587269	0.407727836917707	0.407727836917707	0.696539356687897	0.407727836917707	2.60896244469013	0.920359964587269	1.10313263790224	0	3.07451181663896	0	0	3.68290265551587	1.25760541926585	3.22537867269907	4.56057872073203	2.71437298410925	4.08419591486853	1.39137831997536	0.920359964587269	0	0.696539356687897	0	0.696539356687897	0	0.407727836917707	1.25760541926585	0.696539356687897	0.696539356687897	0	0.407727836917707	1.25760541926585	1.10313263790224	4.49533340844674	0	2.44853279080848
CNSTM-096-1_ATCTACTCATTGTGCA-1	ndGBM-02	C8	Pericytes	1.15541211132435	0	0.361211083416643	0.626009388368216	0	0	1.75539451064831	0	2.12777063641907	0	0.835167025368608	0.835167025368608	1.00805477354607	1.00805477354607	0	2.57884147007527	1.00805477354607	1.00805477354607	0	3.62555548044591	0	0	0.626009388368216	0	1.28381803931449	2.17829025542786	0.626009388368216	2.73158373385441	1.00805477354607	0.626009388368216	0	0.361211083416643	1.15541211132435	0	0	1.00805477354607	0.361211083416643	0	0	0	1.00805477354607	0.835167025368608	1.59241323728014	0	0	1.8954980481124
CNSTM-096-1_ATGAGGGAGTGGAGTC-1	ndGBM-02	C1	Myeloid	0	0	0	0	0	0	1.4136428869482	0	0	0	0	0	0	0	1.4136428869482	0	0	0	0	0	0	0	0	0	0	0	0	0	0	0	0	0	0	0	0	0	0	0	0	0	0	0	0.93822906076465	0	0	0
CNSTM-096-1_ATGGGAGGTCTCAACA-1	ndGBM-02	C2	Glioma	0	0.699201689468652	0	0	0	0	0.699201689468652	0	0	0	0	0	0.699201689468652	0.699201689468652	0	0	0	0	0	0	0	0	2.49597873068869	0	0	2.20796293555735	1.61910760905206	2.78391102208335	0	0	1.39536243333386	0	0.699201689468652	0	0	0	0	0.699201689468652	0	0	0	0	1.10667684850484	0	0	0
CNSTM-096-1_ATGGGAGTCTCTGTCG-1	ndGBM-02	C8	Pericytes	1.05247317992173	0.236170034241819	0.236170034241819	0.725400643039081	0.587324816255919	0	0.954871905474101	0	2.30829348206009	0	0	1.14138980085524	0.725400643039081	0.587324816255919	0	1.96388495755059	0.587324816255919	1.22304180762793	0	4.19768073346537	0	0	1.49583576743294	0	2.76743916109104	2.00058107130111	1.05247317992173	2.83223505908094	0	0.954871905474101	0	0.587324816255919	0	1.05247317992173	0	0.427082586206894	0	0.427082586206894	0.236170034241819	0	0	0.236170034241819	0.846704015797149	1.29852712070205	0	0.954871905474101
CNSTM-096-1_ATTATCCAGTCCAGGA-1	ndGBM-02	C8	Pericytes	1.42090901959985	0	0	0.618749238719204	0	0	0.998132008287935	0	1.94537156698197	0	0.251174823742263	0.886933611080988	0.451756669804089	0.998132008287935	0	1.34946129267466	0.998132008287935	0.886933611080988	0	3.46065297919156	0.251174823742263	0	1.34946129267466	0	1.18914697896502	3.47843087753785	0.618749238719204	2.72633143209616	0.618749238719204	1.34946129267466	0.451756669804089	1.27251328636641	0	0.451756669804089	0	0.886933611080988	0.251174823742263	0.251174823742263	0	0	0	0.451756669804089	0.886933611080988	0.251174823742263	0	1.48759060688152
CNSTM-096-1_ATTTCTGAGTGACATA-1	ndGBM-02	C8	Pericytes	1.01556579481743	0	0.257342068253594	0.257342068253594	0	0	1.1165872941827	0	2.82425128413071	0	0	1.29236482025809	1.78997249116808	0.776545811629821	0	2.69421581704992	1.1165872941827	0.903180187256312	0	3.22151138842623	0.257342068253594	0	1.63096946965921	0	2.7138599969143	3.09698389849482	0.631517776538408	4.46581433318978	0.776545811629821	1.29236482025809	0	1.36987914593087	0.257342068253594	0.776545811629821	0	0.903180187256312	0	0.257342068253594	0.461829703684276	0	0.461829703684276	1.01556579481743	1.1165872941827	0.461829703684276	0	1.44181483376471
CNSTM-096-1_ATTTCTGGTCGCTTCT-1	ndGBM-02	C8	Pericytes	0.465561785488372	0	0	0.465561785488372	0	0	0	0	1.21539786183887	0	0	0	0	0.781989955921532	0	1.84627595203225	0	0	0	3.27695901223287	0	0	2.01783165016694	0	2.55397989012851	5.60565252002477	0	4.26216199160604	1.21539786183887	1.02199270470377	1.21539786183887	1.84627595203225	0	1.5167638849499	0	0.465561785488372	0	0	0	0	0	0	1.37739085556784	2.55397989012851	0	1.84627595203225
CNSTM-096-1_ATTTCTGTCTAAGCCA-1	ndGBM-02	C8	Pericytes	0.799639939250737	0	0	0	0	0	1.77477588978716	0	3.02508891385124	0	0.799639939250737	0	0	0	0	0	0.799639939250737	0	0.799639939250737	2.89846979120623	0	0.799639939250737	0.799639939250737	0	0	2.89846979120623	0	2.25896525060686	0	0.799639939250737	0	0.799639939250737	0	1.23822334592425	0	1.54206213882801	0	0	0	0	0.799639939250737	0	0.799639939250737	1.23822334592425	0	1.54206213882801
CNSTM-096-1_CAAGAAACACTAAGTC-1	ndGBM-02	C8	Pericytes	0	0.852474004222913	0	0.514451735716641	1.10464852429996	0	0.852474004222913	0	0	0	0.514451735716641	0	0	0	0.852474004222913	0	0	0.514451735716641	0	3.65512577417284	0	0	2.76000142453898	0	2.04474806929407	0	1.3058661659927	3.72239327506501	0	1.85344537186604	0	0	0	1.47329873057291	0	0.514451735716641	0	0	0	0	0	0	1.3058661659927	1.85344537186604	0	1.74205230216343
CNSTM-096-1_CAAGTTGTCGCATGGC-1	ndGBM-02	C2	Glioma	0.952078596685986	0	0	0	0	1.4308325922292	0	0	0	0	0	0	0	1.4308325922292	0	0	0	0	0	0	0	0	2.61948992865733	0	0	1.4308325922292	1.75323859068789	2.19226222776456	0	0	0	0	0	0	0	0	0	0	0	0	0	0	0.952078596685986	1.4308325922292	0	0
CNSTM-096-1_CACAAACAGGGCTCTC-1	ndGBM-02	C8	Pericytes	1.09193127373557	0.506822373498661	0	0.198853022703218	0.741943630499337	0	1.16315905987065	0	1.7647407421155	0	0	0.364646780291854	1.09193127373557	0.932171356681837	0.631277393914764	1.9685203050655	0.364646780291854	0.841574013323049	0	3.14502545954575	0	0	3.07640162313776	0	2.25968833944438	3.82604103078126	1.09193127373557	4.05630828690032	1.50852133904536	1.68640873141754	0	1.29199238501192	0.631277393914764	1.40610604730728	0	0.841574013323049	0	0.198853022703218	0	0	0.631277393914764	0.198853022703218	1.01523833196552	1.55604660413021	0	1.87181233081804
CNSTM-096-1_CACACAACAGGTCTCG-1	ndGBM-02	C8	Pericytes	1.4502640286352	0.967789652254861	0	0	0	0	0	0	2.58331059428964	0	0	1.4502640286352	0.596669353432046	0.596669353432046	0.596669353432046	2.12160749965869	0.967789652254861	1.4502640286352	0	3.89482686892953	0	0	0	0	0.967789652254861	0.967789652254861	0	3.32970073715984	1.4502640286352	0.967789652254861	0	0.967789652254861	0	1.23784660957458	0	0.596669353432046	0.596669353432046	0	0	0	0	1.23784660957458	1.23784660957458	0	0	2.51969776451942
CNSTM-096-1_CACACCTAGCAGACTG-1	ndGBM-02	C8	Pericytes	1.0894960939458	0	0	0	1.0894960939458	0	0.686317837443265	0	0	0	0	0	0	0.686317837443265	0	1.37603277646633	0	0	0	4.22060083754381	0	0	2.82031913240322	1.37603277646633	0.686317837443265	0	2.38544338491221	3.7002029483819	0	0	0	0	0	1.0894960939458	0	0	0	0	0.686317837443265	0	0	0	1.0894960939458	4.54031649715265	0	1.37603277646633
CNSTM-096-1_CACATAGGTAGCCTCG-1	ndGBM-02	C8	Pericytes	2.56815534471196	0	0.849283730812611	0	0	0	0	0	2.33851206513774	0	0	0.849283730812611	0	0.849283730812611	0	3.77997833154754	1.30180977183972	0.849283730812611	0	2.9120044772543	0	0	0	0	2.9120044772543	3.8952222367875	0.849283730812611	2.7547867014399	1.61221702811303	1.30180977183972	0	1.61221702811303	1.30180977183972	0.849283730812611	0	1.61221702811303	1.30180977183972	0	0	0	0.849283730812611	1.84875186169547	1.61221702811303	0	0	2.45991127528745
CNSTM-096-1_CACATTTTCGGCGCTA-1	ndGBM-02	C2	Glioma	0	0	0	0	0	0	0	0	0	0	0	0	1.19022047121093	0	0	0	0	0	0	0	0	0	1.71840208497233	0	0	1.19022047121093	1.19022047121093	0	0	0	0	0	0	0	0	0	0	0	0	0	0	0	0	0	0	0
CNSTM-096-1_CACCAGGTCAAGGCTT-1	ndGBM-02	C8	Pericytes	1.07906790552671	0	0.678524820606966	0	0	0	1.5859383930487	0	0	0	0	0	1.07906790552671	0	0	1.76726871670404	0	0	0	2.6117290563556	1.36427985160532	0	2.96776444700441	0	2.17107958302083	0.678524820606966	0.678524820606966	4.54555746827797	0.678524820606966	0.678524820606966	0.678524820606966	0	0.678524820606966	1.36427985160532	0	0.678524820606966	0	1.07906790552671	0	0	1.07906790552671	0	1.36427985160532	3.49777783977528	0	2.45793350725047
CNSTM-096-1_CAGCATAAGCTGTCTA-1	ndGBM-02	C8	Pericytes	1.55448084498976	0	0.252411283223412	0.252411283223412	0.252411283223412	0.252411283223412	1.49189316238568	0	3.18871139537577	0	0.621315947829504	0.764770485520289	0.453779351402766	1.35357823107557	0.252411283223412	2.13597047448575	1.27651512877861	1.42512517045739	0.252411283223412	4.22646062235507	0	0.252411283223412	3.61571148581329	0	2.47744231552162	4.63960767610266	1.00164306333462	4.03781492396883	1.61338097249349	1.42512517045739	0	0.621315947829504	0.453779351402766	0.252411283223412	0	0.621315947829504	1.27651512877861	0.252411283223412	0.252411283223412	0	0.252411283223412	1.35357823107557	1.00164306333462	4.16149788562551	0	1.49189316238568
CNSTM-096-1_CAGCTAAAGTTTCCTT-1	ndGBM-02	C8	Pericytes	1.46336976829017	0	0	0.845094421372425	0	0	0.845094421372425	0	2.39438751585719	0	0	0.50928372639543	0.845094421372425	1.46336976829017	0	2.6113834545235	0.50928372639543	0.845094421372425	0	2.6589983477609	0	0	1.29647776361663	0	2.33188982904676	2.4532079361567	0.50928372639543	3.10239423973948	0	1.09604113732702	0	0.50928372639543	0	0.50928372639543	0	0	0.50928372639543	0	0	0	0	0.845094421372425	0.845094421372425	0.845094421372425	0	2.03352693762079
CNSTM-096-1_CAGTCCTCATTCTCAT-1	ndGBM-02	C8	Pericytes	2.66079811121573	0	0.907707498056338	0.907707498056338	0	0	1.37555375800695	0	2.12741812642493	0	0	0	0	2.28968245627927	0	3.31837385477779	1.37555375800695	1.69302532601087	0	3.78146726185656	0	0	2.84867966079376	0	2.55171368491467	3.59696178323674	1.37555375800695	3.59696178323674	2.55171368491467	1.93362571335255	0	1.69302532601087	0	1.69302532601087	0	0	0.907707498056338	1.37555375800695	1.37555375800695	0	0	0.907707498056338	0	1.37555375800695	0	1.93362571335255
CNSTM-096-1_CATCAAGAGCTAAACA-1	ndGBM-02	C8	Pericytes	1.18479571200423	0	0.449484980387225	0.449484980387225	0	0.449484980387225	0.994182467831643	0	2.12555680588221	0	0.449484980387225	1.80952442338468	1.3448272131079	0	0	2.12555680588221	0.758471032538535	0.994182467831643	0	3.45458814755657	0	0	1.18479571200423	0	3.41806247835943	1.80952442338468	0.449484980387225	3.84946394753996	0.449484980387225	0	0	0.449484980387225	0	0	0	0	0	0	0	0	0	0.449484980387225	0.994182467831643	0.449484980387225	0	2.12555680588221
CNSTM-096-1_CATCAAGCAACACGCC-1	ndGBM-02	C8	Pericytes	0.677140592473522	0	0	0	0.677140592473522	0	0	0	1.58370292872339	0	0	1.07721272466969	0.677140592473522	0	0	0.677140592473522	0.677140592473522	0	0	3.77511755259842	0	0	0.677140592473522	0	1.07721272466969	0	0	0.677140592473522	0.677140592473522	1.764937687356	0	0	0	0	0	0.677140592473522	1.07721272466969	0	0	0	0.677140592473522	0	1.58370292872339	1.07721272466969	0	1.36218736323599
CNSTM-096-1_CATCGGGTCAAAGTAG-1	ndGBM-02	C8	Pericytes	1.48454776975479	0	0	0	0	0	0	0	2.56073993267183	0	0	0	0	0	0	2.56073993267183	1.81147286458807	0.995650612617781	0	2.89396786284092	0	0	0	0	2.05744367384084	0	0	2.79473919014256	0	0.995650612617781	0	0	0	0	0	0	0	0	0.995650612617781	0	0	1.48454776975479	0	0	0	0.995650612617781
CNSTM-096-1_CATTATCGTTTGACTG-1	ndGBM-02	C8	Pericytes	1.24625368460884	0	0	0.742422199577268	0.243145853195446	0	0.438583406673512	0	0.438583406673512	0	0	0.438583406673512	0.742422199577268	1.16378713359556	0	1.24625368460884	0.601998437304354	0.975135950536422	0	3.29115679778617	0	0	0.975135950536422	0	0.865533316014321	0.438583406673512	1.63487544900621	1.57971339318672	0.243145853195446	2.06450114557173	0	1.24625368460884	0.438583406673512	0.438583406673512	0	0.601998437304354	0	0	0.243145853195446	0	0.243145853195446	0.438583406673512	0.243145853195446	0.243145853195446	0	0.865533316014321
CNSTM-096-1_CCAATCCCATAACCTG-1	ndGBM-02	C8	Pericytes	1.43809887627896	0	0	0	0.72797997551261	0	1.43809887627896	0	0	0	0	0	0.72797997551261	1.14479150751683	0	0	1.14479150751683	1.14479150751683	0	4.41143830825062	0	0	2.46035190518323	0	2.54786770656447	2.139625110254	0.72797997551261	3.97919112461103	0	1.43809887627896	0.72797997551261	1.14479150751683	1.43809887627896	1.66460247866807	0	0	0	0	0	0	0	0	1.43809887627896	0	0	1.14479150751683
CNSTM-096-1_CCATTCGAGAATTGTG-1	ndGBM-02	C8	Pericytes	0.593034431511852	0	0	0.699048985881897	0	0	1.17125684298639	0	1.86623717590576	0	0	0.593034431511852	0.699048985881897	1.17125684298639	0	1.4907108919531	0.474433245458971	0.699048985881897	0	2.66418666491709	0	0	1.2320973042855	0.184292697913842	2.80833664919469	2.85599790339813	0.699048985881897	3.35774607205246	0.593034431511852	1.44406390728057	0	0.474433245458971	0.184292697913842	0.593034431511852	0	0.339848960658618	0	0	0	0	0.339848960658618	0	0.184292697913842	0.474433245458971	0	0.474433245458971
CNSTM-096-1_CCCATACTCTAACTGG-1	ndGBM-02	C1	Myeloid	0	0	0	0	0	0	0	0	1.0603927100498	0	0	0	0	0	0	0	0	0	0	0	0	0	0	0	0	0	0	0	0	0	0	0	1.0603927100498	0	0	0	0	0	0	0	0	0	0	0	0	0
CNSTM-096-1_CCCTCCTTCGAATCCA-1	ndGBM-02	C8	Pericytes	1.04076776599014	0	0.266380550565349	0.476521927453889	0	0	1.32097821438816	0	2.78880548817893	0	0.79792453372027	0.926699711666799	1.23601009569227	1.23601009569227	0	2.43167083910317	0.79792453372027	1.14314632769585	0	3.23547857987459	0	0	1.39928874433441	0	1.71891545276639	4.00224341918495	0.926699711666799	3.88395558792484	1.14314632769585	1.14314632769585	0	1.23601009569227	0.650080487606121	1.04076776599014	0	0.926699711666799	0	0.266380550565349	0	0.266380550565349	0.476521927453889	0	0.79792453372027	1.66264561759693	0	1.39928874433441
CNSTM-096-1_CCGTTCAGTAGTGAAT-1	ndGBM-02	C8	Pericytes	0	0	0	0	0	0	0.655273333741398	0	1.72781525652525	0	0	0	1.04778821449876	1.54813153462401	0	3.14484389707486	0	0.655273333741398	0	3.25782948252042	0	0	1.32893173478388	0	2.12886845137418	0	0	3.9132311987158	1.04778821449876	1.72781525652525	0.655273333741398	1.32893173478388	0.655273333741398	1.04778821449876	0	0	0	0	0	0	0.655273333741398	0	1.88007749934848	4.75171715071094	0	1.32893173478388
CNSTM-096-1_CCTAAAGGTTGGTGGA-1	ndGBM-02	C2	Glioma	0	0	0	0	0	0	0	0	0	0	0	0	0.979996682819599	0	0	0	0	0	0	0	0	0	2.66134840072109	0	0	0	0	0	0	0	0	0	0.979996682819599	0.979996682819599	0	0	0	0	0	0	0	0	0.979996682819599	0	0	0
CNSTM-096-1_CCTACCATCATGCATG-1	ndGBM-02	C11	BCells	0	0	0	0	0	0	0	0	0	0	0	0	0	0	0	0	0	0	0	0	0	0	0	0	0	0	0	0	0	0	0	0	0	0	0	0	0	0	0	0	0	0	0	0	0	0
CNSTM-096-1_CCTACCATCCGAGCCA-1	ndGBM-02	C2	Glioma	0	0	0.408217249466029	0.408217249466029	0	0.408217249466029	0	0	0	0	0	0	0	0	0	0	0	0.408217249466029	0	0.408217249466029	0	0	2.35882780460746	0	0	0.408217249466029	0.697272557442506	3.7457081660538	0.408217249466029	0	0	0	0.697272557442506	0.408217249466029	0	0	0	0.408217249466029	0	0	0.408217249466029	0	0.408217249466029	0.408217249466029	0	0
CNSTM-096-1_CCTACCATCGTTTATC-1	ndGBM-02	C8	Pericytes	1.47029185440939	0	0	0.608474612300871	0	0	0	0	2.72390024595185	0	0	1.12948589562602	1.12948589562602	0.349820665555622	0	2.1446012183338	1.92620049394167	1.12948589562602	0	3.17949943515099	0	0	0.349820665555622	0	2.1446012183338	1.56220326605152	0.608474612300871	3.58851474506682	0.608474612300871	0.813788018212887	0	0.813788018212887	0.349820665555622	0.984043706696461	0	0.813788018212887	0.608474612300871	0	0	0	0.608474612300871	0.608474612300871	0.984043706696461	0.349820665555622	0	2.19248543093339
CNSTM-096-1_CCTAGCTAGGATCGCA-1	ndGBM-02	C8	Pericytes	0.607845303103393	0	0	0	0	0	0.607845303103393	0	1.25544801441174	0	0	1.46922835839432	0.983179062191957	0	0	0.983179062191957	0	0	0	3.95171814194482	0	0	2.14338193855642	0	2.23694740393301	3.86791071604609	0	3.04810089922679	0.983179062191957	0	0.607845303103393	0.607845303103393	0	2.04014972604066	0	0.607845303103393	0.607845303103393	0.607845303103393	0	0	0	0	0.983179062191957	0.607845303103393	0	1.25544801441174
CNSTM-096-1_CCTAGCTGTCCTCCAT-1	ndGBM-02	C2	Glioma	0.946737320982722	0	0	0	0	0.581457529850471	0.581457529850471	0	0	0	0	0.581457529850471	0.946737320982722	0.581457529850471	0	0	0	0	0	0.581457529850471	0	0	2.18452599399909	0	0	0.581457529850471	1.21370447742447	0	0	0	0.581457529850471	0	0.581457529850471	0.581457529850471	0	0.581457529850471	0	0	0	0	0	0	0	0	0	0
CNSTM-096-1_CCTCAGTGTTCTGGTA-1	ndGBM-02	C8	Pericytes	0	0	0	0	0	0	0	0	2.60230396928041	0	0	1.12572980897621	0	0	0	1.12572980897621	0	0	0	3.08304035787525	0	0	1.12572980897621	0	1.98064235859433	1.64189179728152	0	3.59462140700452	1.12572980897621	1.12572980897621	0	1.12572980897621	0	0	0	0	1.12572980897621	0	0	0	0	1.12572980897621	0	1.12572980897621	0	0
CNSTM-096-1_CCTTACGAGTGGACGT-1	ndGBM-02	C8	Pericytes	1.15214382108101	2.01422443284486	0	0	0	0	1.15214382108101	0	1.15214382108101	0	0	0	0	0	0	1.67334027109869	0	0	0	4.56703950421125	0	0	2.2679815458301	1.15214382108101	2.2679815458301	0	2.47020357611752	3.92778469040879	0	2.2679815458301	1.15214382108101	2.01422443284486	0	2.01422443284486	0	1.15214382108101	0	0	0	0	0	0	2.01422443284486	3.29508285124125	0	1.15214382108101
CNSTM-096-1_CCTTTCTAGAACAATC-1	ndGBM-02	C8	Pericytes	0	0	0	0.671544724616702	0	0	0	0	1.0697040509406	0	0.391115446383326	0	0	0	0.391115446383326	0.890311214901037	1.0697040509406	1.0697040509406	0	4.1541912498398	0	0	1.90858656240584	0	2.10162345501705	0	0	3.65872193488937	0	2.26335825336816	0	1.4702688158773	0	0.890311214901037	0	0.890311214901037	0.391115446383326	0	0.671544724616702	0	0	0	1.35371311910467	0.671544724616702	0	1.75549168221426
CNSTM-096-1_CGACTTCCAAGCCCAC-1	ndGBM-02	C8	Pericytes	1.86156506757892	0	0	0	0	0	0	0	2.10961475464042	0	0	1.03363494236714	0	0	0	3.3382217674307	0	1.03363494236714	0	2.10961475464042	0	0	2.74020295651771	1.53094263935995	2.85078711529931	4.27164487984132	2.61585175997309	3.04089332831484	1.03363494236714	0	0	1.03363494236714	2.10961475464042	0	0	0	2.30820232426181	1.03363494236714	1.03363494236714	0	0	1.53094263935995	1.53094263935995	5.39436906714583	0	1.86156506757892
CNSTM-096-1_CGACTTCTCCAGTATG-1	ndGBM-02	C8	Pericytes	1.81884851004936	0.709488501603366	0	0	0	0	1.12034190871603	0	1.97376248202366	0	0.709488501603366	0	0	0	0	2.33180988535362	0.709488501603366	0	0	2.5146646680683	0	0	1.63545736450918	0	2.5146646680683	1.41070728197409	0	3.39861511579855	1.81884851004936	1.41070728197409	0	0.709488501603366	0.709488501603366	1.63545736450918	0	0	0	0	0.709488501603366	0	0	0	1.12034190871603	4.56467631481503	0	1.12034190871603
CNSTM-096-1_CGAGAAGCAGATCGGA-1	ndGBM-02	C1	Myeloid	0	0	0	0	0	0	0	0	0	0	0	0	0	0	0.570143810389942	0	0	0	0	0	0.570143810389942	0.930999123119333	0	0	0	0	0	0	0	0	0	0	0	0	0	0	0	0	0	0	0	0	0	0	0	0
CNSTM-096-1_CGATCGGGTCGCCATG-1	ndGBM-02	C8	Pericytes	0	0	0	0.609373223320067	0	0	1.64796436611636	0	1.47180965520471	0	0	0.985278008157315	0.609373223320067	0.609373223320067	0	0.609373223320067	1.64796436611636	0.609373223320067	0	3.16380749651202	0.609373223320067	0	0	0	1.79768675550515	3.61331944534119	0	2.72574143446519	0	0.985278008157315	0	0	0	0.609373223320067	0	0	0	0	0	0.609373223320067	0	0	1.25784564753912	0	0	1.47180965520471
CNSTM-096-1_CGATGGCAGGCTCATT-1	ndGBM-02	C8	Pericytes	1.56503945243014	1.06175181676558	0	0	0	0	0	0	1.89826364690249	0	1.06175181676558	1.06175181676558	0	1.56503945243014	0	0	0	0	0	3.24214747052817	0	0	2.14776903833283	0	2.14776903833283	2.51354195804593	1.06175181676558	3.1653561282686	0	1.89826364690249	0	0	0	0	0	0	0	0	0	0	0	0	1.06175181676558	3.91556128155899	0	2.51354195804593
CNSTM-096-1_CGATGGCGTTGCGCAC-1	ndGBM-02	C8	Pericytes	1.18672961228689	0	0	1.18672961228689	0	1.18672961228689	1.18672961228689	0	2.05784069030705	0	0	1.71428384090017	0	0	0	1.18672961228689	1.18672961228689	0	0	3.42075597840569	0	0	1.18672961228689	0	2.05784069030705	2.82934948639753	0	1.18672961228689	0	0	0	0	0	0	0	0	0	0	0	0	0	0	0	0	0	1.18672961228689
CNSTM-096-1_CGCGGTACAATGGACG-1	ndGBM-02	C8	Pericytes	0.982394443501868	0	0	0.982394443501868	0	0	0	0	1.79384584594983	0	0	0.982394443501868	0.982394443501868	0.982394443501868	0	2.40017110445886	1.46826310945047	1.79384584594983	0	2.9642045333903	0	0	0	0	2.54127961337563	0	0	2.9642045333903	0	1.46826310945047	0	0.982394443501868	0	1.46826310945047	0	1.46826310945047	0	0	0	0	0	0.982394443501868	1.79384584594983	0	0	1.46826310945047
CNSTM-096-1_CGCTGGAAGGTGCTTT-1	ndGBM-02	C8	Pericytes	1.51830845407281	0	0	0.333650609084834	0.333650609084834	0.333650609084834	0	0	2.31345298833267	0	0	0.94942416943815	0.58339401947751	0.783063689709837	0	1.93742126878761	0	0.94942416943815	0.333650609084834	4.28068514408918	0	0	1.60151720492445	0	2.14300894655959	1.60151720492445	0.94942416943815	2.89205797103331	1.09201606352742	1.21678983491283	0	0	0.333650609084834	1.51830845407281	0	0.94942416943815	0.58339401947751	0.783063689709837	0.58339401947751	0	0.58339401947751	0.333650609084834	0.333650609084834	0	0	1.74966296005002
CNSTM-096-1_CGCTTCAGTCCGTTAA-1	ndGBM-02	C8	Pericytes	1.19961549895698	0	0	0	0	0	1.72947283902119	0	3.23269297042134	0	0	0.7698398013482	0	0.7698398013482	0	1.19961549895698	1.19961549895698	0.7698398013482	0	3.90591744786566	0	0	0.7698398013482	0	1.19961549895698	4.05718934730815	1.19961549895698	2.70223623123679	0.7698398013482	0	0	0	0	1.19961549895698	0	0	0.7698398013482	0.7698398013482	0.7698398013482	0.7698398013482	0	0	0.7698398013482	0	0	1.49923477230049
CNSTM-096-1_CGCTTCAGTTCGGGCT-1	ndGBM-02	C8	Pericytes	1.87972458973299	0	0	0	0	0	0.870424809797958	0	3.49414951670793	0	0	0	0	0	0	2.94670092832495	0.870424809797958	0.870424809797958	0	3.49414951670793	0	0	0	0	3.45107746419561	0	0	3.45107746419561	1.64166793139774	0.870424809797958	0	0	0.870424809797958	0	0	0	1.3286255504864	0	0	0	0.870424809797958	0	1.3286255504864	0	0	1.64166793139774
CNSTM-096-1_CGCTTCATCAAACGGG-1	ndGBM-02	C8	Pericytes	0	0	0	0	0	0	0	0	2.41256905039555	0	0	1.1093940642714	0	1.1093940642714	0	1.95975120046718	0	0	0	2.41256905039555	0	0	0	0	1.1093940642714	2.72311234707167	0	2.21157459936603	0	0	0	1.1093940642714	0	1.1093940642714	0	0	0	1.1093940642714	0	0	0	0	0	0	0	1.1093940642714
CNSTM-096-1_CGGACGTGTCCTCTTG-1	ndGBM-02	C2	Glioma	0.334157000431756	0	0	0	0	0.784032702345985	0.334157000431756	0	0	0	0	0	0.784032702345985	0.334157000431756	0	0	0	0.334157000431756	0	3.67594502918963	0	0	1.880178361789	0	0	0	1.5197017578014	2.27508780506289	0	0.334157000431756	0	0.584182866418095	0	0.584182866418095	0	0	0	0.950518104664234	0	0	0.584182866418095	0	1.67978203689022	2.04704245349251	0	0
CNSTM-096-1_CGGAGCTCATGCATGT-1	ndGBM-02	C8	Pericytes	2.42319466126776	0	0	0	0.473008062664241	0	0	0	3.15180096628009	0	0	0	1.22942336024251	0.473008062664241	0	1.39229422836865	0.473008062664241	0.473008062664241	0	4.81848404269473	0	0	1.65511853346191	0	1.39229422836865	0.792824467024008	3.04256207108374	3.42217258194984	0	1.53231621971027	0	1.22942336024251	0	1.22942336024251	0	0.792824467024008	0.473008062664241	0	0.792824467024008	0	0.473008062664241	0	0.473008062664241	1.86304531619622	0	1.95276420909022
CNSTM-096-1_CGGAGTCCATGAACCT-1	ndGBM-02	C8	Pericytes	1.304823145226	0	0	0.930371015720628	0.324878447418755	0	1.194883988562	0	1.304823145226	0	0	0.569693322813621	0	1.07134801268425	0.324878447418755	1.07134801268425	0	1.194883988562	0	2.46369559955318	0	0	1.49397359448024	0	2.7707516937223	2.43047558160137	0.930371015720628	3.29963131766603	0.324878447418755	1.57663043178372	0	0.766205835393702	0.324878447418755	0.569693322813621	0	0	0.324878447418755	0	0	0	0	0	0.766205835393702	1.57663043178372	0	1.07134801268425
CNSTM-096-1_CGGCTAGAGAGCTGGT-1	ndGBM-02	C8	Pericytes	0	0	0	0.692697484097474	0	0	1.38561974056835	0	0.692697484097474	0	0.692697484097474	0.692697484097474	0.692697484097474	1.09801264843427	0	1.60871830099321	0	0	0	3.40032778596933	0	0	2.56411899059159	0	2.70721060405945	0	0.692697484097474	3.98810111784922	0	2.07865444010935	0	0.692697484097474	0.692697484097474	1.60871830099321	0	0	0	0	0	0	0	0	1.09801264843427	2.4840820517328	0	0.692697484097474
CNSTM-096-1_CGGTTAATCGTGGGAA-1	ndGBM-02	C8	Pericytes	1.12572980897621	0	0	0	0	0	1.12572980897621	0	1.82554300755421	0	0	1.12572980897621	1.41675044490126	1.12572980897621	0	2.6766301648539	1.41675044490126	0.713553948688294	0	2.52200660741431	0	0	0	0	1.98064235859433	1.41675044490126	0	2.4346941918393	0.713553948688294	0	0.713553948688294	1.12572980897621	0	0	0	1.12572980897621	0	0	0	0	0	0.713553948688294	1.41675044490126	0	0	2.11488466448506
CNSTM-096-1_CGTAGCGGTTGTTTGG-1	ndGBM-02	C8	Pericytes	1.51233624560626	0	0	0	0	0	1.51233624560626	0	2.08872796715104	0	0	0.88166925972469	1.13859912732664	1.13859912732664	0	2.08872796715104	1.51233624560626	0	0	3.5128381001254	0	0	0	0	1.78376866048286	1.78376866048286	0.535009077966903	3.16289111178449	0.88166925972469	1.13859912732664	0	1.34282693561731	1.13859912732664	0	0	1.51233624560626	0	0	0.88166925972469	0	0.535009077966903	0.535009077966903	1.13859912732664	0	0	1.34282693561731
CNSTM-096-1_CGTCACTCACCAGATT-1	ndGBM-02	C8	Pericytes	1.20967283031442	0	0	0	0	0	0.777577404412528	0	2.28456915372917	0	0	1.01678409397515	0.46253639268308	0.777577404412528	0	1.01678409397515	0	1.51040875805983	0	3.6693474324026	0	0	0.46253639268308	0	2.08656151198565	4.19386945278272	1.01678409397515	3.33407626610087	0	1.01678409397515	0.46253639268308	1.01678409397515	0.46253639268308	1.01678409397515	0	0	0.46253639268308	1.01678409397515	0.777577404412528	0	0.46253639268308	0	1.01678409397515	0.777577404412528	0	2.15701118679634
CNSTM-096-1_CGTCACTGTGCGAAAC-1	ndGBM-02	C2	Glioma	0	0	0.290603306497716	0.515495510862725	0.853962471039817	1.39503258640623	0.290603306497716	0	0	0	0	0.290603306497716	0	0.290603306497716	0	0	0	0	0	1.10638336219651	0	0	1.85563278585924	0	0	1.85563278585924	1.683439409326	3.16102119708696	0.515495510862725	0	0.515495510862725	0.290603306497716	0.515495510862725	0.290603306497716	0	0.290603306497716	0.290603306497716	0.698981139893506	0	0.290603306497716	0.290603306497716	0	0	0	0	0.290603306497716
CNSTM-096-1_CTAAGACGTCGTGGCT-1	ndGBM-02	C8	Pericytes	0	0	0	0	0	0	0	0	1.41511601721873	0	0	0	0.57618687969104	0.57618687969104	0	0	0	0	0	1.20528885527339	0	0	0	0.57618687969104	0	0.57618687969104	0	0	0	0	0	0	0	0	0	0	0	0	0	0	0	0	0	0	0	0
CNSTM-096-1_CTAATGGTCATAAAGG-1	ndGBM-02	C8	Pericytes	1.16927492063575	0	0	0.635445455959005	0.635445455959005	0	0.367369571880751	0	0	0	0.367369571880751	0	0	0.635445455959005	0	1.02091227261284	1.16927492063575	0.635445455959005	0	4.75340265075115	0	0	2.09222243100318	0	1.16927492063575	1.16927492063575	1.02091227261284	4.07262862564905	0.367369571880751	0.846638087477398	0.367369571880751	0.635445455959005	0.635445455959005	1.29844319758047	0	1.02091227261284	0	0	0	0	0	0	1.29844319758047	2.63001746809002	0	1.51544622732366
CNSTM-096-1_CTACACCTCGTTTAGG-1	ndGBM-02	C8	Pericytes	1.44516265397505	0	0	0	0.73277520707167	0	0.73277520707167	0	2.26662408500306	0	0	0.73277520707167	1.85695979035061	0	0	2.4688173960751	1.44516265397505	1.15110820303951	0	4.08371760821798	0	0	2.01291228114764	0	2.4688173960751	3.63095398030839	0.73277520707167	4.08371760821798	0.73277520707167	0.73277520707167	0	2.01291228114764	1.44516265397505	1.15110820303951	0	0	1.15110820303951	0	0	0	0	0	0.73277520707167	2.01291228114764	0	2.37282232612858
CNSTM-096-1_CTACGTCAGTCTTGCA-1	ndGBM-02	C2	Glioma	0	0	0	0	0.36457956923026	0.36457956923026	0.36457956923026	0	0	0	0	0	0.36457956923026	0	0	0	0	0	0	2.23625953409381	0	0	1.50835003211347	0	0	0	1.16300782932227	2.13752699943389	0	0	0	0	0	0.36457956923026	0	0	0.631174430648766	1.16300782932227	0	0.36457956923026	0.36457956923026	0	1.16300782932227	1.16300782932227	0	0
CNSTM-096-1_CTACGTCTCTACTTAC-1	ndGBM-02	C8	Pericytes	0.688299348036056	0	0.285261093871982	1.09214327531525	0	0.688299348036056	1.19717923918123	0	2.60595487589224	0	0.688299348036056	0.506949239688339	1.19717923918123	0.688299348036056	0	2.18858989307269	0.688299348036056	0.285261093871982	0	2.60595487589224	0.285261093871982	0	0.506949239688339	0	2.63003542437891	3.85471793464765	0.506949239688339	3.97944561334694	0.84175555787834	0.688299348036056	0	0.506949239688339	0.285261093871982	1.19717923918123	0	0.506949239688339	0.285261093871982	0	0	0	0.506949239688339	1.29222379824055	0.506949239688339	1.72660382016655	0	1.5328164300544
CNSTM-096-1_CTAGTGAAGATGCCTT-1	ndGBM-02	C8	Pericytes	0.751479490508858	0.875538743304434	0	0.609820359303419	0.875538743304434	0	1.17565629928189	0	0.444728902426367	0	0.609820359303419	0	0	0.444728902426367	0.444728902426367	0.609820359303419	0.444728902426367	0.985892024601458	0	4.00307781623785	0	0	2.40525085813616	0	2.56813236120275	0	0.875538743304434	4.20600415524522	0	1.79850415140027	0.246886330737296	0.246886330737296	0.609820359303419	1.40618758341941	0	0.444728902426367	0	0	0	0	0	0	0.751479490508858	1.33508949448692	0	1.47256454124698
CNSTM-096-1_CTAGTGAGTTAAGGGC-1	ndGBM-02	C8	Pericytes	0.785285375433038	0	0	0.785285375433038	0	0	0.951932066738336	0	2.19205024248495	0	0	0.585202844190396	0.334811975601665	1.43065102236019	0	1.43065102236019	0	0.785285375433038	0	3.37537028077142	0	0	2.04904915819202	0	1.753041294221	2.87370348007317	0.334811975601665	3.31942305727423	0.585202844190396	1.33071371580154	0	0.785285375433038	0	1.43065102236019	0	0.785285375433038	0	0.334811975601665	0.334811975601665	0	0.334811975601665	0	0.785285375433038	0	0	0.785285375433038
CNSTM-096-1_CTCAGAACAGTTAACC-1	ndGBM-02	C8	Pericytes	1.36905294687601	0	0	0.642926262157145	0	0	0.947234036489311	0	2.15956057278436	0	0	0.642926262157145	0.754970264670165	1.42482616524699	0	2.21028858868433	0.855715720950478	0.372266277484264	0.203356799771497	3.16869663944641	0	0	1.42482616524699	0.203356799771497	1.89277173925229	3.38147809926	1.1084262624752	3.11010581112718	0.203356799771497	1.36905294687601	0	0.855715720950478	0	0.642926262157145	0	0.372266277484264	0.642926262157145	0.203356799771497	0.203356799771497	0	0.516725558137535	0.947234036489311	0.203356799771497	0	0	1.03107450606309
CNSTM-096-1_CTCGGAGAGAAACCGC-1	ndGBM-02	C8	Pericytes	2.04307276715866	0	0	0	0	0.797857420743671	0.476475651502185	0	1.66254668535298	0	0	0.797857420743671	1.2359234827905	1.2359234827905	0	2.96070929315551	1.2359234827905	0.476475651502185	0	3.65955637150944	0	0	3.77797072830696	0	2.58080577382283	3.64371779326202	1.53951594648563	3.73519156912915	1.87080157786803	1.77208562567942	0	1.53951594648563	1.04068880095044	1.66254668535298	0	0.476475651502185	1.39919678776811	0.797857420743671	0.476475651502185	0	0	0	0.476475651502185	3.80550615197459	0	2.37641355520841
CNSTM-096-1_CTCGGAGGTTACTGAC-1	ndGBM-02	C8	Pericytes	1.18087068177971	0	0.248539229975658	1.09026348115469	0	0.248539229975658	0.447439871713881	0	2.97665005709066	0	0.248539229975658	0.248539229975658	0.879940225624463	0.613266696621508	0.613266696621508	1.47837511413423	0.248539229975658	0.755466591555312	0	2.94746973383652	0	0	0.879940225624463	0	1.80479417423424	3.82563750022539	1.09026348115469	3.61403045225548	0.248539229975658	1.4118798241566	0	0.613266696621508	0.755466591555312	1.18087068177971	0	0.755466591555312	0.447439871713881	0.248539229975658	0.447439871713881	0	0	0	0.248539229975658	0	0	1.4118798241566
CNSTM-096-1_CTCGTACGTTAAGTAG-1	ndGBM-02	C8	Pericytes	0.497206736231187	0.279192027518949	0.497206736231187	1.18001663547014	0	0	0.676094392177226	0	1.36060487500458	0	0.279192027518949	0	0	1.18001663547014	0	0	0	0.279192027518949	0	4.29679233387509	0	0	0.959467439802197	0	2.04940557247214	0	2.74037240642779	3.58642221673099	0	1.81693636551342	0.279192027518949	1.43998012138993	0	1.51351562906852	0	0.497206736231187	0	0	0	0	0.497206736231187	0	0.279192027518949	2.87622674075806	0	0.676094392177226
CNSTM-096-1_CTCGTACTCCGCAGTG-1	ndGBM-02	C8	Pericytes	2.16319519431907	0.618117549354806	0	0	0	0	0.618117549354806	0	2.62694714626775	0	0	0	0	0.997267398218852	0.997267398218852	2.42171690023815	0	0.618117549354806	0	2.49490779709216	0	0	0	0	1.8136174923808	1.48653056372397	0.618117549354806	2.79714570836609	0.618117549354806	0	0	0.997267398218852	0	0.618117549354806	0	0	0	0	0	0	0	0	0.618117549354806	0.618117549354806	0	0
CNSTM-096-1_CTCGTCACAAGGACAC-1	ndGBM-02	C8	Pericytes	1.53989004095908	0	0	0.31218520748127	0	0.31218520748127	0.902447739903737	0	2.42120481665207	0	0.902447739903737	0.54974752904769	1.04099683839958	1.368960470588	0	1.9260752773583	1.368960470588	0.741567378964441	0	3.82213646130399	0.31218520748127	0	0.54974752904769	0	2.281748074825	1.61551642555363	0.54974752904769	3.89180833370473	0	1.04099683839958	0	0.741567378964441	0	0.54974752904769	0	0	0	0	0	0	0.54974752904769	1.368960470588	0.741567378964441	0.31218520748127	0	1.45807293318692
CNSTM-096-1_CTCTGGTAGAATTGTG-1	ndGBM-02	C2	Glioma	1.18990217413831	0	0	0	0	1.18990217413831	0	0	0	0	0	0	0	0	0	0	0	0	0	0	0	0	1.71802668980469	0	0	0	0	2.06182210004514	0	1.18990217413831	0	0	0	1.18990217413831	0	0	0	1.18990217413831	0	0	0	0	0	0	0	0
CNSTM-096-1_CTCTGGTTCCACTCCA-1	ndGBM-02	C8	Pericytes	0.880758341637379	0	0	0	0	0	1.51112400294797	0	1.51112400294797	0	0	0	0	0	0	1.1375422634662	1.34167803422471	0.534364991758819	0	2.38776236220341	0	0	0.534364991758819	0	1.1375422634662	0	0.534364991758819	1.65597526595256	0	0	0	1.51112400294797	0	0.534364991758819	0	0.880758341637379	0.880758341637379	0.534364991758819	0	0	0.534364991758819	0	0.880758341637379	0.534364991758819	0	0.880758341637379
CNSTM-096-1_CTGAAACGTCCGAGTC-1	ndGBM-02	C8	Pericytes	0.443805953270853	0.443805953270853	0.246324000520985	0.874038558477552	0	0.246324000520985	0.98427980381762	0	2.35105865117698	0	0	1.08356566506921	1.17387807837892	0.874038558477552	0.246324000520985	1.53279054758662	0.98427980381762	0.750120919756517	0	2.64814153059212	0	0	1.96639994995447	0	1.84165475130426	3.23081698134461	1.17387807837892	3.50856861119789	0	0.443805953270853	0	1.25670548462316	0.246324000520985	1.08356566506921	0	0	0.443805953270853	0.246324000520985	0.443805953270853	0	0.246324000520985	0	0.874038558477552	0	0	0.246324000520985
CNSTM-096-1_CTGATAGGTTGGTAAA-1	ndGBM-02	C8	Pericytes	0	0	0	0.895106722420111	1.35974347987893	0	0	0	0	0	0	0	0	0	0	1.35974347987893	0	0.895106722420111	0	3.24294966314876	0	0	2.10875576850449	0	1.91550807631439	0	0	2.91078225421403	0	1.67574816943188	0.895106722420111	0	0	1.91550807631439	0	0	0	0	0	0	0.895106722420111	0	0	0	0	0.895106722420111
CNSTM-096-1_CTGCTGTCATGCAATC-1	ndGBM-02	C2	Glioma	0.595607863347874	0.595607863347874	0	0	0	0	0	0	0	0	0	0.595607863347874	0.966324583329408	1.23616892146239	0	0	0	0	0	0.595607863347874	0	0	2.80145151447228	0	0	0.595607863347874	0	1.23616892146239	0	0	0.966324583329408	0	0.595607863347874	0.595607863347874	0	0	0	0	0	0	0	0	1.62347232280556	0	0	0.595607863347874
CNSTM-096-1_CTGTGCTCATTGCGGC-1	ndGBM-02	C8	Pericytes	2.05863533509489	0	0	0	0.996512192170311	0	0.996512192170311	0	0.996512192170311	0	0	0	1.48560448424277	0.996512192170311	0	2.98553003127456	0.996512192170311	0.996512192170311	0	3.21580892578038	0	0	0	0	2.68584140036154	0	0.996512192170311	3.40285924902698	0.996512192170311	0.996512192170311	0	0.996512192170311	1.48560448424277	0.996512192170311	0	1.48560448424277	1.81261587033724	0.996512192170311	0	0	0	0	0	0.996512192170311	0	2.4206263166279
CNSTM-096-1_CTTAACTGTAGAGGAA-1	ndGBM-02	C8	Pericytes	1.6384301888198	0	0	0	0	0	1.32567405917248	0	2.36804764105459	0	0	0	1.32567405917248	0	0.868092043287669	0	0.868092043287669	0.868092043287669	0	2.78537980393052	0	0	0.868092043287669	0	2.78537980393052	4.00573339417207	0.868092043287669	1.87632183872505	0.868092043287669	1.6384301888198	0.868092043287669	0	0	1.32567405917248	0	0	0	0	0	0	0	0	0	1.32567405917248	0	0.868092043287669
CNSTM-096-1_CTTACCGCACCTGGTG-1	ndGBM-02	C8	Pericytes	1.86501511429869	0	0	0	0	0	1.31587638496669	0	1.03626791727988	0	0.646757062046715	0	0	0	0	1.71320217430725	0	0.646757062046715	0	4.54065906588762	0	0	2.47755191384677	0	2.21746830510102	3.64500319943746	1.53414429913594	3.69141556437382	0.646757062046715	2.21746830510102	0	1.71320217430725	1.53414429913594	1.31587638496669	0	0	0.646757062046715	0	0	0	0	0	0	3.83874121101619	0	2.6196374607391
CNSTM-096-1_CTTACCGGTGATAAAC-1	ndGBM-02	C8	Pericytes	1.12897593463641	0	0	0.873379881711601	0	0	0.529154217795824	0	2.07630661969031	0	0	0.529154217795824	0	0.529154217795824	0	1.33236178626011	0	0	0	1.98478243676035	0	0	0	0	2.30930723490461	2.98731654613866	0.529154217795824	1.771977069111	0	0.529154217795824	0	0.529154217795824	0.529154217795824	0	0	0.873379881711601	0	0	0.529154217795824	0	0.529154217795824	0.529154217795824	0	0	0	1.12897593463641
CNSTM-096-1_CTTAGGAGTAAGGGCT-1	ndGBM-02	C8	Pericytes	0.278121331264483	0.278121331264483	0.278121331264483	0.495484252236719	0	0	0.278121331264483	0	0	0	0	0	0	0.278121331264483	0.67393340733457	1.0729110017412	0	0	0	2.71525370150357	0	0	2.47670463742796	0	2.33202216670904	0.495484252236719	0.956753794509234	4.41212159764639	0	1.43662244491576	0	0.278121331264483	0.67393340733457	1.57851613989397	0	0	0	0.278121331264483	0	0	0.278121331264483	0	1.57851613989397	1.75952830578671	0	1.86423348249298
CNSTM-096-1_CTTGGCTAGAAGGTTT-1	ndGBM-02	C2	Glioma	0	0	0	0.546911423842624	0.546911423842624	0	0	0	0	0	0	0	1.15805157367444	0.546911423842624	0	0	0	0	0	1.15805157367444	0	0	1.80752716106532	0	0	0	2.02170277397908	2.02170277397908	0	0	0	0	0.546911423842624	0	0	0	0	0	0	0	0.546911423842624	0.546911423842624	0	0.89845908274643	0	0
CNSTM-096-1_CTTGGCTTCAAAGACA-1	ndGBM-02	C8	Pericytes	2.22988054031027	0	0	0	0	0.868413014369165	1.326080270515	0	2.78589878091306	0	0.868413014369165	0	1.326080270515	0	0	3.07947066531151	2.06883920025034	0	0	3.84252615397114	0	0	0	0	2.22988054031027	1.326080270515	0	2.59884026965089	0	0	0	0.868413014369165	0.868413014369165	0	0	1.87679024773735	0	0	0	0	0.868413014369165	0.868413014369165	0	0	0	2.3685489464105
CNSTM-096-1_CTTGGCTTCGTAGGTT-1	ndGBM-02	C8	Pericytes	1.74572413935578	0	0	0.855029039815658	0	0.516243718857603	1.10762620682353	0	2.28078696293071	0	0	0.516243718857603	0.855029039815658	0.516243718857603	0.516243718857603	0.855029039815658	0.855029039815658	1.6202449049874	0	3.81985525783044	0	0	2.41016693857609	0	1.74572413935578	3.65946080354809	1.74572413935578	3.65946080354809	1.10762620682353	1.10762620682353	0	0.516243718857603	0	0.855029039815658	0	0	1.10762620682353	0	0.516243718857603	0	0	0	0	0	0	1.6202449049874
CNSTM-096-1_GAAACTCGTAGCGCAA-1	ndGBM-02	C8	Pericytes	1.37188704069841	0	0	0.815892589323028	0	0	0	0	3.42907958280697	0	0	0.610197756716139	1.13204335136999	0	0	2.9034144172583	1.13204335136999	1.64942313370085	0	2.94848871199599	0	0	2.85621213571651	0	2.44321121885643	4.99246044957903	1.92942759023166	3.96478463734792	1.92942759023166	0.610197756716139	0	0.610197756716139	0.815892589323028	0.815892589323028	0	0.350936900162518	1.47320150908234	0.350936900162518	0	0	0	1.72710977007521	1.13204335136999	4.78023004568152	0	2.14793611776823
CNSTM-096-1_GAAGCAGGTGTTGAGG-1	ndGBM-02	C8	Pericytes	1.33001195693703	0.334540637338667	0.334540637338667	0.334540637338667	0.784766518137115	0	0.584780340519288	0	0	0	0.784766518137115	0.334540637338667	0.334540637338667	0.334540637338667	0.334540637338667	0.784766518137115	0.951346431197065	0.334540637338667	0	2.85008395019493	0	0	1.09409940604215	0	2.23465584772152	0.584780340519288	0.334540637338667	4.53871538153447	0	1.75225266032611	0.334540637338667	0.334540637338667	0.334540637338667	1.21899645000577	0	1.42992527938471	0	0	0	0	0	0.334540637338667	1.60402000419271	2.39173627934186	0	1.09409940604215
CNSTM-096-1_GAATAAGCAGGTGCCT-1	ndGBM-02	C8	Pericytes	0.466379803301218	0.466379803301218	0.466379803301218	1.21694317008332	0	0	0	0	0	0	0	0	0	0	0.466379803301218	1.64083707851842	0	0.466379803301218	0	2.35207957517095	0	0	2.40709017126703	0	2.09562838229526	0	0	3.53444227336845	0	1.84812583651657	0	1.37903352934027	0	1.37903352934027	0	0	0	0	0	0	0.466379803301218	0	0	0.78318198957898	0	1.51847858431485
CNSTM-096-1_GAATGAATCACTATTC-1	ndGBM-02	C2	Glioma	0.964814011226008	0	0	0	0.594513853441632	0.964814011226008	0	0	0	0	0	1.23443875263094	0	0	0	0	0	0	0	0	0	0	2.51528199929396	0	0	0.964814011226008	1.62151445695135	0.594513853441632	0	0.594513853441632	0	0	0.594513853441632	0	0	0	0	0.594513853441632	0	0	0.594513853441632	0	0	0.964814011226008	0	0
CNSTM-096-1_GACAGAGTCACCCTCA-1	ndGBM-02	C2	Glioma	0	0	0	1.2208805438048	0.670936665950168	0.390713044762719	0	0	0	0	0	0.390713044762719	0.390713044762719	0.889578297940521	0	0.390713044762719	0	0	0	0	0	0	2.63238704100235	0	0	2.63238704100235	0.670936665950168	2.73053091793224	0.390713044762719	0.390713044762719	1.0688872760148	0	0.390713044762719	0	0	0	0	0	0	0	0	0	0.390713044762719	0.670936665950168	0	0
CNSTM-096-1_GACCTGGAGTCGCCGT-1	ndGBM-02	C1	Myeloid	1.07670217903237	0	0	0	0	0	0	0	0	0	0	0	0	0	0	1.07670217903237	0	0	0	0	0	1.07670217903237	0	1.07670217903237	0	0	0	0	0	0	0	0	0	0	0	0	0	0	0	0	1.07670217903237	0	0	0	0	0
CNSTM-096-1_GACCTGGGTGGCTCCA-1	ndGBM-02	C8	Pericytes	1.74271153988127	0	0	0.778500335152104	0	0.463168837699439	1.63387904759325	0	1.93021856330752	0	1.01787387185477	0	0.778500335152104	1.37257774198591	0	1.93021856330752	1.37257774198591	1.01787387185477	0	3.31453404960061	0	0	1.63387904759325	0	2.54804046608555	4.07298402097701	0	3.12661841801518	0.463168837699439	1.21087090168699	0	0.463168837699439	0	0.778500335152104	0	1.21087090168699	0.463168837699439	0.463168837699439	0	0	0.463168837699439	0.778500335152104	0	0	0	1.63387904759325
CNSTM-096-1_GACCTGGTCTAGAGTC-1	ndGBM-02	C2	Glioma	0	0	1.02461879926998	0	0	0	0	0	0	0	0	0	0	1.02461879926998	0	0	0	0	0	1.5199652778558	0	0	1.84972953720906	0	0	0	1.5199652778558	1.5199652778558	0	0	1.02461879926998	0	0	0	0	0	0	0	0	0	0	0	1.5199652778558	0	0	0
CNSTM-096-1_GACTACAGTAAAGTCA-1	ndGBM-02	C8	Pericytes	0	1.00808240420518	0	0	0	0	1.00808240420518	0	0	0	0	0	0	1.00808240420518	0	0	0	0	0	3.36195253548766	0	0	2.5788816771576	0	0	0	1.00808240420518	3.67090651286763	0	1.00808240420518	0	1.49977531468034	1.00808240420518	0	0	0	0	0	1.00808240420518	0	0	0	1.82793441421109	2.9125360315948	0	0
CNSTM-096-1_GACTGCGTCAGCAACT-1	ndGBM-02	C8	Pericytes	0	0	0	0	0	0	0	0	2.80797541146635	0	0	0	0	0	0	2.66382902245584	0	0	0	1.69568501583596	0	0	0	0	1.17099159692395	0	1.17099159692395	1.69568501583596	0	0	0	0	0	0	0	1.17099159692395	0	0	0	0	0	0	1.17099159692395	2.03804222210607	0	0
CNSTM-096-1_GAGTCCGTCATCGGAT-1	ndGBM-02	C1	Myeloid	0	0	0	0	0	0	0	0	0	0	0	0	0	0	0	0	0	0	0	0	0	0	0	0	0	1.0854542040906	0	0	0	0	0	0	0	1.0854542040906	0	0	0	0	0	0	0	0	0	0	0	0
CNSTM-096-1_GAGTCCGTCTGTCTCG-1	ndGBM-02	C8	Pericytes	2.11395942577937	0	0.592772015100323	0	0	0.592772015100323	0.962407639155716	0	2.93374584187611	0	0.962407639155716	0	0.962407639155716	0.592772015100323	0	2.51170635008565	1.76712112531585	0.592772015100323	0	3.29167537267222	0	0	3.90277562298319	0	2.29242933694905	3.1970753128286	2.3709866832718	3.78138547648051	0	0	0	0.592772015100323	1.44361568450215	1.44361568450215	0	0.592772015100323	2.01115845671992	0	0	0	0	1.61839372507578	1.61839372507578	5.59688998584967	0	1.61839372507578
CNSTM-096-1_GATCAGTAGATTACCC-1	ndGBM-02	C2	Glioma	0.458521439249621	0	0.458521439249621	0	0.458521439249621	0	0	0	0	0	0	1.3631966075373	0.458521439249621	0.771712088542221	0	0	0	0	0	0.458521439249621	0	0	2.38779632441848	0	0	2.53644472708947	2.53644472708947	1.3631966075373	0	0	0	0	0.771712088542221	0	0	0	0	1.00985418634354	0	0	0	0	0	2.33289478377522	0	0
CNSTM-096-1_GATCGATTCACTTACT-1	ndGBM-02	C8	Pericytes	0.94227143760668	0	0	0.578242055642101	0.578242055642101	0	0.776730757671691	0	1.41866612822424	0	0	0.776730757671691	0	0.94227143760668	0	1.08426099362703	0.94227143760668	0.776730757671691	0	3.53436694312998	0.330346883717215	0	1.20857349434163	0	1.86876835319614	3.49950182391523	0.330346883717215	2.22142547484869	1.08426099362703	1.98282208112199	0	1.20857349434163	0.330346883717215	0.578242055642101	0	1.08426099362703	0.578242055642101	0	0	0	0	0.578242055642101	0.578242055642101	0.330346883717215	0	1.31912705829042
CNSTM-096-1_GATCGATTCATGTCCC-1	ndGBM-02	C8	Pericytes	1.21292895425463	0	0	0.946062133944738	0	0	1.98817430467369	0	2.61039180133709	0	0	0.580971131484519	0.946062133944738	0.946062133944738	0	1.423372156189	1.74512940930022	0	0	2.99104982965854	0	0	0.580971131484519	0	2.0906242517535	2.90859484481995	0.580971131484519	3.13799825379922	0.580971131484519	0	0	0.946062133944738	0.580971131484519	0	0	0.580971131484519	0.580971131484519	0.946062133944738	0	0	0.580971131484519	0.580971131484519	0	0	0	1.74512940930022
CNSTM-096-1_GATCGCGTCCAACCAA-1	ndGBM-02	C8	Pericytes	0	0	0	0	0	0	1.29715362479495	0	2.09066740276454	0	0.634611463824358	1.01977765085032	1.01977765085032	1.01977765085032	0.634611463824358	2.28877933811778	0	1.29715362479495	0	2.72001999115155	0	0	2.37482948957958	0	1.84336070166268	3.97576853741239	0	4.33512596983809	1.29715362479495	0	0.634611463824358	1.01977765085032	0	1.29715362479495	0	0	0.634611463824358	0	0	0	0	0	0	2.45405813028399	0	1.514062145085
CNSTM-096-1_GATGAAACATTACCTT-1	ndGBM-02	C11	BCells	0	0	0	1.26455357165156	0	0	0	0	0	0	0	0	0	0	0	0	0	0	0	0	0	0	0.991153610958544	0	0	0.613654982121342	0	0.613654982121342	0	0	0	0	0	0	0	0	0	0.613654982121342	0	0	0	0	0.613654982121342	0	0	0
CNSTM-096-1_GATGAGGCACTACAGT-1	ndGBM-02	C8	Pericytes	1.04342065631738	0.206903529572122	0	0	0.206903529572122	0.206903529572122	0.524486938616573	0	2.87807795340892	0	0.524486938616573	1.04342065631738	0.524486938616573	0.524486938616573	0.206903529572122	2.83852125795527	0.866757371411515	0.958985190701096	0	3.74113128123874	0	0	2.59619841899723	0	2.79733515517785	3.2863385327492	2.17649716311052	3.27770665742466	1.43938357773205	0.958985190701096	0	0.652041647010943	0.524486938616573	1.12127855204814	0	0.524486938616573	1.19351002148553	0.652041647010943	0.206903529572122	0	0.378250008150595	0.958985190701096	1.59080267996606	5.65770708482012	0	1.38334776598609
CNSTM-096-1_GATGAGGTCACAACGT-1	ndGBM-02	C8	Pericytes	0.927197887050753	0.567418733510764	0.567418733510764	0	0	0	0.927197887050753	0	1.19122966626314	0	0.927197887050753	0	0.927197887050753	1.19122966626314	0	1.57247156784396	0	0	0	3.54394549945661	0	0	1.57247156784396	0	2.52217261168431	0	0.567418733510764	4.41542292915275	0.567418733510764	2.06348708338428	0	0.567418733510764	1.19122966626314	1.84781838706974	0	0	0	1.19122966626314	0	0	0	0	0.567418733510764	4.94704685014843	0	2.24079418112255
CNSTM-096-1_GATGAGGTCCACTGGG-1	ndGBM-02	C8	Pericytes	0.929929558096384	0.413065187148766	0	1.02606038524952	0.823565113571488	0	1.19437569071597	0	1.7679300776985	0	0	0	0.569376751002415	0.704525747847452	0.227710526556163	0.227710526556163	0	1.33840041969542	0	3.47981687055464	0	0	0.929929558096384	0.569376751002415	1.11375512095461	1.57605208029777	2.37187114913318	1.62758198770979	0	1.11375512095461	0.413065187148766	0	0	0.704525747847452	0	1.02606038524952	0.413065187148766	0	0	0	0.413065187148766	0	0.823565113571488	0.413065187148766	0	1.33840041969542
CNSTM-096-1_GATTCAGGTACAGACG-1	ndGBM-02	C8	Pericytes	1.02065674385826	0.367246776804336	0.367246776804336	0	0	0	1.51513454756512	0	2.72130418611967	0	0.367246776804336	1.02065674385826	1.4125172951871	1.02065674385826	0	2.52873278057499	1.16899954784825	0	0	2.80526133699461	0	0	1.84451792744299	0	2.0355304582984	3.46769620557723	0	4.31298720753732	0.635257610285236	0.367246776804336	0	0.846409957998127	0.635257610285236	0	0	0.367246776804336	0	0	0.367246776804336	0	0.367246776804336	0	0.367246776804336	0.367246776804336	0	1.9123244217686
CNSTM-096-1_GATTCAGTCCAATGGT-1	ndGBM-02	C8	Pericytes	1.14790875454857	0	0	0	0.268018059756674	0	1.04529044820528	0	2.65443437141975	0	0.268018059756674	1.77798706516413	1.2409697018625	0.930924633309873	0	2.32445641416299	1.04529044820528	0.479174882686215	0	3.52308074950349	0	0	0.479174882686215	0	1.82862207734307	1.2409697018625	0.930924633309873	3.28911592545444	0.479174882686215	1.32610284615077	0.268018059756674	1.04529044820528	0	0.801769721103648	0	0.268018059756674	0.930924633309873	0.268018059756674	0	0	0.479174882686215	0.801769721103648	0.479174882686215	0.268018059756674	0	1.54510182567304
CNSTM-096-1_GCAAACTAGGGCTTCC-1	ndGBM-02	C8	Pericytes	1.17810143972635	0	0	0	0	0.445999291430577	2.18252879197354	0	2.63384076650565	0	1.17810143972635	0.75334852194678	0.75334852194678	1.17810143972635	0.75334852194678	1.89017143912844	0.75334852194678	1.59622146224845	0.445999291430577	4.41955544281929	0	0	0	0	2.11705696178208	2.3565860492896	1.33769527581603	2.59264742390689	1.17810143972635	0.75334852194678	0	1.59622146224845	0	1.17810143972635	0	1.33769527581603	0.445999291430577	0	0.445999291430577	0	0.445999291430577	0.445999291430577	0.445999291430577	0	0	1.80145452615013
CNSTM-096-1_GCACATACACTCGACG-1	ndGBM-02	C8	Pericytes	1.65129358792741	0.351622593315998	0.351622593315998	0.351622593315998	0	0	1.13361254923753	0	2.88227683151995	0	0.351622593315998	0	0.987862442831866	0.81718437880437	0	1.47498630168669	0.611255751175842	1.56702045515487	0	3.83962809534803	0	0	1.72901344888384	0	0.81718437880437	1.37361529801976	0.351622593315998	3.7446559839516	0	1.37361529801976	0	1.13361254923753	0	1.13361254923753	0	0.81718437880437	0.611255751175842	0	0	0	0	0.351622593315998	0.81718437880437	0.351622593315998	0	1.8683864782659
CNSTM-096-1_GCACTCTTCGGATGTT-1	ndGBM-02	C8	Pericytes	0.767512798349287	0	0.455651488986635	0.455651488986635	0.455651488986635	0.455651488986635	1.61748624561693	0	2.38069453117441	0	0	0.767512798349287	0.767512798349287	1.00488815201942	0	1.3573810936217	1.196586283668	1.196586283668	0	3.10711358880639	0	0	1.196586283668	0	1.82371106903466	2.65855271613332	0	3.31604705552356	0.455651488986635	1.3573810936217	0	0.455651488986635	0	1.00488815201942	0	0.455651488986635	0.455651488986635	0	0.455651488986635	0	0.455651488986635	0.455651488986635	1.196586283668	0	0	1.49586677349517
CNSTM-096-1_GCATGATGTCTAGGTT-1	ndGBM-02	C8	Pericytes	2.43665981624861	0.7698398013482	0	0	0	0	0	0	0	0	0.7698398013482	0	0.7698398013482	0.7698398013482	0.7698398013482	0.7698398013482	0	0.7698398013482	0	3.64025232013262	0	0	1.91649626384902	0	1.19961549895698	0.7698398013482	0.7698398013482	3.60934989977886	1.19961549895698	2.21002475210318	0.7698398013482	0.7698398013482	1.72947283902119	1.19961549895698	0	0	0	0.7698398013482	0	0	0	0	1.49923477230049	0	0	1.49923477230049
CNSTM-096-1_GCATGCGTCTGGTGTA-1	ndGBM-02	C8	Pericytes	1.1651897711932	0	0	0	0	0	1.01712202992419	0	2.19092844242031	0	0	0.632660457443344	1.40833562438864	0	0	2.37106003102387	1.40833562438864	0.632660457443344	0	2.65599788163814	0	0	0.632660457443344	0	2.41144345580203	0.632660457443344	0.365549831942459	2.74490316437992	0.632660457443344	0.632660457443344	0	0.843254898468303	0.365549831942459	1.01712202992419	0	0.632660457443344	0	0	0	0	0.365549831942459	0	1.1651897711932	0	0	2.14032572172962
CNSTM-096-1_GCCAAATGTAAGGGCT-1	ndGBM-02	C2	Glioma	0.882540644640043	0	0	0	1.34392571983299	0	0	0	0	0	0	0.882540644640043	1.34392571983299	0	0	0.882540644640043	0	0	0	1.34392571983299	0.882540644640043	0	1.89733960084222	0	0	0	1.65843723575079	2.39052537571815	0.882540644640043	1.34392571983299	0.882540644640043	0	0	0	0	0.882540644640043	0	0	0	0	0	0	0.882540644640043	0.882540644640043	0	0
CNSTM-096-1_GCGACCATCTTACCTA-1	ndGBM-02	C2	Glioma	0.846308608903504	0	0.510133250495894	1.09745806675181	0.846308608903504	0.510133250495894	0	0	0	0	0	1.09745806675181	0.510133250495894	0.510133250495894	0	0	0	0	0	1.46500515597	0	0	2.45515250036947	0	0	1.84436850441941	1.608052686181	1.84436850441941	0.510133250495894	0.510133250495894	0.510133250495894	0	1.09745806675181	0.846308608903504	0	0	0	0.846308608903504	0.510133250495894	0.510133250495894	0	0	0.510133250495894	2.7499141123751	0	0
CNSTM-096-1_GCGAGAATCTTACCGC-1	ndGBM-02	C8	Pericytes	0.895045572517304	0.187954154752486	0	1.05117250778597	0.187954154752486	0.187954154752486	0.602736992046753	0	2.05715506254771	0	0	0.976152903020994	0.187954154752486	0.709950680251471	0	2.05715506254771	0.482632650828695	0.602736992046753	0	3.14982771253929	0	0	1.94541966908425	0.187954154752486	3.01735431184726	1.78551946363844	1.24741677975857	3.01735431184726	0.602736992046753	1.12095478918067	0	0.709950680251471	0.187954154752486	0.709950680251471	0	1.05117250778597	0.482632650828695	0.482632650828695	0	0	0	0.895045572517304	0.482632650828695	1.50745595271712	0	1.24741677975857
CNSTM-096-1_GCGCAACCACAGCGTC-1	ndGBM-02	C8	Pericytes	2.25609123733613	0.266359138541285	0	0.266359138541285	0	0.266359138541285	0.266359138541285	0	3.16061411952616	0	0	1.14308395563151	0.797874197873829	0.926644394220669	0	2.69016912031787	0.797874197873829	1.04070854098738	0	3.43107862063939	0	0	1.91675653165956	0	2.53351755125958	2.62601235459017	1.39921977559749	3.88386590613463	0.797874197873829	1.71884030211347	0	0.476487219631593	0	1.04070854098738	0	0.797874197873829	0.476487219631593	0	0	0	0	0.926644394220669	0.926644394220669	2.19000936693163	0	1.53953992041164
CNSTM-096-1_GCGCAGTGTATCTGCA-1	ndGBM-02	C8	Pericytes	0	0	0	0.574383919179072	0	0	0.574383919179072	0	0.936905584575584	0	0	0	0.574383919179072	0.574383919179072	0	1.73275512595962	0	0.574383919179072	0	3.01557902741429	0	0	1.41199720283818	0	0.936905584575584	0	0	3.8118501762048	0	1.20240398163059	0	0	0	1.41199720283818	0	0	0.936905584575584	0	0.574383919179072	0	0.574383919179072	0	1.41199720283818	2.85051897926857	0	1.58518211269964
CNSTM-096-1_GCGCAGTGTTTGTTTC-1	ndGBM-02	C8	Pericytes	1.10807891237319	0	0.516516345202525	0.855417583674182	1.10807891237319	0.516516345202525	0	0	2.84655209046688	0	0.516516345202525	1.47725217467749	0.855417583674182	0.516516345202525	0	2.84655209046688	0.855417583674182	1.74628215621812	0	2.34817923801463	0	0	3.08929207953432	0	3.38097719475436	2.57803326025693	2.04921199929459	3.84972454116292	1.30960578269338	1.10807891237319	0	0.855417583674182	0.516516345202525	0.855417583674182	0	0.855417583674182	1.74628215621812	0.855417583674182	0.516516345202525	0	0.516516345202525	1.47725217467749	0.855417583674182	4.7355119512089	0	1.74628215621812
CNSTM-096-1_GCGCCAAGTCTTGTCC-1	ndGBM-02	C2	Glioma	0.96667778322877	0	0	0	0	0.96667778322877	0	0	0	0	0	0	0	0	0	0	0	0	0	1.4488912379773	0.96667778322877	0	2.01713794927135	0	0	1.77284598709209	0	2.37724451201169	0	0	0	0.96667778322877	0.96667778322877	0.96667778322877	0	0	0	0	0	0	0	0	0	0	0	0
CNSTM-096-1_GCGCGATAGACTAGAT-1	ndGBM-02	C8	Pericytes	0.552739273136717	0	0.552739273136717	1.54544045030975	0.552739273136717	0.552739273136717	0.906650316091981	0	2.03366804051588	0	0.906650316091981	0	0.552739273136717	0.906650316091981	0	2.55007919498209	1.37422924956805	0	0	4.04460376183937	0	0	3.36882157726275	0	3.14157228966332	4.34399709371205	1.54544045030975	4.04460376183937	1.37422924956805	1.1675231559728	0	1.37422924956805	0.906650316091981	0.906650316091981	0	1.37422924956805	0.906650316091981	0.552739273136717	0	0	0	1.37422924956805	1.1675231559728	1.37422924956805	0	1.69157889972174
CNSTM-096-1_GCGCGATAGAGCTATA-1	ndGBM-02	C8	Pericytes	0.747039006312881	0	0	0	0	0	1.16984141778559	0	0.747039006312881	0	0	0	1.16984141778559	0	0	1.32889090089143	0	0.4417137372473	0	2.80640858484462	0	0	2.44686188975284	0	2.10654777779663	0.980620967409757	0.4417137372473	4.23055226407317	0.4417137372473	0.980620967409757	0	1.16984141778559	0	1.16984141778559	0	0.747039006312881	0	0	0	0	0	0	0.980620967409757	3.567642652003	0	0.980620967409757
CNSTM-096-1_GCGGGTTTCCGCATAA-1	ndGBM-02	C8	Pericytes	1.82670439288851	0	0	0.556621598258077	0	0	1.55262203320467	0	3.27040935255576	0	0	0	1.17381376239515	0.556621598258077	0	2.36855858987047	1.17381376239515	0.912096351559872	0	3.27040935255576	0	0	0.912096351559872	0	2.04159844475425	0.912096351559872	0.556621598258077	3.66312996946022	0	1.17381376239515	0	0.912096351559872	0	0.556621598258077	0	0.912096351559872	0	0.556621598258077	0	0	0	0	0.556621598258077	0	0	1.939912777598
CNSTM-096-1_GCTCCTAAGTTCGATC-1	ndGBM-02	C8	Pericytes	0.673116927243688	0	0	1.07181512303504	0	0.673116927243688	1.91132287965976	0	2.85219364156867	0	0.673116927243688	1.07181512303504	1.07181512303504	1.35609648983678	0	1.91132287965976	1.35609648983678	1.35609648983678	0	2.79516987701725	1.07181512303504	0	0	0	1.75814928802205	1.07181512303504	0	4.03776726646628	1.91132287965976	0.673116927243688	0	0.673116927243688	0.673116927243688	1.07181512303504	0	0.673116927243688	0.673116927243688	0.673116927243688	0	0	1.35609648983678	0.673116927243688	0.673116927243688	0	0	1.5771940527776
CNSTM-096-1_GCTCCTACAATGTAAG-1	ndGBM-02	C8	Pericytes	0.852570490936707	0.289992269845934	0	0.51451938216319	0	0	0.986594770319276	0	2.52077104347599	0	0	0.986594770319276	1.30598879299745	0.51451938216319	0	1.68146514391156	1.21042795521462	0.852570490936707	0	2.95316534569199	0.289992269845934	0	1.54768776257892	0	1.74219103761087	3.00448277423914	2.16763493637975	3.80073899034243	0.51451938216319	0.986594770319276	0	0.51451938216319	0	0.986594770319276	0	0.51451938216319	0.697762250635028	0	0	0	0.289992269845934	0.51451938216319	0.852570490936707	0.51451938216319	0	1.47342838267696
CNSTM-096-1_GCTCTGTAGCGGCTTC-1	ndGBM-02	C1	Myeloid	0	0	1.22017324390309	0	0	0	0	0	0.785674991818561	0	0	0	0.785674991818561	0	0	0	0	0	0	0	0	0	0	0	0	0	0.785674991818561	0.785674991818561	0	0	0	0	0.785674991818561	0	0	0.785674991818561	0	0.785674991818561	0	0	0	0	0	0	0	0.785674991818561
CNSTM-096-1_GCTCTGTGTGAACCTT-1	ndGBM-02	C11	BCells	0	0	0	0	0	0	0	0	0	0	0	0	0	0	0	0	0	0	0	1.27257495441284	0	0	1.27257495441284	0	0	0	0	0	0	0	0	0	0	0	0	0	0	0	0	0	0	0	0	0	0	0
CNSTM-096-1_GCTCTGTGTGAGTGAC-1	ndGBM-02	C8	Pericytes	0.839675901027929	0.839675901027929	0	1.16086505689278	0	0	0.839675901027929	0	0	0	0.62971608733725	0	0	0.62971608733725	0.839675901027929	0.363627868370196	0.62971608733725	0	0	4.38123859895598	0	0	2.61868149316599	0	1.68368933913005	0.839675901027929	2.36535830870543	4.28936790531055	0	2.02526011107835	0.363627868370196	0.62971608733725	1.50592242922262	1.90225740379553	0	0	0	0.363627868370196	0	0	0	0	1.50592242922262	2.98856504605671	0	1.2895721863669
CNSTM-096-1_GCTGGGTGTGAGTGAC-1	ndGBM-02	C8	Pericytes	0	0	0.600824339180044	0.344873087443239	0.600824339180044	0	0.80443458537215	0	0.600824339180044	0	0	0	0.344873087443239	0	0	1.11810560634815	0	0	0	2.70815452104608	0	0	2.17752105424517	0	2.56051733684724	0	1.11810560634815	4.47610952083408	0.344873087443239	1.45733184030822	0	0.600824339180044	0.80443458537215	1.24440366689316	0	0	0	0	0	0	0	0	1.35652438062907	2.62221142256242	0	0.600824339180044
CNSTM-096-1_GCTTGAATCACATAGC-1	ndGBM-02	C2	Glioma	0	0	0	1.12152654819099	0	0	0	0	0	0	0	0	1.12152654819099	0	0	0	0	0	0	1.12152654819099	0	0	3.74692967032708	0	0	3.64418684375774	0	0	0	1.12152654819099	0	0	0	0	0	0	0	1.63687268336829	0	0	0	0	0	1.12152654819099	0	0
CNSTM-096-1_GGAATAAAGGGTTCCC-1	ndGBM-02	C8	Pericytes	1.43654912347323	0	0	0.956694556254643	0	0	0.956694556254643	0	0	0	0	0	0	0	0	0	0	0	0	3.63418015324741	0.956694556254643	0	1.43654912347323	0	0	2.19893306680679	0	0	0	0	0	0.956694556254643	0	0	0	0.956694556254643	0	0	0.956694556254643	0	0	0	0	0	0	0
CNSTM-096-1_GGAATAACAGCTTAAC-1	ndGBM-02	C2	Glioma	0.481456042953039	0	0	0	0	0	0	0	0	0	0	0	1.04917256292988	0	0	0	0	0	0	0	0.805072372374991	0	2.38829176435003	0	0	0.481456042953039	1.54981001079568	0.481456042953039	0	0	0	0	0.805072372374991	0.481456042953039	0	0	0	0	0	0.481456042953039	0	0	0	0	0	0.481456042953039
CNSTM-096-1_GGACAGATCTGACCTC-1	ndGBM-02	C8	Pericytes	1.64227574003454	0	0.467045212559735	0	0	0	0.467045212559735	0	3.08349465326916	0	0	1.64227574003454	1.02454247434587	0.467045212559735	0.467045212559735	2.64589231919988	1.38036874954259	0.467045212559735	0	4.29896250846659	0	0	0	0	1.93913514788556	0	0.467045212559735	2.93694814254156	1.02454247434587	0.467045212559735	0	1.02454247434587	0	0.467045212559735	0	1.21819935911024	1.21819935911024	0.467045212559735	0.467045212559735	0	0	0.784151310064547	1.38036874954259	0.784151310064547	0	1.51987225840744
CNSTM-096-1_GGACATTTCGACGGAA-1	ndGBM-02	C2	Glioma	0	0.452130625907659	0	0	0.452130625907659	0.452130625907659	0	0	0	0	0	0	0.762353447977179	0.998781530851622	0	0.452130625907659	0	0	0	0.452130625907659	0	0	2.47329680325383	0	0	0.762353447977179	0	0.762353447977179	0	0	0.452130625907659	0	0.998781530851622	0.452130625907659	0	0	0	0.452130625907659	0	0.452130625907659	0.452130625907659	0	0	0.762353447977179	0	0
CNSTM-096-1_GGATGTTAGCTAGCCC-1	ndGBM-02	C8	Pericytes	1.79785683039463	0	0	0.542049828535426	0	0	1.15012381606463	0	3.34434704764101	0	0	1.35534842658299	1.91046414184072	0.891611070703727	0	3.89606383880349	1.15012381606463	0.542049828535426	0	3.36941742594425	0	0	0	0	2.18771370156264	0.542049828535426	0.542049828535426	3.08494717389675	0.542049828535426	0	0	1.35534842658299	0.542049828535426	0.891611070703727	0	0.542049828535426	0	0	0	0	0	0	1.52554311709699	0	0	1.35534842658299
CNSTM-096-1_GGATTACGTCAGGACA-1	ndGBM-02	C8	Pericytes	1.13597697575459	0	0.211000303551407	0.879409453989402	0.211000303551407	0	1.05754784787356	0	1.55995428040541	0	0	0.776828023541943	0.211000303551407	1.20869980419995	0.211000303551407	2.48830904725356	0.385143658939525	0.385143658939525	0	2.54518897742389	0	0	2.05572106852087	0	2.96130608085543	2.19578274031176	1.20869980419995	3.27224879881741	0.385143658939525	1.27649066389216	0.385143658939525	0.211000303551407	0.211000303551407	0.533411544553304	0	0.662508018576839	0.533411544553304	0.533411544553304	0.211000303551407	0	0.385143658939525	0.385143658939525	0.533411544553304	0.533411544553304	0	1.05754784787356
CNSTM-096-1_GGCGTGTTCTAACCGA-1	ndGBM-02	C8	Pericytes	0	0	0	0	0	0	1.14479150751683	0	0	0	0	0	0	0	0	1.14479150751683	0	0	0	2.897804621037	0	0	1.14479150751683	0	2.46035190518323	1.14479150751683	0	3.00944168108787	0	0	0	0	0	1.66460247866807	0	0	0	0	0	0	0	0	1.14479150751683	1.14479150751683	0	0
CNSTM-096-1_GGCTGGTAGATCTGAA-1	ndGBM-02	C8	Pericytes	0	0	0	0.81117334859616	0	0	0.485676144494408	0	0	0	0.485676144494408	0	0	0.485676144494408	0.81117334859616	1.79212414563389	0.485676144494408	0	0	3.75871629708346	0	0	2.21140754884472	0	1.79212414563389	0	0	4.41019566621345	0	0.81117334859616	0	0.485676144494408	0.485676144494408	0.81117334859616	0	0	0	0	0	0	0.485676144494408	0	0.81117334859616	1.41739754928681	0	1.8912219276869
CNSTM-096-1_GGGAATGCAGATAATG-1	ndGBM-02	C8	Pericytes	0.63109208501286	0.364525818414471	0	0.364525818414471	0	0	1.50821301969695	0	0	0	0.63109208501286	0	0.364525818414471	0	0	1.01498587419523	0	1.01498587419523	0	3.38740340792797	0	0	2.84918805906035	0	2.74177033042616	0.364525818414471	1.16288687631539	4.31604207673905	0.364525818414471	2.02781484604079	0	1.01498587419523	0.364525818414471	1.50821301969695	0	0	0	0.63109208501286	0.63109208501286	0	0.364525818414471	0	1.40580717534347	1.6860861358622	0	1.6860861358622
CNSTM-096-1_GGGTTGCCAGCTGTGC-1	ndGBM-02	C8	Pericytes	0.778755341719307	1.37292967968038	0.46334361519857	0	1.21120187175059	0	0.46334361519857	0	0	0	0.778755341719307	0	0.46334361519857	1.74310043337376	0.778755341719307	1.01817494638262	0	0.46334361519857	0	4.32097273282107	0	0	2.6779844434026	0	2.6779844434026	0	0	3.5265147914374	0	1.84125009461763	0	1.37292967968038	0.46334361519857	2.08846973983965	0	0.778755341719307	0	0	0.46334361519857	0	0.46334361519857	0	1.63425845529259	2.71767739092057	0.46334361519857	1.51210647750133
CNSTM-096-1_GGGTTGCGTCTAAACC-1	ndGBM-02	C2	Glioma	1.36092822177579	0.896049556929359	1.36092822177579	0	0	0	0	0	0	0	0	0	0.896049556929359	0	0	0	0	0	0	0	0.896049556929359	0	1.36092822177579	0	0	0	0	0	0.896049556929359	0	0.896049556929359	0	0	0	0	0	0	0.896049556929359	0	0	0	0	0	0	0	0
CNSTM-096-1_GGTATTGCACGTGAGA-1	ndGBM-02	C8	Pericytes	0.484596103090368	0	0.34760957700321	0.898077064731744	0.484596103090368	0	0.979347297495553	0	0.188833403633214	0	0	0	0.34760957700321	0.188833403633214	0.712556872854909	0.712556872854909	0.60505823559345	0.484596103090368	0	3.36212807520595	0	0	2.74398217772596	0.188833403633214	2.35713263679832	0.34760957700321	1.88883661405088	3.96560336947032	0.188833403633214	1.51144466683269	0.34760957700321	0.712556872854909	0.484596103090368	1.18974309679167	0	0	0	0	0	0	0.484596103090368	0	1.30885059967712	0.809613030919786	0	0.809613030919786
CNSTM-096-1_GGTGAAGGTGCCTGCA-1	ndGBM-02	C8	Pericytes	0.468069269875042	0	0	0.468069269875042	1.02630107808742	0	0	0	1.64448765365019	0	0	0	0.468069269875042	1.02630107808742	0.468069269875042	0	0	0	0	4.61198331136281	0	0	0	0	0.468069269875042	0.785642508268748	1.22013117168902	2.23609397137447	0	1.38242189337924	0	0	0	0.785642508268748	0	0	0	0.468069269875042	0.785642508268748	0	0.468069269875042	0	0.468069269875042	0	0	0.785642508268748
CNSTM-096-1_GGTGTTAGTGGCCCTA-1	ndGBM-02	C2	Glioma	0	0	0	0	0	0	0	0	0	0	0	0	0	0	0	0	0	0	0	0	0	0	1.07162570027986	0	0	1.07162570027986	0	0	0	0	0	0	0	0	0	0	0	0	0	0	0	0	0	0	0	0
CNSTM-096-1_GTAACGTTCCCAGGTG-1	ndGBM-02	C1	Myeloid	0	0	0	0	0	0	1.04568921860524	0	0	0	0	0	0	0	0	0	0	0	0	1.04568921860524	0	0	1.04568921860524	0	0	0	0	0	0	0	0	0	0	0	0	0	0	0	0	0	0	0	0	0	0	0
CNSTM-096-1_GTACGTAAGCCGATTT-1	ndGBM-02	C8	Pericytes	1.13771505636586	0	0	0.820563321457368	0	0	0.820563321457368	0	2.05191906186002	0	0	0.820563321457368	0.61402432326814	0.61402432326814	0.353418130738446	2.52140032842095	0.820563321457368	0.820563321457368	0	2.99955935527122	0	0	0.820563321457368	0	2.05191906186002	4.85672118432179	0.820563321457368	2.88798314381835	0	0.991659997735136	0.353418130738446	0	0.353418130738446	0.991659997735136	0	1.57180616893522	0	0	0.353418130738446	0	0.991659997735136	0	0.353418130738446	0.61402432326814	0	1.80617455033127
CNSTM-096-1_GTAGGCCAGCAGGCTA-1	ndGBM-02	C8	Pericytes	0	0	1.12222468635753	0	0	0	1.63770661395541	0	0	0	0	0	1.12222468635753	0	0	1.12222468635753	0	0	0	2.74095362573761	0	0	0	0	1.97616779134565	0	0	0	0	1.12222468635753	0	0	0	0	0	1.63770661395541	0	0	0	0	0	1.12222468635753	1.12222468635753	0	0	0
CNSTM-096-1_GTAGTCAGTGTGAAAT-1	ndGBM-02	C8	Pericytes	1.69503123239856	0	0	0.636239849515867	0	0	1.02199270470377	0	3.0236387770657	0	0	0.636239849515867	0.636239849515867	0.636239849515867	0	3.06597421639921	1.02199270470377	0.636239849515867	0	2.88468344914536	0	0	1.02199270470377	0	2.53065423820395	2.37797039101282	1.02199270470377	3.49702487532586	1.02199270470377	0.636239849515867	0	1.02199270470377	0	0	0	0.636239849515867	1.02199270470377	0.636239849515867	0	0	0	0	0.636239849515867	1.29967099461141	0	1.84627595203225
CNSTM-096-1_GTCACAACAAGAAAGG-1	ndGBM-02	C8	Pericytes	0	0	0.448214780306668	0	0	0	1.4800327171439	0	2.59833412701465	0	0	0	1.4800327171439	0.756605338300385	0.448214780306668	1.97694690359323	0.756605338300385	0.448214780306668	0	3.20889117798203	0	0	2.12246435866822	0	2.46340915263901	4.26442269215202	1.34223131448388	3.41466544110016	1.18235877664702	0.991971214167995	0	1.60112431187	0.756605338300385	0.756605338300385	0	0.448214780306668	0.756605338300385	0	0	0	0	0	0.448214780306668	0.448214780306668	0	1.97694690359323
CNSTM-096-1_GTCACGGAGGGTTCCC-1	ndGBM-02	C2	Glioma	0	0	0	0	0	0	0	0	0	0	0	0	0.940412070393592	0.940412070393592	0	0	0	0	0	0	0	0	2.1753404846375	0	0.940412070393592	1.41635620587004	0	1.41635620587004	0	0	0	0	0	0	0	0	0	0	0	0	0	0	0	0	0	0
CNSTM-096-1_GTCACGGTCTAACCGA-1	ndGBM-02	C4	Myeloid	0	0	0	0	0	0	0	0	0	0	0	0	0	0	0	0	0	0	1.07836339304084	0	0	1.07836339304084	0	0	1.07836339304084	0	0	0	0	0	0	0	0	0	0	0	0	0	0	0	0	0	0	0	0	0
CNSTM-096-1_GTCGTAAAGTAACCCT-1	ndGBM-02	C11	BCells	0	0	0	0	0	0	0	0	0	0	0	0	0	0	0	0	0	0	0	0	0	1.43826223512538	0	0	0	0	0	0	0	0	0	0	0	0	0	0	0	0	0	0	0	0	0	0	0	0
CNSTM-096-1_GTGAAGGGTGACTACT-1	ndGBM-02	C8	Pericytes	1.21076338000338	0	0.663933714969707	0	1.21076338000338	0	0	0	1.7425851958632	0	0.663933714969707	0	0	0.386084595083076	0.881130747804826	0.663933714969707	0	0.663933714969707	0	5.47826868337444	0	0	2.80638012271663	2.08792258067312	1.05946822259464	0.663933714969707	1.21076338000338	3.46884986476396	0	0.386084595083076	0	0.663933714969707	1.45825771660825	0	0	1.05946822259464	0.386084595083076	0	0.386084595083076	0	0	0	1.05946822259464	3.63109968277506	0	1.21076338000338
CNSTM-096-1_GTGCGGTTCACAGGCC-1	ndGBM-02	C8	Pericytes	1.06162810438859	0.488799649205637	0	0.488799649205637	0	0	1.06162810438859	0	0	0	0	0	1.06162810438859	0.488799649205637	0.488799649205637	1.25886777432624	0	0.488799649205637	0	3.69093231277836	0	0	3.19143258455775	0	2.14760199418497	0	0	4.23524598099972	0.488799649205637	2.40565857784032	0	1.79887812916272	0.815681615635644	1.98836469828106	0	0	0	0	0	0	0	0	1.79887812916272	2.40565857784032	0	1.25886777432624
CNSTM-096-1_GTGCTTCCACAGCCCA-1	ndGBM-02	C2	Glioma	0	0	1.18075337823659	0	1.18075337823659	0	0	0	0	0	0	0	0	0	0	0	0	1.18075337823659	0	0	0	0	1.18075337823659	0	0	1.18075337823659	1.18075337823659	0	1.18075337823659	0	0	0	1.70722752549331	0	0	1.18075337823659	0	0	0	0	0	0	0	0	0	0
CNSTM-096-1_GTGCTTCTCTTGTATC-1	ndGBM-02	C8	Pericytes	0.980516860394147	0	0	0	0	0	0	0	0.980516860394147	0	0	0	0.980516860394147	0	0	0	1.64182462972667	0.980516860394147	0	3.94754321416525	0	0	2.39744085126915	2.39744085126915	0	2.03644726748413	0.60590861861807	2.03644726748413	0	0.980516860394147	0	0.60590861861807	0	0.60590861861807	0	0.980516860394147	0	0.980516860394147	0	0	0	0	0	0	0	0
CNSTM-096-1_GTGGGTCCAGACGCAA-1	ndGBM-02	C8	Pericytes	1.24501965197551	0	0	0	0	0	1.63348089944137	0	2.70896204859025	0	1.24501965197551	0	0.601215180781492	0	0	1.45799562161944	0.601215180781492	0.974057136415192	0	4.93205256118341	0	0	2.59264049064414	0	1.63348089944137	2.13049214319557	1.24501965197551	3.9373865217075	1.24501965197551	0.974057136415192	0	0.974057136415192	0.974057136415192	0.974057136415192	0	1.63348089944137	0.974057136415192	0	0.601215180781492	0	0	0	0.601215180781492	3.27919413531994	0	1.45799562161944
CNSTM-096-1_GTGGGTCGTGCAGTAG-1	ndGBM-02	C8	Pericytes	0.77290282062709	0.77290282062709	0	0.459335923603479	0	0	1.36484392170284	0	2.14935128127195	0	1.01126164110695	1.01126164110695	1.20359960036564	0.459335923603479	0	1.92135745204943	1.01126164110695	0.459335923603479	0	3.77415386013408	0	0	1.36484392170284	0	2.6678887470835	3.2607837966658	0	2.27678879320676	0.459335923603479	1.36484392170284	0.459335923603479	1.20359960036564	0	0.459335923603479	0	1.01126164110695	1.01126164110695	0	0.459335923603479	0	0	0	0.459335923603479	0	0	1.8321336022793
CNSTM-096-1_GTGTGCGCATAGACTC-1	ndGBM-02	C8	Pericytes	0	0	0	0.975856592342348	0	0	0.975856592342348	0	0.975856592342348	0	0	0	0	0	0	3.7456372880264	0	0	0	1.4602133509429	0	0	0.975856592342348	0	3.3125492643081	0	0	4.18180777715286	0.975856592342348	2.65517764120922	0	0.975856592342348	0.975856592342348	1.78512374481266	0	0.975856592342348	0	0	1.4602133509429	0	0	0	0.975856592342348	4.10303683346603	0	2.86416418292687
CNSTM-096-1_GTGTTAGAGGTGCTAG-1	ndGBM-02	C8	Pericytes	1.03169395077946	0	0	1.22605311941073	0	0	1.38871423228909	0	2.75668079113359	0	0.643382906994934	0.643382906994934	1.22605311941073	0.790217847194328	0	1.76052778632901	1.22605311941073	0.471214296802218	0	3.55561975669721	0	0	1.76052778632901	0	2.17761094078788	2.71770667140351	0.471214296802218	3.72884102922061	0.918227097044921	0.918227097044921	0.26310946409744	1.13358805733663	0.26310946409744	0.790217847194328	0	0.26310946409744	0.26310946409744	0	0.26310946409744	0	0.471214296802218	1.13358805733663	0.471214296802218	0.26310946409744	0	1.31068736583058
CNSTM-096-1_GTGTTAGGTGGAAAGA-1	ndGBM-02	C8	Pericytes	1.691356178915	0	0.199950069009339	0.63412254747369	0	0	1.46328470911699	0	2.56128540622719	0	0	0.199950069009339	1.01911233586065	0.509239559530187	0	2.99750033708987	0.845031283497637	0.63412254747369	0	3.07198866678347	0	0	1.84248467618313	0.366504954054805	2.85527934015883	3.13169726049836	1.94250835429131	3.43728759868068	0.63412254747369	0.935855062870548	0.745126952121431	0.745126952121431	0	1.16733508672444	0	1.0959674489934	1.0959674489934	0.366504954054805	0	0	0	0.509239559530187	0.63412254747369	1.91026611259609	0	1.41069054774668
CNSTM-096-1_GTTACAGAGCTCTCGG-1	ndGBM-02	C8	Pericytes	0.660567911142264	0.210238931034139	0	0.38386395287153	0.210238931034139	0.87706627514812	0.969949032762427	0	2.69492434537932	0	0.38386395287153	0.210238931034139	1.20588954365192	0.774664629072313	0	1.13325707782678	0.531756189667841	0.774664629072313	0	2.78551949852596	0	0	0.531756189667841	0.210238931034139	2.48463364418969	3.12498158178718	0.87706627514812	3.49104749586063	0.38386395287153	1.05493304706995	0.210238931034139	0.531756189667841	0	0.969949032762427	0	0.531756189667841	0.210238931034139	0.210238931034139	0	0	0.969949032762427	0.210238931034139	0.660567911142264	0	0	0.87706627514812
CNSTM-096-1_GTTCTCGGTGAAAGAG-1	ndGBM-02	C8	Pericytes	1.91730013446729	0	0	0.896349993931398	0	0	1.36130568309191	0	2.47484068400054	0	0	0	0	0	0	2.27252286384409	0.896349993931398	0	0	4.26768329101654	0	0	2.27252286384409	0	1.36130568309191	3.65627076379385	1.15561085048502	3.29995999727108	0	1.15561085048502	0	0.896349993931398	0	0	0	0.896349993931398	0.54541309376888	0	0	0	0	1.53182328864352	0.896349993931398	3.6180826634924	0	1.15561085048502
CNSTM-096-1_GTTTCTAGTCCTCCAT-1	ndGBM-02	C8	Pericytes	0.83855628249126	0	0	0	0	0	1.15951149243525	0	2.2776263385485	0	0	0.628795383351588	1.01185552657483	0.628795383351588	0	1.28814401741195	0.628795383351588	1.28814401741195	0	4.61303831061693	0	0	2.44271233217692	0.83855628249126	1.01185552657483	3.52121880661352	0.83855628249126	2.96436300988635	1.28814401741195	1.83291754172156	0	1.83291754172156	0.363027274119404	0.83855628249126	0	1.50438858395787	0.363027274119404	0.363027274119404	0.363027274119404	0	0.363027274119404	0	0	0.363027274119404	0	1.50438858395787
CNSTM-096-1_TACACGATCTGCTGTC-1	ndGBM-02	C8	Pericytes	0.404334976693216	0.691451504127511	0	0.691451504127511	0.404334976693216	0	0.404334976693216	0	0	0	0	0	0.404334976693216	1.09635074719603	0	0.691451504127511	0	0.404334976693216	0	3.3109154003258	0	0	0.91425557484377	0	1.86893088399961	0.404334976693216	1.38374976700645	3.06481682909775	0	1.78893174233178	0	0.91425557484377	0.91425557484377	0.91425557484377	0	0	0	0	0	0	0.691451504127511	0	0.404334976693216	2.19420805070592	0	1.86893088399961
CNSTM-096-1_TACAGTGGTGAGTGAC-1	ndGBM-02	C1	Myeloid	0	0	0	1.32001678869968	0	0	0	0	0	0	0	0	0	0	0.863624753674632	0	0	0	0	2.36106103509821	0	0	0	0	0	0	0	0	0	0	0	0	0	0	0	0	0	0	0	0	0	0	0	0	0	0
CNSTM-096-1_TACCTATCAGACAAAT-1	ndGBM-02	C2	Glioma	0	0	0.5107456365639	0	0.5107456365639	0	0	0	0	0	0	0	0	0	0	0	0	0	0	0.5107456365639	0	0	2.3977134744486	0	0	0.847183590996992	0.5107456365639	1.29913754809459	0	0	0.5107456365639	0	0.5107456365639	0.847183590996992	0	0	0	0	0	0	0	0	0.847183590996992	0	0	0
CNSTM-096-1_TACGGATGTGATAAGT-1	ndGBM-02	C8	Pericytes	1.94616733600306	0	0	0.693297214317822	0	0	0.693297214317822	0	2.63933594582324	0	0	0.693297214317822	1.09881232867678	0.693297214317822	0	1.09881232867678	0.693297214317822	0.693297214317822	0	3.33249384084109	0	0	2.4851816944845	0	2.39816804470819	1.38651940331625	1.38651940331625	3.95153799434302	1.09881232867678	1.60967795564303	0	1.09881232867678	0	1.60967795564303	0	0	1.09881232867678	0	0	0	0	0	0	2.0797040859857	0	1.79200951298702
CNSTM-096-1_TACGGATTCACCAGGC-1	ndGBM-02	C8	Pericytes	1.13324121431038	0	0	0	0	0	1.65085101459105	0	2.88175987721393	0	0	1.13324121431038	1.13324121431038	1.65085101459105	0	0	1.65085101459105	1.13324121431038	0	3.54648903399448	0	0	0	0	1.13324121431038	1.13324121431038	1.13324121431038	2.88175987721393	0	0	0	0	0	1.65085101459105	0	0	0	0	0	0	0	0	1.65085101459105	0	0	0
CNSTM-096-1_TACGGGCTCCTCAACC-1	ndGBM-02	C2	Glioma	0.814067965888296	0.814067965888296	0	0	0.487681152224323	0.814067965888296	0	0	0	0	0	0	0	0.487681152224323	0.487681152224323	0	0	0	0	0.487681152224323	0	0	2.51070752775025	0	0	2.28233107533876	0.814067965888296	2.69650253400905	0.487681152224323	0.487681152224323	0	0	0.814067965888296	0	0	0	0.487681152224323	0.487681152224323	0	0.487681152224323	0.487681152224323	0	0.814067965888296	1.42134233271493	0	0.487681152224323
CNSTM-096-1_TACTCGCGTCTCACCT-1	ndGBM-02	C8	Pericytes	1.56511425529163	0	0.665675954741704	0.665675954741704	0	0	1.06181368476428	0	3.16544671348646	0	0	0	0.665675954741704	0	0	3.27853035890769	2.03086002404826	0	0	2.83783154639488	0	0	2.78085977583473	0.665675954741704	1.89834405334079	3.60931130987902	1.34479923899979	3.79564751933129	1.06181368476428	0.665675954741704	0	0	0	0.665675954741704	0	0	1.56511425529163	1.34479923899979	0	0	0	1.56511425529163	0.665675954741704	3.60931130987902	0	0.665675954741704
CNSTM-096-1_TATCAGGAGACTGGGT-1	ndGBM-02	C8	Pericytes	1.30035064738396	0	0.636679737797372	0.636679737797372	0	0.636679737797372	1.77428599186742	0	3.33758047939219	0	0.636679737797372	0.636679737797372	1.17108371988909	1.30035064738396	0	2.33670071353441	1.17108371988909	1.51749322958619	0	4.7711978633821	0	0	1.30035064738396	0	1.97842733828847	1.02259085136593	0.368176622932787	3.77801918945773	1.02259085136593	0.368176622932787	0	0.368176622932787	0	1.30035064738396	0	0.848136834599824	0	0.636679737797372	0	0	0	0.368176622932787	0.368176622932787	0.368176622932787	0	1.17108371988909
CNSTM-096-1_TCACAAGTCACAGGCC-1	ndGBM-02	C8	Pericytes	0.824894701711345	0.495196269191771	0	0.495196269191771	0	0	1.81263374422218	0	0.824894701711345	0	0	0.824894701711345	0.495196269191771	0	0	1.07242598390938	0	0.824894701711345	0	3.59030457899028	0	0	1.70215231693404	0	1.57793104284189	2.1621548722601	0	2.87137730548732	1.07242598390938	1.81263374422218	0.495196269191771	0.495196269191771	0.495196269191771	1.57793104284189	0	0.824894701711345	0.495196269191771	0	0.824894701711345	0	0	0	0.824894701711345	3.03809361455309	0	2.420645778877
CNSTM-096-1_TCAGGATTCACTGGGC-1	ndGBM-02	C2	Glioma	0.596302882654077	0	0	0	0	0	0	0	0	0	0	0.967283916001554	0	0.596302882654077	0	0	0	0	0.596302882654077	1.2372675182925	0	0	2.51894771481597	0	0	0.596302882654077	2.45101634487185	0.967283916001554	0	0	0	0	0	0	0	0	0	0	0	0	0.596302882654077	0	0.596302882654077	0	0	0
CNSTM-096-1_TCATTTGAGAGACTTA-1	ndGBM-02	C8	Pericytes	0.611525663065207	0	0.351797565851006	0.351797565851006	0	0	0	0	0.611525663065207	0	0	0	0	0	0	1.65177052860852	0	0	0	2.04716771972467	0	0	1.13401274921113	0.611525663065207	1.65177052860852	0.81751388733747	1.72949885127166	1.93191118202848	0	1.4754414242578	0.351797565851006	0.611525663065207	0	0.81751388733747	0	0	0	0	0	0	0	0	0.351797565851006	0.611525663065207	0	1.13401274921113
CNSTM-096-1_TCCACACGTGTGCGTC-1	ndGBM-02	C8	Pericytes	0.384386767036676	0.384386767036676	0	0	0.878023864110965	0	0.384386767036676	0	2.38351795978373	0	0.878023864110965	0	1.20703817392681	0.661360682064676	0.384386767036676	0	0	0	0	5.09482220325461	0.384386767036676	0	1.89078404230718	2.38351795978373	1.20703817392681	2.6141248911549	0.661360682064676	4.03083980076658	0	1.05600172584475	0.384386767036676	0.661360682064676	0	1.33822751157845	0	0.384386767036676	0.384386767036676	0.384386767036676	0	0	0	0	0.878023864110965	2.98307932508711	0	1.33822751157845
CNSTM-096-1_TCGGTAACAATGTTGC-1	ndGBM-02	C2	Glioma	0	0	0	0.906474374634288	0	0	0	0	0	0	0	0	0.906474374634288	0.906474374634288	0	0	0	0	0	0	0	0	1.69133812362699	0	0	1.37400878393547	0	0	0	0	0.906474374634288	0	0	0	0	0	0	0.906474374634288	0	0	0	0	0	0	0	0
CNSTM-096-1_TCGTACCGTCTAGGTT-1	ndGBM-02	C8	Pericytes	0.81542391514776	0	0	1.1314739229765	0	0	0.985883247120146	0	2.47831477459861	0	0	0	0.609813966884195	1.64874424638263	0	0.81542391514776	0.35068822655795	0.985883247120146	0	3.69048168982162	0.609813966884195	0	0	0	1.98796583311937	1.4725537507572	0.81542391514776	2.85542002647272	0.609813966884195	1.1314739229765	0	1.1314739229765	0	0.985883247120146	0	0.81542391514776	0	0	0	0	0.35068822655795	0	1.64874424638263	0.35068822655795	0	1.37125982501303
CNSTM-096-1_TCTATTGAGGGTTTCT-1	ndGBM-02	C8	Pericytes	2.38452722446257	0	0	0	0	0	1.19953449753637	0	2.20992153531503	0	1.00756690230068	1.00756690230068	0.769777555873815	1.00756690230068	0	2.81243180049518	0.457198834125825	0.457198834125825	0.457198834125825	4.52811185284821	0	0	2.66247998066328	0	1.72937746905419	3.80783654332461	1.91639738596461	3.23258160914496	1.72937746905419	1.99824129361386	0.457198834125825	0.769777555873815	0.769777555873815	1.19953449753637	0	0.769777555873815	1.49914472662476	1.00756690230068	0	0	0	1.36051867903109	1.49914472662476	3.74134496867187	0	2.57813145511335
CNSTM-096-1_TCTATTGGTGTCTGAT-1	ndGBM-02	C8	Pericytes	1.85293497319468	0	0	0.852126843614193	0	0	0.852126843614193	0	0.852126843614193	0	0	0.852126843614193	0.852126843614193	2.34299716082734	0.852126843614193	1.85293497319468	2.0442211532426	0.852126843614193	0	3.75381183172585	0	0	1.85293497319468	0	3.32836013739156	2.98693342417349	0	2.0442211532426	0	0.852126843614193	0	1.61619197847266	0	0	0	0.852126843614193	0	0	0	0	0	1.30542492571356	1.30542492571356	0	0	1.61619197847266
CNSTM-096-1_TCTCTAAGTTACGCGC-1	ndGBM-02	C1	Myeloid	0	0	0.767543728019395	1.19662656084344	0	0	0	0	0	0	0	0	0	0	0.767543728019395	0	0	0	0	1.19662656084344	0	0.767543728019395	0.767543728019395	0	0	0	0.767543728019395	0.767543728019395	0	0	0	0	0	0	0	0	0	0	0	0	0	0	0	0	0	0
CNSTM-096-1_TCTGAGACAAGCCGTC-1	ndGBM-02	C8	Pericytes	0.792559682719759	0.472825782745343	0.792559682719759	0	0	0	1.53193700851449	0	0	0	0	0	0	0.472825782745343	0.792559682719759	1.65472724396023	0	1.76407554554937	0	3.92337412710175	0	0	2.61702775692685	0	2.77962922841791	0.472825782745343	1.95234912178757	4.50500979111535	0.472825782745343	1.76407554554937	0.472825782745343	1.22908112355724	1.03445252946707	0.472825782745343	0	0.792559682719759	0	0	0	0	0	0	1.76407554554937	4.02555677532247	0.472825782745343	2.36765620713551
CNSTM-096-1_TCTTCGGGTACGCACC-1	ndGBM-02	C8	Pericytes	2.26205130938046	0.540518748221673	0	0	1.14762204963368	0	0.540518748221673	0	2.26205130938046	0	0.540518748221673	1.14762204963368	1.14762204963368	0.540518748221673	0	3.56702445188193	1.90734426073318	1.14762204963368	0	4.27628868103863	0	0	3.34081363818518	0	2.81969532177538	5.25963667531063	2.52335433169294	3.66344767135104	2.33405124906741	0	0.540518748221673	0.540518748221673	1.66796784530484	0.540518748221673	0	0.540518748221673	2.10034315876424	1.52267806957592	0	0	0	1.35263133474107	1.90734426073318	5.22166630675552	0	1.35263133474107
CNSTM-096-1_TCTTCGGTCAAAGTAG-1	ndGBM-02	C2	Glioma	1.368960470588	0	0	0	1.368960470588	0	0	0	0	0	0	0	0	0	0	0	0	0	0	0	0	0	3.58837222272448	0	0	3.9569406026784	2.281748074825	0	0	0	0	0	0	0	0	0	0	0.902447739903737	0	0.902447739903737	0	0	0.902447739903737	0	0	0
CNSTM-096-1_TGAAAGACACAGATTC-1	ndGBM-02	C8	Pericytes	1.37007618971981	0	0.46192742182081	0.776688476137791	0	0	1.37007618971981	0	1.92735347408461	0	0	0.776688476137791	0.46192742182081	0.776688476137791	0	2.49777944309847	0.776688476137791	1.20851858622415	0	4.64760590827978	0	0	2.44827222450365	2.85874594951529	0	2.75227457381488	1.83803392758014	2.78903909538954	1.20851858622415	0.776688476137791	0	1.37007618971981	0.46192742182081	0.46192742182081	0	2.2830914832359	0	0.46192742182081	0.46192742182081	0	0	0	0.776688476137791	0	0	1.6311819395276
CNSTM-096-1_TGAAAGATCACGGTTA-1	ndGBM-02	C8	Pericytes	1.02095014053589	0	0.46495568916051	0	0	0	0.46495568916051	0	3.13122052879763	0	0.908201751068132	0.46495568916051	0.46495568916051	0.46495568916051	0	2.16277890185231	1.21425216654509	1.02095014053589	0	3.3507942027188	0	0	1.44825692474146	0.259260856553621	2.22863829865896	3.68317091325973	1.21425216654509	4.25636956543521	1.29848623353833	0.46495568916051	0	0.46495568916051	0	1.3761728699127	0	0.635473294712121	0.259260856553621	0	0.259260856553621	0	0.259260856553621	1.3761728699127	1.29848623353833	0.46495568916051	0	1.44825692474146
CNSTM-096-1_TGAGAGGGTATAATGG-1	ndGBM-02	C8	Pericytes	2.17818855058384	0	0	0.537571796117858	0	0	1.14279991150749	0	3.19830114563027	0	0	0	1.34739250373263	0	0	3.45345262780431	0	0.885291256826418	0	4.63272552300477	0	0	2.76938027772066	0	2.57271655626089	4.17540304959383	2.62562551424704	3.07470554678624	1.78890802731885	0.537571796117858	0	0	0.885291256826418	1.51715276535746	0	1.34739250373263	1.34739250373263	0	0	0	0.537571796117858	1.66223349467845	0.885291256826418	3.2819040945326	0	0.537571796117858
CNSTM-096-1_TGAGGGATCGAATGGG-1	ndGBM-02	C8	Pericytes	1.66089663744904	0	0	0	0.616701101469536	0	0	0	2.05699727379307	0	0.616701101469536	0.99532793544424	1.26931583716566	0.616701101469536	0	2.68409158480491	0.616701101469536	1.26931583716566	0	2.05699727379307	0	0	0	0	2.41891540909786	0	1.48415195791382	3.21400640703012	0.616701101469536	1.48415195791382	0	0	0.99532793544424	0	0	0.616701101469536	0	0.616701101469536	0	0	0	0.616701101469536	1.81104470536833	0.616701101469536	0	1.94156359015124
CNSTM-096-1_TGCCCATCAGGAATGC-1	ndGBM-02	C8	Pericytes	0.571583586354013	0	0	0.571583586354013	0	0	1.40714494241409	0	1.72747279906799	0	0	0	0.933005831666474	0.571583586354013	0.933005831666474	2.32755412399339	0	0.933005831666474	0	3.00947426015443	0	0	2.84447085399033	0	2.24937039673295	4.20933815111897	0.571583586354013	4.35807900725506	1.40714494241409	0.933005831666474	0	1.72747279906799	0.933005831666474	0.933005831666474	0	0	0.571583586354013	0.571583586354013	0.571583586354013	0.933005831666474	0	0	0.933005831666474	4.54647489350618	0	1.5800806474429
CNSTM-096-1_TGCTACCTCGATGAGG-1	ndGBM-02	C8	Pericytes	1.33405867062066	0.382585417425433	0.382585417425433	0	0	0	1.44985365576808	0	0.382585417425433	0	0	0	0.658628297280431	0.874722747017178	0	0.658628297280431	0	0	0	3.78142328653061	0	0	1.81266786832672	0	3.00116120891234	0.382585417425433	0.382585417425433	3.65717405427742	0.658628297280431	1.64762556764427	0	1.55362088041835	0.382585417425433	1.64762556764427	0	0	0	0.382585417425433	0	0	0.658628297280431	0	0.658628297280431	3.24655772655984	0.382585417425433	1.55362088041835
CNSTM-096-1_TGGACGCCAAACGTGG-1	ndGBM-02	C8	Pericytes	1.99688129985879	0	0	0	0	0	0	0	3.05207249246312	0	0	0	0.723195162919637	0	0	1.84134927991218	0.723195162919637	0	0	4.27788111888939	0	0	0	0	1.99688129985879	1.84134927991218	0.723195162919637	2.8890446176881	1.13847891981227	1.13847891981227	0.723195162919637	1.43103439951503	0.723195162919637	1.43103439951503	0	0	1.43103439951503	0	1.13847891981227	0	0	0	1.13847891981227	0	0	1.99688129985879
CNSTM-096-1_TGGACGCGTCTCAACA-1	ndGBM-02	C8	Pericytes	0	0	0	0.521919887914337	0	0	1.31936370771807	0	0.521919887914337	0	0	0	0.521919887914337	0	0.521919887914337	2.29338093746203	0.521919887914337	0.521919887914337	0	3.32233966186031	0	0	2.89765083461885	0	1.75730955918645	2.77731013606644	1.31936370771807	4.38813502190949	0.521919887914337	1.96953466609974	0	0.521919887914337	0.521919887914337	1.63150470734128	0	0.86310938777148	0	0.521919887914337	0.521919887914337	0	0.86310938777148	0	1.63150470734128	3.00505278102872	0	2.3602538953055
CNSTM-096-1_TGGACGCTCACGCGGT-1	ndGBM-02	C8	Pericytes	1.29381431474515	0	0	0	0	0	0.632453632680471	0	2.65558766461418	0	0	0	1.51047749679144	1.01684039971715	0	3.43384490029547	1.01684039971715	1.01684039971715	0	3.86614302690702	0	0	0.632453632680471	0	2.71572542040671	4.38701527347686	0	3.95448740872724	0.632453632680471	0.632453632680471	0	0	0	1.29381431474515	0	0.632453632680471	1.29381431474515	0	0	0	0	0.632453632680471	1.01684039971715	3.74866820942305	0	1.68845535852522
CNSTM-096-1_TGGCTGGGTGTTTGTG-1	ndGBM-02	C8	Pericytes	0.435902825260153	0	0	0.435902825260153	0	0	0.738463241262944	0	1.45352093560121	0	0	0.435902825260153	0.738463241262944	0	0	0.738463241262944	0.435902825260153	0.435902825260153	0	3.64158812515272	0	0	2.15744593722775	1.57370910127989	0	1.8661841490811	0	2.2764193694646	0.970428689693086	0	0	0.435902825260153	0	0.435902825260153	0	1.57370910127989	0.435902825260153	0	0.435902825260153	0	0	0	0.435902825260153	2.15744593722775	0	0.738463241262944
CNSTM-096-1_TGGGAAGTCTGACCTC-1	ndGBM-02	C8	Pericytes	0.473144866575602	0	0.793023177410157	0	0	0	0	0	3.01362544275544	0	0	0.473144866575602	1.22968017823951	1.03499836953377	0	1.39256699929832	0.473144866575602	0.793023177410157	0	3.31859412203086	0	0	1.22968017823951	0	1.39256699929832	4.72677938720424	1.22968017823951	3.46124859916918	0	1.22968017823951	0	0.793023177410157	0	0.473144866575602	0	0.793023177410157	0	0	0	0	0	0	1.03499836953377	0.473144866575602	0	0.473144866575602
CNSTM-096-1_TGGGCGTAGCAGGCTA-1	ndGBM-02	C8	Pericytes	1.29282271747447	0	0	0	0	0	1.60232931774033	0	1.60232931774033	0	0	0	0.842225454318861	0.842225454318861	0	2.1893230104644	0.842225454318861	0	0	3.15555131476991	0	0	1.29282271747447	0	3.26228107960607	2.65431722152604	0	2.90031438344271	0	0.842225454318861	0	0.842225454318861	0	0.842225454318861	0	1.29282271747447	0	0	0	0	0.842225454318861	1.29282271747447	1.60232931774033	0.842225454318861	0	1.60232931774033
CNSTM-096-1_TGTATTCAGGAGTTGC-1	ndGBM-02	C8	Pericytes	1.33617382350869	0	0	0.300517385938736	0	0	1.5053152663975	0	2.6369567886682	0	0	0.531283784675557	1.23950452063652	1.13248034207693	0	1.33617382350869	0	0.876397283195294	0	3.93436566358177	0	0	1.88841997630971	0	1.42431639368996	3.78688052177603	1.64994407499116	3.81816910190469	0	1.13248034207693	0.300517385938736	0.531283784675557	0.300517385938736	0.876397283195294	0	0.531283784675557	0	0	0	0	0.531283784675557	0.300517385938736	1.01261382804023	2.20418031706019	0	1.58024208153968
CNSTM-096-1_TGTTCCGGTTGGTAAA-1	ndGBM-02	C8	Pericytes	1.35862553862344	0.456264910412416	0	0.456264910412416	0.456264910412416	0	0.768410821396549	0	0.768410821396549	0	0.768410821396549	0	1.00595046442888	0.456264910412416	0	1.19775555235922	0.456264910412416	0.456264910412416	0	3.39813998362573	0	0	2.61883304610275	0	1.99603982233465	0.768410821396549	0	3.91490506476863	0.768410821396549	1.61882938188409	0.456264910412416	0.768410821396549	0	1.82511610938697	0	1.00595046442888	0	0.456264910412416	0	0	0.456264910412416	0	0.768410821396549	0.456264910412416	0	1.91422539358438
CNSTM-096-1_TTAACTCGTCAGTGGA-1	ndGBM-02	C8	Pericytes	1.70036897197942	0	0	0.865932061006442	0.295877293794718	0	0.52390593285214	0	3.45452207781997	0	0.295877293794718	0.52390593285214	1.41068125115278	0.52390593285214	0	2.42737955890699	1.12031870807008	0.865932061006442	0	3.69512967825344	0	0	0	0	2.1488176661632	2.22606301348116	0	3.76132181616963	0.70947100715675	0.295877293794718	0	0	0	0.70947100715675	0	0.295877293794718	0.865932061006442	0	0	0	0.52390593285214	1.00119273792856	0.70947100715675	0	0	1.32293954898321
CNSTM-096-1_TTAGGACAGATCCCAT-1	ndGBM-02	C8	Pericytes	1.38318991078818	0	0.404086542096542	0.691078618220326	0	0	0.691078618220326	0	2.5219191767079	0	0.691078618220326	0.404086542096542	0.691078618220326	0.913807943096475	0	1.09585325357681	0.404086542096542	1.5008577815123	0	4.56544460010104	0	0	2.67029340287315	0	2.24758713282347	2.67029340287315	0.913807943096475	3.49249189863487	0.913807943096475	0.691078618220326	0	1.5008577815123	0	1.09585325357681	0	1.09585325357681	0.913807943096475	0.404086542096542	0.691078618220326	0.404086542096542	0	1.5008577815123	0	1.09585325357681	0	1.24980656787653
CNSTM-096-1_TTAGGACTCACTTACT-1	ndGBM-02	C2	Glioma	0	0	0	0	1.37662286601823	0.686709921391108	0	0	0	0	0	0.686709921391108	0	0	0	0	0	0	0	1.09002003488162	0	0	1.78100756679089	0	0	1.09002003488162	1.09002003488162	1.09002003488162	0	0	0.686709921391108	0	0.686709921391108	0.686709921391108	0	0	0	0.686709921391108	0	0.686709921391108	0	0	0.686709921391108	0	0	0
CNSTM-096-1_TTAGGCACATGGATGG-1	ndGBM-02	C8	Pericytes	0	0	0	0	0	0	0	0	2.45416229472966	0	0	0	1.3960099653758	0.924070752045254	0	2.45416229472966	0	0.924070752045254	0	4.47292912340106	0	0	2.95669570998417	0	1.71534227045789	2.78471854997402	0	2.68619532502839	1.71534227045789	0	0	1.71534227045789	1.3960099653758	0.924070752045254	0	0	0.924070752045254	0	0.924070752045254	0	0	0	0.924070752045254	2.5768936824847	0	2.15148653033304
CNSTM-096-1_TTATGCTGTTGGTAAA-1	ndGBM-02	C8	Pericytes	1.93713317968493	0.688036648213548	0	1.37861873503616	0	0	1.37861873503616	0	2.76298494867008	0	0	0.688036648213548	1.37861873503616	1.09179242511682	0	2.93473362109207	0	0	0	3.5453949874586	0	0	0	0	2.07048089711089	0	0	2.88069650001013	0	0	0.688036648213548	1.37861873503616	0	0.688036648213548	0	0.688036648213548	0.688036648213548	0	0	0	0.688036648213548	0.688036648213548	1.601248477092	0	0	1.37861873503616
CNSTM-096-1_TTCGAAGAGGTGATTA-1	ndGBM-02	C8	Pericytes	1.86139681527333	0.433904566618888	0	0.966913404313539	0	0	1.7731616355158	0	2.71635304477174	0	0	0.433904566618888	0.433904566618888	1.1547047186143	0	2.37758944943585	1.44918218203433	1.56922012497837	0	4.43868839761405	0	0	0	0	1.94247387985323	0	0.433904566618888	2.99645727823582	1.1547047186143	1.31274413152291	0	1.31274413152291	0.735508707596656	1.44918218203433	0	0.735508707596656	0	0.433904566618888	0	0	0.735508707596656	0.433904566618888	1.56922012497837	0	0	1.6763809126888
CNSTM-096-1_TTCTACAAGGAGTTGC-1	ndGBM-02	C8	Pericytes	1.22903835901363	0	0.472803007816386	0	0	0.472803007816386	1.03441356485075	0	2.88622918159286	0	0	0	1.39188530361188	0.472803007816386	0	2.1106765317073	1.03441356485075	0.792526597761053	0	3.07049179806661	0	0	2.74133324026124	0	2.660166957962	4.31411181030816	1.22903835901363	3.91128889090113	2.03461911973128	0.792526597761053	0	1.39188530361188	0.472803007816386	1.22903835901363	0	0	1.03441356485075	0.472803007816386	0.792526597761053	0	0	0.472803007816386	1.39188530361188	2.57182609041516	0	2.36760142113879
CNSTM-096-1_TTCTACATCACGGTTA-1	ndGBM-02	C8	Pericytes	0.496124044140215	0	0.496124044140215	0	0	0	1.27238997055807	0	2.08762991905919	0	1.43787024661284	0.496124044140215	0.496124044140215	0	0.496124044140215	1.43787024661284	0.496124044140215	0	0	3.0999719146067	0	0	2.58055935400054	0	1.70409385603583	2.30186540962365	1.27238997055807	3.8137856267466	1.07398819034586	2.08762991905919	0	0.496124044140215	0	1.27238997055807	0	0	0	0	0	0	0.496124044140215	0	1.07398819034586	2.94368140337263	0	1.91413776960252
CNSTM-096-1_TTGAACGCAGGGTATG-1	ndGBM-02	C2	Glioma	0.501534795354197	0	0.501534795354197	0.501534795354197	0.501534795354197	0.833998671163418	0	0	0	0	0	0	0	0	0	0	0	0	0	0.833998671163418	0	0	2.01657317612479	0	0	0.833998671163418	0.501534795354197	3.45343942805642	0	0	0.833998671163418	0.501534795354197	0.501534795354197	0	0	0	0	0.501534795354197	0	0	0.501534795354197	0	0	0.833998671163418	0	0
CNSTM-096-1_TTGAACGGTCTCCCTA-1	ndGBM-02	C8	Pericytes	0	0.743201975387059	0.743201975387059	0.743201975387059	0.743201975387059	0	0.743201975387059	0	0	0	0	0	0.743201975387059	0	0.743201975387059	0	0	0	0	4.38690637326994	0	0	2.65548514061786	1.87384424764321	0	0	2.65548514061786	3.94588787469472	0	0.743201975387059	0	0	0	0	0	0	0	0	1.16481030978887	0	0.743201975387059	0	1.16481030978887	4.7217827399094	0	1.87384424764321
CNSTM-096-1_TTGACTTCAATCTACG-1	ndGBM-02	C8	Pericytes	1.35215314556547	0	0	0.540249476714179	0	0.30617318543589	0.88907164629886	0	2.90111607842033	0	0	0.72979368376427	0.540249476714179	0.540249476714179	0	1.95864269709911	2.00793415082475	0.72979368376427	0	3.04738407939581	0	0	0.30617318543589	0	1.4407725054082	0	0.540249476714179	3.20446673630122	0.30617318543589	0.88907164629886	0	1.02643132215944	0.540249476714179	0.72979368376427	0	1.25490996710154	0.72979368376427	0.30617318543589	0.30617318543589	0	0.88907164629886	0.540249476714179	1.02643132215944	0	0	1.52217379733843
CNSTM-096-1_TTGACTTGTCACCCAG-1	ndGBM-02	C8	Pericytes	1.4236114024949	0	0.422222608989553	0.422222608989553	0	0	1.4236114024949	0	2.64856209282777	0	0	0	0	0.422222608989553	0	1.4236114024949	0.718179289737794	0.422222608989553	0	3.04276974250654	0	0	2.39622231222463	0	2.12284491394781	0.422222608989553	2.18382640423796	3.65906589129128	0.718179289737794	1.74538954177025	0	1.28833423253366	0.718179289737794	0.946254939009823	0	0.946254939009823	1.13185109852461	0	0	0	0	0.422222608989553	0.422222608989553	2.44295214456421	0	1.54275016101882
CNSTM-096-1_TTGACTTTCGTTTAGG-1	ndGBM-02	C8	Pericytes	1.03492035402362	0	0	0	0.645762561724037	0	0	0	1.71148987556376	0	0	1.31434794891947	1.03492035402362	1.03492035402362	0	1.31434794891947	1.03492035402362	1.5325059089889	0	5.59694880345534	0	0	1.31434794891947	0	0	1.03492035402362	1.03492035402362	2.68181677714707	0.645762561724037	0	0	1.03492035402362	0	0.645762561724037	0	1.03492035402362	0.645762561724037	0	0	0	0	0	0.645762561724037	0	0	1.71148987556376
CNSTM-096-1_TTGCCGTAGGACACCA-1	ndGBM-02	C8	Pericytes	1.49362018218076	0	0	0	0	0	1.6708123057881	0	2.69548835685624	0	0	0.622347462161058	0	0.83070905084128	0	0.622347462161058	1.74887512737567	0.83070905084128	0	3.44091132521756	0	0	0.622347462161058	0	1.27812178224313	1.49362018218076	0.622347462161058	1.74887512737567	0	1.00305316059697	0	0.358826553408858	0.358826553408858	0.622347462161058	0	0.622347462161058	0	0	0	0	0.358826553408858	0.358826553408858	0.358826553408858	0.358826553408858	0	1.58613575154607
CNSTM-096-1_TTGCCGTAGTTCGATC-1	ndGBM-02	C8	Pericytes	1.69951114459015	0	0	0	0.369580355112662	0	0	0	2.83887841290691	0	0.369580355112662	1.69951114459015	0	1.02550698369286	0	1.85089694536575	0.369580355112662	0.369580355112662	0	3.29336633698333	0	0	1.17422552020476	0	1.61425526418314	0.850741192340298	0.369580355112662	3.22465386838915	0.369580355112662	1.02550698369286	0.369580355112662	0.638825312765616	1.02550698369286	0.369580355112662	0	0.850741192340298	0	0	0	0	0	0	0	0	0	1.30366335251413
CNSTM-096-1_TTGGAACGTGATGCCC-1	ndGBM-02	C8	Pericytes	0.596486060095616	0.342073385436409	0.342073385436409	0.799123380696896	0.342073385436409	0	1.11163316526779	0	0.342073385436409	0	0.799123380696896	0	0.799123380696896	0.342073385436409	0.799123380696896	1.11163316526779	0	0.342073385436409	0	2.82770885777391	0	0	1.96262034651236	0	2.58293346288672	0	0.799123380696896	3.46566197478773	0	1.90361244503882	0	0.799123380696896	0.342073385436409	1.11163316526779	0	0	0	0.342073385436409	0	0	0.596486060095616	0	0.596486060095616	0.596486060095616	0	1.62504274209478
CNSTM-096-1_TTGGCAATCGCGGATC-1	ndGBM-02	C8	Pericytes	0.730230007024784	0	0	0	0.430339149990246	0	0.730230007024784	0	3.26864119807456	0	0.430339149990246	0.9606279175784	1.3053269184011	0.730230007024784	0.430339149990246	2.20460666176046	0.9606279175784	1.3053269184011	0	3.45484561365299	0	0	0.430339149990246	0	2.00866328369197	2.36837484768348	0	3.16068370863297	0	0	0	0.730230007024784	0.730230007024784	0.730230007024784	0	0.730230007024784	0.730230007024784	0	0	0	0	0	1.14775664133353	0	0	2.31670913133622
CNSTM-096-1_TTGTAGGCACGTTGGC-1	ndGBM-02	C8	Pericytes	0.903756572271626	0	0	1.1641784836831	0	0.550678876587044	0.550678876587044	0	2.28372444257986	0	0	0.550678876587044	1.1641784836831	0	0	0.903756572271626	1.1641784836831	0	0	2.88434764329278	0	0	0	0	2.60160104852788	1.37060195916394	0	3.00048009173968	1.1641784836831	0.550678876587044	0	1.1641784836831	0	1.37060195916394	0	1.1641784836831	0	0	0	0	0.550678876587044	0.903756572271626	0.550678876587044	0	0	1.68761682158209
CNSTM-096-1_TTTCCTCCATCACCCT-1	ndGBM-02	C8	Pericytes	1.79770676221825	0	0.307263566029405	0.891504952827453	0.541974568508008	0	1.15000089882519	0	0.541974568508008	0	0.307263566029405	0	0.891504952827453	1.15000089882519	1.02908229329951	0.541974568508008	0	0.731934085294069	0	3.82782391949036	0	0	1.15000089882519	0	2.14636219818964	0	1.25786281066471	3.50774527886289	0.307263566029405	1.73626275425464	0.307263566029405	1.44392476887314	0.541974568508008	1.73626275425464	0	0	0	0	0.307263566029405	0	0	0	1.9621894835149	1.02908229329951	0	1.79770676221825
CNSTM-096-2_AAACCTGTCAGTCCCT-1	ndGBM-02	C3	TCells	0	0	0	0	0	0	0	0	0	0	0	0	0	0	0	0	0	0	0	0	0	0	0	0	0	0	0	0	0	0	0	0	0	0	0	0	0	0	0	0	0	0	0	0	0	0
CNSTM-096-2_AAAGTAGGTCTGCAAT-1	ndGBM-02	C10	Endo	0	0	0	0	1.58093837143959	0	0	0	0	0	0	0	0	0	0	0	0	0	0	2.16550769529511	0	0	0	0	1.58093837143959	0	0	1.58093837143959	0	0	0	0	0	1.58093837143959	0	0	0	0	0	0	0	0	0	5.77249862361011	2.16550769529511	0
CNSTM-096-2_AACACGTCAAGCTGTT-1	ndGBM-02	C1	Myeloid	0	0.636784565780858	0	0.636784565780858	0	0	0	0	0	0	0	0	0	0	0	0	0.636784565780858	0	0.636784565780858	0	0	0.636784565780858	0	0	0.636784565780858	0.636784565780858	0	0	0	0	0	0	0	0	0	0	0	0	0	0	0	0	0	0.636784565780858	0	0
CNSTM-096-2_AACACGTGTCTGCCAG-1	ndGBM-02	C10	Endo	0	0	0	0	1.78285690323581	0	0	0	0	0	0	0	1.24513706032741	0	0	0	0	0	0	0	0	0	0	0	1.24513706032741	0	0	1.78285690323581	0	0	0	0	0	0	0	0	0	0	0	0	0	0	0	0	0	0
CNSTM-096-2_AACCATGAGCGGCTTC-1	ndGBM-02	C1	Myeloid	0	0	0	0	0	0	0	0	0	0	0	0	0	0	0	0	0	0	0	0	1.6607930254182	0	0	0	1.14158928204197	0	0	0	0	0	0	0	0	0	0	0	0	0	0	0	0	0	1.14158928204197	0	0	0
CNSTM-096-2_AACCATGAGGGTTTCT-1	ndGBM-02	C8	Pericytes	1.50009986109024	0	0	0	0	0	1.12793869608445	0	1.98345995469497	0	0	0	0	0.528524467783725	0	2.65550132781288	1.33123326992217	0.528524467783725	0	2.37490413497392	0	0	2.49673946878112	0	1.64452779136021	4.36059145116346	2.49673946878112	4.12048616548291	0.528524467783725	0.528524467783725	0	0.528524467783725	0	0.528524467783725	0	0.528524467783725	1.98345995469497	1.12793869608445	0	0	0	2.37490413497392	0.872487069771449	5.64317095429305	0	0.872487069771449
CNSTM-096-2_AACCATGCATTCTCAT-1	ndGBM-02	C8	Pericytes	0	0	0	1.3865944361409	0	0	0	0	0	0	1.3865944361409	0	0	0	0	0	0	0	0	2.30294517221536	0	0	0	0	0	0	0	3.09142435139618	0	1.3865944361409	0	0	0	1.3865944361409	0	0	0	0	0	0	0	0	0	0	0	0
CNSTM-096-2_AACCGCGAGCCACTAT-1	ndGBM-02	C2	Glioma	0	0	0	0	0	1.17314534053068	0	0	0	0	0	0	0	0	0	1.17314534053068	0	0	0	0	0	0	2.0407563993686	0	0	0	0	0	0	0	0	0	0	0	0	0	0	0	0	0	1.17314534053068	0	0	1.17314534053068	0	0
CNSTM-096-2_AACTGGTCAGTAAGAT-1	ndGBM-02	C1	Myeloid	0	0	0	0	0	0	0	0	0	0	0	0	0.789659283585887	0	0	0	0	0	0.789659283585887	0	0.789659283585887	1.75968095880638	0.789659283585887	0	0	0	0	0	0	0	0	0	0	0	0	0	0	0	0	0	0	0	0	1.22533058692088	0	0
CNSTM-096-2_AACTTTCCATTAGGCT-1	ndGBM-02	C8	Pericytes	1.2914341888645	0	0	0.506516411789228	0.506516411789228	0	1.0914199177257	0	1.45803357337086	0	0	0.506516411789228	0	1.0914199177257	0	2.32561792744617	2.60494653532883	0.506516411789228	0	1.60080083877821	0.506516411789228	0	2.44685871916572	0	1.60080083877821	2.89850539952707	1.72570881739247	3.8947447365756	0.841136143590351	0.506516411789228	0	0.506516411789228	0.506516411789228	0	0	0.506516411789228	1.45803357337086	0.841136143590351	0	0	0	1.0914199177257	0.841136143590351	5.255386528048	0	2.18762320769691
CNSTM-096-2_AAGCCGCAGTCCCACG-1	ndGBM-02	C8	Pericytes	2.31218111098525	0	0	0	1.39429742384286	0	0	0	1.39429742384286	0	0	0	0	0	0	2.31218111098525	1.95505129584018	1.39429742384286	0	0	0	0	2.31218111098525	0	0	2.31218111098525	2.57479022042783	2.95453750893695	1.39429742384286	0	0	0	0	0	0	1.95505129584018	1.39429742384286	0	0	0	0	0	0	5.28871715632393	0	2.31218111098525
CNSTM-096-2_ACACCAATCGCATGAT-1	ndGBM-02	C8	Pericytes	1.17042897315682	0	0	0.909165429324305	0.909165429324305	0	1.37737977177137	0	2.71346057380798	0	0	1.17042897315682	0.55453147198826	0	0	3.53662024996209	2.21401344185106	0	0	2.12957012856208	0	0	2.71346057380798	0.55453147198826	1.54875863115306	4.1234542713866	2.61000548717939	3.73198387859377	1.69501913113947	0	0	1.17042897315682	0.909165429324305	1.17042897315682	0	1.37737977177137	2.21401344185106	0	0.909165429324305	0.55453147198826	0	1.93571553473321	1.37737977177137	6.55513695485134	0	0.55453147198826
CNSTM-096-2_ACACCCTCAGGTGCCT-1	ndGBM-02	C8	Pericytes	1.07244706166498	0	0	0	0	0	0	0	1.07244706166498	0	0	0	0.673587722772853	0	0	3.18097739389609	1.35680981354714	1.35680981354714	0	1.07244706166498	0	0	2.52853542927413	0	1.07244706166498	4.30481952846857	2.67122413203656	3.79000796681072	1.57795647102662	0.673587722772853	0	1.07244706166498	0.673587722772853	0	0	1.07244706166498	1.91214164980367	0	0.673587722772853	0	1.35680981354714	2.26709786120055	1.91214164980367	6.24470021171689	0	0
CNSTM-096-2_ACACCGGAGGCATGTG-1	ndGBM-02	C1	Myeloid	0	0	0	0	0	0	0	0	0	0	0	0	0	0	0	0	0	0	0	0	0	0	0	0	0	0	0	0	0	0	0	0	0	0	0	0	0	0	0	0	0	0	0	0	0	0
CNSTM-096-2_ACACCGGTCCGTTGTC-1	ndGBM-02	C8	Pericytes	1.80543094097511	0	0	0	0	0	1.26449277906455	0	1.80543094097511	0	1.26449277906455	0	1.26449277906455	1.26449277906455	0	3.89761216950526	1.26449277906455	0	0	2.15453604828636	0	0	1.26449277906455	0	1.26449277906455	3.66661955352223	0	1.80543094097511	1.26449277906455	0	0	0	0	1.26449277906455	0	1.26449277906455	0	0	1.80543094097511	0	0	1.26449277906455	1.26449277906455	4.67966925972386	0	2.41280038707844
CNSTM-096-2_ACACTGATCCCTCTTT-1	ndGBM-02	C10	Endo	1.43335161806564	0.318900954500409	0	0.172109200103916	0.662191805773405	0.172109200103916	0.446877395260969	0	1.55943866393757	0	0.172109200103916	0.560318477764338	0.839259673637899	0	0.172109200103916	2.35879379324769	1.51915059254605	0.172109200103916	0.172109200103916	1.83395827158884	0.446877395260969	0	3.02198384707369	0.446877395260969	1.55943866393757	2.75040623229909	0.989640747596628	4.51453871078515	0.560318477764338	0.662191805773405	0	0.839259673637899	0.560318477764338	0.560318477764338	0	0.172109200103916	1.05712178893656	0.560318477764338	0.446877395260969	0	0.318900954500409	0.839259673637899	1.1797898653832	4.76112423016365	0.446877395260969	1.28904130427915
CNSTM-096-2_ACAGCTACAATAAGCA-1	ndGBM-02	C10	Endo	0	1.57818536893	0	0	3.00720467471623	0	0	0	1.57818536893	0	0	0	0	0	0	0	0	0	0	0	0	0	0	0	1.57818536893	0	0	2.79634280824789	0	0	0	0	1.57818536893	0	0	0	0	0	0	0	0	0	0	1.57818536893	0	0
CNSTM-096-2_ACAGCTACATGTAGTC-1	ndGBM-02	C8	Pericytes	2.33682134648558	0	0	1.61071914259015	0	0.848213192258892	2.19864806512107	0	1.84717530836962	0	0	0	0.848213192258892	0.848213192258892	0	4.11244891568809	2.75303446153396	0	0.848213192258892	2.98044507736281	0.848213192258892	0	3.49806035680954	0	2.45819990192619	0	2.45819990192619	3.57577296634145	2.03827449119587	0.848213192258892	0	0.848213192258892	1.30044780662655	1.30044780662655	0	1.61071914259015	0.848213192258892	1.30044780662655	0	0	0	1.84717530836962	1.30044780662655	4.62982110498468	0	1.30044780662655
CNSTM-096-2_ACATACGAGCCACGTC-1	ndGBM-02	C8	Pericytes	1.57849069006914	0	0	0	0	1.07288990402829	1.07288990402829	0	0.673917686413665	0	0	0	0	0	0	3.85379211120264	2.16277890185231	0.673917686413665	0.673917686413665	1.75950176080298	0	0	2.04554330692426	0	0.673917686413665	3.76870607901213	2.90768499695398	3.48868852896962	1.35730965338507	1.07288990402829	0	0.673917686413665	0	0	0	0	0	0	0.673917686413665	0	0.673917686413665	1.57849069006914	1.07288990402829	2.95887429215242	0	1.57849069006914
CNSTM-096-2_ACATGGTAGCCACGCT-1	ndGBM-02	C10	Endo	0	0	0	0	2.9208028750987	0	0	0	2.08224659260744	0	0	0	0	0	0	0	0	0	0	2.71104197595903	1.50657116365468	0	0	1.50657116365468	0	1.50657116365468	0	2.44527386672685	0	0	0	0	1.50657116365468	0	0	0	0	0	0	0	0	0	0	2.08224659260744	1.50657116365468	0
CNSTM-096-2_ACATGGTGTACCTACA-1	ndGBM-02	C8	Pericytes	0.966425469227988	0	0	0	0.595680944727022	0	0	0	0.966425469227988	0	0.595680944727022	0	0.966425469227988	0	0	2.0167849172029	1.44857966371837	1.62360305072759	0.595680944727022	0.595680944727022	0.595680944727022	0	3.02249019300904	0	2.89588899460366	2.44975062282202	2.21295130513144	3.76911819275598	1.77250794808585	0.966425469227988	0	0	0.595680944727022	0.966425469227988	0	0.595680944727022	1.23628445993893	0.966425469227988	0	0.595680944727022	0	0.595680944727022	0	4.98875501122983	0	1.90208686570443
CNSTM-096-2_ACGAGGACAACTGCTA-1	ndGBM-02	C8	Pericytes	0.691818583406562	0.691818583406562	0.117487944352578	0.627368690350045	0	0.117487944352578	0.404579572831563	0	0.863458900382176	0	0.117487944352578	0.222612324254529	0.752364997451345	0.484485974680694	0.117487944352578	2.18087932854473	0.222612324254529	0.914696203338241	0.117487944352578	3.8528500397328	0	0	3.2745862378176	0	2.26198150347154	1.28592953963906	1.0099096632852	4.799332668481	0.484485974680694	1.35257356181084	0.222612324254529	0.863458900382176	0.404579572831563	1.17681492989877	0	0.317729260593715	0.404579572831563	0.558477098481228	0.117487944352578	0.117487944352578	0.117487944352578	0.863458900382176	1.25086443175888	4.04917228925337	0	1.86955274659098
CNSTM-096-2_ACGAGGACACTGTCGG-1	ndGBM-02	C10	Endo	0	0	0	0	1.57666088543455	0	0	0	1.07137325050593	0	0	0	0	0	0	1.07137325050593	0	0	0	0	1.57666088543455	0	0	3.96695458684303	1.07137325050593	0	1.07137325050593	3.57091046066943	0	0	0	0	0	0	0	0	0	0	0	0	0	0	0	4.40200330877027	1.07137325050593	0
CNSTM-096-2_ACGGGTCTCTTTACGT-1	ndGBM-02	C8	Pericytes	2.35744127529193	0	1.06910704275828	1.06910704275828	0	0	0	0	1.57392569303943	0	0	1.06910704275828	1.06910704275828	0	0	3.9265610376703	2.35744127529193	0	0	2.35744127529193	1.57392569303943	1.57392569303943	3.51205918732248	0	2.35744127529193	1.06910704275828	1.06910704275828	2.79130122258114	1.57392569303943	2.15768756831102	0	1.57392569303943	1.06910704275828	2.15768756831102	0	1.57392569303943	1.90781242518124	1.57392569303943	0	0	0	0	1.06910704275828	4.50976589310952	0	1.57392569303943
CNSTM-096-2_ACTGAACCATCAGTAC-1	ndGBM-02	C8	Pericytes	0.759467999202255	0	0	0	0.759467999202255	0	0	0	1.48419592473748	0	0.759467999202255	0.759467999202255	0	0	0	3.34255557405999	2.19276718107428	0.759467999202255	0	1.89997013812312	1.18609736134554	0	0.759467999202255	0	1.71353768372174	0.759467999202255	2.51538651508375	2.82849312824675	1.71353768372174	1.18609736134554	0	1.71353768372174	0	0	0	0	0.759467999202255	0.759467999202255	0	0	0	0.759467999202255	0	3.86330948148757	0	2.4189672034062
CNSTM-096-2_ACTTACTTCACAATGC-1	ndGBM-02	C8	Pericytes	2.43475752724841	0	0	0	0	0	2.07216941574782	0	0	0	0	1.49761590131156	0	0	0	3.08310659519999	3.57543552440189	0	0	2.43475752724841	0	0	2.70029138128375	0	1.49761590131156	3.35926838797306	0	1.49761590131156	2.07216941574782	0	0	2.43475752724841	1.49761590131156	0	0	2.07216941574782	1.49761590131156	0	1.49761590131156	1.49761590131156	0	1.49761590131156	1.49761590131156	2.43475752724841	0	0
CNSTM-096-2_ACTTGTTCACGCCAGT-1	ndGBM-02	C1	Myeloid	0.789265502990815	0	0	0	0	0	0	0	0	0	0.789265502990815	0	0.789265502990815	0	0	0	0	0	0	0	0	0	0	0	0	0	0	0.789265502990815	0	0	0	0	0	0	0	0	0	0	0	0	0	0	0.789265502990815	0	0	0
CNSTM-096-2_AGAATAGAGAGCTGGT-1	ndGBM-02	C8	Pericytes	0	1.01926796343159	1.01926796343159	0	0	0	0	0	0	0	1.01926796343159	0	0	0	0	1.01926796343159	0	0	0	2.82970654604827	0	0	1.84268960877036	1.01926796343159	1.84268960877036	0	1.01926796343159	3.95821546283277	0	2.2880628674992	0	0	1.01926796343159	0	0	0	0	0	0	0	0	0	1.01926796343159	3.10252109919077	0	0
CNSTM-096-2_AGAATAGAGGGTCTCC-1	ndGBM-02	C3	TCells	0	0	0	1.52290231780583	0	0	0	0	0	0	0	0	0	0	0	0	0	0	0	0	0	2.10059485475528	0	0	0	0	0	0	0	0	0	0	0	0	0	0	0	0	0	0	1.52290231780583	0	0	0	0	0
CNSTM-096-2_AGAATAGAGGTAGCTG-1	ndGBM-02	C4	Myeloid	0	0	0	0	0	0	0	0	0	0	0	0	0	0	0	0	0	0	1.59019896848773	0	0	0	0	0	0	0	0	0	0	0	0	0	0	0	0	0	0	0	0	0	0	0	0	0	0	0
CNSTM-096-2_AGACGTTCAAGCCATT-1	ndGBM-02	C1	Myeloid	0	0	0	0	0	0	0	0	0	0	0	0	0	0	0	0.556780599883898	0	0	0	0	0	1.99236920456827	0	0	0	0.316650450829996	0	0	0	0	0	0	0.316650450829996	0	0	0	0	0	0	0	0	0	0	0.316650450829996	0	0
CNSTM-096-2_AGCGGTCTCAAGATCC-1	ndGBM-02	C3	TCells	0	0	0	0	0	0	0	0	0	0	0	0	0	0	0	0	0	0	0	0	0	0	1.11832740717128	1.11832740717128	0	0	0	0	0	0	0	0	0	0	0	0	0	0	0	0	0	0	0	1.11832740717128	0	0
CNSTM-096-2_AGCGTATCAGGCGATA-1	ndGBM-02	C10	Endo	0	0.493873445341426	0.493873445341426	0.493873445341426	1.57524121632272	0	0.493873445341426	0	1.0701968696417	0	1.0701968696417	2.71139963296044	0	0	0	2.71139963296044	0	0.493873445341426	0	2.4175569543071	0.493873445341426	0	2.4175569543071	1.26824385451944	2.23027943960426	1.57524121632272	2.57523262647955	4.42348043875701	1.0701968696417	0	0	1.0701968696417	0.822991557126856	0.493873445341426	0	0.822991557126856	0	0	0	0	0.493873445341426	0	0.493873445341426	3.34856987323696	0	1.0701968696417
CNSTM-096-2_AGGCCGTAGCGATCCC-1	ndGBM-02	C1	Myeloid	0	0	0	0	0	0	0	0	0	0	0	0	0	0	0	0	0	0	0	0	0	1.90035706071708	0	0	0	0	0	0	0	0	0	0	0	0	0	0	0	0	1.34655018902911	0	0	0	0	0	0	0
CNSTM-096-2_AGGGAGTCACAAGACG-1	ndGBM-02	C8	Pericytes	1.98901783910425	0	0	0	0.816103678166927	0	1.56548839794997	0	0	0	0	0	0	0	0	1.98901783910425	0	0	0	2.28561116365492	0	0	1.56548839794997	0	2.69990881433221	3.31400706085352	2.85656881468117	3.55720639643797	0	1.25940965975176	0	0	0.816103678166927	0	0	1.56548839794997	1.25940965975176	0	0.816103678166927	0.816103678166927	0	1.79950965988213	0	3.55720639643797	0	1.56548839794997
CNSTM-096-2_AGGGATGAGACCGGAT-1	ndGBM-02	C8	Pericytes	1.92795573721486	0	0	0	0	0	0	0	2.42321041012425	0	0	0	0	0	0	2.84243316992819	0.903756572271626	1.37060195916394	0	2.54560039204683	0	0	2.12157876960872	0	2.12157876960872	4.84671910769787	1.92795573721486	3.59051231514567	0.903756572271626	0.903756572271626	0	0	0	0	0	1.37060195916394	2.42321041012425	0	0	0	0	0.903756572271626	2.28372444257986	6.56384226733978	0	0.903756572271626
CNSTM-096-2_AGGGTGACATTGGTAC-1	ndGBM-02	C8	Pericytes	1.16374927651062	0	0	0	0	0	2.8630215440776	0	2.02890414572511	0	1.45928305531718	1.45928305531718	1.16374927651062	2.16409339932985	0	2.28316398489519	1.87253870045919	0	0	5.1832106840572	0	0	0	0	2.57341619445762	1.16374927651062	0	2.98144485100185	0.7423933518447	1.16374927651062	0	1.68710820814897	1.45928305531718	1.68710820814897	0	0	0.7423933518447	0	0	0	0.7423933518447	0.7423933518447	0.7423933518447	3.18304611892959	0	1.87253870045919
CNSTM-096-2_AGGGTGAGTGATAAAC-1	ndGBM-02	C8	Pericytes	1.21866069032998	1.21866069032998	0	0	0	0	0	0	0	0	0	0	0	0	0	0	0	1.21866069032998	0	2.87235373373767	0	0	1.7518586741845	0	2.0977679365713	0	0	2.9987893068084	0	1.7518586741845	0	1.21866069032998	1.21866069032998	0	0	0	0	0	0	0	0	0	1.21866069032998	0	0	0
CNSTM-096-2_AGGTCATGTATATGGA-1	ndGBM-02	C8	Pericytes	2.40017110445886	1.46826310945047	0	0	0	0	0.982394443501868	0	0.982394443501868	0	1.46826310945047	0	0	0	0.982394443501868	0.982394443501868	0.982394443501868	0	0	4.51333516383012	0	0	0.982394443501868	0	2.87404123565476	0	1.46826310945047	4.83876519570291	0	0	0	1.79384584594983	1.46826310945047	0	0	2.66491652342623	0	0.982394443501868	2.03905891734472	0	0	0	1.46826310945047	5.23715714810896	0	1.79384584594983
CNSTM-096-2_AGTGAGGTCACGCGGT-1	ndGBM-02	C8	Pericytes	1.45970574475805	0.975444656478561	0.975444656478561	0	0	0.975444656478561	0	0	0	0	0	1.45970574475805	1.45970574475805	0.975444656478561	0	2.76450091555996	3.42563740860718	0	0	3.70515409978202	0	0	3.66366332381148	0	2.39005351467463	3.74499175292636	0.975444656478561	3.42563740860718	0.975444656478561	0.975444656478561	0	0	0	0.975444656478561	0	0.975444656478561	2.02938239688531	0.975444656478561	0.975444656478561	0	0.975444656478561	1.45970574475805	2.02938239688531	4.04620025685669	0	2.65456296876233
CNSTM-096-2_AGTGTCAAGTCATCCA-1	ndGBM-02	C3	TCells	0	0	0	0	0	0	0	0	0	0	0	0	0	0	0	0	0	0	0	0	0	0	0	0	0	0	0	1.56429189394366	0	0	0	0	0	0	0	0	0	0	0	0	0	0	0	0	0	0
CNSTM-096-2_AGTGTCAAGTGTCCAT-1	ndGBM-02	C8	Pericytes	0.67231813981685	0	0.391627397362388	1.2228726498647	0	0.391627397362388	0.891243310421347	0	1.2228726498647	0	0	0	1.0707426948962	0	0	2.95577878959281	1.47148641075863	0.391627397362388	0	2.85065662190753	0.67231813981685	0	2.21370672541648	0	1.67043469441903	5.12862710736051	3.07332342045336	3.45570856754364	0.67231813981685	0.891243310421347	0	0.391627397362388	0	0	0	0.391627397362388	0	0	0	0	0	1.57589996707595	0.891243310421347	5.15109453523106	0	1.57589996707595
CNSTM-096-2_AGTTGGTAGATCCCGC-1	ndGBM-02	C1	Myeloid	0	0	0	0	0	0	0	0	0	0	0	0	0	0	0	0	0	0	0	1.4354503482808	0	1.75825527074388	0.95580692783618	0	0	0	0	0	0	0	0	0	0	0	0	0	0	0	0	0	0	0	0	0	0	0
CNSTM-096-2_AGTTGGTTCACCAGGC-1	ndGBM-02	C10	Endo	0	0	0	0	0	0	0	0	0	0	0	0	1.51982575374441	0	0	0	0	0	0	0	0	0	0	0	0	0	0	3.6959969218828	0	0	0	0	2.09714111877924	0	0	0	0	0	0	0	0	0	0	0	0	0
CNSTM-096-2_ATAAGAGTCACATACG-1	ndGBM-02	C8	Pericytes	1.84038280071556	0	0.365739100839996	0	0	0.632950247012194	0.365739100839996	0	2.32953474904232	0	0.365739100839996	0.365739100839996	1.16561509410901	0.365739100839996	0	3.43486997290406	2.03126001941628	1.01751659664418	0	4.20822165400427	0.365739100839996	0	3.89451300549292	0	2.23964557537929	3.77026569732051	2.65657251107858	3.60462534596166	1.76770068969522	0.365739100839996	0	0.843607026392704	0.365739100839996	1.29458319034982	0	0.843607026392704	0.632950247012194	0.365739100839996	0	0	0	1.29458319034982	1.01751659664418	4.37146478375316	0	1.29458319034982
CNSTM-096-2_ATCCACCGTATGAATG-1	ndGBM-02	C8	Pericytes	1.82556484435534	0	0	0.833593630187342	0	0	0	0	0.833593630187342	0	0	0	0	0	0	3.24765464172179	2.95605798885556	2.17582494467123	0	2.31362634733124	0	0	2.72898447294475	0	1.28180841049401	0.833593630187342	2.17582494467123	2.72898447294475	1.82556484435534	0	0	1.28180841049401	0.833593630187342	0.833593630187342	0	0	2.31362634733124	0	0	0.833593630187342	0	0.833593630187342	0	5.0574488309533	0	2.17582494467123
CNSTM-096-2_ATCTACTGTCAAAGCG-1	ndGBM-02	C8	Pericytes	0.611371397615784	0.988021149328546	0	0	0	0	0	0	0	0	0	0.611371397615784	0	0	0	0.611371397615784	0	0	0	2.78335726299013	0	0	1.80133721597802	0	1.80133721597802	1.47518131381087	1.47518131381087	3.99095057260028	0	1.26097806923387	0	0.611371397615784	1.65149795000727	0.611371397615784	0	0	0	0.611371397615784	0	0	0	0	0.611371397615784	3.83987551438849	0	1.65149795000727
CNSTM-096-2_ATGGGAGCACGACGAA-1	ndGBM-02	C8	Pericytes	2.76140987026505	0	0	0	0	0	1.78182890102545	0	1.78182890102545	0	0	0	0	0	0	1.78182890102545	3.33839648042313	0	0	3.42244565549144	0	0	4.25092030597928	1.2442571049076	0	2.76140987026505	1.2442571049076	3.42244565549144	2.38705701641509	0	0	2.12954836173401	2.12954836173401	1.2442571049076	0	0	1.78182890102545	0	0	0	0	1.78182890102545	1.2442571049076	3.03316513222644	0	2.59164960864023
CNSTM-096-2_ATTTCTGCAGACGTAG-1	ndGBM-02	C2	Glioma	1.08441646667992	0	0	0	1.59237858228499	0	0	0	0	0	0	0	0	0	0	0	0	0	0	0	0	0	3.2752665204387	0	0	4.15334949664978	0	1.08441646667992	0	0	0	0	0	0	0	0	0	0	0	0	0	0	0	1.08441646667992	0	1.08441646667992
CNSTM-096-2_CAACCAATCCATTCTA-1	ndGBM-02	C10	Endo	0	0	1.55597717222157	0	1.55597717222157	0	0	0	0	0	0	0	0	0	0	0	0	0	0	2.98054649649238	1.55597717222157	0	0	2.98054649649238	0	0	0	0	0	0	0	1.55597717222157	0	0	0	0	0	0	0	0	0	0	0	3.3024082077806	0	0
CNSTM-096-2_CAACTAGAGATAGCAT-1	ndGBM-02	C11	BCells	0	0	0	0	0	0	0	0	0	0	0	0	0	0	0	0	0	0	0	0	0	0	0	0	0	0	0	0	0	0	0	0	1.58524381739479	0	0	0	0	0	0	0	0	0	0	0	0	0
CNSTM-096-2_CAACTAGAGCTAGTCT-1	ndGBM-02	C8	Pericytes	1.86355644233966	0	0	0	0	0	0.859362971939046	0	2.05518456403428	0	0	0	0.859362971939046	0	0	3.06455083791134	2.92860507424999	0	0	2.92860507424999	0.859362971939046	0	2.35437935120288	0	0	3.18420769592232	1.31461347305505	3.23906284578818	1.62628860278596	0.859362971939046	0	1.86355644233966	0	1.31461347305505	0	0.859362971939046	1.62628860278596	1.31461347305505	0	0	0	1.62628860278596	0.859362971939046	3.85643199002821	0	2.47597069172121
CNSTM-096-2_CAAGAAAGTCCGAGTC-1	ndGBM-02	C8	Pericytes	2.83812098196461	0	0	0	0	0	1.10209101842728	0	2.20186019963343	0	1.10209101842728	1.10209101842728	0	0	0	2.83812098196461	3.04948835506603	0	0	3.30085782191629	0	0	3.85525052434421	0	1.95038058291025	2.20186019963343	1.61361093831174	3.93693723379455	2.40263600080777	1.61361093831174	0	2.20186019963343	1.61361093831174	2.56976284449308	0	1.61361093831174	1.10209101842728	0	0	0	0	0	1.61361093831174	3.50156354034543	0	2.40263600080777
CNSTM-096-2_CAAGTTGCAGTAACGG-1	ndGBM-02	C8	Pericytes	1.6937798770448	0	0.746688473554714	0	0	0	1.32840111780079	0	2.1713376923595	0	0	0.980204682383716	1.16938204899776	0.441475902544674	0	1.9607996208036	1.79092662167429	0.980204682383716	0.441475902544674	2.5809750428345	0.441475902544674	0	3.14415323556931	0	2.90169722669793	3.50224959560283	1.9607996208036	4.06328478207676	1.6937798770448	0.980204682383716	0	0.746688473554714	0.980204682383716	0.980204682383716	0	0	1.9607996208036	0.441475902544674	0.441475902544674	0	0	1.9607996208036	0.746688473554714	4.322410304588	0	2.44625335618937
CNSTM-096-2_CAAGTTGGTAGAAGGA-1	ndGBM-02	C3	TCells	0	0	0	0	0	0	0	0	0	0	0	0	0	0	0	0	0	0	0	0	0	0	0	0	0	0	0	0	0	0	0	0	0	0	0	0	0	0	0	0	0	0	1.50330009397771	0	0	0
CNSTM-096-2_CACAGGCAGCTCCTTC-1	ndGBM-02	C8	Pericytes	0	0	0	0	0.551270405133688	0	0	0	0.904587597095117	0	0.551270405133688	0	0.551270405133688	0.904587597095117	0	1.16513916047466	1.37164391618757	0.551270405133688	0	1.37164391618757	0.551270405133688	0	2.0306591917036	0	0.904587597095117	2.92589721266655	3.16964973426324	3.07235889853096	1.37164391618757	0.551270405133688	0	0.904587597095117	0.551270405133688	0.551270405133688	0	0	0.551270405133688	0	0	0	0	0.904587597095117	0.904587597095117	3.59187021460337	0	1.16513916047466
CNSTM-096-2_CACATAGCAAAGGTGC-1	ndGBM-02	C8	Pericytes	1.49179143913433	0	0.400218169799049	1.08809073641207	0.400218169799049	0	1.8584288819442	0	1.49179143913433	0	0.400218169799049	0	0.400218169799049	0	0	2.12611674036603	1.7785901400959	1.08809073641207	0	0.906826330479851	0	0	2.75776096534298	0	2.42790889560828	3.35202154344502	1.93236199312976	3.31694985550056	0.400218169799049	0.400218169799049	0	1.37444979676584	0.400218169799049	0.685266412967371	0	0.400218169799049	1.69181976000357	0.400218169799049	0.685266412967371	0	0.400218169799049	0.685266412967371	0.685266412967371	3.46590660283174	0	2.18317109567867
CNSTM-096-2_CACATAGCACAGCGTC-1	ndGBM-02	C1	Myeloid	0	0	0	0	1.44615474904357	0	0	0	0	0	0	0	0	0	0	0	0	0	0	0	1.44615474904357	0	0	0	0	0	0	0	0	0	0	0	0	0	0	0	0	0	0	0	0	0	0	1.44615474904357	0	0
CNSTM-096-2_CACCAGGAGGAACTGC-1	ndGBM-02	C8	Pericytes	1.52952476907813	0	0	0	1.03246939557533	0	1.03246939557533	0	1.31156730803809	0	0	0.643954657385919	0	0	0	2.67827357245034	2.79532370247588	1.52952476907813	0.643954657385919	2.54568369847085	0	0	2.94863611760396	0	2.21221837831908	0	2.4721546821086	3.81321403435068	1.03246939557533	1.03246939557533	0	1.70837392986536	0.643954657385919	0	0	0.643954657385919	1.70837392986536	0.643954657385919	0	0	0.643954657385919	1.99169848240497	1.52952476907813	4.37761218646187	0	2.39278699948811
CNSTM-096-2_CACCTTGTCCAACCAA-1	ndGBM-02	C10	Endo	0	0	1.33467694627456	1.33467694627456	1.33467694627456	0	0	0	0	0	0	0	1.33467694627456	0	0	0	0	0	0	2.24031659346273	1.33467694627456	0	0	0	0	0	0	3.69343803761032	0	0	1.33467694627456	0	0	0	0	0	0	0	0	0	0	0	0	0	0	0
CNSTM-096-2_CACTCCAGTCTAGCGC-1	ndGBM-02	C10	Endo	0	0	0	0	2.51128521572431	0	0	0	1.5630975751754	0	0	0	0	0	0	0	0	0	0	1.5630975751754	0	0	0	0	0	0	0	2.98910659858185	0	0	0	0	0	0	0	0	0	0	0	0	0	0	0	1.5630975751754	0	0
CNSTM-096-2_CAGAGAGAGTGGACGT-1	ndGBM-02	C12	Other	0	0	0	0	0	0	0	0	0	0	0	0	0	0	0	0	0	0	0	0	0	0	0	0	0	0	0	0	0	0	0	0	0	0	0	1.46403362797151	0	0	0	0	0	0	0	0	0	0
CNSTM-096-2_CAGATCAAGGTCGGAT-1	ndGBM-02	C8	Pericytes	0.795282574001593	0	0	0	0	0	0	0	0	0	0	0	0.795282574001593	0	0	3.18164195801314	0.795282574001593	0.795282574001593	0	0	0	0	0.795282574001593	0	0	0	1.23259922757642	2.57647257761808	0	0	0	0	0.795282574001593	0	0	0	0	0	0	0	0	1.23259922757642	0	4.64708611414397	0	0
CNSTM-096-2_CAGCAGCAGCGTAGTG-1	ndGBM-02	C8	Pericytes	1.34841191475493	0	0	0.388805376872807	1.06501057061159	1.06501057061159	0.88610045148219	0	2.09534702362321	0	0	0	0.6680523343496	0.88610045148219	0	2.66068514843214	1.82895755035911	0	0	1.56897820555638	0	0	3.01963988985221	0	1.21671736426551	3.31825680118382	1.90249684516846	4.18402632652541	0.388805376872807	0.388805376872807	0	0.88610045148219	0	0.388805376872807	0	1.06501057061159	1.34841191475493	0.388805376872807	0.6680523343496	0.388805376872807	0	1.56897820555638	0.88610045148219	5.30126956963356	0	1.06501057061159
CNSTM-096-2_CAGCCGACAAACAACA-1	ndGBM-02	C3	TCells	0	0	0	0	0	0	0	0	0	0	0	0	0	0	0	0	0	0	0	0	0	0	0	0	0	0	0	0	0	0	0	0	0	0	0	0	0	0	0	0	1.36060487500458	0	0	0	0	0
CNSTM-096-2_CAGCGACTCTTGTCAT-1	ndGBM-02	C8	Pericytes	1.01241298130632	0	0.460002555326058	0.773877066987625	0	0	1.2048660446582	0	1.2048660446582	0	0	0.460002555326058	0.773877066987625	0.460002555326058	0	3.14393523992093	2.39144968620314	1.2048660446582	0	1.01241298130632	0.460002555326058	0	2.88693602652083	0.460002555326058	1.50506983680052	3.21676156522892	2.54014902160125	3.76244627759522	1.62699217675672	0.460002555326058	0	1.01241298130632	1.2048660446582	1.2048660446582	0	1.50506983680052	1.01241298130632	0	0.460002555326058	0	0	0	0.773877066987625	3.82807620478834	0	1.62699217675672
CNSTM-096-2_CAGCTAACAGACGCCT-1	ndGBM-02	C10	Endo	0	0	1.81936793330905	0	1.27647372728505	0	0	0	0	0	0	0	0	0	0	0	0	0	0	2.16927515978799	1.27647372728505	0	0	0	0	0	0	3.74581892351644	0	1.27647372728505	0	0	1.81936793330905	0	0	0	0	1.27647372728505	0	0	0	0	0	0	1.27647372728505	0
CNSTM-096-2_CAGCTAATCAAACCGT-1	ndGBM-02	C8	Pericytes	0	0	0	0	1.25187082819175	0	0	0	0	0	0	0	0	1.25187082819175	0	0	0	0	0	0	0	0	0	0	0	0	1.25187082819175	3.8274193506325	0	0	0	0	0	0	0	1.79071856146258	0	0	0	0	0	0	1.79071856146258	1.79071856146258	0	0
CNSTM-096-2_CATATGGAGACCACGA-1	ndGBM-02	C8	Pericytes	1.05475008190674	0	0	1.05475008190674	0	0	0	0	1.05475008190674	0	0	0	0	0	0	1.05475008190674	0	0	0	0	0	0	1.05475008190674	0	0	1.55656757939767	0	2.77071571176526	1.05475008190674	0	0	1.05475008190674	0	0	1.05475008190674	0	0	0	0	0	0	0	0	4.25186850257631	0	0
CNSTM-096-2_CATATGGAGGCGTACA-1	ndGBM-02	C8	Pericytes	1.59566151783907	0	0	0.68455920023207	0	0	0	0	0.68455920023207	0	0	0.68455920023207	1.08714518001731	0	0	2.75642527793349	1.59566151783907	1.08714518001731	0	0	0.68455920023207	0	2.28707322754124	0	1.37338457381178	1.08714518001731	3.11900009824343	3.202321229366	0.68455920023207	1.37338457381178	0	0	0.68455920023207	1.59566151783907	0	0.68455920023207	1.08714518001731	0.68455920023207	0	0.68455920023207	0	1.37338457381178	1.08714518001731	4.84269692558008	0	1.77740491893355
CNSTM-096-2_CATATTCGTAGCGTAG-1	ndGBM-02	C3	TCells	0	0	0	0	0	0	0	0	0	0	0	0	0	0	0	0	0	0	0	0	0	0	0	0	0	0	0	0	0	0	0	0	0	0	0	0	0	0	0	0	0	0	0	0	0	0
CNSTM-096-2_CATCGAATCTGCAGTA-1	ndGBM-02	C8	Pericytes	0.759165598268401	0	0	0	0	0.759165598268401	0.759165598268401	0	2.51486406453971	0	0	0	0.759165598268401	0	0	3.2582058102033	2.05655113128652	0.759165598268401	0	0.759165598268401	0	0	2.31173731001003	0	0.759165598268401	3.34200726290092	1.71307174218244	3.76236764272949	1.18570258565342	0	0	0	1.18570258565342	0	0	0.759165598268401	2.05655113128652	0	1.71307174218244	0	0.759165598268401	2.68361497100153	1.18570258565342	5.23316434441094	0	1.18570258565342
CNSTM-096-2_CATTATCAGGCATGTG-1	ndGBM-02	C8	Pericytes	0	0	0	1.48322936235793	0	0	0	0	0	0	0	0	0	0	0	2.89235729251528	1.48322936235793	0	0	0	0	0	1.48322936235793	0	0	0	1.48322936235793	2.4178284688126	0	0	0	0	0	0	0	2.05595667476908	0	0	0	0	0	1.48322936235793	0	3.81315283367376	0	0
CNSTM-096-2_CATTCGCAGGCTCTTA-1	ndGBM-02	C8	Pericytes	1.46852036360912	0	0	0	0	0	0	0	0	0	0	0	0.982603542978622	0.982603542978622	0	0	0	0	0	4.24172227963374	0	0	1.79412449029397	0	1.46852036360912	2.23612595881155	0	4.11366476982729	1.46852036360912	1.79412449029397	0	0	0.982603542978622	0	0	0	0	0	0.982603542978622	0	0	0	1.46852036360912	5.2894051311516	0	0
CNSTM-096-2_CATTCGCGTCTAACGT-1	ndGBM-02	C10	Endo	1.64574408948954	0.420753187323669	0.579229301755956	0.579229301755956	1.53939266604384	0	0.420753187323669	0	0.579229301755956	0	0.579229301755956	0.836282025662685	1.04058729363662	0	0.232344417062019	1.42036961325991	0	0	0	3.95130256653468	0.715992536387981	0	2.02007016379376	0.715992536387981	1.48165090626768	0.715992536387981	0.715992536387981	4.45440660037892	0.232344417062019	1.48165090626768	0	0.232344417062019	0.579229301755956	1.04058729363662	0	1.2852416501662	0.579229301755956	0.579229301755956	0	0.232344417062019	0	0.579229301755956	1.1289582367902	4.63985397551167	0.579229301755956	2.26501687295318
CNSTM-096-2_CATTCGCGTCTGCGGT-1	ndGBM-02	C8	Pericytes	0	0.618591191532212	0	0	0	0	0.618591191532212	0	1.66422057344648	0	0.618591191532212	0.618591191532212	0	0	0	2.94351914863896	1.48732542917375	0.618591191532212	0	0.618591191532212	0	0	2.16410422727487	0	2.16410422727487	3.18305784470463	3.37616204322462	3.92525583812618	0.618591191532212	1.27226668178755	0	0.997915703778883	0.618591191532212	1.27226668178755	0	0.618591191532212	1.27226668178755	0.618591191532212	0	0	0	0.997915703778883	1.66422057344648	4.21644801362629	0	1.27226668178755
CNSTM-096-2_CATTCGCGTTTAGCTG-1	ndGBM-02	C1	Myeloid	0	0	0.994146717892255	0	0	0	0	0	0	0	0	0	0	0	0	0	0	0	0	0	0	2.68234527286568	0	0	0	0	0	0	0	0	0	0	0.994146717892255	0	0	0	0	0	0	0	0	0	0	0.994146717892255	0	0
CNSTM-096-2_CCAATCCAGCATCATC-1	ndGBM-02	C8	Pericytes	0.818008676182081	0	0	0	0	0	0	0	0	0	0	0.818008676182081	0	0	0	2.78450472076366	2.28867694664155	1.26185467670878	0	1.26185467670878	0	0	2.28867694664155	0	1.56818855733373	1.80235845818994	3.31729548349663	2.28867694664155	1.26185467670878	0.818008676182081	0	0	0	0.818008676182081	0	0	1.26185467670878	0.818008676182081	1.26185467670878	0.818008676182081	0.818008676182081	1.26185467670878	0.818008676182081	2.99521941893703	0	1.56818855733373
CNSTM-096-2_CCAGCGATCAGCTCTC-1	ndGBM-02	C8	Pericytes	0.933989225015004	0	0	0	0.933989225015004	0	0	0	1.72880552249059	0	0	0	0	0	0	3.8894469342066	2.46915665827874	0.933989225015004	0	0.933989225015004	0	0	2.59204963521647	0	1.72880552249059	4.18775724825645	2.32901673826254	3.55483599254315	1.72880552249059	0.933989225015004	0	0	0	0.933989225015004	0	1.40836896378753	1.40836896378753	0.933989225015004	0	0	1.40836896378753	0	0.933989225015004	3.59804410980941	0	1.72880552249059
CNSTM-096-2_CCCATACAGGGATCTG-1	ndGBM-02	C8	Pericytes	0.698743786793256	0	0	0	0	0	0	0	0	0	0	0	0	0	0	2.95501666262885	1.95548524090022	0	0	1.61837750928719	0.698743786793256	0	2.64942622270113	0	1.95548524090022	1.39467756837565	2.84372225432701	3.59437262228447	0	1.10606749144298	0	0	0	0	0	0.698743786793256	1.10606749144298	0.698743786793256	1.10606749144298	0.698743786793256	0.698743786793256	0.698743786793256	0	4.54364219589738	0	1.39467756837565
CNSTM-096-2_CCCATACCAAGAGGCT-1	ndGBM-02	C2	Glioma	0	0	0	0	0	1.56250123311979	0	0	0	0	0	0	1.05965297925439	0	0	0	0	0	0	0	0	0	3.07911086589724	0	0	2.51059203726549	0	0	0	0	1.56250123311979	0	0	0	0	0	0	0	0	0	0	0	0	0	0	0
CNSTM-096-2_CCTACCACAGGCAGTA-1	ndGBM-02	C10	Endo	0	0	0	0	1.44814372283222	0	0	0	0	0	0	0	0	0	0	0	0	0	0	2.84932066691927	0	0	0	3.02194811568488	0	0	0	2.64054431873684	0	0	0	0	1.44814372283222	0	0	0	0	1.44814372283222	0	0	0	0	0	2.01629094581711	0	0
CNSTM-096-2_CCTAGCTAGCTAGTGG-1	ndGBM-02	C8	Pericytes	2.10578160110081	0.708283489176488	0	0	0	0	1.11874354523303	0	1.81686084818734	0	1.11874354523303	1.11874354523303	0	1.11874354523303	0	2.4252476580558	2.10578160110081	1.63354724111964	0	2.10578160110081	0	0.708283489176488	3.55553647855114	0	2.10578160110081	4.56232808427397	0.708283489176488	3.16425335191997	1.11874354523303	0.708283489176488	0	1.11874354523303	0	0	0	0.708283489176488	1.40891376664339	1.40891376664339	0	0	0	0.708283489176488	0.708283489176488	4.80892164402723	0	2.91877288122112
CNSTM-096-2_CCTAGCTCACATGACT-1	ndGBM-02	C8	Pericytes	0.879560640754181	0.879560640754181	0	0.879560640754181	0	0	0	0	2.96155114542266	0	1.65431989034599	0	0.879560640754181	0.879560640754181	0	2.38590410304728	1.65431989034599	1.65431989034599	0	4.91518628234214	0	0	3.70069782286131	0	0.879560640754181	4.46591135966241	0.879560640754181	4.02506212796032	0.879560640754181	0.879560640754181	0	1.89301598779984	1.65431989034599	0	0	0	2.08557313498305	0.879560640754181	0	0	0.879560640754181	0	0.879560640754181	4.04993327834872	0	2.61656089985046
CNSTM-096-2_CCTAGCTTCTTTACAC-1	ndGBM-02	C3	TCells	0	0	0	0	0	0	0	0	0	0	0	0	0	0	0	0	0	0	0	0	0	0	0	1.48060079609995	0	0	0	0	0	0	0	0	0	0	0	0	0	0	1.48060079609995	0	0	0	0	0	0	0
CNSTM-096-2_CCTATTACATGTAGTC-1	ndGBM-02	C8	Pericytes	2.72425251484544	0	1.21614908388705	0	0	0	1.74891078375771	0	2.09463886544681	0	0	0	0	0	0	2.35105865117698	1.74891078375771	0	0	3.8310127516435	0	0	2.55496469188204	0	1.21614908388705	3.8310127516435	0	3.8310127516435	2.35105865117698	1.74891078375771	0	1.74891078375771	1.74891078375771	1.21614908388705	0	0	0	0	1.74891078375771	0	0	0	1.21614908388705	5.90433143258691	0	1.21614908388705
CNSTM-096-2_CCTCAGTTCAAACCAC-1	ndGBM-02	C8	Pericytes	0	0	0	0	0	0	0	0	1.55775000062302	0	0	1.55775000062302	1.55775000062302	0	0	3.54769408535485	1.55775000062302	0	0	0	0	0	2.77212009670986	0	0	3.74311631301103	2.77212009670986	3.54769408535485	0	0	0	0	0	0	0	0	1.55775000062302	0	0	0	0	0	0	5.83504305004622	0	1.55775000062302
CNSTM-096-2_CCTCTGAGTTGAGTTC-1	ndGBM-02	C10	Endo	0	0	0	0	2.23831833982043	0	0	0	0	0	0	0	0	0	0	0	0	0	0	2.70555243660648	0	0	0	1.88479921201474	2.70555243660648	0	1.33302966610564	3.15017413051673	0	0	0	0	0	0	0	0	0	0	0	0	0	0	1.33302966610564	0	0	0
CNSTM-096-2_CCTTTCTTCTCAAACG-1	ndGBM-02	C1	Myeloid	0	0	0	0	0	0	0	0	0	0	0	0	0	0	0	0	0	0	1.53151066241725	0	1.53151066241725	1.03410196281105	0	0	0	0	0	1.03410196281105	0	0	0	0	0	0	0	0	0	0	0	0	0	0	0	0	0	0
CNSTM-096-2_CGAACATCAGCCTTTC-1	ndGBM-02	C1	Myeloid	0	0	0	1.28890526055261	0	0	0	0	0	0	0	0	0	0	0	0	0	0	0	0	0	1.28890526055261	0	0	0	0	0	0	0	0	0	0	0	0	0	0	0	0	0	0	0	0	0	0	0	0
CNSTM-096-2_CGACTTCTCACCGGGT-1	ndGBM-02	C8	Pericytes	1.18459877006795	0	0	1.18459877006795	0	0	0	0	1.71176876670777	0	0.75832021611147	0.75832021611147	0.75832021611147	1.18459877006795	0	2.75689979951173	3.06452920315562	0.75832021611147	0.75832021611147	2.82646258005671	0	0	2.82646258005671	0	3.06452920315562	4.31421182683887	2.68213383613649	3.41778806645725	1.71176876670777	0	0.75832021611147	0	1.48252733794086	1.71176876670777	0	0	1.71176876670777	0.75832021611147	1.18459877006795	0	0	1.18459877006795	1.18459877006795	4.05585265789645	0	2.19085005375878
CNSTM-096-2_CGAGCACCACACATGT-1	ndGBM-02	C8	Pericytes	2.17363568618664	0.832197592153968	0.832197592153968	0	1.588233108052	0	0.832197592153968	0	0.832197592153968	0	0	0.832197592153968	0	0	0	3.08070855942377	2.72667597108259	0.832197592153968	0	3.42953775290522	0	0	3.47074637535341	0	2.17363568618664	3.71963380111003	4.0169466560041	2.63788811869934	1.28002457736019	0	0	0	1.28002457736019	0.832197592153968	0	1.28002457736019	1.82349329034377	0.832197592153968	2.31140096167536	0.832197592153968	0	1.28002457736019	1.28002457736019	5.1794072028027	0	1.82349329034377
CNSTM-096-2_CGAGCACCATTGAGCT-1	ndGBM-02	C8	Pericytes	0	0	1.60433748696844	0	0	0	0	0	0	0	0	0	0	0	0	4.03678393526926	1.60433748696844	0	1.60433748696844	0	0	0	2.55906193704613	0	0	3.03844754623367	2.19155582876359	2.19155582876359	0	0	0	0	1.60433748696844	0	0	0	0	0	0	0	0	0	2.19155582876359	3.03844754623367	0	0
CNSTM-096-2_CGATGGCCAAGTCTAC-1	ndGBM-02	C8	Pericytes	1.50103837209728	0	0.771086932135083	0	0	0	0	0	1.73138297660953	0	0.771086932135083	0	0.771086932135083	0	0	2.97521527145503	1.91847658751164	0.771086932135083	0	1.91847658751164	0	0	1.20123809805699	0	1.91847658751164	2.21209188097997	0.771086932135083	3.13897449786429	0	0	0	0	0.771086932135083	0.771086932135083	0	0.771086932135083	2.43877854059853	1.73138297660953	0	0	0	0.771086932135083	1.73138297660953	5.21826812195598	0	1.20123809805699
CNSTM-096-2_CGATGTATCAATCACG-1	ndGBM-02	C8	Pericytes	2.48399047931622	0	0	0	0.943850921798972	0	0	0	0.579378838178373	0	1.87095651088925	0.579378838178373	0.943850921798972	0	0	1.87095651088925	0.579378838178373	0.579378838178373	0	2.86125852182094	0	0	1.87095651088925	0	1.42062753078112	2.18033763250941	1.59425255261851	3.84000920414042	0.579378838178373	0.579378838178373	0	0	0.943850921798972	0.943850921798972	0	1.9850532288193	2.0874548748951	0.579378838178373	0.579378838178373	0.579378838178373	0	1.59425255261851	0	3.99590809827294	0	2.34364567757376
CNSTM-096-2_CGCTATCGTCGCGAAA-1	ndGBM-02	C10	Endo	0	0	0	0	0	0	0	0	0	0	0	0	1.26815206553509	0	0	0	0	0	0	0	0	0	0	0	0	0	1.26815206553509	1.26815206553509	0	0	0	0	0	1.26815206553509	0	0	0	0	0	0	1.26815206553509	0	0	1.26815206553509	0	0
CNSTM-096-2_CGCTATCGTCTAGTGT-1	ndGBM-02	C8	Pericytes	1.53638779540129	0	0.547863711931851	0	0	0	0	0	1.36563669558776	0	0	0.899798879672802	0.547863711931851	0.547863711931851	0	3.8016109643053	2.02366296411885	0.547863711931851	0	2.20000921506874	0	0	3.30556541666965	0	1.53638779540129	0.899798879672802	1.36563669558776	4.25288065525288	1.36563669558776	0.547863711931851	0	1.15960162109072	0	0.899798879672802	0	0.899798879672802	0	0	0	0.547863711931851	0	1.92226624171488	0.899798879672802	4.0959082329015	0	1.80941595476834
CNSTM-096-2_CGCTGGAAGTAATCCC-1	ndGBM-02	C8	Pericytes	2.67996956094899	0	0	0	1.48073196410333	0	1.48073196410333	0	0	0	1.48073196410333	1.48073196410333	0	0.992540841943796	0	1.80734463789444	0	0.992540841943796	0	1.48073196410333	1.48073196410333	0.992540841943796	0	0	0.992540841943796	3.13875217204967	2.05313923296695	3.13875217204967	1.48073196410333	0	0	0	0	0	0	2.05313923296695	0.992540841943796	1.48073196410333	0.992540841943796	0	0	2.25028137687068	0	3.9823046820934	0	0.992540841943796
CNSTM-096-2_CGCTTCAAGGTGCACA-1	ndGBM-02	C8	Pericytes	0	0	0	0.46813621507094	0	0	1.02641599746362	0	1.38255603900928	0	0.46813621507094	0	0.78573996738777	0.78573996738777	0	1.75373207363882	0.78573996738777	0.46813621507094	0	1.64463216055589	0.46813621507094	0	2.64860647379511	0.46813621507094	1.75373207363882	3.95782363074921	1.22025739809044	3.03020580092387	1.22025739809044	0.78573996738777	0	1.02641599746362	0.46813621507094	0.78573996738777	0	0.78573996738777	0.78573996738777	0	0	0	0.46813621507094	1.02641599746362	0	2.35633804650561	0	1.94163663827793
CNSTM-096-2_CGGACGTGTCCGAAGA-1	ndGBM-02	C8	Pericytes	0	1.2948012272008	0.42530307171771	0	0	0	0.951720497898917	0	0	0	0.72275847221485	0	0	0	0	0.42530307171771	0	0	0	3.90731140379195	0	0.42530307171771	2.19174414077613	0	1.99614807915145	0.42530307171771	0.72275847221485	3.14683276707259	0	1.43038884952741	0	0.42530307171771	0.42530307171771	1.43038884952741	0	0.42530307171771	0	0.72275847221485	0	0	0	0	0.42530307171771	2.53854136501389	0	1.65640403769699
CNSTM-096-2_CGGACGTGTTACGTCA-1	ndGBM-02	C8	Pericytes	0.841323742987862	0	0	1.0916390059313	0.506647492026843	0	0.506647492026843	0	1.0916390059313	0	0	0.841323742987862	0	0	0	2.65284419656393	2.11104849373699	0	0.506647492026843	1.72597990915534	0	0	3.0023012298718	0	1.29167334871984	1.0916390059313	3.1254738378193	4.13282366389545	1.29167334871984	0.841323742987862	0	0.506647492026843	0.506647492026843	0.841323742987862	0	0.506647492026843	1.29167334871984	0.841323742987862	0.506647492026843	0	0.506647492026843	1.29167334871984	0.506647492026843	5.1428742346765	0	1.29167334871984
CNSTM-096-2_CGGGTCACACCGTTGG-1	ndGBM-02	C8	Pericytes	0.702193346976147	0	0	0.702193346976147	0	0	0	0	0.927136352891095	0	0	0	1.71950859258465	0	0	2.72487072529184	1.96136812506945	0.702193346976147	0	3.25598943985184	0.702193346976147	0.411504969128796	3.49870194048585	0	1.11065574969017	4.07814643736018	1.96136812506945	4.25185900827945	1.80679126792091	0.927136352891095	0	0.702193346976147	1.11065574969017	0	0	0.411504969128796	0.702193346976147	0	0.702193346976147	0	0	1.80679126792091	1.11065574969017	4.69997716848842	0	1.88706347825932
CNSTM-096-2_CGTCTACTCGCCGTGA-1	ndGBM-02	C10	Endo	0	0	0	0	1.04437453242923	0	0	0	0	0	0	0	0	0	0	0	0	0	0	1.04437453242923	0	0	0	1.87561978493154	1.04437453242923	0	0	3.41660901067308	0	0	0	0	0	1.04437453242923	0	0	0	0	0	0	0	0	0	1.04437453242923	0	0
CNSTM-096-2_CGTGTAATCAATCACG-1	ndGBM-02	C12	Other	0	0	0	0	0	0	0	0	0	0	0	0	0	0	0	0	0	0	0	1.22814107476221	0	0	0	0	0	0	0	0	0	0	0	0	0	0	0	0	0	0	0	0	0	0	0	0	0	0
CNSTM-096-2_CGTTCTGTCAGCTGGC-1	ndGBM-02	C1	Myeloid	0	0	0	0	0	0	0	0	0	0	0	0	0	0	0	0	0	0	0	0	0	0	0	0	0	0	0	0	0	0	0	0	0	0	0	0	0	0	0	0	0	0	1.53464376665153	1.86555325363576	0	0
CNSTM-096-2_CGTTGGGGTGTGAAAT-1	ndGBM-02	C8	Pericytes	1.12385740953062	0	0	0.526049043726416	0.526049043726416	0	0	0	2.30248817565754	0	0.526049043726416	0	1.12385740953062	0	0	3.95556614544141	2.06968553639944	1.87761068297208	0.8689753207849	2.94433696065728	0	0	3.5530432377662	0	1.49541010421531	4.03209056787307	1.76569471719847	3.47042773783062	1.76569471719847	0.8689753207849	0.526049043726416	1.87761068297208	0.8689753207849	1.12385740953062	0	0	1.32679182516021	0.526049043726416	0	0	0	1.87761068297208	1.63965647072422	4.37225839647523	0	2.36942696105159
CNSTM-096-2_CGTTGGGTCTTACCGC-1	ndGBM-02	C8	Pericytes	1.22671982995935	0	0	0.958078840532682	0	0	0.589641555924069	0	0	0	0	0.589641555924069	0.589641555924069	1.22671982995935	0	2.10779538534041	2.68490523347897	1.22671982995935	0.958078840532682	2.2009309251286	0.589641555924069	0	1.89060782414983	0	1.76130909570463	3.28492348945209	2.92710657666268	3.52450639486353	0.958078840532682	1.22671982995935	0	0.589641555924069	0.589641555924069	0.958078840532682	0	0.589641555924069	1.76130909570463	0.958078840532682	0	0	0.589641555924069	0.589641555924069	0.589641555924069	3.63636772053144	0	1.76130909570463
CNSTM-096-2_CTACCCACAGCTGCAC-1	ndGBM-02	C8	Pericytes	0	0	0	0	2.13599579561425	0	0	0	0	0	1.55450349098334	0	0	0	0	0	0	1.55450349098334	0	2.50128907920595	0	0	0	0	2.13599579561425	2.97877330359637	1.55450349098334	3.90248908655702	0	0	2.76826340541852	0	1.55450349098334	0	0	1.55450349098334	0	0	0	0	0	0	2.13599579561425	4.4202876819937	0	0
CNSTM-096-2_CTCGAGGAGAAAGTGG-1	ndGBM-02	C3	TCells	0	0	0	0	0	0	0	0	0	0	0	0	0	0	0	0	0	0	0	0	0	0	0	0	0	1.44963965596894	0	0	0	0	0	0	0	0	0	0	0	0	0	0	0	0	0	1.44963965596894	0	0
CNSTM-096-2_CTCGGGACAGGGATTG-1	ndGBM-02	C8	Pericytes	1.01698119367067	0	0	0.632557027595736	0	0	1.01698119367067	0	1.51064937601465	0	0	0.843129213895693	1.01698119367067	0	0	2.94914187211557	1.83967734020965	1.01698119367067	0	2.65579274891306	0.365482283899901	0.365482283899901	3.21186254000528	0	1.68863517805918	1.76700526933053	1.60359692941327	4.2073954837034	0.843129213895693	0.632557027595736	0	1.01698119367067	0	0.365482283899901	0	0.365482283899901	1.01698119367067	0	0.365482283899901	0	0	1.68863517805918	1.01698119367067	4.80674234613572	0	1.16503795368532
CNSTM-096-2_CTCGGGAGTGTGGTTT-1	ndGBM-02	C3	TCells	0	0	0	0	0	0	0	0	0	0	0	0	0	0	0	0	0	0	0	0	0	0	0	0	0	0	0	0	0	0	0	0	0	0	0	0	0	0	0	0	0	0	0	0	0	0
CNSTM-096-2_CTCGTACAGCTGCAAG-1	ndGBM-02	C8	Pericytes	1.38958461085668	0	0.406928777998325	0.81336847720347	0.224022010302746	0.406928777998325	0.695341882804734	0	1.10153748924958	0	0.695341882804734	0.561497256035128	1.01439333406573	0.81336847720347	0	2.30653209558082	1.56160773930319	0.561497256035128	0	2.58805190754653	0	0	3.34532317666046	0.224022010302746	2.48892659829583	4.30161047895548	1.38958461085668	4.22014448034678	0.561497256035128	0.81336847720347	0	0.406928777998325	0.695341882804734	0.561497256035128	0	0.561497256035128	1.32497309054814	0.695341882804734	0.224022010302746	0.406928777998325	0.695341882804734	2.64312937909478	1.66177899417278	5.20423775383025	0	0.81336847720347
CNSTM-096-2_CTCGTCAGTTAAAGAC-1	ndGBM-02	C1	Myeloid	0	0	0	0	0	0	0	0	0	0	0	0	0	0	0	0	0	0	1.16709120528571	0	0	1.16709120528571	0	0	0	0	0	0	0	0	0	0.744940958159266	0	0	0	0	0	0	0	0	1.16709120528571	0	0	0	0	0
CNSTM-096-2_CTCTAATCAAGCTGGA-1	ndGBM-02	C8	Pericytes	1.18051884898673	0	0	0.755197413890103	0.755197413890103	0	0.755197413890103	0	0.755197413890103	0	0	0	1.18051884898673	0.755197413890103	0	2.50799764297811	1.70695045426463	0.755197413890103	0	1.70695045426463	0.755197413890103	0	2.67665440523196	0	0.755197413890103	3.44861685422412	2.50799764297811	4.16153220810197	1.18051884898673	2.18562659041327	0	0	0	1.18051884898673	0	0.755197413890103	0.755197413890103	0.755197413890103	0	0	0.755197413890103	0	1.47798316315601	5.03229413194231	0	0.755197413890103
CNSTM-096-2_CTCTAATCACGAAGCA-1	ndGBM-02	C1	Myeloid	0	0	1.21091226187253	0.778532201382769	0	0	0	0	0	0	0	0	0	0	0	0	0	0	0	0	0	0	0	0	0	0	0	0	0	0	0	0	0	0	0	0	0	0	0	0	0	0	0.778532201382769	0.778532201382769	0	0
CNSTM-096-2_CTCTACGCAGGACCCT-1	ndGBM-02	C8	Pericytes	1.47258612278375	0	0	0	0.609833144556316	0	0.609833144556316	0	1.25856695422461	0	0.985909580070354	0.609833144556316	0.609833144556316	0	0	2.96952871160267	1.25856695422461	0	0	0.985909580070354	0	0	3.23331530454293	0	1.79852751928833	2.40527633478229	1.79852751928833	3.23331530454293	0.609833144556316	0.609833144556316	0	0	0.985909580070354	0	0	0.985909580070354	1.25856695422461	0	0.609833144556316	0	0.609833144556316	1.25856695422461	0.609833144556316	3.81829654944777	0	1.79852751928833
CNSTM-096-2_CTCTGGTCAGTATCTG-1	ndGBM-02	C10	Endo	0	0	0	0	1.56818855733373	0	0	0	0	0	0	0	0	0	0	0	0	0	0	0	0	2.51720016579742	0	0	2.51720016579742	0	0	2.78450472076366	0	1.56818855733373	0	0	0	0	0	0	0	0	0	0	0	0	1.56818855733373	1.56818855733373	0	1.56818855733373
CNSTM-096-2_CTGCCTAGTTAAGTAG-1	ndGBM-02	C4	Myeloid	0	0	0	0	0	0	0	0	0	0	0	0	0	0	0	1.005987139276	0	0	0	0	1.005987139276	1.005987139276	0	0	0	0	0	0	0	0	0	0	0	0	0	0	0	0	0	0	0	0	0	0	0	0
CNSTM-096-2_CTGCGGATCAATCACG-1	ndGBM-02	C8	Pericytes	2.05539566301126	0	0	0	0	0	0.56341347936321	0	1.56512921689041	0	0	0.56341347936321	0	0.56341347936321	0	3.36717058209987	2.73284123598334	0.921603470764801	0	2.1478692817587	0	0	3.13301720604583	0	1.18478258027164	2.62923756789236	0.56341347936321	3.65926859240594	0.56341347936321	0.921603470764801	0	0.56341347936321	0.56341347936321	0.921603470764801	0	0.921603470764801	1.71198575953866	1.18478258027164	0	0	0	1.9534911639984	1.3929308862319	5.02108095131571	0	1.56512921689041
CNSTM-096-2_CTGCTGTAGTTATCGC-1	ndGBM-02	C8	Pericytes	1.36067671457535	0	0	0	0	0	1.58208886130812	0	2.36675817390043	0	0	0	0.676141873946016	1.07587367134748	0	3.10270565346658	2.91196933264824	0	0	2.04948974986932	1.07587367134748	0	3.49308166505171	0	1.58208886130812	3.26282382022631	2.91196933264824	3.70419542192253	0.676141873946016	1.58208886130812	0	1.07587367134748	1.07587367134748	0.676141873946016	0	1.07587367134748	1.36067671457535	0	0	0	0	1.91657867213225	0	5.92162297619347	0	1.36067671457535
CNSTM-096-2_CTTAACTCATTGCGGC-1	ndGBM-02	C1	Myeloid	0	0	0	0	1.11569976707809	0	0	0	0	0	0	0	0	0	0	0	0	0	0	0	0	1.62990812602853	0	0	0	1.11569976707809	0	0	0	0	0	0	0	0	0	0	0	0	0	0	0	0	0	0	0	0
CNSTM-096-2_CTTTGCGAGATATGCA-1	ndGBM-02	C8	Pericytes	0.833740869679407	0	0	0	0.833740869679407	0	0	0	0	0	0	0	0	0	0	0	0	0	0	2.31386095021013	0	0	1.28199651024798	0	2.31386095021013	2.95630479511269	1.82578324867498	3.8408917807004	0	0	0	0	0	1.28199651024798	0	0.833740869679407	0	0	0	0	0	0	1.59040624161759	2.95630479511269	0	0
CNSTM-096-2_GAAATGATCTATCCCG-1	ndGBM-02	C3	TCells	0	0	0	0	0	0	0	0	0	0	0	0	0	0	0	0	0	0	0	0	0	0	0	0	0	2.08872796715104	1.51233624560626	0	0	0	0	0	0	0	0	0	0	0	1.51233624560626	0	0	0	0	0	0	0
CNSTM-096-2_GAACGGAGTGCTAGCC-1	ndGBM-02	C4	Myeloid	0	0	0	0	0	0	0	0	0	0	0	0	0	0	0	0	0	0	0	1.45364654314938	0	0	0	0	0	0	0	0	0	0	0	0	0	0	0	0	0	0	0	0	0	0	0	0	0	0
CNSTM-096-2_GAAGCAGGTCGGATCC-1	ndGBM-02	C10	Endo	0	0	0	0	0	0	0	0	0	0	0	0	0	0	0	0	0	0	0	0	1.47589687702648	0	0	0	0	0	0	2.0476819563453	0	0	0	0	0	0	0	0	0	0	0	0	0	0	0	0	0	0
CNSTM-096-2_GACACGCTCCTAGTGA-1	ndGBM-02	C1	Myeloid	0	0	0	0	0	0	0	0	0	0	0	0	0	0	0	0	0	0	0	0	0	1.6710576703515	0	0	0	0	0	1.15022217081787	0	0	0	0	0	0	0	0	0	0	0	0	0	0	0	1.6710576703515	0	0
CNSTM-096-2_GACAGAGGTCTTTCAT-1	ndGBM-02	C8	Pericytes	2.0947429660834	0	0	0	1.51769017928984	0	2.23115119234629	0	1.51769017928984	0	0	0	0	0	0	2.64329690100803	0	1.51769017928984	0	1.9367435885845	0	0	1.51769017928984	0	2.45830845724948	3.46159803508839	0.782633824682145	4.11982545200459	0.782633824682145	1.51769017928984	0	0	0.782633824682145	0	0	2.55507418428771	1.74900884812603	0.782633824682145	0	0	0	2.23115119234629	1.21623261722988	4.92384881707349	0	1.21623261722988
CNSTM-096-2_GACGTGCCACTATCTT-1	ndGBM-02	C8	Pericytes	0	0	0	0	0	0	0	0	0	0	0	0	0	0	0	3.60606549713839	0	0	0	1.38255603900928	0	0	2.29809742652466	1.38255603900928	1.38255603900928	2.56034635738958	1.94163663827793	2.29809742652466	0	0	0	0	0	1.94163663827793	0	0	0	0	0	1.94163663827793	0	0	0	2.56034635738958	0	0
CNSTM-096-2_GACGTGCGTCGACTAT-1	ndGBM-02	C2	Glioma	1.39521017386394	0	0	0	0	1.39521017386394	0	0	0	0	0	0	0	0	0	1.39521017386394	0	0	0	1.95609318492501	0	0	1.39521017386394	0	0	0	0	0	0	0	0	0	0	0	0	0	0	1.95609318492501	0	0	0	0	0	0	0	0
CNSTM-096-2_GACGTTACACTAGTAC-1	ndGBM-02	C8	Pericytes	0	0	0	1.33508949448692	0	0	0	0	1.33508949448692	0	0	0	0	0	0	3.26587483780447	2.70816220827079	2.2408169304376	0	2.2408169304376	0	0	1.33508949448692	0	1.33508949448692	0	2.50154612282584	3.26587483780447	0	1.33508949448692	0	1.88717147424948	1.88717147424948	1.33508949448692	0	0	2.2408169304376	0	1.33508949448692	1.33508949448692	0	0	0	3.76131733219257	0	1.88717147424948
CNSTM-096-2_GACTAACCAAGAGTCG-1	ndGBM-02	C3	TCells	0	0	0	0	0	0	0	0	0	0	0	0	0	0	0	0	0	0	0	0	0	0	0	0	0	0	0	0	0	0	0	0	0	0	0	0	0	0	0	0	0	0	0	0	0	0
CNSTM-096-2_GACTAACTCAACCATG-1	ndGBM-02	C8	Pericytes	0	0	0	1.15496522521924	0	0	0.735706794978741	0	0	0	0.735706794978741	0	0.735706794978741	0	0	2.47397757925581	1.86171805783497	0	0	1.15496522521924	1.15496522521924	0	2.78608420371467	0	2.15277281476539	2.47397757925581	2.85095778935529	3.51478483265827	0.735706794978741	0	0	0	0	0	0	0.735706794978741	1.86171805783497	0.735706794978741	0	0	0	1.67669013944327	0	1.86171805783497	0	1.15496522521924
CNSTM-096-2_GACTGCGGTGGGTATG-1	ndGBM-02	C1	Myeloid	0	0	0	0	0	0	0	0	0	0	0	0	0	0	0	0	0	0	0	1.6249772345054	0	2.21447567900599	1.6249772345054	0	0	0	0	0	0	0	0	0	1.6249772345054	0	0	0	0	0	0	0	0	0	0	0	0	0
CNSTM-096-2_GAGGTGACACAACGCC-1	ndGBM-02	C10	Endo	0	0	0	0	1.55362088041835	0	0	0	0	0	0	0	0	0	0	0	0	0	0	3.15151154022394	0	0	0	1.55362088041835	0	0	0	2.13500887353365	0	0	0	0	2.13500887353365	0	0	0	0	0	0	0	0	0	0	4.27447837675317	0	0
CNSTM-096-2_GAGGTGAGTCATACTG-1	ndGBM-02	C8	Pericytes	0.725222039994352	0.725222039994352	0	0	0.725222039994352	0	0	0	0.725222039994352	0	1.14115414976925	0	0.725222039994352	0.725222039994352	0.725222039994352	1.43402892339678	0	1.14115414976925	0	4.95304168694941	0	0	3.61675077453066	0	2.54294641540645	3.10475671221532	1.14115414976925	3.5877117176748	1.43402892339678	0.725222039994352	0	0.725222039994352	0.725222039994352	0	0	0	0.725222039994352	0	1.14115414976925	0	0	0.725222039994352	1.14115414976925	3.86845437913625	0	1.14115414976925
CNSTM-096-2_GATGAAAGTCTTGATG-1	ndGBM-02	C10	Endo	0	0	0	0	0.848901067143419	0	0	0	0	0	0	0	0	0	0	0	0	0	0	2.19971734515274	0	0.848901067143419	0	0	0	0	0	2.45929967134943	0	0	0	0	1.30132298338059	0	0	0	0	0	0	0	0	0	0	3.57694196537198	0	0
CNSTM-096-2_GATTCAGTCGGTTAAC-1	ndGBM-02	C8	Pericytes	0	0	0	0	1.66182985602044	1.1424606489602	0	0	2.76891335307187	0	0	1.66182985602044	1.66182985602044	0	0	2.62516341967948	1.1424606489602	1.66182985602044	0	2.25527195914297	0	0	3.28142464106748	0	0	3.00618967702448	0	4.10701739016661	0	1.1424606489602	0	0	0	1.1424606489602	0	0	0	0	0	0	1.1424606489602	2.25527195914297	1.1424606489602	4.59699384098997	0	2.25527195914297
CNSTM-096-2_GCAATCATCCAGTAGT-1	ndGBM-02	C8	Pericytes	1.73052276863515	0	0	0	0	1.20050732191222	0	0	0	0	0	0	1.73052276863515	1.20050732191222	0	2.33090107204031	3.57870251843793	1.73052276863515	0	1.20050732191222	0	0	2.9742232922619	0	2.07510780891075	3.51170136857979	2.703426883943	2.53441152600312	2.33090107204031	1.20050732191222	0	2.07510780891075	1.20050732191222	1.20050732191222	0	1.20050732191222	0	1.20050732191222	0	0	1.20050732191222	1.20050732191222	0	2.703426883943	0	2.53441152600312
CNSTM-096-2_GCAATCATCGCGGATC-1	ndGBM-02	C1	Myeloid	0	0	0	0	0	0	0	0	0	0	0	0	0	0	0	0	0	0	0	1.04021528450853	0	1.53894083870807	0	0	0	1.04021528450853	0	1.87018217302555	0	0	0	0	0	0	0	0	0	0	0	0	0	0	1.04021528450853	0	0	0
CNSTM-096-2_GCACATAGTCACACGC-1	ndGBM-02	C11	BCells	0	0	0	0.993182518970699	0	0	0	0	0	0	0	0	0	0	0	0	0	0	0	0	0	0	0	0	0	0	0	0.993182518970699	0	0	0	0	0	0	0	0	0	0	0	0	0	0	0	0	0	0
CNSTM-096-2_GCACTCTGTCATATGC-1	ndGBM-02	C10	Endo	0	0	0	0	0	0	0	0	0	0	0	0	0	0	0	0	0	0	0	0	0	0	0	0	1.63753974531612	0	0	2.2284006409545	0	0	0	0	0	0	0	0	0	0	0	0	1.63753974531612	0	1.63753974531612	0	0	0
CNSTM-096-2_GCAGCCAAGTACGATA-1	ndGBM-02	C8	Pericytes	0	0.834699268550882	0	0	0	0	0	0	2.43650112733607	0	0	0.834699268550882	0	0	0	2.73081127446235	1.28322068555494	0	0	0	0	0	1.59175510246442	0	1.59175510246442	4.80634011660677	3.19761861905868	3.08493000850289	0.834699268550882	0.834699268550882	0	0.834699268550882	0	0	0	0.834699268550882	0.834699268550882	1.28322068555494	0	0	0	1.28322068555494	0	5.3999549984245	0	1.59175510246442
CNSTM-096-2_GCATACAGTCCCTTGT-1	ndGBM-02	C11	BCells	0	0	0	0	0	0	0	0	0	0	0	0	0	0	0	0	0	0	0	0	0	0	0	0	0	0	0	0	0	0	0	0	0	0	0	0	0	0	0	0	0	0	0	0	0	0
CNSTM-096-2_GCATGATCACGTCAGC-1	ndGBM-02	C1	Myeloid	0	0	0	0	0	0	0	0	0	0	0	0	0	0	0	0	0	0	0.809059774870461	0	0.809059774870461	1.78895249361463	0	0	0	0	0	0	0	0	0	0	0	0	0	0.809059774870461	0	0	0	0	0	0	0	0	0	0
CNSTM-096-2_GCATGCGGTCCTAGCG-1	ndGBM-02	C8	Pericytes	1.2744281462062	0	0	0.619976935477513	0	0.619976935477513	2.1667615329001	0	2.1667615329001	0	0.619976935477513	0	1.2744281462062	0.619976935477513	0	3.25453905786066	2.49860466642202	0.999811814037493	0	1.2744281462062	0.619976935477513	0	2.90019575189476	0	2.26060113934105	3.14978356315859	0.619976935477513	3.89380952960316	1.2744281462062	1.48964951773653	0	1.66665453790771	0.999811814037493	0	0	1.66665453790771	1.48964951773653	1.2744281462062	1.2744281462062	0	0	2.1667615329001	1.2744281462062	5.23312840058662	0	1.48964951773653
CNSTM-096-2_GCATGTAGTAGCACGA-1	ndGBM-02	C8	Pericytes	1.39139722960463	0	0	0.562534900487463	0	0	1.56351533860145	0	1.83829493029638	0	0	0.562534900487463	0.920375107677471	0	0	2.4485557858299	2.38107337783651	0.562534900487463	0	1.183366259623	0	0	2.68047935335695	0	1.83829493029638	3.85146737994771	2.23068890523322	4.00027615433019	0.562534900487463	0.920375107677471	0	0	0.920375107677471	0	0	0.562534900487463	1.39139722960463	0	0	0.562534900487463	0.920375107677471	1.71031356924597	0	3.57613988769871	0	1.83829493029638
CNSTM-096-2_GCCAAATAGCTGATAA-1	ndGBM-02	C8	Pericytes	1.54213090816296	0	0	0	0.945773084438662	0	0.42195138172521	0	1.13131744107066	0	0.717775774712985	0	0.717775774712985	0.42195138172521	0	2.9906010209296	2.24059799487173	0.717775774712985	1.13131744107066	0.717775774712985	0	0.42195138172521	4.1989567664687	0	0.717775774712985	4.78444686687943	3.57362766097737	3.20364227099925	1.42301346208277	0	0	0.717775774712985	0	1.54213090816296	0	0.42195138172521	0.42195138172521	0.945773084438662	0	0	0	2.05721471855137	2.05721471855137	5.0353663157819	0	0.717775774712985
CNSTM-096-2_GCCAAATTCCTTGGTC-1	ndGBM-02	C8	Pericytes	1.94255765549391	0	0	0	0	0	0.786325256171324	0	1.22101537185241	0	0.786325256171324	0	0	0	0	2.80572647524315	2.10069975200186	1.52299577769414	0.786325256171324	1.22101537185241	0.786325256171324	0	3.4302013112838	0	2.10069975200186	3.30677373203462	2.35731140725551	3.34963143455069	0.786325256171324	1.52299577769414	0	1.75462121450951	0	0	0	0	1.75462121450951	0.786325256171324	0	0	0	1.75462121450951	0	3.91218077447849	0	2.23721428680343
CNSTM-096-2_GCCTCTAAGAAACCGC-1	ndGBM-02	C8	Pericytes	0	0	1.23628445993893	0	0	0	2.64107351204511	0	1.23628445993893	0	0	0	0	0	0	2.89588899460366	1.62360305072759	1.44857966371837	0	1.44857966371837	0	0	2.11967057482946	0	1.62360305072759	2.84985751607973	1.23628445993893	3.3843668011706	0.966425469227988	0.595680944727022	0	0.595680944727022	0	0	0	0	0.966425469227988	0	0	0	0	1.77250794808585	0.595680944727022	2.21295130513144	0	1.23628445993893
CNSTM-096-2_GCCTCTACAAGGACTG-1	ndGBM-02	C10	Endo	0	0	0	0	0	0	0	0	0	0	0	0	0.934739969572993	1.40930321104762	0.934739969572993	0	0	0	0	0	0	0	1.72982264031377	0	0	0.934739969572993	0	0	0	0	0	0	0	0	0	0	0	0	0	0	0	0	0	0	0	0
CNSTM-096-2_GCCTCTACAATCCGAT-1	ndGBM-02	C8	Pericytes	0.849334780251246	0	0	0.368822098663516	0	0	1.17252908669348	0	1.51912858839039	0	0.368822098663516	0.368822098663516	0.637666531492523	0.368822098663516	0.368822098663516	3.33960031274467	1.30187470826666	1.02393231919862	0.368822098663516	0.849334780251246	0.637666531492523	0	2.03997994313776	0	1.17252908669348	1.77602527185269	1.41638998779811	3.70614699273641	0.637666531492523	0	0	0.849334780251246	0	1.02393231919862	0	0.637666531492523	1.30187470826666	0.368822098663516	0	0	0.637666531492523	0.637666531492523	1.17252908669348	5.07662793144605	0	1.61228843992992
CNSTM-096-2_GCCTCTACAGCATACT-1	ndGBM-02	C1	Myeloid	0	0	0	0	0	0	0	0	0	0	0	0	0	0	0	0	0	0	0.94915717424283	0	0	0.94915717424283	0	0	0	0	0	0	0	0	0	0	0	0	0	0	0	0	0	0	0	0	0	0	0	0
CNSTM-096-2_GCGAGAAAGATAGTCA-1	ndGBM-02	C11	BCells	0	0	0	0	0	0	0	0	0	0	0	0	0	0	0	0	0	0	0	0	0	0	0	0	0	0	0	1.48507590567967	0	0	0	0	0	0	0	0	0	0	0	0	0	0	0	0	0	0
CNSTM-096-2_GCGAGAACATTGGGCC-1	ndGBM-02	C1	Myeloid	0	0	0	0	0	0	0	0	0	0	0	0	0	0	0	0	0	0	0.865932061006442	0	0	0.865932061006442	0	0	0	0	0.865932061006442	0	0	0	0	0	0	0	0	0	0	0	0	0	0	0	0	0.865932061006442	0	0
CNSTM-096-2_GCGAGAATCCACTCCA-1	ndGBM-02	C8	Pericytes	1.48150078324026	0.395851760924189	0	0	0	0	1.36453289362083	0	2.11441479155756	0	0	0.395851760924189	1.23204857049354	0	0	2.71362284699361	1.76755056751668	1.48150078324026	0.395851760924189	2.77602787465987	0	0	3.84269463291654	0	2.17138071872808	4.45984652352477	0.898919607734798	4.13022288197835	1.23204857049354	1.07929228006835	0	0.678692280031323	0	1.23204857049354	0	0.395851760924189	1.68098462432927	0	0.395851760924189	0	0	1.98971346549785	1.23204857049354	4.0822363595343	0	2.41579149132632
CNSTM-096-2_GCGCAACGTTGAGTTC-1	ndGBM-02	C8	Pericytes	0	0	0	0	0	0	0	0	0	0	0	0	1.23466912725005	0	0	1.7706179006172	0	0	0	1.23466912725005	0	0	0	0	1.23466912725005	1.7706179006172	1.7706179006172	4.20178553469941	0	0	0	0	0	0	0	0	0	0	0	0	0	0	2.57917122372	3.5588099082045	0	2.1176669434993
CNSTM-096-2_GCGCCAACAGTCCTTC-1	ndGBM-02	C10	Endo	0	0	0	0	1.57120184588599	0	0	0	0	0	0	0	0	0	0	0	0	0	0	0	0	0	0	0	0	0	0	3.66674337826921	0	0	0	0	0	0	0	0	0	0	0	0	0	0	0	0	1.57120184588599	0
CNSTM-096-2_GCTCTGTAGGTTACCT-1	ndGBM-02	C3	TCells	0	0	0	0	0	0	0	0	0	0	0	0	0	0	0	1.6132890083362	0	0	0	0	0	0	0	0	0	0	0	0	0	0	0	0	0	0	0	0	0	0	0	0	0	0	0	1.6132890083362	0	0
CNSTM-096-2_GCTGCAGTCTACCTGC-1	ndGBM-02	C8	Pericytes	1.66124212482616	0	0.157545401197995	0.860808143966046	0.704978627015857	0.616897429780513	0.157545401197995	0	2.6960684592986	0	0.616897429780513	0.616897429780513	1.48448178385582	1.1143566463961	0	2.43437343509579	1.55897499088676	0.995596817379873	0.293615293468334	2.57375716626881	0.157545401197995	0	3.38424998665338	0.157545401197995	1.94192890204002	3.65610036694984	1.26962249442354	4.29056228369304	1.22049791035265	0.785925674121392	0	1.1143566463961	0	0.995596817379873	0	1.16883486380748	1.26962249442354	0.157545401197995	0.157545401197995	0.157545401197995	0.157545401197995	1.98971573168523	1.52242188178169	4.05439816421531	0	1.69313207383742
CNSTM-096-2_GCTGCTTTCCTCATTA-1	ndGBM-02	C8	Pericytes	1.85010591607086	0	0	0	0	0	1.30297975610059	0	1.30297975610059	0	0	0	1.30297975610059	0	0	0	0	0	0	3.78154854300993	1.30297975610059	0	2.20174100159341	0	2.83799480616131	0	0	3.78154854300993	0	1.30297975610059	0	1.85010591607086	1.30297975610059	1.85010591607086	0	1.30297975610059	0	0	1.30297975610059	0	0	0	1.85010591607086	3.78154854300993	0	1.85010591607086
CNSTM-096-2_GCTTGAATCGCATGGC-1	ndGBM-02	C8	Pericytes	1.53686035135621	0	0	0.648407111909768	0	0	0.648407111909768	0	1.71604047056311	0	0.648407111909768	0	0.648407111909768	0	0	3.1702022703792	1.53686035135621	0.648407111909768	0	1.53686035135621	0.648407111909768	0	2.40129060872003	0	1.86794120897432	3.1702022703792	1.03850271197702	3.8421283156698	0	0.648407111909768	0	0	0.648407111909768	0.648407111909768	0	0.648407111909768	0	0.648407111909768	0.648407111909768	0	1.53686035135621	0	1.31841052988947	5.57863561448271	0	1.31841052988947
CNSTM-096-2_GGAAAGCCACATCTTT-1	ndGBM-02	C3	TCells	0	0	0	0	0	0	0	0	0	0	0	0	0	0	0	0	0	0	0	0	0	0	0	0	0	0	0	0	0	0	0	0	0	0	0	0	0	0	0	0	0	0	0	0	0	0
CNSTM-096-2_GGAAAGCCAGCTGTTA-1	ndGBM-02	C10	Endo	1.36384631639314	0	0	0	1.92021370570036	0	0	0	0	0	0	0	0	0	0	0	0	0	0	3.30324908169991	0	0	0	3.92178596374814	0	0	0	2.91599883391825	0	0	0	0	0	1.36384631639314	0	0	0	0	0	0	0	0	0	2.91599883391825	0	1.36384631639314
CNSTM-096-2_GGACAAGTCAGTTAGC-1	ndGBM-02	C1	Myeloid	0	0	0	0	0	0	0	0	0	0	0	0	0	0	0	0	0	0	0	0	0	1.62268849008267	0	0	0	0	0	0	0	0	0	0	0	0	0	0	0	0	0	0	0	0	0	0	0	0
CNSTM-096-2_GGATGTTGTCCCTACT-1	ndGBM-02	C3	TCells	0	0	0	0	0	0	0	0	0	0	0	0	0	0	1.47589687702648	0	0	0	0	0	0	0	0	0	0	0	0	0	0	0	0	0	0	0	0	0	0	0	0	0	0	0	0	1.47589687702648	0	0
CNSTM-096-2_GGATTACCAAGGACAC-1	ndGBM-02	C8	Pericytes	1.09175296994938	0	0	0.333538287961987	0.333538287961987	0.333538287961987	1.21651115458198	0	1.42724145173866	0	0	0.333538287961987	0.949181439868835	0.333538287961987	0.333538287961987	2.49197806872881	1.81591216229099	1.09175296994938	0	2.42421501165843	0	0	2.58572083958219	0	1.42724145173866	3.12563784630783	0.583219017539726	4.04686129538267	1.09175296994938	0	0	1.32741696987522	0.583219017539726	0.949181439868835	0	0.782848695202523	1.51799924207726	0.583219017539726	0.333538287961987	0.583219017539726	0.333538287961987	2.04514435455095	1.60120106581402	4.66261894921618	0	1.87833141232685
CNSTM-096-2_GGCCGATCACGCTTTC-1	ndGBM-02	C8	Pericytes	1.09714776970045	0	0	0	0	0	1.607680232119	0	0	0	1.09714776970045	0	0	0	0	1.09714776970045	0	1.607680232119	0	4.23194080460346	0	0	1.09714776970045	0	1.607680232119	0	0	3.88966761151844	0	1.09714776970045	0	1.09714776970045	1.09714776970045	1.607680232119	0	1.9440268018487	0	0	0	0	1.09714776970045	0	1.09714776970045	0	0	0
CNSTM-096-2_GGCCGATGTCGGGTCT-1	ndGBM-02	C8	Pericytes	0	1.99218262924964	0	0	0	0	0	0	0	0	1.80256993145989	0	0.818150160519827	0	0.818150160519827	2.99545998119897	0	0.818150160519827	0	4.03808035475174	0	0	2.7847423119694	0	2.70332842141152	0.818150160519827	0.818150160519827	4.10291228758506	1.26203621564873	1.26203621564873	0	0.818150160519827	0.818150160519827	1.99218262924964	0	0.818150160519827	0	0	1.56838901276714	0	0	0	1.26203621564873	2.40968273390042	0	2.40968273390042
CNSTM-096-2_GGCCGATGTGATAAAC-1	ndGBM-02	C8	Pericytes	0	0	0	0	0	0	0	0	0	0	0	0	0	0	0	3.07608389802234	2.55048752470993	0	0	1.37456010096751	0	0	1.93248826900718	0	1.37456010096751	3.93587103919837	0	2.7578992555974	1.37456010096751	0	0	1.37456010096751	1.37456010096751	0	0	1.93248826900718	1.37456010096751	0	1.37456010096751	0	0	2.7578992555974	0	2.28848736672225	0	1.93248826900718
CNSTM-096-2_GGGAATGAGGACCACA-1	ndGBM-02	C2	Glioma	0	0	0	0	0	0	0	0	0	0	0	0	0	0	0	0	0	0	0	0	0	0	1.86956329118445	0	0	1.86956329118445	0	0	1.31981576213676	1.31981576213676	0	1.31981576213676	0	0	0	0	0	1.31981576213676	0	0	0	0	0	0	0	0
CNSTM-096-2_GGGAATGGTTAAGATG-1	ndGBM-02	C8	Pericytes	0	0.689418152000079	0	0	0	0	1.093637154028	0	0	0	0	0.689418152000079	1.093637154028	0.689418152000079	0	3.17089426669129	2.07290658766248	0	0	3.77688805909929	0	0	3.36008240240086	0	1.093637154028	4.78838051230822	2.29586279704589	3.60364857996681	2.07290658766248	0.689418152000079	0.689418152000079	1.78553667378979	0	1.38069559066287	0	1.60346477371914	0	1.78553667378979	0	0	0	1.093637154028	1.93950898921811	4.48124862100587	0	2.39110484380907
CNSTM-096-2_GGGACCTGTTACGGAG-1	ndGBM-02	C8	Pericytes	2.22526485422724	0	0	0	1.97296240954775	0	1.97296240954775	0	0	0	0	0	1.11971586287299	0	0	0	0	1.11971586287299	0	4.00119750385907	0	0	0	0	2.22526485422724	3.92267811193138	1.11971586287299	3.52705839311145	0	0	0	0	1.97296240954775	1.11971586287299	0	1.63470927971155	0	0	0	0	1.11971586287299	0	2.22526485422724	2.73747206302447	0	0
CNSTM-096-2_GGGAGATCAGGTGCCT-1	ndGBM-02	C10	Endo	0	0	0	0	0	0	0	0	0	0	0	0	0	0	0	0	0	0	1.28209058358989	0	0	0	0	1.28209058358989	0	0	0	1.28209058358989	0	0	0	0	0	0	0	0	0	0	0	0	0	0	0	1.82589247559751	0	0
CNSTM-096-2_GGGAGATGTGCAGTAG-1	ndGBM-02	C8	Pericytes	0.825362931298481	0	1.27128134380677	0	0	0	1.57859249527507	0	0	0	0	0.825362931298481	0	0.825362931298481	0	3.2336254148919	1.57859249527507	0	0	0.825362931298481	0	0	2.16289241451049	0	1.81333117234219	2.9422221629031	2.62662977038976	3.76883138133205	0.825362931298481	1.57859249527507	0	1.27128134380677	0	0	0	0.825362931298481	0	0.825362931298481	0	0	0	0	0.825362931298481	5.40099110519403	0	2.00330878748605
CNSTM-096-2_GGGAGATGTGCATCTA-1	ndGBM-02	C8	Pericytes	1.29541731128064	0	0	0.425597079060089	0	0.425597079060089	1.43103439951503	0	0.723195162919637	0	0	0.425597079060089	0.723195162919637	0	0	2.61973582945389	1.29541731128064	0.723195162919637	0	2.19249783293756	0.723195162919637	0	2.65764068936167	0	1.13847891981227	2.76342886137624	0.952241464594772	3.37131226623931	0.723195162919637	0.952241464594772	0	1.29541731128064	0.723195162919637	0.425597079060089	0	1.43103439951503	1.43103439951503	0.425597079060089	0	0	0.425597079060089	1.13847891981227	1.29541731128064	4.07456580732002	0	2.25003455181101
CNSTM-096-2_GGGCACTAGAGACGAA-1	ndGBM-02	C8	Pericytes	2.82509369137386	0	0	0	1.29301450480133	0	0.842375938477471	0	0	0	1.6025404185808	0	0	0	0	1.6025404185808	0	0	0	1.8385648494181	0	0	1.29301450480133	0	0	4.16589126764282	1.6025404185808	3.85578481654864	0	0.842375938477471	0	0	0	0.842375938477471	0	2.32758394727598	1.29301450480133	0.842375938477471	0.842375938477471	0	0	1.6025404185808	0.842375938477471	4.10238660388608	0	1.29301450480133
CNSTM-096-2_GGGCACTGTTTGTTGG-1	ndGBM-02	C3	TCells	0	0	0	0	0	0	0	0	0	0	0	0	1.40256229874785	0	0	0	0	0	0	1.40256229874785	0	0	0	0	0	0	0	1.40256229874785	0	0	0	0	0	0	0	0	0	0	0	0	0	0	0	1.40256229874785	0	0
CNSTM-096-2_GGGCATCGTTCTGTTT-1	ndGBM-02	C8	Pericytes	0	0	0	0	0	0.814768724610891	1.25769549273298	0	1.5635949428672	0	0	0.814768724610891	0.814768724610891	0	0	3.05109374486136	1.5635949428672	0	0	2.14615575438378	0	0	3.44066414738722	0	1.79751172061697	3.1089317137925	2.51186329664668	4.13794682916976	1.5635949428672	0.814768724610891	0	0	0.814768724610891	0.814768724610891	0	0.814768724610891	2.14615575438378	0	0	0	0	1.79751172061697	1.98695148479768	5.94639377898736	0	2.14615575438378
CNSTM-096-2_GGGTCTGCACTTACGA-1	ndGBM-02	C8	Pericytes	1.33767454916725	0	0.532123136932251	0	0	0	1.33767454916725	0	1.77796517134079	0	0	0	0.532123136932251	0	0	1.99100490280477	1.77796517134079	0.877585833396393	1.13386025526945	1.13386025526945	0.532123136932251	0	2.31580351181502	0	1.65158879736932	3.46297901488398	3.09450446242038	3.60630468064904	1.13386025526945	1.13386025526945	0	0.877585833396393	0	0	0	1.13386025526945	2.08261550732652	0.532123136932251	0	0.532123136932251	0.877585833396393	0.877585833396393	0.532123136932251	5.06048607040379	0	1.13386025526945
CNSTM-096-2_GGTATTGTCAACCAAC-1	ndGBM-02	C8	Pericytes	0	0	0	0	0	0	0	0	0	0	0	0	2.18312742758118	0	0	1.59675945417433	0	0	0	1.59675945417433	0	0	0	0	1.59675945417433	0	2.55030602076045	4.21846501261799	0	0	0	0	0	0	0	0	0	0	0	0	0	0	0	0	0	0
CNSTM-096-2_GGTGCGTTCGGAAACG-1	ndGBM-02	C8	Pericytes	1.33808922190976	0	0	0	0	0	0	0	0.877914312843937	0	0	0.877914312843937	0.877914312843937	0	0	2.8012151849159	1.33808922190976	0.877914312843937	0	0.877914312843937	0	0	1.33808922190976	0	1.65204321679743	0	3.09504119592748	3.41849385957964	1.33808922190976	0.877914312843937	0	0	0	0	0	1.65204321679743	0.877914312843937	0	0	0	0	0	1.33808922190976	3.37134044228802	0	1.33808922190976
CNSTM-096-2_GTAACGTGTTGTCTTT-1	ndGBM-02	C8	Pericytes	1.03421878964667	0	0	0.645244946936579	0	0	1.9940439978935	0	1.53165274644865	0	1.03421878964667	0	1.53165274644865	1.03421878964667	0	0.645244946936579	0	1.03421878964667	0	3.59324108413043	0	0	3.43117617403189	0	1.31355210959597	4.2851007558418	0	4.17988337861073	1.9940439978935	1.31355210959597	0	1.71059817629693	0.645244946936579	1.53165274644865	0	0	0	0.645244946936579	1.03421878964667	0	0.645244946936579	0	0	4.79290971968873	0	2.79787367072844
CNSTM-096-2_GTAACTGCATTTCAGG-1	ndGBM-02	C8	Pericytes	0.881406820309049	0	0	0	0	0	1.34249596022511	0	1.56265026762387	0	0.664162416807938	0.881406820309049	1.21109428426773	0	0	2.19881570087927	1.34249596022511	1.05977618945391	0	2.91468255326194	0	0	2.29829530912495	0	0.881406820309049	4.24604889127105	2.43110915558438	4.09315899580237	1.05977618945391	0.386235576979631	0.386235576979631	1.05977618945391	1.05977618945391	0.386235576979631	0	0.881406820309049	1.05977618945391	0.881406820309049	0.664162416807938	0	0	1.56265026762387	1.96411576640067	4.59570254081089	0	1.6568712303884
CNSTM-096-2_GTACTCCAGATGAGAG-1	ndGBM-02	C8	Pericytes	1.47148641075863	0	0	0	1.47148641075863	0	0	0	0	0	1.47148641075863	0	0	0	0	2.66881159069705	0	0	0	0	0	0	0	0	0	2.0427009719033	2.0427009719033	2.40397801661414	0	0	0	0	0	1.47148641075863	0	2.40397801661414	0	0	1.47148641075863	0	0	2.0427009719033	0	4.93147586512101	0	2.0427009719033
CNSTM-096-2_GTACTCCGTTTAAGCC-1	ndGBM-02	C8	Pericytes	1.32536958717374	0	0	0	0	0	1.32536958717374	0	1.63809613474066	0	0	0	0.867851480288264	0	0.867851480288264	3.48985288558422	2.94250260235116	0.867851480288264	0	1.63809613474066	0	0	2.36767186094275	0	1.8759707279248	2.22901693536127	3.07854746537293	2.06799378652929	1.63809613474066	0.867851480288264	0	0	0.867851480288264	0.867851480288264	0	1.32536958717374	0.867851480288264	1.63809613474066	0	0	0	0	0	3.89919267118061	0	0.867851480288264
CNSTM-096-2_GTACTCCTCTACTATC-1	ndGBM-02	C8	Pericytes	0	0	0.792758253503231	0	0.792758253503231	0	0	0	0.792758253503231	0	1.22933778100909	0	0.792758253503231	0.792758253503231	0	3.27333102372618	2.36798499920131	0.792758253503231	0	1.5322213959964	0.792758253503231	0	1.22933778100909	0	1.22933778100909	1.76437617339183	2.6605605938414	2.24774619309633	1.22933778100909	0.792758253503231	0	0	0.792758253503231	0.792758253503231	0	1.22933778100909	0.792758253503231	0	0	0	0.792758253503231	1.5322213959964	1.22933778100909	3.97043795358561	0	0.792758253503231
CNSTM-096-2_GTATTCTTCGCGGATC-1	ndGBM-02	C10	Endo	1.02370371441888	1.02370371441888	0	0	0	0	0	0	0	0	0	0	0	0	0	0	0	0	0	2.83623022199256	1.84852643060094	0	0	2.60153305435011	0	0	0	2.45966658043276	0	0	0	0	1.02370371441888	1.02370371441888	0	0	0	0	0	0	1.02370371441888	0	0	3.96501505230166	0	0
CNSTM-096-2_GTCAAGTGTCAGTGGA-1	ndGBM-02	C10	Endo	0	0	0	0	1.62793142351789	0	0	0	0	0	0	0	0	0	0	0	0	0	0	1.62793142351789	0	0	0	0	2.21775196928277	0	0	3.51888035318644	0	0	0	0	1.62793142351789	0	0	0	0	0	0	0	0	0	0	0	1.62793142351789	0
CNSTM-096-2_GTGCTTCGTTCCACTC-1	ndGBM-02	C8	Pericytes	1.10471600337194	0	0	0	0.697728455720897	0	2.08744505215297	0	2.49328968669178	0	0	0	0	0	0	3.92098264678142	1.79938330917554	0	0	1.61675791213911	0	0.697728455720897	2.40620931560946	0	1.79938330917554	1.79938330917554	1.79938330917554	3.26688813467447	1.10471600337194	0	0	1.10471600337194	1.10471600337194	0.697728455720897	0	1.39315842729312	1.39315842729312	0	0	1.39315842729312	0	1.79938330917554	0.697728455720897	5.55036951616443	0	0.697728455720897
CNSTM-096-2_GTTAAGCAGGGTGTGT-1	ndGBM-02	C12	Other	0	0	0	0	0	0	0	0	0	0	0	0	0	0	0	0	0	0	0	0	0	0	0	0	0	0	0	0	0	0	0	0	0	0	0	0	0	1.62236216341504	0	0	1.62236216341504	0	0	0	0	0
CNSTM-096-2_GTTAAGCAGTGTTGAA-1	ndGBM-02	C8	Pericytes	0.761774521566723	0	0	0	0	0	0	0	1.18910726146101	0	0	0	0.761774521566723	0	0.761774521566723	1.71708908713297	1.90365409580855	0.761774521566723	0	1.18910726146101	0	0	2.68817996073914	0	1.71708908713297	3.21821777377238	1.48754640286214	2.89762925267355	0.761774521566723	1.18910726146101	0	0.761774521566723	0	0	0	0.761774521566723	1.48754640286214	0	0	0	0.761774521566723	0	1.18910726146101	4.57403256840674	0	2.06082482580529
CNSTM-096-2_GTTAAGCTCACTTATC-1	ndGBM-02	C8	Pericytes	1.52935168771275	0	0	0	0	0.589659449878626	0.958103599045576	0	2.05779397190866	0	0.589659449878626	0	1.43829286972979	0.337676572374969	0	1.8280804879181	1.10142015252654	1.33810403709474	0	2.98967863876154	0	0	3.92807741366989	0	0.958103599045576	4.01146566345431	1.22674821867383	4.37360353127083	2.24447162569071	0.79075528959255	0	1.43829286972979	0	1.52935168771275	0	0.79075528959255	1.61280640421046	0.589659449878626	0.589659449878626	0	0	1.10142015252654	1.52935168771275	3.93595212116601	0	1.89064192760479
CNSTM-096-2_GTTACAGCATTAGGCT-1	ndGBM-02	C2	Glioma	0	0	0	0	0	0	0	0	0	0	0	0	0	0	0	0	0	0.718583278077721	0	0	0	0	1.13238531239755	0	0	0	0.718583278077721	0.718583278077721	0.718583278077721	0	0	0	0	0	0	0	0	0	0	0	0.718583278077721	0	0	1.64983079281603	0	0
CNSTM-096-2_GTTCATTAGGGTCGAT-1	ndGBM-02	C8	Pericytes	1.4660807111218	0	0	0	0	0	0.980620967409757	0	0	0	0.980620967409757	0.980620967409757	0	1.4660807111218	0	2.66227780477887	1.4660807111218	0	0	2.23329465736495	0.980620967409757	0	4.23859732092384	0	2.03659212678664	4.2855540834763	1.4660807111218	2.87136521484042	2.03659212678664	0	0	0	1.4660807111218	0.980620967409757	0	0	1.4660807111218	1.4660807111218	0.980620967409757	0	0	1.4660807111218	0.980620967409757	4.3304044484515	0	1.4660807111218
CNSTM-096-2_GTTCATTGTTGACGTT-1	ndGBM-02	C8	Pericytes	1.24397581481487	0	0.401374043345809	0.401374043345809	0	0	1.09041335355623	0	1.86138430218639	0	0	0.687004289946194	1.24397581481487	0	0	3.57153957390435	2.29150057514016	0.687004289946194	0.687004289946194	1.59959109262016	0	0	3.46929780534111	0	2.24027246096014	2.51439640291258	3.2652887983891	4.23634861952973	0.401374043345809	1.09041335355623	0	0.687004289946194	0.687004289946194	1.24397581481487	0	0.401374043345809	0.908914721909257	0.401374043345809	0	0	0.401374043345809	1.09041335355623	0.687004289946194	4.71517379751639	0	1.86138430218639
CNSTM-096-2_TAAACCGAGACCTAGG-1	ndGBM-02	C3	TCells	0	0	0	0	0	0	0	0	0	0	0	0	0	0	0	0	0	0	0	0	0	0	0	0	0	0	0	1.30356564592226	0	0	0	0	0	0	0	0	0	0	0	0	0	0	0	0	0	0
CNSTM-096-2_TAAGAGACAATGTAAG-1	ndGBM-02	C5	Oligo	0	0	0	0.88166925972469	0	0	0	0	0	0	1.78376866048286	0	0	0	0.535009077966903	0	0	0	0	0	0.88166925972469	1.34282693561731	0	0	0	0	0	0.535009077966903	0	0	0	0.535009077966903	0	0	0.535009077966903	0	0	0.535009077966903	0	0.88166925972469	0	0	0	0	0	0
CNSTM-096-2_TAAGTGCTCGCATGGC-1	ndGBM-02	C8	Pericytes	1.12618725041084	0.41934763328274	0.231496171792521	0.83396183206015	0.713899359187924	0	2.14640491743202	0	1.35204693400533	0	0.713899359187924	0.41934763328274	0.231496171792521	0.231496171792521	0	2.58345186055761	1.82611097898999	1.03793882481495	0.231496171792521	2.7793223173665	0	0	3.44924716506007	0	2.08356820672922	3.78963901346452	1.82611097898999	4.3241136803828	1.12618725041084	1.53617515575047	0.231496171792521	1.20727549759029	1.35204693400533	1.35204693400533	0	0.941142163864968	1.12618725041084	0.577429606097298	0.83396183206015	0.231496171792521	0.41934763328274	0.713899359187924	0.713899359187924	3.60240547798738	0	2.01651672173313
CNSTM-096-2_TACAGTGTCACCCTCA-1	ndGBM-02	C8	Pericytes	1.32882965543042	0.870586181307676	0.870586181307676	0	0	0	0	0	0.870586181307676	0	0	0	0.870586181307676	0	0	3.01731498061465	2.23322028348256	1.64189179728152	0	2.3719407104721	0	0	2.70022662741253	0	0	3.65025248386078	1.32882965543042	2.60230396928041	1.32882965543042	1.32882965543042	0	2.07210873865565	0.870586181307676	1.64189179728152	0	0.870586181307676	1.32882965543042	1.32882965543042	0.870586181307676	0.870586181307676	0	0	1.32882965543042	4.51349534506592	0	2.07210873865565
CNSTM-096-2_TACTCATCATCGATTG-1	ndGBM-02	C11	BCells	0	0	0	0	0	0	0	0	0	0	0	0	0	0	0	2.1799895936734	1.59393985573419	0	0	0	0	0	0	0	0	0	0	0	0	0	0	0	0	0	0	0	0	0	0	0	0	0	0	0	0	0
CNSTM-096-2_TACTCATCATGGAATA-1	ndGBM-02	C8	Pericytes	0.738662995369728	0.738662995369728	0	0	0	0	2.56683114167892	0	1.68130087784479	0	0	0	1.1588510236475	0	0	2.79140382539084	2.02271385890001	1.1588510236475	0	3.12950685916701	0	0	3.08051299073529	0	0	4.72295127829128	0	3.52028485047167	1.45381405940304	1.86650750135071	0	0.738662995369728	0	1.86650750135071	0	0.738662995369728	0.738662995369728	0	0.738662995369728	0	0	1.45381405940304	1.86650750135071	4.81568336885735	0	1.68130087784479
CNSTM-096-2_TACTTACGTAGCGTAG-1	ndGBM-02	C8	Pericytes	0.81385798609388	0	0.487535646023029	1.05948874763857	0	0.487535646023029	2.21570622110491	0	2.34415674362207	0	0	0	0.487535646023029	0.487535646023029	0	3.4978166116028	1.68604518217733	0.487535646023029	0	1.56230257330999	0	0	2.6075645505937	0	1.89532143456047	4.30247780477132	2.14471215529002	3.98484734792079	1.2565256720442	0.81385798609388	0	1.4210563115838	0.487535646023029	0.487535646023029	0	0	0.81385798609388	0.81385798609388	0	0	0.487535646023029	1.68604518217733	1.05948874763857	5.09051018364094	0	1.98554089829613
CNSTM-096-2_TAGACCAAGTACGCCC-1	ndGBM-02	C10	Endo	0	0	0	0	1.40580717534347	0	0	0	0	0	0	0	0	0	0	0	0	0	1.40580717534347	1.40580717534347	0	0	0	0	0	0	0	2.79692082289931	0	0	0	0	0	0	0	0	0	0	0	0	0	0	0	0	1.40580717534347	0
CNSTM-096-2_TAGGCATAGGATGGAA-1	ndGBM-02	C10	Endo	0	0	0	0	1.36710558046902	0	0	0	0	0	0	0	0	0	0	0	0	0	0	3.50145719151137	0	0	0	1.36710558046902	1.36710558046902	0	0	0	0	0	0	0	0	0	0	0	0	0	0	0	0	0	0	3.98213805405628	0	0
CNSTM-096-2_TAGTGGTGTCATTAGC-1	ndGBM-02	C8	Pericytes	1.98143262601279	0	0	0	0	0.811208094340772	1.25312022618914	0	2.77305759679317	0	0.811208094340772	0	0	0	0	3.25857743210902	0.811208094340772	0.811208094340772	0.811208094340772	1.25312022618914	0	0.811208094340772	0.811208094340772	0.811208094340772	0.811208094340772	3.30553529735874	0.811208094340772	3.20930541183212	0	0.811208094340772	0.811208094340772	0	0	0	0	1.25312022618914	1.98143262601279	0	0	0	0	2.39834994226151	1.98143262601279	5.56979646573858	0	0
CNSTM-096-2_TAGTGGTGTTTGTTGG-1	ndGBM-02	C8	Pericytes	2.01855170845776	0	0.658808228578829	0.658808228578829	1.05255988776272	0	2.01855170845776	0	2.01855170845776	0	0.658808228578829	0.658808228578829	1.33433337887124	0	0	2.70720438782725	2.97806499997716	1.55391495099894	0.658808228578829	3.42879997031002	0.658808228578829	0	4.24855385385539	0.658808228578829	1.33433337887124	4.82099421363369	3.48751536899033	4.19379994841196	0.658808228578829	0.658808228578829	0	0	0.658808228578829	1.55391495099894	0	0	2.13533771034448	0.658808228578829	0.658808228578829	0.658808228578829	0	1.55391495099894	2.01855170845776	6.03728499457969	0	2.01855170845776
CNSTM-096-2_TAGTGGTTCCCGACTT-1	ndGBM-02	C8	Pericytes	0.89871806611695	0	0	0	0.89871806611695	0	0.89871806611695	0	1.36427985160532	0	0	0.89871806611695	0	0	0	2.5377850063606	1.36427985160532	1.68070802203848	0	2.41548195106685	0	0	2.11411592795582	0	1.36427985160532	3.35594159921375	2.11411592795582	2.64674688509643	1.36427985160532	0.89871806611695	0	0.89871806611695	0.89871806611695	0	0	0	1.36427985160532	0.89871806611695	0	0	0	0	0	4.63425941965834	0	1.36427985160532
CNSTM-096-2_TCAATCTTCCAATGGT-1	ndGBM-02	C10	Endo	0	0	0	0	0	0	0	0	1.5087612460887	0	0	0	0	1.5087612460887	0	0	0	0	0	2.44784323241111	0	0	0	3.58937033022457	0	0	0	2.71366819340643	0	0	0	0	0	0	0	0	0	0	0	0	0	0	0	0	0	1.5087612460887
CNSTM-096-2_TCACAAGGTGGTAACG-1	ndGBM-02	C8	Pericytes	0.51771940613661	0	0	0	0	0	0.857131634499051	0	0.51771940613661	0	0	0	0	0	0	2.47242372613405	1.11007566436758	0.51771940613661	0	1.96062478269887	0	0	3.57200838804128	0	2.13536761140084	3.57200838804128	1.86028502985434	4.14936972255187	1.11007566436758	0.51771940613661	0	0	0.51771940613661	0.857131634499051	0	0	1.31178199805815	0.51771940613661	0.51771940613661	0	0	2.28406953127493	0.857131634499051	5.42722699828869	0	1.31178199805815
CNSTM-096-2_TCACGAACAGCTGTGC-1	ndGBM-02	C8	Pericytes	1.05903739714841	1.05903739714841	0	0	2.14410219465078	0	0	0	0	0	1.89473439534866	0	1.05903739714841	0	0	1.89473439534866	0	1.05903739714841	0	2.77687646529514	1.05903739714841	0	2.50972635860493	1.05903739714841	1.89473439534866	3.87307108266849	1.56175657009989	3.49714663756681	0	0	1.05903739714841	0	1.05903739714841	1.05903739714841	0	0	0	1.05903739714841	1.05903739714841	0	0	0	1.05903739714841	2.88772075121448	0	2.14410219465078
CNSTM-096-2_TCACGAAGTATCACCA-1	ndGBM-02	C8	Pericytes	0	0	1.13667916859194	0	0	0	0	0	1.13667916859194	0	0	0	0	0	0	3.71872074586031	2.7609471472243	0	0	1.65494731656307	0	0	2.44945308246322	0	2.7609471472243	3.81649057870658	3.42196782901936	3.48878178667972	2.44945308246322	0	0	0	0	0	0	1.65494731656307	1.9945923276947	0	1.13667916859194	0	0	0	0	4.06290303638728	0	2.44945308246322
CNSTM-096-2_TCACGAAGTGTTGAGG-1	ndGBM-02	C8	Pericytes	1.35215314556547	0	0.88907164629886	0.88907164629886	0	0	2.09977713886319	0	1.35215314556547	0	0.88907164629886	0	0	0	0	2.52276107017255	2.7297269134828	1.35215314556547	0	1.35215314556547	0	0.88907164629886	2.8190887914735	0	0.88907164629886	3.43689493462897	3.23312544143225	3.81592988559112	0	1.35215314556547	0	0.88907164629886	1.35215314556547	1.6674445439142	0	0.88907164629886	1.35215314556547	0	0	0	0	0	0	5.4577021089093	0.88907164629886	0.88907164629886
CNSTM-096-2_TCACGAAGTTTGTGTG-1	ndGBM-02	C8	Pericytes	1.19672323841812	0	0.869431088049674	0.379703508812215	0.654251557732918	0.654251557732918	0	0	1.19672323841812	0	0	0.654251557732918	1.04640784134974	0.654251557732918	0	2.49191754765324	1.19672323841812	0	0.379703508812215	0	0.379703508812215	0	2.84286010362933	0	1.44290096726236	2.37013841660531	0.869431088049674	2.9450805032942	0.654251557732918	0	0.379703508812215	0.654251557732918	0	0.654251557732918	0	0	1.04640784134974	0.869431088049674	0	0	0.379703508812215	0.869431088049674	0.379703508812215	4.57538115218341	0	1.54645738630268
CNSTM-096-2_TCAGATGTCTGCCAGG-1	ndGBM-02	C8	Pericytes	2.08127390641689	0	0.460304260644158	0	0	0	0.774317894590827	0	2.85460460681139	0	0.460304260644158	0.774317894590827	0.460304260644158	0.460304260644158	0.460304260644158	1.62764951155282	0.460304260644158	1.50570633115814	0	4.43089960751879	0	0	3.34899607500484	0	1.50570633115814	5.23985361276374	0.774317894590827	3.72169426168091	1.36680062397393	1.0129338734669	0	0	0.774317894590827	1.62764951155282	0	0.460304260644158	1.20543896462199	0.460304260644158	0	0.460304260644158	0	1.50570633115814	0.774317894590827	6.05162581813331	0	2.33726633322921
CNSTM-096-2_TCAGCAATCCAAGTAC-1	ndGBM-02	C8	Pericytes	0.363627868370196	0	0	0.62971608733725	0	0	0.363627868370196	0	0.62971608733725	0	0	0	0.62971608733725	0.62971608733725	0.363627868370196	2.94339055286437	1.40358686060382	1.2895721863669	0.839675901027929	2.23347474886046	0.62971608733725	0.363627868370196	3.54868266081311	0	0.363627868370196	4.36464348959341	2.92001424327235	3.44231297864994	1.40358686060382	1.2895721863669	0.363627868370196	0.363627868370196	0.363627868370196	0.839675901027929	0	0.839675901027929	0	0	0	0	0.363627868370196	0.839675901027929	0.363627868370196	4.69427095288967	0	0.62971608733725
CNSTM-096-2_TCAGCTCGTCCTCCAT-1	ndGBM-02	C8	Pericytes	1.47122793521492	0	0	0	1.47122793521492	0	2.04240897287883	0	0	0	0	0	0	0	0	0	0	0	0	2.40367282338275	0	0	0	0	2.04240897287883	0	0	2.40367282338275	0	0	1.47122793521492	0	1.47122793521492	0	0	0	0	0	0	0	0	0	2.04240897287883	2.40367282338275	0	0
CNSTM-096-2_TCAGGTAAGGCACATG-1	ndGBM-02	C8	Pericytes	1.11464333868948	0	0	0	0	0.520475059877644	0	0	1.62864456222586	0	0	1.11464333868948	0.520475059877644	0.520475059877644	0	2.93138037435505	2.63717779040325	0.861054434799648	0	1.62864456222586	0.520475059877644	0	2.29018348435076	0	2.14137071657087	1.11464333868948	2.96714380953189	4.03085401041777	0.861054434799648	1.11464333868948	0	0	0	0	0	0.520475059877644	1.62864456222586	0.520475059877644	0.520475059877644	0	0	0.861054434799648	1.11464333868948	3.72054252867073	0	1.86603406977849
CNSTM-096-2_TCAGGTATCAGATAAG-1	ndGBM-02	C8	Pericytes	1.51838578039987	0	0	0	0	0	1.51838578039987	0	2.01963306747412	0	0	0	0.783117457722783	0	0	3.08167882738903	2.23194636831303	0.783117457722783	0	2.29375889983135	0	0	3.08167882738903	0	1.37894462060682	4.425872512039	2.35197205005588	4.28078279313662	1.21685952735015	1.21685952735015	0	0.783117457722783	1.02332295265644	0.783117457722783	0	0.783117457722783	2.01963306747412	0.466335511309702	0	0	0	1.37894462060682	0.783117457722783	4.16779897710883	0	1.21685952735015
CNSTM-096-2_TCGCGAGGTCCTAGCG-1	ndGBM-02	C8	Pericytes	1.28340925549426	0	0	0	0	0	0.834846921364577	0	1.28340925549426	0	0	0	0.834846921364577	0	0	2.64223887562655	2.81262251160842	0.834846921364577	0	2.64223887562655	0	0	2.17778887115003	0	2.17778887115003	3.14311041618712	1.28340925549426	3.84280462306959	1.28340925549426	1.59196286381419	0	0	1.59196286381419	0	0	0	0.834846921364577	0	0.834846921364577	0	0	0	0	3.99788710309913	0	1.59196286381419
CNSTM-096-2_TCGGTAAAGAAACCTA-1	ndGBM-02	C8	Pericytes	1.77909479909934	0	0	0	1.77909479909934	0	0.971345819054626	0	0	0	0	0	1.77909479909934	0	0	3.61396556105095	2.94740654518138	2.02366296411885	0	3.17726012520878	0	0	3.9802031151094	0	2.85733020717875	4.01040849697511	1.45465231890093	4.61641986799826	2.94740654518138	1.45465231890093	0	2.02366296411885	1.45465231890093	0	0	0	2.02366296411885	2.02366296411885	0	0	0	0.971345819054626	1.45465231890093	2.85733020717875	0	2.85733020717875
CNSTM-096-2_TCTATTGCATAAAGGT-1	ndGBM-02	C8	Pericytes	1.50702681065614	0.384199882282932	0.210438757026331	0.384199882282932	0.384199882282932	0.384199882282932	0	0	1.95864388052705	0	0.384199882282932	0.384199882282932	0.775232716324986	0.210438757026331	0	3.05130291599046	1.9250492938555	0.53219078902382	0	0.661077323350187	0.877681612898043	0.210438757026331	3.16628855567014	0	1.65172130492293	3.58720434858222	1.99114645720984	3.97903022410004	0.384199882282932	0.53219078902382	0.210438757026331	0.210438757026331	0.210438757026331	0.53219078902382	0	0.53219078902382	1.50702681065614	0.384199882282932	0	0	0.210438757026331	0.970603237129664	0.775232716324986	5.39147413658221	0	1.9250492938555
CNSTM-096-2_TCTCTAATCCGTCATC-1	ndGBM-02	C8	Pericytes	1.63222164817016	0	0	0	0.863624753674632	0	1.63222164817016	0	0	0	0	0	0	0.863624753674632	0	0	0	0	0	2.48273236272669	0	0	1.63222164817016	0	2.48273236272669	0.863624753674632	0	3.4827794757831	0	1.32001678869968	0	0	0	1.32001678869968	0	0.863624753674632	0	0	0.863624753674632	0	0	0	1.63222164817016	1.32001678869968	0	0
CNSTM-096-2_TCTGGAAAGATCTGCT-1	ndGBM-02	C10	Endo	0	0.937188849511772	0	0	0.937188849511772	0	0	0	0	0	0	1.97563261671343	0	0	0	0	0	0	0	2.59692199152242	0	0	0	2.33377074462883	0	0	0	1.7331385322755	0	0	0	0	0	0	0	0	0	0	0	0	0	0	0	4.81762325682957	0	0
CNSTM-096-2_TGAAAGACACGACGAA-1	ndGBM-02	C8	Pericytes	0	0	0	0	0	0	0	0	0	0	0	0	0	0	0	1.85078388857223	0	0	0	0	0	0	2.46211673236237	0	2.20245645609555	3.50221371104334	0	1.30356564592226	0	1.30356564592226	0	1.30356564592226	1.30356564592226	0	0	0	0	1.30356564592226	0	0	0	0	0	2.83875212961594	0	0
CNSTM-096-2_TGAAAGAGTCTGGTCG-1	ndGBM-02	C10	Endo	0	0	0	0	0	0	0	0	0	0	0	0	0	0	0	0	0	0	0	0	0	0	0	2.99992195783914	0	0	1.57210853934006	2.52175127941986	0	0	0	0	0	0	0	0	0	0	0	0	0	0	0	3.5653307832796	0	0
CNSTM-096-2_TGACTTTAGATGAGAG-1	ndGBM-02	C8	Pericytes	0.598324227442353	0	0.598324227442353	0	0	0	1.24046008375858	0	0.970072531915518	0	0	0	0	0	0	2.5230811917127	1.62832629912493	0	0	0.970072531915518	0.598324227442353	0	2.9876276051143	0	1.90709140043302	2.30355930909327	1.90709140043302	3.65524829950352	0.970072531915518	0	0	0.598324227442353	0.598324227442353	0.970072531915518	0	0.598324227442353	2.12484635182791	0.598324227442353	0.598324227442353	0	0	1.45308150913343	0	4.54726286372496	0	1.77739130718304
CNSTM-096-2_TGAGGGAGTACTCAAC-1	ndGBM-02	C8	Pericytes	1.17515315127747	1.17515315127747	0	0	1.17515315127747	0	0	0	0	0	0	0	0	0	0	0	0	0	0	2.29803029866721	0	0	1.70060822846777	0	2.81363903186273	0	0	4.68633227518604	0	1.17515315127747	0	0	0	0	0	1.17515315127747	0	0	0	0	0	0	1.70060822846777	3.32732357815914	0	1.17515315127747
CNSTM-096-2_TGAGGGAGTCACCTAA-1	ndGBM-02	C10	Endo	0	0	0	0	1.16321956431772	0	0	0	0	0	0	0	0	0	0	0	0	0	0	0	0	0	0	0	1.68648043988057	0	0	3.5264575884357	0	0	0	0	0	0	0	0	0	1.16321956431772	0	0	1.16321956431772	0	0	1.68648043988057	1.68648043988057	0
CNSTM-096-2_TGCACCTAGTTTAGGA-1	ndGBM-02	C8	Pericytes	0	0	0	1.42685041334806	0	0	0	0	0	0	0	0	0	0	0	1.42685041334806	0	0	0	4.34346002853361	0	0	2.35105865117698	0	0	0	0	3.94446966365745	1.42685041334806	1.42685041334806	0	0	2.35105865117698	0	0	0	0	0	0	0	0	0	1.42685041334806	2.99539983463658	0	2.35105865117698
CNSTM-096-2_TGCCCATTCGTTACAG-1	ndGBM-02	C8	Pericytes	0	0	0	0.539473122447062	0	0.539473122447062	0.539473122447062	0	2.46185504317603	0	0.539473122447062	0	1.14591211250971	0.539473122447062	0	3.17317926872446	1.66593503469668	0.887976006706294	0	2.77366080181929	0	0	1.79271248559676	0	0.539473122447062	3.17317926872446	1.35077388745038	4.11199863933688	1.14591211250971	0.887976006706294	0	1.14591211250971	0	1.35077388745038	0	0	0.887976006706294	0	0	0	0.539473122447062	1.52071923319128	0	4.5198092041999	0	1.66593503469668
CNSTM-096-2_TGCCCTACAATCAGAA-1	ndGBM-02	C10	Endo	1.47850581878633	0	0	0	0	0	0	0	0	0	0	0	0	0	0	0	0	0	0	0	0	0	0	0	1.47850581878633	0	0	2.41226070108317	0	0	0	0	0	0	0	0	0	0	0	0	0	0	0	1.47850581878633	1.47850581878633	0
CNSTM-096-2_TGCTACCGTATATCCG-1	ndGBM-02	C8	Pericytes	1.36666997626605	0.548449054209398	0	0.900622154269734	0	0	0.900622154269734	0	0	0	0	0	0.548449054209398	0	0	2.99546923487117	2.54074104964204	1.53747662519638	0	1.16055392825996	1.16055392825996	0	2.02486685353118	0	0	4.71891103482028	3.73556615794367	2.48144264027437	0.900622154269734	0.548449054209398	0	0.900622154269734	0	0	0	0	0	0	0	0	0	2.35112474570127	0.900622154269734	4.5791837794723	0	1.53747662519638
CNSTM-096-2_TGCTACCTCAACACTG-1	ndGBM-02	C8	Pericytes	0.98717535049403	0	0	0	0	0	0	0	2.04570035869284	0	1.8002120144355	0	1.26001237266391	0.610755137362803	0	1.47414194870449	0	0.610755137362803	0.610755137362803	4.84633639177476	0	0	3.20156719751864	0	0	3.85651438891428	1.47414194870449	2.6720186055699	1.26001237266391	0.98717535049403	0	1.93047041241648	0.610755137362803	1.93047041241648	0	1.47414194870449	0.610755137362803	0.610755137362803	0	0	0	0.610755137362803	1.26001237266391	2.48020244636343	0	2.1490136992865
CNSTM-096-2_TGGCCAGAGTCCTCCT-1	ndGBM-02	C1	Myeloid	0	0	0	0	0	0	0	0	0	0	0	0	0	0	0	0	0	0	1.30307736279335	0	0.850280369050613	1.30307736279335	0	0	0	0	0	0	0	0	0	0	0	0	0	0	0	0	0	0	0	0	0	0	0	0
CNSTM-096-2_TGGCTGGGTATTCGTG-1	ndGBM-02	C1	Myeloid	0	0	0	0	0	0	0	0	0	0	0	0	0	0	0	0	0	0	0	0	1.56954282318633	1.06547789229375	0	0	0	0	0	0	0	0	0	0	0	0	0	0	0	0	0	0	0	0	1.56954282318633	0	0	0
CNSTM-096-2_TGGGAAGTCTACTCAT-1	ndGBM-02	C8	Pericytes	0.688825373579713	0.688825373579713	0	0	0	0	1.37980462615286	0	0	0	1.09284571870148	0	0	0	0	1.09284571870148	0	0	0	2.82506260477655	0.688825373579713	0	2.18952840400289	0	2.29479234168475	2.4769690140238	2.69996765988857	4.75358591792897	1.09284571870148	1.37980462615286	1.09284571870148	1.37980462615286	1.09284571870148	1.09284571870148	0	0	0	0.688825373579713	0	0	0	0	1.37980462615286	4.55577643928299	0	2.07186607770142
CNSTM-096-2_TGTCCCACACCTTGTC-1	ndGBM-02	C8	Pericytes	1.85155948772523	0	0	0	0.569343448669111	0	0.929883114973155	0	1.72323770929917	0	1.19432221375635	0.569343448669111	1.19432221375635	0	0	2.24476223450064	2.15999159107069	1.57599123078451	0	2.64196809383048	0	0	2.52625627434142	0	2.24476223450064	4.22691213263845	1.57599123078451	3.89848594925338	1.57599123078451	0.929883114973155	0	0.569343448669111	0.569343448669111	0.569343448669111	0	0	1.85155948772523	0.569343448669111	0	0	0.929883114973155	1.85155948772523	0	5.05447745483243	0	2.46295842685745
CNSTM-096-2_TGTGGTAGTCTGGAGA-1	ndGBM-02	C1	Myeloid	0.888144379438122	0	0	0	0	0	0	0	0	0	0	0	0	0	0	0	0	0	0	0	0	0	0	0	0	0	0	0	0	0	0	0	0	0	0	0	0.888144379438122	0	0	0	0	0	0	1.35098587078419	0	0
CNSTM-096-2_TGTGTTTCACAAGACG-1	ndGBM-02	C8	Pericytes	2.15296497685855	0	0	0	0	0	0	0	0	0	0.925079998941952	0	1.3972689272752	0	0	3.03432347119381	3.17098936182691	1.3972689272752	0	2.95828168230784	0	0	3.2329018089925	0	0	4.30486694367119	1.3972689272752	3.44812550551364	0.925079998941952	1.3972689272752	0	0	1.3972689272752	0.925079998941952	0	0	0.925079998941952	1.3972689272752	0	0	0	0.925079998941952	0.925079998941952	4.83477077567304	0	2.15296497685855
CNSTM-096-2_TGTGTTTGTTGCTCCT-1	ndGBM-02	C8	Pericytes	3.22533033471061	0	0.92032968000578	0	0	0	1.39134050249977	0	1.95167509360528	0	0	0.92032968000578	0	0	0	3.61745936092681	3.53288599213482	1.39134050249977	1.95167509360528	3.09746040728121	0	0	3.02682054921657	1.39134050249977	1.71025171359447	5.12766589622593	2.1460001631422	3.28361441659738	1.39134050249977	0.92032968000578	0	0.92032968000578	0.92032968000578	0.92032968000578	0	1.71025171359447	1.95167509360528	1.39134050249977	1.39134050249977	0	0	2.30863741420457	1.39134050249977	3.61745936092681	0	2.44848680265199
CNSTM-096-2_TTAGGACCAAACTGTC-1	ndGBM-02	C11	BCells	0	0	0	1.81530910310518	0	0	0	0	0	0	0	0	0	0	0	0	0	0	0	0	0	0	0	0	0	0	0	0.41495161501325	0	0	0	0	0	0	0	0	0	0.41495161501325	0	0	0	0	0	0.933302176842368	0	0
CNSTM-096-2_TTAGTTCAGGATGGAA-1	ndGBM-02	C10	Endo	1.22446480818745	0	0	0.673422866634036	0.892574435881903	0	0.392358887375663	0	1.57768952409943	0	0.392358887375663	0.392358887375663	0.673422866634036	0	0	2.48912985007009	0.673422866634036	0.392358887375663	0	1.4732246556892	0	0	2.76597546957114	0.392358887375663	1.83819103098749	2.56585075431818	1.07222579043014	4.31738432686012	0.392358887375663	0.673422866634036	0	0.892574435881903	0.673422866634036	0.673422866634036	0	0	0.392358887375663	0.673422866634036	0.673422866634036	0.392358887375663	0.392358887375663	0.892574435881903	0.892574435881903	4.75628092166914	0	1.22446480818745
CNSTM-096-2_TTCGGTCAGGACAGCT-1	ndGBM-02	C10	Endo	0.589975760752112	0	0.237426315584776	0.237426315584776	1.22724999591936	0	0.429157627755642	0	0.589975760752112	0	0.237426315584776	0	0.589975760752112	0.429157627755642	0.237426315584776	2.28680032389985	1.05635556405333	0	0	1.55851126243663	0.429157627755642	0	2.04116046625127	0	0.850111533013401	2.75614081637554	1.30286265002486	4.53459382172461	0.237426315584776	0.237426315584776	0	0.237426315584776	0.237426315584776	0.429157627755642	0	0.237426315584776	0	0.429157627755642	0	0	0.237426315584776	0.237426315584776	1.1454489596458	3.38120028803661	0	1.50046205090217
CNSTM-096-2_TTCTCAATCCGTTGCT-1	ndGBM-02	C8	Pericytes	1.14496674638706	0	0	0.998375472134971	0	0	1.27279084584316	0	1.94570201467321	0	0	0.618927141429607	0.998375472134971	0.826541989882502	0	2.87414229847533	1.74276897649769	0.618927141429607	0	0.826541989882502	0	0.356602101832535	3.12903146346423	0	1.58025754665305	1.74276897649769	2.42331639450969	4.03778758608074	0.826541989882502	0.826541989882502	0	0.356602101832535	0	0.356602101832535	0	0.356602101832535	1.48788906497809	0.618927141429607	0	0	0.356602101832535	0.998375472134971	0.618927141429607	5.27568409035685	0	1.38611224590473
CNSTM-096-2_TTGAACGAGTACATGA-1	ndGBM-02	C8	Pericytes	2.57737118444043	0	0	0	2.11595360500094	0	0	0	0	0	0	0	1.76900185998295	1.23328832715988	0	3.01847104718065	3.13080862876185	2.37304287654037	0	2.57737118444043	1.23328832715988	0	3.62400681408208	0	2.37304287654037	4.04212905394367	0	3.9049976555972	1.76900185998295	0	0	2.11595360500094	0	1.23328832715988	0	1.23328832715988	1.76900185998295	0	0	0	0	1.76900185998295	2.57737118444043	3.74602671894176	0	2.89189766141216
CNSTM-096-2_TTGACTTTCCAAAGTC-1	ndGBM-02	C8	Pericytes	0	1.26943847996508	0	0	0	0	0	0	0	0	1.26943847996508	0	0	0	0	1.26943847996508	0	0	0	4.21257482338234	0	0	1.26943847996508	0	1.26943847996508	0	0	4.32024105901678	0	0	0	0	0	0	0	0	0	0	0	0	0	0	0	2.16062524056562	0	2.79441881498479
CNSTM-096-2_TTGCCGTCAAGCTGTT-1	ndGBM-02	C8	Pericytes	0.931278573674416	0.570344262026859	0	0.570344262026859	0	0.931278573674416	0.570344262026859	0	0.931278573674416	0	0	0	1.40499432524484	0	0	2.06937644951325	1.40499432524484	0.931278573674416	0	1.72513084010469	0	0	2.24682234522353	0	1.57781917050495	0.931278573674416	2.6973104870576	3.08005730938496	1.57781917050495	0.570344262026859	0	0	0	0.931278573674416	0	0	1.40499432524484	0	0	0	0.570344262026859	0	0	5.17220811006692	0	1.40499432524484
CNSTM-096-2_TTGTAGGCAGCTCGCA-1	ndGBM-02	C8	Pericytes	1.72905966315495	0	0.572424104101074	0	0	0	1.19926458103308	0	1.19926458103308	0	0	0	0.572424104101074	0	0	3.04863428562203	1.58161308189051	0.572424104101074	0	2.32929562660649	0	0	3.41303474776127	0	1.85753332097362	4.06335849552833	1.40860239086312	3.36079591400818	1.97136480093404	0.572424104101074	0	0.934176789969298	1.40860239086312	0.572424104101074	0	0.572424104101074	1.58161308189051	0.572424104101074	0.572424104101074	0	0	0	0.934176789969298	3.71778399266388	0	1.72905966315495
CNSTM-096-2_TTTACTGCATCACCCT-1	ndGBM-02	C10	Endo	0	0	0	0	1.62990812602853	0	0	0	0	0	0	3.73848020082405	0	0	0	0	0	0	0	0	1.62990812602853	0	0	1.62990812602853	0	0	0	4.19952245964694	0	0	0	0	1.62990812602853	1.62990812602853	0	0	0	0	0	0	0	0	0	2.58853197190605	0	0
CNSTM-096-4_AACTCCCTCATATCGG-1	ndGBM-02	C8	Pericytes	0.616308831283366	0	0	0	0	0	0	0	1.66020618831462	0	0	0	0.616308831283366	0	0	1.48349282330361	0	0	0	3.53313411562775	0	0	1.94083350044844	0	0.994790642371348	0	0	1.81033167280907	0.616308831283366	1.94083350044844	0	1.26870302487941	0	0	0	0.994790642371348	0	0	0	0	0	0	0.616308831283366	0	0	1.26870302487941
CNSTM-096-4_ACACCAACACGTCTCT-1	ndGBM-02	C8	Pericytes	0.706561984775351	0	1.1164589997038	0.706561984775351	0	0	0	0	0.706561984775351	0	1.1164589997038	1.1164589997038	1.1164589997038	0	0	2.73294735987836	0	0.706561984775351	0.706561984775351	2.32660365946567	0	0	1.1164589997038	0	3.11649831468451	3.02106843918019	0.706561984775351	3.3930405529527	0	0	0	0	0	0	0	0.706561984775351	0.706561984775351	1.1164589997038	1.1164589997038	0	1.1164589997038	0.706561984775351	0.706561984775351	4.38302362134205	0	0.706561984775351
CNSTM-096-4_ACACCGGTCCTAAGTG-1	ndGBM-02	C8	Pericytes	1.77718716220178	0	0	0.969919979060667	0.969919979060667	0	1.45289327865391	0	0	0	0.969919979060667	0	0.969919979060667	1.45289327865391	0	2.21797086436868	0	0	0	2.52285521107377	0	0	3.81151295564409	0	3.17506049136252	0.969919979060667	1.77718716220178	3.88144560401408	0	0	0	0	0	0	0	2.85516670013246	0.969919979060667	1.45289327865391	1.45289327865391	0	0	1.45289327865391	2.52285521107377	1.45289327865391	0	0
CNSTM-096-4_ACACTGATCCTAGGGC-1	ndGBM-02	C2	Glioma	1.08662426471621	0	0	0	0	0	0	0	0	0	0	0	0	0	1.08662426471621	0	0	0	0	1.08662426471621	0	0	2.54831201588915	0	0	1.59503494118042	1.59503494118042	0	0	1.08662426471621	1.08662426471621	0	0	0	0	0	0	1.08662426471621	0	0	0	0	0	0	0	0
CNSTM-096-4_ACAGCCGCACACAGAG-1	ndGBM-02	C8	Pericytes	0.681721293003299	0	0	0.681721293003299	0	0	0.681721293003299	0	1.85238888161282	0	0	0.397862373756091	0.902563916746456	0.681721293003299	0	1.85238888161282	0	1.23640002269911	0	4.99775524213098	0	0	2.54375238521659	0	0.902563916746456	3.37898824511435	0.397862373756091	3.2360065328142	1.23640002269911	0.681721293003299	0	0.902563916746456	0.397862373756091	0.397862373756091	0	1.36910619732609	0	0.902563916746456	0	0	0	0.397862373756091	0.902563916746456	2.92267807889529	0	0.902563916746456
CNSTM-096-4_ACCAGTAAGGCTACGA-1	ndGBM-02	C8	Pericytes	1.21623261722988	0	0	0.782633824682145	0	0	0	0	1.51769017928984	0	0	0	0	1.74900884812603	0.782633824682145	1.51769017928984	0	0.782633824682145	0	2.35116605746464	0	0	0	0	0	2.0947429660834	1.51769017928984	1.21623261722988	0.782633824682145	0	0	0.782633824682145	0	0.782633824682145	0	0	0	0	0	0	0	0	1.74900884812603	1.9367435885845	0	0.782633824682145
CNSTM-096-4_ACCCACTAGCTTTGGT-1	ndGBM-02	C8	Pericytes	1.61071914259015	0	0.848213192258892	0	0	0	1.30044780662655	0	1.84717530836962	0	1.30044780662655	0	0	0.848213192258892	0	3.64787938106058	1.84717530836962	0.848213192258892	0	3.53767137790085	0	0	3.80822821494962	0.848213192258892	2.56642755433085	4.32791786458225	2.33682134648558	2.98044507736281	1.61071914259015	0.848213192258892	0	0	0.848213192258892	0.848213192258892	0	1.61071914259015	0.848213192258892	0.848213192258892	0	0	0	0.848213192258892	0.848213192258892	3.22041310418709	0	2.75303446153396
CNSTM-096-4_ACCTTTAAGGGAACGG-1	ndGBM-02	C8	Pericytes	0.607997739685259	0	0	1.12877775374271	0	0	0.349511872251605	0	1.42016732342642	0	0	0.18994865943145	0.715856157995264	1.12877775374271	0.18994865943145	1.89432552255118	0.487083525739811	0.18994865943145	0	2.55906193704613	0.18994865943145	0	1.68509028828388	1.19424443862833	2.62179769660748	3.27001330425554	0.607997739685259	2.4921253928142	0.18994865943145	0.813205445533252	0	0.607997739685259	0	0.487083525739811	0	0.349511872251605	0	0.18994865943145	0	0	0	0	0	1.12877775374271	0	0.487083525739811
CNSTM-096-4_ACGAGGAAGAACTGTA-1	ndGBM-02	C8	Pericytes	1.5115094669724	0	0	0	0.633074526522607	0	2.19171275235844	0	0	0	0.633074526522607	0	1.01768579834757	0	0	0.633074526522607	0	0	0	2.52445574971591	0	0	1.68953498122858	0	1.97182091598511	1.2947755714764	1.2947755714764	3.86743952843327	0	0	1.2947755714764	0	0	1.01768579834757	0.633074526522607	1.5115094669724	0	1.01768579834757	0	0	0	0	2.37186061004534	1.8406057202199	0	0
CNSTM-096-4_ACGATACGTCTCTCTG-1	ndGBM-02	C1	Myeloid	0	0	1.17919180683446	0	0	0	0	0	0	0	0	0	0	0	1.17919180683446	0	0	0	0	0	1.17919180683446	0	0	0	0	0	0	0	0	0	0	0	0	0	0	0	0	0	0	0	0	0	0	0	0	0
CNSTM-096-4_ACGGCCAAGTCTCAAC-1	ndGBM-02	C8	Pericytes	1.33182005344227	0.269851664221853	0	0.269851664221853	0	0	0	0	3.00596718440519	0	0	0	0.935642572381811	1.05033930688822	0	2.3899221918722	0.482142344220263	0.806065336161683	0	4.37414374730592	0.482142344220263	0	0	0	2.16839677192011	2.20320929030204	1.15322390504575	3.86650861742922	0	0.269851664221853	0	0.482142344220263	0	0.65716266013699	0	1.15322390504575	1.05033930688822	0.65716266013699	0	0	0.269851664221853	1.15322390504575	1.05033930688822	0.65716266013699	0	0.806065336161683
CNSTM-096-4_ACGGCCACACAGTCGC-1	ndGBM-02	C1	Myeloid	0	0	0	0	0	0	0	0	0	0	0	0	0	0	0.962757763633795	0	0	0	0	0	0.962757763633795	0	0.962757763633795	0	0	0	0	0	0	0	0	0	0	0	0	0	0	0.962757763633795	0	0	0.962757763633795	0	0	0	0	0
CNSTM-096-4_ACGGGTCGTATTAGCC-1	ndGBM-02	C8	Pericytes	0	0	0	0	1.16984141778559	0	0	0	0	0	0.747039006312881	0	0	0.747039006312881	0	2.58159084775145	0	0	0	2.39759229757943	0	0	2.73693766050526	0	0.747039006312881	0.747039006312881	0.747039006312881	3.88694839163847	0	0.747039006312881	0	0	0.747039006312881	0.747039006312881	0	2.29111222190287	0	0	0.747039006312881	0	0.747039006312881	0.747039006312881	2.29111222190287	1.4660807111218	0	0
CNSTM-096-4_ACTTGTTGTGTCGCTG-1	ndGBM-02	C8	Pericytes	1.81034949000615	0.193116667744109	0.193116667744109	0.193116667744109	0	0	0.823361882484142	0	1.84460610143508	0	0	0.494130788229033	0.193116667744109	1.0706306811008	0.193116667744109	2.49132466981698	0.994804067054748	1.0706306811008	0	4.40349713502401	0	0	3.3859232238231	0	2.41815828354207	3.78004207925451	1.84460610143508	3.71475598856252	0.616318631764697	0.494130788229033	0	0.994804067054748	0.494130788229033	1.0706306811008	0	0.912752536843236	0.193116667744109	0.494130788229033	0.354907411275466	0	0	0.994804067054748	0.494130788229033	4.45678296051278	0	2.15973902673789
CNSTM-096-4_AGAATAGAGCCTCGTG-1	ndGBM-02	C8	Pericytes	1.77998223026869	0	0	0	1.24267670812532	0	1.54699070392193	0	0.803094155168501	0	1.24267670812532	0	1.54699070392193	0.803094155168501	0	1.77998223026869	0	0	0	2.83448846630744	1.24267670812532	0	2.4925391031236	0	2.58959526118848	0.803094155168501	1.9688156339019	4.38047564202079	0	0	0	1.24267670812532	0.803094155168501	1.54699070392193	0	1.77998223026869	0	0.803094155168501	1.24267670812532	0	0	1.9688156339019	1.54699070392193	3.379158585804	0	0.803094155168501
CNSTM-096-4_AGAGTGGTCTCAACTT-1	ndGBM-02	C8	Pericytes	0	0	0	0	0	0	1.34982090636045	0	0	0	0	0	0.887219169860531	0	0	1.66489194331097	0.887219169860531	0	0	2.62866829173353	0	0	2.09701581554525	0.887219169860531	2.39776541278728	2.51986661684634	0	3.38667062817651	0	0.887219169860531	0	0.887219169860531	0	1.34982090636045	0	0	0	0	0	0	0	0	0	4.87505556677335	0	2.25865454865766
CNSTM-096-4_AGGCCGTGTTCCAACA-1	ndGBM-02	C8	Pericytes	1.08221847889243	1.08221847889243	0	0	0	0	0	0	2.17530589162857	0	2.17530589162857	0	1.08221847889243	1.58973284135477	0	3.58690074756349	2.37547280874254	2.17530589162857	0	2.54217797504906	0	0	3.19518271261091	0	2.54217797504906	1.08221847889243	2.17530589162857	4.64836983944064	0	1.58973284135477	0	1.58973284135477	1.08221847889243	0	0	0	0	1.58973284135477	0	0	0	0	0	3.63950985381112	0	1.92478260262944
CNSTM-096-4_AGTGAGGTCGGAGCAA-1	ndGBM-02	C8	Pericytes	1.07587367134748	0	0	0	0	0	1.07587367134748	0	0	0	0	0.676141873946016	1.07587367134748	1.58208886130812	0	3.18596604767411	1.91657867213225	1.07587367134748	0	3.36805523515562	0	0	3.2251331419322	0	2.60724228105194	3.43252112980836	1.07587367134748	3.55018310960078	1.07587367134748	0	0	1.36067671457535	1.58208886130812	0.676141873946016	0	0	1.07587367134748	0.676141873946016	0.676141873946016	0	0	0.676141873946016	0	3.18596604767411	0	1.91657867213225
CNSTM-096-4_ATAAGAGCAGCCTATA-1	ndGBM-02	C8	Pericytes	0	0	0	0	0	0	1.76497781255176	0	1.22985145718598	0	0	0	0	0.793155709219576	0	0.793155709219576	0	0.793155709219576	0	4.37793633939139	0	0	2.24839548332066	0	1.53279054758662	2.24839548332066	1.22985145718598	1.53279054758662	1.22985145718598	0	0	0.793155709219576	0	0.793155709219576	0	0.793155709219576	0	0	0	0	0	0	0	1.22985145718598	0	1.53279054758662
CNSTM-096-4_ATCTGCCCAGATGGGT-1	ndGBM-02	C8	Pericytes	0.18389505775406	0	0	0.793597818653582	0.18389505775406	0	0.591977177924526	0	2.08767493677079	0	0	0	0.880965192598177	0.793597818653582	0	0	0.18389505775406	0.697860275147116	0	4.14601982623523	0.18389505775406	0	3.42353874634131	0	1.79960233123639	3.00466824408311	0.591977177924526	3.50562796494574	0.697860275147116	0.961309029508619	0	1.10489149139588	0.339168152906442	0.793597818653582	0	0.793597818653582	0.18389505775406	0.18389505775406	0	0	0.18389505775406	0.473540531042983	0.961309029508619	2.20558811623627	0	1.34193895034882
CNSTM-096-4_ATTTCTGGTTATCGGT-1	ndGBM-02	C2	Glioma	0	0	0.783085195984173	0	0	0	0	0	0	0	0	0	0.783085195984173	0	0	0	0	0	0	0.783085195984173	0	0	1.21681771081441	0	0	0	0	0	0	0	0	0	0	0	0	0	0	0	0	0	0	0	0	0	0	0
CNSTM-096-4_CAACCAACAGCGAACA-1	ndGBM-02	C1	Myeloid	0	0	0	0	0	0	0	0	0	0	0	0	0.890339429706402	0	0	0	0	0.890339429706402	0	0.890339429706402	0	0	1.66919044411985	0	0	0	0	0.890339429706402	0	0	0	0	0	0	0	0	0	0.890339429706402	0	0	0	0	0	0	0	0
CNSTM-096-4_CACAAACGTCTCTTTA-1	ndGBM-02	C8	Pericytes	0.651162003686864	0.651162003686864	0	0	0	0	0	0	3.09596955567565	0	0	0	0.651162003686864	0	0	2.80952653108572	0	1.042230976279	0	4.65117344818499	0	0	2.32019707576847	0	0.651162003686864	1.32263650934791	0.651162003686864	3.00929625311391	0.651162003686864	1.32263650934791	0	1.32263650934791	1.32263650934791	0	0	0	0	0	0	0	0	0	0	1.87281826504998	0	1.042230976279
CNSTM-096-4_CACCTTGTCCATGAAC-1	ndGBM-02	C8	Pericytes	3.11843660041797	1.08675444221733	0	1.08675444221733	0	0	2.18138266187056	0	0	0	1.08675444221733	0	0	0	0	1.08675444221733	0	0	0	3.41672776300893	0	0	3.53802229687579	0	1.93063835903269	1.08675444221733	1.5951915298159	5.34353675105283	0	0	1.08675444221733	1.08675444221733	1.08675444221733	1.08675444221733	0	2.54849309702186	0	0	0	0	0	0	2.92754598098892	4.5974588006558	0	1.5951915298159
CNSTM-096-4_CACTCCAGTGGCCCTA-1	ndGBM-02	C3	TCells	0	0	0	0	0	0	0	0	0	0	0	0	0	0	0	0	0	0	0	0	0	0	0	0	0	0	0	0	0.995435469372427	0	0	0	0	0	0	0	0	0	0	0	0.995435469372427	0	0	0	0	0
CNSTM-096-4_CAGAGAGTCGAATCCA-1	ndGBM-02	C2	Glioma	0	0	0.43331252659778	0	0	0	0	0	0	0	0	0.73463280123581	0.965870877264531	0	0.43331252659778	0	0	0	0	0	0.43331252659778	0	3.3364066924443	0	0	4.06885522454954	2.47208846903337	0.43331252659778	0	1.44789475143138	0.43331252659778	0.43331252659778	0	0.43331252659778	0	0.43331252659778	0	0	0	0	0	0	0	0	0	0
CNSTM-096-4_CAGCAGCTCTAACGGT-1	ndGBM-02	C8	Pericytes	1.21673408740256	0	0	0	0	0	0.78302068088403	0	3.56823836698679	0	0	0.78302068088403	0.78302068088403	0	0	3.20928741021916	1.21673408740256	0	0	4.90714050967434	0.78302068088403	0	1.74959752149236	0	1.93735347313496	3.38485531549133	0.78302068088403	3.60119929315711	1.21673408740256	1.21673408740256	0.78302068088403	0.78302068088403	1.21673408740256	1.74959752149236	0	0	0	1.21673408740256	0.78302068088403	0	0	0	1.21673408740256	2.64395882299477	0	1.93735347313496
CNSTM-096-4_CATCAAGGTAACGTTC-1	ndGBM-02	C8	Pericytes	0	0.687004289946194	0	0.687004289946194	0	0	0	0	1.93535626080875	0	0	0	0.687004289946194	0.687004289946194	0	1.09041335355623	0	0	0	3.79461425767858	0	0	2.06866659198085	0	0.687004289946194	1.09041335355623	1.37706581633836	3.16624661389951	1.09041335355623	0.687004289946194	0	0	0	0	0	0	0.687004289946194	0.687004289946194	0	0	0	0	0.687004289946194	2.87873665992119	0	0.687004289946194
CNSTM-096-4_CATCAAGTCTCGTATT-1	ndGBM-02	C1	Myeloid	0	0	1.24796236186822	1.24796236186822	0	0	0	0	1.24796236186822	0	0	0	0	0	0	0	0	0	0	0	1.24796236186822	2.39178140021477	0	0	0	1.24796236186822	0	0	0	0	0	0	0	0	0	0	0	0	0	0	0	0	0	0	0	0
CNSTM-096-4_CCACTACTCCCTCAGT-1	ndGBM-02	C1	Myeloid	0	0	0	0	0	0	0	0	0	0	0	0	0	0	1.23570701022405	0	0	0	1.23570701022405	0	0	1.77183235285563	1.23570701022405	0	0	0	0	2.11895440531498	0	0	0	0	0	0	0	0	0	0	0	0	0	0	0	0	0	0
CNSTM-096-4_CCATTCGAGTCCGTAT-1	ndGBM-02	C1	Myeloid	0	1.06510399910669	0	0	0	0	0	0	0	0	0	0	0	0	1.06510399910669	0	0	0	1.06510399910669	0	0	0	0	0	0	0	0	0	0	0	0	0	0	0	0	0	0	0	0	0	0	0	0	0	0	0
CNSTM-096-4_CCCAGTTAGGCGTACA-1	ndGBM-02	C8	Pericytes	0	0.69766087610758	0	1.10462603329043	0.852454709657593	0	0.852454709657593	0	0	0	0.289941466904374	0	0.289941466904374	0.289941466904374	0.69766087610758	0.514438208608658	0.514438208608658	0	0	2.08732718890305	0	0	2.95297404710793	0	1.90478118872149	0.289941466904374	0	3.25385083065904	0	1.10462603329043	0	0.514438208608658	0	1.21028628893442	0	0	0	0.289941466904374	0.289941466904374	0	0	0	0.986468196263934	0.852454709657593	0	1.30584164373705
CNSTM-096-4_CCCAGTTGTCTGATCA-1	ndGBM-02	C3	TCells	0	0	1.13711053497319	1.13711053497319	0	0	0	0	0	0	0	0	0	0	0	0	0	0	0	0	0	0	1.13711053497319	0	0	0	0	0	0	0	0	0	0	0	0	0	0	0	0	0	0	0	0	0	0	0
CNSTM-096-4_CCGGTAGCATAACCTG-1	ndGBM-02	C8	Pericytes	1.35956418034392	0	0	0.393673148105133	0	0	0	0	2.76976562289849	0	0	0.393673148105133	0.675406683414217	0.675406683414217	0	2.3654020187037	0	1.07488765743018	0	4.51845908975972	0	0	1.35956418034392	0.675406683414217	2.40971017564018	1.47634335539065	0.894964053165083	3.27970916911515	0	0.393673148105133	0	0.393673148105133	0	0	0	0.393673148105133	0.894964053165083	0.393673148105133	0	0	0	0	1.35956418034392	2.27042205361668	0	1.35956418034392
CNSTM-096-4_CCTAAAGTCGTCCGTT-1	ndGBM-02	C3	TCells	0	0	0	0	0	0	0	0	0	0	0	0	0	0	0	0	0	0	0	0	0	0	0	0	0	0	0	0	0	0	0	0	0	0	0	0	0	0	0	0	0	0	0	0	0	0
CNSTM-096-4_CCTACACCACAGCGTC-1	ndGBM-02	C8	Pericytes	1.19904874550789	0	0	0	1.72880552249059	0	1.72880552249059	0	0	0	0	0	1.19904874550789	0	0	0	0	0	0	2.07328267031483	0	0	0	0	2.07328267031483	0	0	4.1148163096503	0	0	1.19904874550789	0	0	0	0	1.72880552249059	0	0	0	0	1.19904874550789	0	2.07328267031483	1.72880552249059	0	0
CNSTM-096-4_CCTCAGTGTTCTGAAC-1	ndGBM-02	C2	Glioma	0	0	1.09595271263235	0	0	0	0	0	0	0	0	0	0	1.09595271263235	0	0	0	0	0	1.09595271263235	0	0	0	0	0	0	1.60624557133513	0	0	0	1.09595271263235	1.09595271263235	0	0	0	0	0	1.09595271263235	0	0	0	0	1.09595271263235	0	0	0
CNSTM-096-4_CCTTCCCTCAGGATCT-1	ndGBM-02	C2	Glioma	0	0	0	0	0	0	0	0	0	0	0	1.45410732159243	0.97090400522743	0.436173250286707	0	0	0	0	0	1.31744891321092	0.436173250286707	0	2.09286328619874	0	0.738862862446225	0	0.97090400522743	1.15911361008656	0	0.436173250286707	0	0.436173250286707	0	0.436173250286707	0	0	0.436173250286707	0.436173250286707	0	0	0	0	0.436173250286707	1.68161233232937	0	0
CNSTM-096-4_CGAGCCAAGCCCGAAA-1	ndGBM-02	C1	Myeloid	0	0	0	0	0	0	0	0	0	0	0	0	0	0	0	0	0	0	0	0	0.8500501557026	1.30278459261035	0	0	0	0	0	0.8500501557026	0	0	0	0	0	0	0	0	0	0	0	0	0.8500501557026	0	0	1.30278459261035	0	0
CNSTM-096-4_CGAGCCAGTATTACCG-1	ndGBM-02	C2	Glioma	0	0	0	0	0	1.10857735901085	0	0	0	0	0	0	0	0	0	0	0	0	0	0	0	0	2.41145952505201	0	0	0	0	0	0	0	0	0	1.10857735901085	0	0	0	0	0	0	0	0	0	0	0	0	0
CNSTM-096-4_CGATGGCTCACTCTTA-1	ndGBM-02	C2	Glioma	0.4085216223695	0.4085216223695	0	0.697728455720897	0	0	0	0	0	0	0	1.71223383442917	0	0	0	0	0	0	0	1.25930124054254	0	0	3.09977038934084	0	0	1.51119478501924	2.7493944126595	1.87954285390325	0	0.697728455720897	0	0	0.4085216223695	0	0	0.697728455720897	0	1.39315842729312	0	0	0	0	0.697728455720897	0.4085216223695	0	0
[truncated: 5,938 more rows]
[truncated: 54 more columns]
