# Supplementary material for: A prognostic matrix gene expression signature defines functional glioblastoma phenotypes and niches
Source: Commun Biol. 2026 Jan 5;9:18. doi: 10.1038/s42003-025-09245-8 (PMC12769572; doi:10.1038/s42003-025-09245-8)
Supplement: Supplementary file 5 — supplementary data 2 [file 42003_2025_9245_MOESM5_ESM.zip › Vishnoi-et-al-SourceData-COMMSBIO-24-8619B/Figure4/Figure4A/Figure4A-Heatmap-data.xlsx]

## Sheet: Sheet1
Anatomic region	CT	CT	CT	CT	CT	CT	CT	CT	CT	CT	CT	CT	CT	CT	CT	CT	CT	CT	CT	CT	CT	CT	CT	CT	CT	CT	CT	CT	CT	CT	CT	CT	CT	CT	CT	CT	CT	CT	CT	CT	CT	CT	CT	CT	CT	CT	CT	CT	CT
Tumor ID	W9-1-1	W9-1-1	W9-1-1	W9-1-1	W9-1-1	W19-1-1	W32-1-1	W32-1-1	W32-1-1	W32-1-1	W32-1-1	W21-1-1	W21-1-1	W21-1-1	W38-1-1	W54-1-1	W54-1-1	W54-1-1	W5-1-1	W5-1-1	W5-1-1	W42-1-1	W42-1-1	W42-1-1	W26-1-1	W26-1-1	W26-1-1	W16-1-1	W16-1-1	W16-1-1	W22-2-1	W22-2-1	W40-1-1	W40-1-1	W40-1-1	W40-1-1	W2-1-1	W2-1-1	W2-1-1	W2-1-1	W22-1-1	W22-1-1	W29-1-1	W29-1-1	W29-1-1	W1-1-2	W1-1-2	W1-1-2	W1-1-2
COL11A1	0.570393	2.31085	5.20906	1.04194	1.17627	15.6763	33.3686	82.0755	20.4786	15.0179	0	1.38477	12.8551	6.68517	2.1156	33.19	43.2102	51.2343	0.312874	0.611822	0	146.509	1.94884	46.2473	3.52026	0.742767	2.10519	1.08517	0.417995	0.759529	0.0442229	0.307463	1.82326	16.7556	1.15018	3.23794	0.00864359	0.0165172	0.315028	0.788315	0.383396	0.396542	0	0.174561	0.010221	1.33912	0.522795	0.406797	0
COL14A1	0.534744	0.88672	2.36775	0.912849	0.924212	0.356549	0.793823	0.2691	0.600972	0.530522	0.52723	0.251777	0.653982	0.136618	0.158175	0	0.0387535	4.48458	2.88651	1.73206	0.424996	1.17548	0	0.534751	0	0.290648	0.121879	0.307306	1.38652	0.687193	9.53002	0.249813	0.131013	1.87316	0.784217	0.572562	0.207446	0.272534	0.0525046	0.223953	0.25248	0.125224	0.0770943	0.0678847	0.0408838	0.0805485	0.155921	0.138311	0.218307
COL15A1	0	0	0	0.0368828	0.0210048	0.0237699	0.149425	0.213038	0	0.0408094	7.87618	0.0193675	0	0.0910787	0.266921	1.00234	0.155014	1.95234	0.171576	0.0344688	0.271998	0.0912007	0.0621969	0.043125	0.490439	0	0	0.0192066	0.356825	0	0.674398	0.048041	0.24019	0.298471	0.0313687	0.0197435	0.00864359	0.00825861	0.367532	0.071665	0.271183	0	0	0.184258	0.235082	0	0	0.34171	0.0503785
COL16A1	1.25665	0.30453	1.06801	0.66389	1.51235	0.0237699	0.681754	0.67275	1.69365	0.775379	1.17282	0.765015	0.253784	0.136618	0.148289	0.078836	0.135637	0.666887	0.534913	0.680759	1.64899	0.506671	0.777461	0.905626	0.534034	0.462884	0.454278	0.211273	0.927745	1.11217	0.530674	0.662966	0.545886	0.3911	0.512355	0.325768	1.37433	1.79212	1.20761	0.519571	0.953815	0.584377	0.316943	0.184258	0.470164	1.00686	0.476936	1.7655	1.56173
COL18A1	1.41707	1.657	1.25944	2.81231	0.703661	0.0237699	1.05532	1.6146	3.27803	1.85683	10.5554	0.832802	0.292828	1.14759	0.751333	0.450492	0.60068	3.30544	0.817509	1.27535	0.883992	2.17868	0.383547	2.06138	0.250669	0.828885	1.09691	0.153653	0.2039	3.0562	1.02818	0.509235	0.294778	1.37914	0.334599	1.35243	0.829784	2.17201	0.735064	0.67186	0.673281	0.678295	1.58472	0.814616	0.879003	1.20823	0.752091	5.38599	2.91356
COL1A1	2.05876	2.06901	1.57179	2.58179	0.745671	0.0237699	0.476294	0.0336375	0.628289	0.469308	10.7921	0.629443	0.00976092	1.49369	0.909509	0.259033	0.387535	21.3597	0.292688	4.26552	2.25248	5.97871	0.0829292	2.02688	0.0653919	0.549002	0.886396	0.0192066	0.6117	1.08504	12.9573	0.797481	0.38212	2.23339	1.02471	2.42845	1.63364	4.66611	2.40471	0.904771	0.140267	0.615683	3.98321	0.31033	0.940329	0.402742	0.513623	5.19073	6.00344
COL1A2	2.94109	4.24551	0.594457	5.81826	2.1845	14.6898	2.56825	1.96219	8.17686	5.42765	50.6679	2.05295	1.70816	3.33348	12.5156	2.04974	1.19167	23.8146	0.807416	7.85889	6.19644	15.3116	0.715264	7.96951	0	1.74389	1.40715	0.201669	0.438385	4.53005	71.1767	13.0383	0.993512	3.44786	1.66254	6.81152	4.27858	11.719	2.50972	2.11412	2.104	0.720036	8.23196	6.13872	5.39667	0.775279	0.467764	5.207	6.62477
COL20A1	0.695167	0.241833	0.463475	0.202855	0.850695	0.237699	1.34483	1.54733	0.79219	0.0510118	0.150637	0.0871536	0.0390437	0.0273236	0.692017	0.213983	0.881643	0.357606	1.88734	3.2573	0.0849992	1.53015	0.155492	0.181125	1.18795	0.688943	0.853156	0.566595	3.15026	7.66763	0	0.0768656	0.513133	0.133797	0.0836498	0	0.103723	0.189948	0.11551	0.0806232	0.196374	0	0.0428302	0.0484891	0.0715467	0.312125	4.84273	9.11225	9.04294
COL22A1	0	0.0179135	0	0	0	0	0.0653736	0.302738	0.245852	0.0408094	0.0215196	0.135572	0.312349	0.227697	0.158175	1.89206	2.77088	1.33377	0.292688	0.0172344	0.0424996	0.141868	0.0932953	0.2415	0	0.0753532	0.376718	0	0.152925	0.379765	1.29352	0	0	0.349932	0.219581	0.0296153	0.103723	0.123879	0	0.0268744	0.074809	0.219141	0.222717	0.271539	0.296408	0.0604114	0.366874	0.5207	0.386235
COL23A1	0.561481	0.161222	0	0.608566	0.0315072	0	0.0747127	0	0	0.336678	0.161397	0	0	0.0182157	0	0	0	0	0.272503	0.0344688	0.161499	0.101334	2.76776	0.284625	0.283365	0.0322942	0.0221599	0	0	0.587731	1.26035	0.259421	0	0	0.0313687	0	3.49201	5.62411	3.94834	5.13301	0.261831	0.33393	0	0.0872803	0	0.100686	0	0.545108	0.109153
COL28A1	0.0267372	0	0.0503777	0.156752	0.0735168	0.309009	0.438937	0.201825	0.455282	0	0.0322794	0.551973	0.478285	1.9673	0.0889737	0	0	0	0.756953	3.58476	2.50748	0.0202668	0	4.07963	7.47647	8.05202	7.60084	1.81503	1.95744	3.3998	1.43724	0.0384328	0.316614	0.113213	0.47053	0.533075	22.0152	23.9665	9.58734	32.4822	0	0.396542	1.67894	0.203654	1.12431	4.41003	2.48557	3.7344	1.61211
COL3A1	17.299	18.0658	4.92694	33.7754	42.7763	1.94913	11.1322	4.74289	24.2483	18.5377	335.577	10.226	3.25039	11.986	30.8739	3.28859	6.98532	137.041	6.12627	17.1052	13.1154	55.0954	0.59087	4.43325	0.479541	22.7459	19.3345	0.297703	9.04297	11.0584	7.1641	6.46632	5.95016	40.7362	15.8412	39.2008	5.60104	16.9384	25.7272	10.481	2.01049	12.6893	22.897	8.07828	28.4756	11.9111	1.97195	10.2187	16.4906
COL4A1	25.9975	28.5631	9.03777	46.7766	29.9109	3.09009	31.8463	14.2959	43.6342	34.1371	640.585	24.1803	8.00395	26.4675	33.5233	15.7334	21.3823	109.273	8.31639	24.9037	41.3266	9.59634	0.974418	12.6788	8.28297	27.7838	31.5335	2.12233	18.7792	36.81	8.5129	12.5483	11.4964	41.0655	8.89824	21.8166	21.5917	51.798	43.4108	19.9229	8.2851	23.6777	31.8314	10.4155	31.7259	25.9265	15.6655	59.1808	48.0023
COL4A2	4.10861	4.19177	2.3476	7.74538	4.02242	0.665557	5.51006	1.92855	9.15116	6.83557	51.2597	4.62883	1.01514	4.38088	3.52929	2.02721	3.65252	11.3371	2.37179	8.12603	8.78042	0.982941	1.47199	3.95025	1.68929	3.87531	2.83647	0.672232	2.34485	9.62974	0.995014	3.02658	1.02627	7.0501	1.11882	2.68512	8.488	19.1187	7.49765	5.58987	3.329	3.92367	12.0781	2.37596	2.59612	5.03428	7.70434	27.3693	19.4545
COL4A4	0.481269	0.635931	0.0705288	0.507138	0.430599	0.0237699	0.784484	0.650325	0.35512	0.397892	0.161397	0.183991	0.400198	0.774169	0.0494298	0.0225246	0.0484419	0.0579902	0.312874	0.232665	0.263498	0.0202668	0.559772	0.560626	0.0871892	0.0645884	0.0553997	0.182463	0.22429	0.343597	0.0110557	0.153731	0.611392	0.370516	0.345055	0.306025	0.0259308	0.0165172	0.0420037	0.0268744	0.33664	0.15653	0.137057	0.203654	0.10221	0.191303	0.0366874	0.0325438	0.411424
COL4A5	1.95181	1.13751	0.826195	1.89024	0.934714	4.25481	3.2967	4.98957	2.70437	2.29553	1.23738	3.00196	4.63644	5.06397	0.0692017	1.40779	3.78816	4.01099	1.98826	2.68857	0.118999	3.5771	2.73666	7.39163	4.0434	3.36936	5.66185	7.90352	1.72296	3.03812	6.78821	2.12341	0.8625	7.0501	0.658742	0.50346	0.91622	1.69301	0.430538	3.16222	2.67442	5.48897	3.82902	1.70682	4.34391	7.05806	2.26544	2.20484	3.60206
COL5A1	0.240635	0.286617	0.564231	0.175193	0.0210048	0.011885	0.10273	0.156975	0.637394	0.0510118	0.344314	0	0.409959	0.0273236	0.0889737	0.259033	0.135637	1.15014	0.141298	0.620439	0.0509995	0.38507	0	0.18975	0.0326959	0.107647	0.121879	0.0288099	0.14273	0	0.165836	0.461194	0.0655063	0.421977	0.648286	0.108589	0.0518615	0.264275	0.126011	0.0985394	0.33664	0.166965	0.197019	0.00969781	0	0	0.0458592	0.317302	0.251892
COL5A2	4.19774	5.21284	6.70024	9.51576	13.002	8.87806	16.5769	24.0172	21.726	15.5994	124.469	13.7993	5.73942	4.58126	9.81676	6.73485	7.03377	61.2377	10.8497	6.40258	4.36046	11.1468	0.248787	6.52051	14.1355	21.4972	19.9328	0.566595	6.62675	7.11606	40.7624	21.3783	7.32579	24.2379	18.9467	13.3861	9.89691	11.0418	15.0478	20.4156	8.18223	16.1225	9.37981	3.69487	7.48174	5.63839	4.28325	9.47024	3.92952
COL5A3	0.40997	0.841936	0.332493	0.470255	0.514618	0.011885	0.354885	0.0560625	0.473493	0.102023	2.55007	0.280828	0.00976092	0.446285	0.286693	0.135147	0.0678187	0.647557	0.292688	0.491181	1.52999	0.101334	0.435378	0.22425	0.250669	0.193765	0.166199	0.11524	0.010195	0.443059	0.663343	0.432369	0.0982594	0.185258	0.0209124	0.236922	1.39162	1.33789	0.609053	0.421032	0.49561	0.229577	0.308377	0.0581869	0.122652	0.463154	0.265983	2.05839	1.68768
COL6A1	0.59713	0.689671	1.80352	1.09726	0.357082	0.273354	0.186782	0.067275	0.874141	0.510117	2.82983	0.968374	2.00099	2.5502	2.75818	4.42608	6.72374	3.32477	0.464264	2.77474	2.04848	1.39841	2.0836	5.37338	1.37323	0.645884	0.465358	0.873901	2.18173	3.58064	2.23325	3.18992	2.23813	2.98471	20.7138	4.57063	7.9521	9.65431	0.672059	4.1297	5.14312	3.32886	9.83381	6.55572	4.8754	1.34919	3.88886	8.64037	8.32085
COL6A2	0.106949	0.0806109	0.0503777	0.304283	0.462106	0	0.168104	0.0336375	0.655605	0.0204047	0.451912	0.0677862	0.0780873	0.482717	0.434982	0.360393	0.368159	1.05349	0.211947	0.551501	0.0849992	0.222935	0.103661	0.853876	0.0435946	0.441354	0	0	0.14273	0.0452101	0.176891	0.37472	0.436709	0.483729	1.56843	0.394871	0.0172872	0.280793	0.357031	0.0179163	0.991219	0.594812	0.188453	0.484891	0.235082	0.14096	0.265983	1.60278	2.1075
COL6A3	0.115861	0.241833	0.513853	0.0922069	0.682656	0.106965	0.140086	0.257888	0.0273169	0.0612141	7.5211	0.338931	1.50318	0.355207	0.286693	0.732049	0.920396	6.47557	0	1.103	0.518495	3.01976	0.0518307	0.405375	0	0.0322942	0.0886396	0	0.02039	0.198924	2.46542	0.153731	0.0655063	1.4306	0.564636	0.641665	0.12101	0.0908447	0.378033	0.259786	0.00935112	0.15653	0.0599623	0.0193956	0.10221	0.0402742	0.0458592	0.34171	0.671713
COL7A1	0.0712992	0.0537406	0.0100756	0.0276621	0.0315072	0	0	0	0.0273169	0	0.0968383	0	0	0.0364315	0.00988596	0.0112623	0.00968838	0.0869853	0.0302781	0	0	0.0202668	0	0.025875	0.0217973	0.0215295	0.0221599	0.0192066	0.04078	0.00904201	0.0110557	0	0	0.0102921	0.0522811	0.0691024	0.00864359	0.0165172	0.0630055	0.0447906	0.00935112	0.0313059	0.00856604	0.0387913	0	0.0201371	0.0183437	0	0.109153
COL8A1	0.85559	1.33456	6.32745	1.0235	1.38632	1.59258	2.31609	1.17731	2.79543	4.58086	1.95828	0.600392	1.04442	0.437178	0.375667	0.867196	0.319717	57.3523	6.24738	5.67874	0.169998	1.03361	9.78564	1.37138	1.73289	1.58242	2.59271	1.39248	0	0.13563	35.1019	0.951212	3.46092	60.1471	22.0522	7.03857	0.91622	1.98207	2.40471	2.36495	0.140267	0.584377	8.50608	2.97723	4.46656	1.13775	1.12814	0.0569516	0
COL8A2	2.57568	1.20916	0.100755	1.25401	1.82742	0.0713097	0.793823	0.751238	0.136584	0.928414	0.634829	1.31699	0.712547	0.400746	0.00988596	0.957295	0.813824	0.483252	2.20021	0.706611	0.322997	0.456004	0.943319	0.18975	3.02982	2.34671	2.37111	0.489769	0.87677	1.88978	5.87058	0.951212	0.982594	1.57469	1.95531	0.217179	0.622338	3.26215	1.54363	3.58325	2.91755	8.18128	0.582491	1.7941	1.0732	3.58441	0.614513	1.55396	2.32581
COL9A3	4.86617	3.36775	4.86649	3.73438	6.47999	0.356549	0.71911	2.08553	0.710239	1.26509	0.54875	0.784383	0.204979	1.97641	1.90799	1.17128	3.39093	2.11664	2.36169	3.85189	3.73147	3.6075	1.3787	1.08675	4.15239	3.92913	3.23534	1.61336	2.95655	3.26417	0.165836	0.365112	0.513133	0.524898	0.47053	1.00692	6.45676	6.57385	5.20845	6.00195	0.850952	1.10614	0.599623	0.960083	0.357734	2.75879	4.08147	4.7758	1.03276
ABI3BP	0.606043	0.806109	0.0604533	0.848304	0.0840193	0.285239	3.58621	3.24041	0.273169	1.2957	0.903824	0.038735	5.29042	5.17327	0.177947	0.54059	2.25739	2.49358	0.797324	0.413626	0.382497	2.24962	1.88664	0.741751	1.39503	3.68154	2.83647	1.21002	0.744235	0.207966	1.82419	0.74944	2.00886	5.02255	0.627373	1.40179	0.363031	0.272534	3.4758	1.41538	0.691983	1.02266	0.839472	0.446099	0.879003	0.181234	0.944699	0.170855	0.11755
AEBP1	11.3544	6.14434	26.811	9.69095	5.42974	2.30568	4.72558	1.6146	2.96844	3.38718	2.66843	6.91419	15.227	11.3757	4.03347	4.09947	2.70306	4.30094	1.07992	2.28356	4.51346	3.29336	6.40628	2.14763	3.11701	3.22942	4.38766	5.16658	14.222	12.6588	7.69478	4.45821	6.84541	17.9391	37.5692	26.5452	9.25728	20.4648	17.547	6.94255	12.2406	6.98122	2.15008	5.01377	1.9522	14.8008	11.3823	41.0702	44.9376
AGRN	0.811028	0.698628	0.433249	0.571683	0.745671	0.0831947	0.877875	0.49335	1.73918	0.765176	2.38868	0.30988	0.0780873	0.592011	0.346009	0.157672	0.852578	0.676552	0.333059	0.818635	0.773493	0.618138	0.383547	1.23338	0.0762905	0.279883	0.243759	0.336116	0.275265	1.03079	0.23217	0.0576492	0.262025	0.205842	0.198668	0.306025	0.449466	1.47003	0.241521	0.349367	0.345992	0.0626118	1.47336	0.203654	0.235082	0.694731	1.01807	2.27806	2.62808
BMPER	1.42598	3.01843	5.16876	3.4301	4.51604	3.37533	10.6746	28.8722	11.4549	7.32529	0.53799	3.86381	1.55199	9.61791	0.860079	2.91693	1.58889	2.87052	2.94707	3.16251	0.339997	31.5149	1.36833	7.19326	1.23155	0.936532	0.631557	3.99498	3.93527	1.41055	4.32278	1.02808	1.11361	4.01392	1.2652	1.05628	0.0259308	0.165172	2.35221	0.57332	0.570419	1.15832	2.27857	2.19171	3.38314	0.110754	0.265983	0	0
CILP	0.0534744	0	0.0100756	0.101428	0.126029	0	0.0747127	0	0	0.0102024	0	0	0.0585655	0	0	0.664475	0.106572	0.0386601	0	0	0.0169998	0.192535	0	0.552001	0.0108986	0	0	0.0768265	0	0	0	0.0768656	0.0109177	0	0	0	0.129654	0.140396	0.0210018	0	0.0561067	0.0730471	0	0	0.0204419	0	0	0	0
COLQ	0	0	0	0	0	0.190159	0.0747127	0	0	0.0408094	0	0	0.839439	0.0273236	0.326237	0.101361	0.261586	0.309281	0.191761	0.904807	0	0.364803	0.0518307	0.250125	0	0	0	0.0288099	0	0	0.818123	0	0.076424	0.0308763	0	0.157948	0.0172872	0.445965	0.0630055	0.0268744	0	0.0417412	0	0.0387913	0	0	0	0	0
CRISPLD1	15.1867	18.7644	18.3375	28.3813	27.7474	31.4	30.6042	38.8065	24.485	25.5365	8.93064	34.4451	41.1423	89.922	16.8259	69.7699	47.4828	63.9632	58.6992	26.4117	20.6293	26.7319	4.40561	18.3971	75.9309	79.3146	89.9581	29.1652	71.5383	39.9928	8.32495	35.5888	60.4514	48.7949	97.0546	76.0126	37.4354	33.5712	61.6404	104.953	56.9951	86.9887	69.9074	81.8301	89.3517	41.6436	22.1867	36.1643	30.1935
CRISPLD2	0.356496	0.447838	0.503777	0.839083	0.26256	0.285239	0.476294	0.168188	1.75739	0.469308	1.06522	0.88122	0.42948	0.983649	1.44335	0.450492	0.213144	1.27578	1.06983	0.499798	3.00047	1.05388	3.18241	0.250125	0.490439	0.61359	0.210519	0.278496	0.44858	0.217008	0.54173	1.20103	0.403956	0.843953	0.0418249	0.345512	0.864359	0.916705	0.273024	0.707692	0.570419	0.605248	0.231283	0.155165	0.0919887	0.795416	2.71486	2.84758	0.65492
CTGF	14.8035	12.441	1.8539	27.0904	17.6125	7.3449	6.01437	3.53194	14.9788	41.1767	137.822	10.3907	2.29382	19.6457	8.11638	10.0234	5.68708	33.4603	28.5321	13.1757	40.4426	21.9287	4.79952	4.05375	1.50401	35.0392	22.4037	12.6668	17.2296	11.5467	14.9363	8.14776	19.1933	34.4477	22.3659	28.6183	16.7253	30.0861	22.1779	7.90107	5.62938	11.8545	33.9815	45.5409	48.9584	15.3948	1.86188	33.4224	18.0523
CTHRC1	17.4237	29.7723	68.1812	23.1347	41.6	2.72165	39.3082	63.4404	43.6251	41.6154	77.9656	9.04461	16.5252	17.4325	28.3332	76.9327	150.548	83.3899	0.615655	4.27413	3.57847	4.2763	2.34275	0.491625	0.108986	2.93877	1.27419	1.23883	14.4361	23.898	218.063	2.03694	8.66867	22.3956	9.92295	9.37818	9.96605	9.836	17.421	9.28958	0.598472	1.68008	7.6666	7.23457	11.0897	3.99722	5.59482	5.80093	2.19146
CYR61	1.68444	0.761325	2.78085	2.8953	1.16577	3.13763	3.95044	5.41564	2.19446	0.561129	27.1793	0.639127	6.62766	5.24613	5.5658	2.98451	1.61796	8.38925	1.73595	0.784166	1.70848	3.26296	2.06286	1.32825	4.95889	2.14218	3.26858	0.941124	4.82224	3.23704	15.1242	2.44048	0.152848	73.6709	7.83171	1.51038	4.77126	4.51746	12.6116	6.19903	2.9082	4.91503	1.07075	2.2014	2.63701	3.62468	3.03588	3.71813	2.60289
ECM1	4.20665	2.7766	1.68262	4.83164	1.78541	0.332779	2.30676	0.616688	5.45427	7.67217	33.5706	2.0239	0.937048	2.63217	2.77796	0.754573	1.03666	5.77003	3.41133	2.09398	7.40343	2.30029	1.27504	2.08725	0	2.87419	1.63983	1.09478	1.2234	3.53543	7.84956	3.5166	0.775158	2.70682	8.94007	2.95166	3.7081	5.52501	2.01618	2.66056	3.42251	6.81425	1.55045	2.69599	2.16684	2.26543	1.20151	12.5538	5.1638
ECM2	6.63082	3.25131	7.75817	4.96995	8.2759	2.62657	12.6078	15.1032	9.10563	9.59021	14.0631	5.22922	18.3212	9.33556	2.48138	0.720786	3.53626	25.2934	8.26592	5.97172	1.79348	2.84749	38.2303	3.933	5.59101	8.70867	13.3181	3.87974	19.3093	7.62242	1.59202	13.0479	17.1299	11.8668	15.6948	39.1119	3.61302	8.12647	16.4024	14.1897	9.17345	9.56917	12.1466	22.1207	28.6698	8.18574	5.81495	2.46519	3.38376
EDIL3	6.03369	2.40937	0.352644	1.71505	2.24752	0.855717	11.9821	13.2532	17.2643	5.28482	5.44446	1.82054	1.19083	0.12751	0.355895	10.6091	19.2024	21.9686	10.3349	1.38737	0.773493	21.3612	5.80504	1.587	13.1874	22.1431	9.01908	41.6495	1.62101	2.61314	1.70258	5.64002	5.95016	25.051	0.261406	0.444229	1.20146	2.51062	1.56464	5.67945	3.72175	0.229577	3.99177	4.83921	1.82955	29.5814	15.8489	2.49773	1.31824
EGFLAM	0.864502	0.510536	0.0806044	0.636228	0.682656	0	0	0.0560625	0.546338	0.153035	9.67307	0	1.30796	0.364315	0.711789	0.0337869	1.21105	3.51807	0.0403708	0	0.254998	4.1243	0.621969	2.1045	0.108986	0	0.0664797	0.528182	0.32624	1.14834	0.07739	8.40718	0.62231	0.298471	0.512355	1.41166	2.26462	1.47829	0.777068	0.322493	3.7124	4.54979	1.3877	0.203654	0.42928	1.0572	0.586998	1.73296	3.76999
ELN	5.49895	3.71706	6.30729	2.82153	3.53931	1.02211	3.95977	2.62373	3.7151	1.97926	0.925343	3.76697	0.702786	3.16954	2.28366	3.60393	4.13694	2.77386	1.61483	0.922041	4.41146	0.516804	9.47466	6.99488	2.57208	2.45436	1.44039	2.85218	1.89627	6.32941	0.983958	2.17145	0.938924	2.45981	1.27566	2.80358	6.49133	9.05143	6.65758	3.48471	2.34713	1.53399	5.74781	2.31778	1.94198	3.92674	6.0901	14.3681	10.5711
EMID1	1.75574	1.5943	3.35516	1.04194	1.08175	5.02733	1.85848	0.515775	1.91218	0.908009	0.118358	1.43319	0.331871	0.919894	0.899623	0.777098	0.222833	2.1843	1.21112	3.57614	2.19298	0.304002	1.2543	1.21613	2.3868	0.893473	2.43759	3.98537	2.33466	4.8646	2.21114	2.51735	1.03718	3.23172	0.805129	1.26359	1.00266	1.99858	3.22378	2.68744	6.31201	5.42636	6.59585	2.56022	1.06298	5.99079	6.18182	3.34387	9.62229
EMILIN1	0.0623868	0.0716542	0.0705288	0.0184414	0.0420096	0	0.140086	0	0.0637394	0.0102024	0.182917	0.0774699	0.0390437	0.0364315	0.0395438	0	0.0290651	0.0579902	0	0.163727	0.0169998	0.0506671	0.0932953	0	0.108986	0.0215295	0.0221599	0.0480165	0.132535	0.108504	0.0995014	0.048041	0.0218354	0.19555	0.250949	0	0.198802	0.132138	0.189017	0.0806232	0.102862	0.0104353	0.0342642	0	0	0.0604114	0.440248	0.187127	0.0335857
EMILIN2	0.490182	0.125395	1.4005	1.0235	1.15526	1.40242	0.933909	0.8073	0.519021	1.05084	1.28042	6.92387	0.663742	0.692198	0.741447	1.86954	3.76878	2.11664	2.74522	1.41322	4.35196	0.982941	0.611603	0.1725	2.31051	2.85266	1.37391	0.537785	0.397605	1.38343	1.7468	3.64151	3.22073	6.16497	10.0066	0.987177	0.423536	0.809343	1.71165	0.591237	1.04733	0.626118	0.214151	0.349121	0.235082	0.755142	4.48503	3.11607	0
EMILIN3	0	0	0	0.119869	0	0	0.560345	0.0897	0.0637394	0.0408094	0	1.18142	0.0488046	4.71787	0.207605	0	0.135637	0.144976	0.312874	1.11162	11.0074	0.152001	31.8863	2.23388	0.773804	0.624355	1.44039	2.13193	1.4273	1.48289	0	0.10569	1.33196	0	0.313687	1.45115	8.92882	12.9412	0.388534	4.10282	1.57099	0.417412	8.41185	5.79929	4.83452	0.503428	0.614513	7.19217	8.57274
FBLN1	7.93203	6.26078	6.15616	6.98929	4.08544	5.27692	2.53089	4.91108	10.6445	15.2117	6.13309	1.99485	1.0737	2.90541	4.45857	5.52978	4.99921	8.12829	1.89743	1.6028	1.35149	3.50616	43.6207	8.11613	0.73021	1.16259	1.88359	1.89185	0.22429	2.91153	0.287449	1.23946	2.33639	2.23339	3.33553	3.34653	1.93616	3.29518	1.35462	1.0481	1.00992	0.573942	1.60185	0.901897	1.14475	0.654456	0.339358	3.4415	2.47694
FBLN2	0.0980363	0	0.745591	0.497917	0	0.0831947	0.0747127	0	0	0.550927	0	1.37509	1.37629	0	0.00988596	0.574377	0.465042	0.473587	0.0908343	0.0861721	0	0.749873	0.331717	0.22425	0	0	0	0.0192066	0.621895	0.018084	0.23217	0.0192164	1.08085	0.0411684	0.826042	0.325768	0.146941	0	0.0420037	0	0.486258	0	0.0770943	0.339423	0	0.161097	0.055031	0.431205	0.570956
FBLN5	1.39925	6.83402	20.3022	3.55919	2.6151	1.35488	4.61351	2.36584	2.08519	9.29434	2.11968	1.52035	5.75894	0.327883	3.35134	4.65133	1.95705	9.77135	5.60145	6.38535	3.59547	0.901874	1.88664	0.931501	2.62657	2.54048	2.92511	1.29645	6.78987	2.58602	4.22328	1.96007	0.589557	5.70183	4.47526	0.217179	1.51263	4.1706	18.2926	3.26076	2.88015	3.25581	0.805208	1.47407	0.930108	2.91988	1.174	1.55396	2.85478
FBLN7	0.481269	1.7824	2.27707	1.13415	0.472608	0.213929	0.420259	0.773663	0.173007	0.214249	0.408873	0.503554	0.0780873	0	0.237263	2.62411	1.82142	3.07348	0.474357	2.57654	0.373997	0	0	0.0345	0.435946	0.495178	1.14123	0.0480165	0.377215	0.289344	7.62844	2.03694	1.64858	0.751324	1.38022	0.681152	3.37964	3.04743	2.03718	0.438948	3.09522	4.29934	1.69608	2.10443	0.459943	0.14096	1.28406	0.211534	0.68011
FBN1	0.926889	1.3256	1.61209	1.41999	1.64888	1.36677	1.26078	2.04068	1.25658	1.17327	11.5991	1.23952	2.04979	0.837924	1.01825	1.70061	2.76119	8.21528	2.43234	1.9044	1.63199	1.53015	1.3476	0.595126	1.13346	2.71271	1.91683	0.816281	1.81471	0.687193	8.54607	1.92164	2.0962	3.95217	7.63304	4.63973	1.00266	1.38745	2.3417	1.9887	1.51488	1.99314	1.19925	0.84371	1.39005	1.70159	1.27489	2.1723	0.999173
FBN2	0.0178248	0.0358271	0.0806044	0	0.0315072	3.51795	1.21408	2.7807	0.719345	1.46914	0.0107598	0.939323	0.273306	0.373422	0	0.855934	1.52108	1.1598	0.0908343	0.112024	0.0339997	0.922141	0	0.00862501	0.8065	0.398295	1.03044	0.0480165	0	0.00904201	0.110557	0.048041	0.229272	1.0395	0.376424	0.345512	0	0.041293	0.0210018	0.0268744	0.0187022	0.104353	0.00856604	0.00969781	0.0919887	0	0.0183437	0.447477	0.00839642
FGL2	5.84653	6.61905	1.80352	2.88608	5.55577	2.03233	5.66883	5.4717	7.17524	6.0806	7.92998	5.42289	10.5808	6.45748	1.16654	2.89441	7.15003	18.8951	8.48796	9.02221	4.48796	1.28694	2.79886	1.97513	5.27495	7.04014	5.63969	5.83881	5.41355	6.456	16.5393	8.6666	11.2889	12.5358	3.05322	11.7277	2.19547	3.41906	5.7755	5.30321	7.96716	5.31157	7.13551	8.70864	6.16324	6.3734	5.45724	2.54655	3.02271
FN1	11.0781	15.9251	12.6851	33.1115	11.8467	10.2805	17.4361	13.8362	35.3936	18.0174	311.174	11.1654	56.3791	35.4842	23.7955	7.02767	8.4192	51.4083	10.9304	9.49616	27.1573	21.6855	2.6641	18.5524	4.54474	20.3131	15.3346	6.36699	12.5195	15.2087	124.2	9.39682	16.4858	15.2735	39.1063	46.0617	13.0518	31.3827	14.3338	11.3768	4.76907	7.12731	32.2254	17.0778	27.382	13.5926	5.72323	28.5002	27.6326
GLDN	9.35801	8.25814	3.35516	10.1335	13.023	0.380318	6.88291	8.38695	2.38568	6.0602	1.95828	2.47904	1.49342	0.901679	0	19.5964	11.0835	20.9151	8.38704	3.73987	1.21549	2.36109	2.0525	1.587	18.5604	20.1085	12.0882	23.5569	1.6414	1.08504	2.84132	1.83517	5.68813	13.0504	1.44296	5.65652	4.49466	22.8929	5.63899	72.9281	1.36526	1.52355	9.22562	10.0954	9.84279	14.7001	8.83248	4.9792	4.66841
IBSP	11.5772	2.41833	177.36	3.31945	77.9699	0.297124	9.10561	12.7598	1.88487	0.153035	98.5275	2.51777	211.539	40.9034	0.988596	3.72782	0.620056	50.5675	1.46344	0.0603204	0.0934992	1.05388	0.0414646	6.09788	0.196176	1.56089	0.786676	0.307306	5.15867	3.64393	157.212	0.557276	0.185601	221.548	22.4077	1.45115	0.630982	0.776309	23.249	3.10847	0.140267	14.9016	0.214151	0.0872803	1.93176	1.99357	3.75128	0.78105	2.13269
IGFBP1	1.57749	0.447838	0	1.18025	1.18677	0	0.0653736	0	0.391542	1.25489	9.8237	1.08458	0	0.437178	0.128518	0	0	0.502582	0.454172	0	2.19298	0	0	0	0	1.4963	1.77279	0.230479	0	0.98558	0	0	0.447626	1.98638	0.094106	0.661408	0.691487	1.65998	0.630055	0.125414	0.16832	0	2.40706	2.10443	7.00136	0.151028	0	1.78177	1.06634
IGFBP2	129.06	87.6599	258.861	80.5796	161.044	239.862	234.719	181.912	57.9118	85.7814	38.0144	224.566	347.518	78.4369	86.2056	123.435	104.964	57.6229	76.5733	207.821	156.569	186.627	7.3496	13.8	312.039	109.747	119.608	9.19997	281.443	264.479	182.95	76.5005	52.143	38.3484	112.917	36.2689	113.101	118.238	79.6705	124.832	93.5767	73.9133	219.787	96.6096	129.52	107.572	249.327	226.895	89.934
IGFBP3	14.4559	20.9051	53.7329	21.143	11.1536	5.15807	17.7536	20.3507	13.531	9.45758	74.8237	13.0053	345.956	6.46658	6.60382	21.8601	14.5229	28.6278	23.7078	15.1318	27.2593	5.00591	1.42016	1.2765	124.375	64.8145	72.9615	3.15949	113.134	31.5928	97.3013	14.5564	28.3751	109.765	150.413	19.9607	2.48071	7.28409	7.81268	2.45453	8.09807	17.1661	8.39472	39.8289	12.8069	121.236	37.3752	44.7639	41.5539
IGFBP4	1.30121	3.60958	1.69269	7.24747	2.11098	2.50772	1.90517	1.65945	6.21004	4.62166	36.1637	2.83734	4.08006	4.94557	4.4388	3.40121	3.50719	6.96849	0.827602	5.76491	6.05195	3.76963	0.653067	3.14813	0.904588	2.94954	4.29902	1.85344	3.24201	4.16837	7.70583	1.71987	1.13544	1.48206	2.05988	3.31691	2.1609	5.44242	1.50163	2.41869	3.08587	2.55665	5.49083	0.882501	1.63535	4.58119	4.3658	2.94521	8.99256
IGFBP5	130.87	91.986	230.549	66.0755	139.766	204.599	267.388	281.815	97.1207	158.198	16.3011	74.4486	1103.58	213.552	85.1972	267.198	63.8464	90.5904	94.0943	655.261	233.059	315.95	163.505	97.2987	425.669	33.1016	37.7826	47.3635	151.151	106.669	2904.38	53.4697	36.5198	254.287	346.185	116.457	32.1628	50.1132	112.181	47.2093	79.3536	165.368	31.2489	85.3892	38.0629	130.529	242.898	221.859	110.228
IGFBP6	5.52568	3.86037	2.90176	2.77543	3.16122	0	0	0	3.03217	10.2023	6.41284	1.1911	1.44462	0.774169	2.58024	1.91459	2.41241	5.02582	4.71329	2.74027	2.94097	9.15047	5.52516	1.01775	0.534034	1.098	1.47363	7.2697	3.83332	4.36729	2.17798	4.19878	1.725	4.32269	3.00094	0.750254	0.751992	1.18924	1.38612	0.0806232	5.8351	2.05575	3.70909	0.872803	2.99474	1.54049	1.18317	1.1553	2.51892
IGFBP7	637.406	293.316	88.6951	480.444	478.815	20.0737	277.913	111.25	454.325	549.703	2745.48	222.61	113.393	167.148	221.1	114.763	214.055	779.224	356.03	298.267	363.049	94.5954	464.984	85.2151	137.279	657.586	586.849	112.368	256.924	435.545	1893.79	169.239	212.153	1079.45	1150.59	608.121	217.118	464.018	785.269	294.92	126.147	154.025	355.97	218.511	345.407	202.197	151.024	462.528	204.747
LAMA1	0.115861	0.206006	0.201511	0.387269	0.514618	1.43808	0.644397	0.437288	0.318697	0.316273	0.0107598	0.610076	0.0292828	0.455393	1.08746	0.630688	0.251898	0.918178	0.676211	0.15511	0.688494	0.0202668	0.881122	0.00862501	0.948183	0.678178	0.786676	0.998744	1.10106	0.388807	0	0.999253	0.709652	0.627819	1.02471	0.128333	2.42885	1.62695	0.829572	1.50497	0.149618	0.260883	0.813774	0.591567	0.970991	0.624251	0.586998	0.5207	0.302271
LAMA2	2.0142	1.57639	0.211587	2.52647	1.89043	0.0713097	0.737788	0.40365	1.96682	2.6118	11.1149	0.522922	0.21474	1.0383	0.810649	0.529328	0.746005	3.74037	2.88651	2.3525	2.29498	1.23628	1.96957	0.629626	0.8065	1.78695	1.04152	0.941124	0.519945	0.976537	9.06568	2.575	1.93244	1.71878	1.24429	2.50743	4.7799	6.20221	4.5679	3.34138	1.44007	3.25581	1.10502	2.47294	1.89088	3.13132	0.651201	1.98517	2.64487
LAMA4	8.47569	19.0242	6.93198	17.0767	12.5189	7.04778	15.176	13.1523	29.8483	14.3751	127.02	18.6509	3.4456	7.82366	25.8617	34.9581	33.7834	40.7671	19.0954	20.0867	34.0932	9.37341	7.52582	8.38351	21.3832	23.9408	40.8739	3.59164	23.7544	30.9689	3.90267	12.1352	12.1187	14.4398	16.2699	9.31895	24.081	20.5639	17.9146	14.6286	23.7145	27.4553	34.4183	7.84553	27.0242	13.4717	18.7106	20.0958	12.2588
LAMA5	0.106949	0.0626974	0.0705288	0.0829862	0.0210048	0.11885	0.130747	0.145763	0.072845	0.0612141	0.215196	0.0581024	0.0488046	0.0182157	0.0494298	0.0225246	0.0193768	0.11598	0.242225	0.379157	0.178498	0.182401	0.0621969	0.1725	0.130784	0.107647	0.0221599	0.134446	0.234485	0.126588	0.61912	0.153731	0.120095	0.113213	0.690111	0.217179	0.112367	0.231241	0.199517	0.152288	0.121565	0.0834824	0.137057	0.0678847	0.10221	0.0704799	0.210952	0.585788	0.419821
LAMB3	0.0623868	0.0179135	0.0705288	0.00922069	0.273063	0.106965	0.112069	0	0.0910563	0.132631	0.312034	0.619759	0	0.0364315	0.118632	0.078836	0.251898	0.106315	0.494543	0.0689376	0.654494	0.152001	1.45126	0.284625	0.185277	0.559766	0.553997	0.451355	0.193705	0.0904201	1.62519	0.941604	0.556804	0.432269	0.742392	0.523204	0.691487	0.743275	0.388534	0.14333	0.710685	0.323494	0.633887	0.0484891	0.0511048	0.342331	0.311843	1.00886	0.755677
LAMC1	6.63973	4.4963	4.55415	11.5351	7.01561	6.51295	9.87142	10.181	14.8513	12.4877	90.8988	17.0531	7.37925	6.10227	15.1255	13.3909	10.5119	23.9113	5.56108	5.29096	9.07792	21.2396	3.10984	6.49463	5.42753	12.2718	12.7973	2.50646	7.9623	9.95526	39.3252	10.8381	7.66424	12.1653	20.7451	6.37716	15.619	18.8792	8.64225	10.9379	7.9204	12.3241	8.09491	7.9716	9.38284	11.3271	6.79633	17.7933	9.24445
LAMC3	0.454532	0.725498	0.0503777	0.885187	0.430599	0.11885	0.252155	0.0336375	1.73918	1.7344	2.36716	0.174307	0.136653	0.637551	0.553614	0.0225246	0.0871954	0.512247	0.151391	0.396391	1.81048	0.435737	0.145126	0.39675	0	0.269118	0.132959	0.0480165	0	0.289344	0	0.0672574	0.0655063	0.0205842	0	0.582434	0.864359	1.47829	0.315028	0.0627069	0.0467556	0.0939177	0.359774	0.39761	0.265745	1.30891	0.220124	1.30175	2.08231
LGI2	0.276284	0.223919	0.785893	0.0368828	0.777178	0.772522	0.0840518	0.392438	1.22015	7.08043	0	0.193675	0.361154	0.30056	0.286693	1.03613	0.474731	0.251291	0.837694	0.542884	0.535495	0.0912007	0.0829292	0.405375	0.283365	1.04418	0.199439	0.0960331	0.02039	0.253176	0.375894	0.662966	0.185601	0.133797	0.0313687	0	0.0950794	0.578102	0.189017	0.510613	0.645228	0.292188	0	0.0581869	0.132873	0.28192	0.632857	0.447477	0
LGI3	0.392145	1.06586	0.332493	1.30012	0.115526	0	2.84842	0.85215	2.83185	1.7548	0	0	0	0.664874	0	1.4641	2.04425	0.183636	0.393615	0.112024	0	0.243202	6.21969	1.656	0.261568	0.258354	0.221599	8.78703	0.04078	1.01271	0	0.711007	0.676898	0.504313	0	0.967433	0.146941	0.924964	0.0525046	0.394158	0.420801	0	0.0428302	0.717638	0.0306629	4.24893	4.74184	1.10649	1.06634
LGI4	0.418883	0.0985245	1.05793	0.0645449	0.283565	0.225814	0.504311	0.370013	0.300486	0.265261	0.215196	0.338931	0	0	0.138403	0.360393	0.523173	0.280286	2.03873	1.06853	3.11947	2.87789	32.446	1.6905	0.425047	0.226059	0.553997	5.26261	3.96586	4.01465	0.0221114	0.759048	0.262025	1.37914	0.0209124	0.177692	1.746	2.75837	0.609053	2.51723	2.12271	0.166965	1.87596	2.24989	0.541711	1.04713	1.35743	5.71957	5.00426
LTBP1	5.19593	3.99472	5.30981	7.08149	7.19415	38.0913	3.75431	2.34341	5.83671	5.39704	15.8062	3.50551	21.3374	7.22254	3.88518	4.39229	3.3328	8.16695	7.99342	3.30901	6.73194	3.70883	11.154	1.81125	6.13594	6.93249	9.44012	10.4772	19.7681	13.2918	23.4713	7.9652	5.32785	6.67958	9.65109	4.76806	8.4275	14.3369	14.8168	12.3891	8.15418	4.06977	4.49717	17.553	2.71878	13.5825	10.7861	13.6928	14.2739
LTBP3	0.623868	0.223919	0.443324	0.175193	0.60914	0	0.354885	0.112125	0.273169	0.112226	0.107598	0.15494	0.283067	0.93811	0.0790877	0.0900983	0.251898	0.202966	0.464264	0.706611	0.203998	0.0709339	1.45126	0.931501	0.250669	0.043059	0.199439	0.297703	0.63209	0.578689	1.75786	0.115298	0.14193	0.154382	0.125475	0.157948	0.561833	1.37919	1.23911	0.57332	0.542365	0.406977	0.462566	0.290934	0.112431	0.271851	1.25654	1.25293	1.72127
LTBP4	0.204985	0.0895677	0.342569	0.0737655	0.052512	0	0.112069	0.112125	0	0.0918211	0.0753186	0	0.0195218	0.182157	0.0395438	0.0900983	0.290651	0.318946	0.0403708	0.0603204	0.0254998	0.263469	0.0310984	0.215625	0.0326959	0.150706	0.0443198	0.0192066	0.091755	0.027126	0.0221114	0.0192164	0.0327531	0.0514606	0.0104562	0.0197435	0.0605051	0.140396	0.0945083	0.071665	0.074809	0.0104353	0.0856604	0.00969781	0	0.0302057	0	0.122039	0.0419821
MATN2	9.1352	9.96888	31.8186	13.2501	16.6463	8.10554	6.75216	20.2274	10.8175	7.60075	8.19897	9.03493	21.1617	17.7877	20.81	18.6278	14.6391	13.6857	20.1753	11.099	19.6858	5.82671	20.2658	24.219	21.1216	14.2956	27.0018	17.1995	31.2069	20.7424	6.45654	12.5195	14.7498	26.1523	30.8249	21.5994	19.0418	17.9377	10.1649	16.1067	26.099	28.1023	22.246	34.2333	46.7405	27.3663	6.3194	14.8969	19.6392
MATN3	7.99442	3.88724	0.826195	5.86436	7.8663	0	0.737788	0.863363	2.95022	12.2224	4.39	2.34346	0.693025	1.14759	3.0251	0.687	1.0851	2.71587	6.38868	0.292985	3.61247	2.97922	0.549406	0.491625	0.0762905	5.54384	5.46241	0.643422	1.33555	0.614857	0.0663343	0.768656	3.10063	2.63478	1.25475	2.56666	2.82645	6.35087	0.724563	1.0481	3.20744	4.63327	6.53589	9.2905	5.96904	1.20823	0.192609	2.94521	1.04116
MFAP2	2.52221	1.80927	0	3.33789	1.40732	1.86594	5.3046	4.45136	5.56354	1.95885	6.01473	2.86639	1.40557	4.80895	9.98482	14.1004	14.6198	19.533	1.31205	2.24909	2.03148	9.15047	0	4.98525	0.708412	6.69567	4.66466	0	0.071365	6.13049	6.27964	1.47966	0.218354	1.00863	5.83457	0.77987	2.09175	6.34261	3.4233	1.44226	1.76736	0	5.75638	1.03767	2.16684	1.82241	0.321014	2.34315	3.23262
MFAP4	3.52931	10.2465	3.76826	9.44199	1.43883	17.7323	5.19253	2.18644	2.84096	5.11138	0	0.88122	3.59202	28.2981	45.1492	4.51618	3.22623	1.01483	0	2.94708	6.51944	26.3063	30.7667	6.95176	5.52562	3.58466	5.34053	13.6367	8.7677	9.76537	5.84847	6.24533	4.27974	1.31739	6.92202	34.6598	1.39162	4.0302	3.4128	3.39513	2.72118	1.09571	4.83981	3.72396	5.29446	3.19173	4.01727	20.5514	21.646
MGP	23.1633	37.9409	10.1259	39.2433	14.7559	13.4657	2.79239	1.85006	10.863	15.2933	32.656	3.75729	5.52468	23.1977	36.1826	3.45752	1.82142	38.0899	3.00763	25.8775	9.59641	31.4339	7.80571	6.62401	14.7241	25.028	23.0463	9.79537	3.4765	2.42326	1584.26	10.2135	5.60079	17.7642	12.9448	27.2461	14.0372	33.2904	76.0581	12.9355	18.5807	22.8951	6.27891	7.991	8.73892	3.24208	0.862153	8.24984	7.10337
MMRN1	3.00348	1.48682	0	1.94557	3.80187	0.475398	1.61566	0.549413	4.76224	2.73423	62.8265	3.26342	0.702786	2.75058	2.20457	1.25011	2.73212	3.75003	1.49372	0.577353	3.45097	0.506671	0.507941	0.526126	1.73289	5.21013	4.83086	1.26764	0.34663	1.16642	0	0.355504	2.42373	5.84592	0.38688	3.90922	0.873002	2.84096	2.2892	2.08724	0.486258	1.17919	1.16498	0.523682	1.09364	1.17802	0.0825466	1.17971	1.10833
MMRN2	0.748641	1.46891	0.151133	1.79804	1.60687	0.130734	0.700432	0.246675	3.65136	3.76467	14.5473	1.48161	0.0976092	1.11116	0.830421	0.304082	1.02697	2.25195	0.938621	1.05992	1.26649	0.334403	0.26952	1.12125	0.152581	1.74389	1.86143	0.432149	0.44858	1.09408	0.497507	0.691791	0.960759	0.596942	0.125475	1.27346	1.77194	4.2697	2.61473	0.877897	0.691983	0.740907	1.39626	1.29951	1.25718	0.231577	0.0183437	1.7655	2.78761
MXRA5	0.641692	0.815066	2.50881	2.20375	1.10275	0.142619	0.71911	1.05398	1.46601	1.66298	20.6803	1.43319	2.02051	0.947218	3.23271	1.84702	3.3328	6.84284	0.272503	0.318837	1.13899	0.435737	0.124394	0.36225	0.0108986	1.17336	0.587237	0.0672232	0.53014	0.397849	0.210059	0.21138	0.327531	3.20085	0.250949	0.720639	0.319813	1.23053	0.304527	0.788315	0.149618	0.229577	1.10502	0.39761	0.879003	1.84255	0.908012	3.00216	2.46015
NDNF	0.115861	0.197049	0	0.212076	0	5.93059	1.69971	1.14368	1.82113	0.163238	0.0430392	0	1.79601	0.109294	0	0	0	0	0.252318	0.0689376	0.254998	1.14508	5.16234	2.415	0.795601	0	0.254839	0.451355	0.6117	0.22605	0.807067	0.0288246	0.414873	1.74966	0.38688	1.12538	0.0345743	0	0	0.134372	1.15954	0.260883	0	0.0484891	0.0306629	0.110754	0	0.423069	0.361046
NELL2	8.93022	13.6501	11.5667	17.215	17.9381	18.5049	9.4605	18.6688	12.3017	33.933	1.88297	14.8452	12.0352	21.2578	0.751333	20.1595	11.1223	10.1386	38.0192	12.6931	12.4184	18.7367	12.8748	20.5793	2.87724	3.08948	4.8087	17.1227	17.9738	10.5068	60.9612	32.2355	11.409	6.43257	0.533267	1.27346	19.3876	13.6515	25.3282	19.045	21.1896	13.2528	10.2193	13.2957	8.7287	8.17567	3.4211	3.48218	3.59367
NID1	12.005	9.72705	2.10579	15.3709	13.254	2.48396	11.7673	3.92438	17.5192	21.2821	121.855	15.9298	3.6213	8.76177	6.89052	7.68088	7.26629	27.6903	7.01443	5.04107	16.6089	3.68856	1.19211	4.61438	4.8172	12.1534	12.3098	2.0359	4.14937	14.0784	7.77217	3.18992	10.7103	11.3316	6.807	9.86189	11.0206	17.0292	9.92337	6.70964	3.23549	4.02803	7.04128	5.07196	8.84113	4.37982	4.97114	16.996	10.6383
NID2	2.04985	2.7766	1.3602	5.16359	3.37127	3.61303	2.63362	5.41564	6.06435	4.82571	77.051	0.551973	0.722308	2.6686	3.97416	0.844672	1.94736	9.2881	0.908343	1.28396	3.40847	3.5771	0.373181	1.45763	0.250669	4.38125	3.3683	1.10438	2.0492	3.93328	1.86842	1.16259	2.01978	2.39806	0.920148	1.89538	0.950794	3.1713	2.78274	2.24849	0.91641	1.55486	4.71989	2.37596	4.58921	0.956513	0.210952	3.26251	3.9799
NOV	1.47946	2.59746	4.40302	0.765318	2.01646	0	6.68679	9.90064	3.35998	3.54022	5.5413	0.377666	7.85754	3.04203	0.899623	13.5711	3.47813	6.82351	1.80659	0.973744	0.365497	5.86725	1.06771	1.311	1.11166	0.915003	1.92791	1.1716	0.417995	0.696235	0.0663343	2.53657	3.10063	12.8034	0.763304	1.34256	0.449466	0.305568	5.58649	1.24518	3.46927	1.17919	0.394038	0.329726	0.827898	0.090617	0.10089	0.113903	0.184721
NPNT	0.882327	0.922547	0	0.645449	0.388589	24.8277	0.168104	0.58305	0.136584	1.95885	12.7181	1.84959	0.995614	1.17491	4.6464	2.70295	2.03456	2.96717	24.2629	5.50639	5.47395	0.648539	5.17271	0.603751	6.74626	3.43395	5.87237	7.05843	4.46541	4.81035	30.8897	20.3982	0.393038	0.514605	0.0731936	0.375127	26.2333	31.9443	16.4549	47.0033	36.2076	26.5578	11.4956	55.0739	12.5616	1.69152	5.68654	10.3326	4.85313
NTN1	1.16752	0.456795	1.03778	1.86258	0.955719	1.23604	0.569685	1.31186	1.19284	1.43853	0.204436	1.08458	0.771113	3.98924	0.751333	2.55654	1.46295	2.72554	0.978992	1.19779	0.849992	0.689072	1.87627	1.449	1.02447	0.376766	0.565077	0.960331	1.77393	1.93499	3.26144	2.04655	0.174683	1.45119	2.15398	1.01679	4.58974	4.22015	2.89825	2.42765	3.7685	2.19141	3.71766	3.76275	3.24005	1.72172	0.944699	1.57837	3.5181
NTN4	14.7678	13.2471	18.67	16.1362	24.4811	31.923	7.08837	7.99452	5.67281	15.0995	0.204436	4.74503	1.11274	1.64852	8.41295	4.17831	1.18198	2.33894	2.86633	0.982361	0.161499	2.29015	2.13543	2.9325	0.0326959	1.04418	0.842076	0.902711	0.764625	0.217008	0	4.82332	2.63117	3.37581	2.15398	1.86576	0.0950794	0	0.0210018	0.698734	2.03855	0.469589	0.256981	0.659451	0.132873	0.845759	0	0.122039	0.0419821
NTN5	0	0	0	0	0	0	0	0	0	0	0	0	0	0	0	0	0	0	0	0.0517032	0.0424996	0	0.0829292	0	0	0	0	0	0.04078	0	0	0	0	0	0	0	0	0	0	0	0	0	0	0	0	0	0	0	0.0419821
NTNG1	2.47765	1.95258	10.1662	1.92712	3.35027	1.05776	7.2378	10.6182	10.1164	4.3564	0.376593	4.19306	5.67109	5.69242	0.988596	0.360393	0.387535	2.97683	3.10855	0.577353	1.13049	0.699206	2.27019	1.04363	0.130784	0.258354	0.609397	0.720248	1.86569	1.10313	0.143724	2.78638	0.218354	4.34327	0.0209124	0.296153	1.78922	2.30415	5.96452	2.14995	2.104	7.34645	4.25732	0.834012	4.98783	2.78899	3.00836	1.86313	2.09071
NTNG2	0.0267372	0.25079	0.0403022	0	0.210048	0	0.896553	0.145763	0.118373	0.765176	0	0.0581024	0	0	0.0494298	0	0.0193768	0.0869853	0.444079	0.517032	0	0	0.45611	0.681376	0.23977	0.150706	0.0221599	0.0864298	0.356825	0.280302	0.0331671	0.201772	0.174683	0.0205842	0.135931	0.0197435	0.233377	0.189948	0.357031	0.107498	0.0654579	0	0.0428302	0.0193956	0	0.171165	0.513623	0.195263	0.352649
PAPLN	1.53293	0.716542	2.98236	0.829862	2.05847	0.677442	1.36351	0.650325	1.01072	0.928414	0.731667	0.997425	0.946809	0.755953	0.61293	0.608164	0.90102	0.782868	1.82678	2.07675	1.05399	0.891741	0.912221	0.655501	1.10076	0.807355	0.454278	0.854694	2.57934	1.25684	0.552786	0.422761	1.01535	0.813077	1.5057	1.66833	1.71143	1.86644	2.62523	1.0481	0.897708	0.939177	0.668151	1.348	1.43093	1.4398	1.34826	1.39938	1.6373
PCOLCE	8.1994	8.12379	6.85137	7.58863	5.98637	2.74542	1.1954	1.3455	2.40389	3.76467	38.5739	2.89544	0.380676	1.95819	10.9833	0.878458	1.51139	12.1296	0.74686	7.47112	19.7878	5.60378	2.12506	5.71838	0.773804	3.67078	3.04699	1.55574	1.20301	5.46138	3.05138	2.06576	0.316614	5.03284	1.27566	3.56371	14.3051	22.0918	18.9332	19.1525	7.0975	4.54979	5.4223	1.84258	1.52292	1.6009	18.7656	29.1185	7.80867
PCOLCE2	3.06586	3.55584	12.6448	3.57763	4.01192	5.45519	7.65805	12.5804	4.38891	2.28533	5.33686	1.69465	7.97467	1.45726	4.56731	10.3838	5.67739	6.42725	0.777138	10.1597	2.69448	9.33288	2.27019	1.87163	5.99426	1.15183	2.47083	1.81503	16.2304	6.09432	13.5432	2.06576	0.742405	15.9013	15.8621	1.6091	0.55319	0.289051	7.9807	1.12872	1.61774	17.6461	0.359774	0.998875	2.32016	0.936376	0.577826	0	0.822849
POMZP3	3.39562	5.92042	3.59697	4.42593	0.976724	3.93392	7.8355	3.74498	6.52874	4.64207	0	8.26991	8.42367	11.3939	2.1848	1.374	0.571615	1.61406	1.01936	0.758314	2.27798	3.24269	23.4586	20.5879	1.53671	0.83965	1.0526	1.85344	0.50975	2.26955	2.46542	7.47518	3.81028	3.24201	6.01233	3.56371	12.8617	16.3107	10.6164	13.1326	6.2372	4.49762	5.79064	6.49753	4.56877	4.58119	7.099	5.38599	5.75994
POSTN	0.22281	1.81822	0.342569	0.175193	0.745671	72.3675	0.10273	0.213038	0.0819507	0.0204047	2.82983	55.6428	0.0780873	0.245912	13.089	3.95306	1.71484	106.151	41.4003	17.1827	4.72596	102.327	0.891488	0.776251	24.7726	91.6294	36.586	0.499372	1.0195	0.343597	674.166	67.1325	5.45886	31.1439	11.3555	6.96947	5.06514	0.561585	12.6011	4.63135	15.7847	6.29249	1.94449	1.43528	0.766572	1.54049	0	0	0
RELN	0.124774	0.0537406	0.18136	0.119869	0.388589	0.0713097	0.252155	0.22425	0.236746	1.36711	0	0.0677862	0.00976092	0.0273236	0	0	0.0968838	0	0.736767	0.120641	0.144499	0.0709339	0.601236	0.50025	0	0.043059	0	1.08517	0.010195	0.18084	0	0.288246	1.3538	0.14409	0	0.217179	0.0259308	0	0.0630055	0	0.691983	0	0.0428302	0.0290934	0.132873	0.362468	0.0183437	0	0.0251892
SBSPON	0.953626	0.528449	1.71284	1.26323	2.10048	1.1885	2.24138	2.22008	1.30211	0.805986	1.02218	1.00711	2.4988	0.755953	0.257035	0.382918	1.39513	0.666887	0.999178	1.34428	0.552495	1.22614	1.26467	1.75088	1.01357	0.549002	1.22987	2.48726	2.80363	1.14834	0.69651	0.288246	1.6049	1.71878	0.543724	0.345512	0.55319	0.206465	0.399035	1.17351	0.392747	0.824389	0.462566	1.36739	1.15497	2.06405	3.1276	1.2448	1.09993
SLIT1	2.89653	1.90779	3.01259	4.03866	2.10048	0.154504	2.47486	1.24459	1.16552	3.35657	0.0645588	0.939323	0.361154	3.16954	1.43346	2.60159	0.968838	0.309281	0.827602	1.86132	2.66898	1.86455	1.80371	4.29525	0.784703	0.828885	0.398878	1.48851	1.0297	1.03983	0.0110557	2.18106	0.283861	0.0617527	0.0209124	0.799613	0.6742	1.02407	0.808571	0.071665	2.84274	0.918307	2.50128	3.00632	2.70856	1.78213	2.63232	4.26323	3.58527
SLIT3	0.044562	0	0	0.230517	0	0.356549	0.0373564	0.04485	0.0182113	0.336678	0.0215196	0.213042	0	0.0273236	0.00988596	0.0225246	0.290651	0.521912	0.272503	0.379157	0.186998	0.131734	0.155492	0.1035	0	0	0	0.153653	0.04078	0.027126	0.276393	0.144123	0.196519	0.0102921	0	0	0	0.0165172	0.0210018	0	0.570419	0.0208706	0	0.0193956	0	0.0100686	0	0	0
SMOC1	11.7109	10.99	7.62719	16.1823	7.92932	0.0831947	17.352	23.2659	43.4612	30.3214	1.16206	12.9665	2.80138	25.3199	0.0692017	0.630688	0.590991	0.164306	0.171576	0.249899	0	9.52541	13.9736	169.085	0.544932	0.936532	2.29355	1.37327	0.08156	0.289344	0.143724	0.0096082	3.69019	1.01892	0.38688	2.57653	0.233377	0.11562	0.126011	0.161246	0.0187022	0.0104353	0.239849	1.02797	0.286187	7.79306	6.12679	6.27281	5.60041
SMOC2	0.989276	0.438882	12.0907	0.922069	1.94295	2.72165	5.3046	4.3056	2.18535	3.0505	0.161397	0.280828	8.85315	1.73049	1.24563	0.135147	0.348782	2.13597	1.02946	0.784166	0.348497	4.16483	0.932953	0.474375	0	0.968826	1.28527	1.08517	2.42641	0.162756	0.0221114	0.595709	0.644145	1.85258	0.0836498	1.05628	0.492684	0.569844	1.31261	0.689776	0.925761	2.1288	0.873736	1.50316	3.71021	0.785348	0	0.724099	0.260289
SNED1	0.00891239	0.259746	0.0503777	0.156752	0	0.0475398	0.0653736	0.0784875	0.0182113	1.11206	0.376593	0	0.195218	0.145726	0.108746	0.157672	0.106572	0.212631	0	0.043086	0.339997	0.0405337	0.072563	0.0517501	0.185277	0.0107647	0.0110799	0.355322	0.28546	0.153714	0.61912	0.0096082	0.076424	0.174966	0.0104562	0	0.0605051	0.388154	0	0.0447906	0.224427	0.0313059	0.0513962	0.0387913	0	0.130891	0.559482	0.740371	0.44501
SPARCL1	1404.64	1391.02	1207.81	1578.49	1458.02	38.8281	602.717	483.539	702.208	1497.32	682.344	412.372	1041.22	1728.27	390.258	946.1	617.373	1175.53	1510.06	1462.24	738.456	206.154	3133.27	889.152	1128.95	873.365	829.877	1587.95	547.9	452.381	1621.94	977.125	2421.44	1682.74	1707.9	2193.1	567.382	650.068	849.23	581.096	1174.62	1397.28	324.199	551.631	598.856	976.761	649.265	447.306	408.024
SPON1	6.12281	5.77712	1.32997	7.01695	9.00056	2.10364	11.347	11.2461	12.757	13.5181	1.52789	6.45905	6.52029	14.7001	6.51485	1.35147	1.79235	0.222296	18.4696	11.9521	25.6783	17.5207	35.5455	10.3673	3.28049	6.15743	6.45961	37.5105	56.0623	55.2829	1.19402	4.29487	18.7894	2.72741	2.32128	16.1897	13.0086	14.915	4.15836	9.74644	2.32843	0.281753	24.5931	21.3061	19.9718	14.7303	2.23793	7.05386	17.792
SPON2	0.285197	0.0806109	0.0302266	0.857524	0.210048	1.72332	0.121408	0.863363	1.06536	0.295868	4.98179	0.0581024	0	0.0455393	0.919395	0.123885	0.106572	0.995498	0.0504635	1.103	0.322997	1.02347	0	0.586501	0	0.161471	0.321318	0.316909	1.48847	3.228	0.30956	0.230597	0.120095	0.58665	0.0313687	0.0987177	0.847071	1.0571	0.367532	0.680818	0.514312	0.271318	3.90611	0.494588	0.337292	0	0	0.764778	0.738885
SPP1	3904.06	1616.72	1660.8	1694.94	5686.5	497.326	3408.7	2456.85	703.282	852.182	164.647	295.286	3888.45	1090.7	182.93	4304.78	1558.15	2928.63	690.997	2848.58	256.451	2002.24	335.127	235.144	7070.03	6644.88	3879.17	1730.74	2475.6	1290.24	23465.1	1266.72	446.993	7986.36	1026.79	300.724	1167.2	7164.6	8978.11	10365.8	737.112	2611.91	1174.53	1599.68	2271.29	2600.55	4265.83	2538.69	1947.93
SRPX	19.5716	7.44308	23.2846	12.9643	13.7371	5.12241	17.4361	19.1734	8.46824	9.18211	7.27363	13.8284	8.98004	1.80336	13.4647	11.2848	8.15762	18.1026	30.4194	28.0318	47.9056	7.71153	49.2496	6.96038	37.2407	21.2927	26.5697	6.33818	4.72029	3.86094	675.283	16.3628	13.0685	28.6018	42.2013	11.6586	13.3543	17.533	17.0745	16.259	19.6	33.2991	3.95751	6.00295	6.10191	12.4145	15.106	10.5442	8.05216
SRPX2	1.17644	1.9884	7.07304	4.38905	3.41328	0.154504	0.41092	0.213038	0.464387	0.856997	2.98047	0.716597	0.976092	0.901679	1.14677	0.135147	0.0871954	12.4872	2.70484	4.95489	3.68897	0.780273	0.13476	0.181125	2.03805	3.08948	2.69243	0.124843	1.15204	0.370723	91.6187	2.3444	0.655063	4.27123	17.9011	4.65947	9.11034	9.7369	6.48957	2.78598	4.05839	4.26804	0.985094	1.22192	1.50248	0.966582	0.733747	1.25293	1.14191
TECTA	0.00891239	0	0.110831	0.165972	0.157536	0	0	0	0.0364225	0	0.0322794	0.116205	0	0.0182157	0.148289	0	0.0775071	0	0.0403708	0.129258	0.00849992	0.0202668	0.632335	0.00862501	0	0.0107647	0	0.0288099	0	0.018084	0	0.0288246	0	0	0	0	0.0259308	0.0247758	0	0.0447906	0	0.0313059	0.00856604	0.0387913	0.010221	0.0100686	0.00917184	0	0.184721
TGFBI	0.686254	3.53792	0.906799	3.72516	0.987226	2.9237	9.23636	5.75202	8.75962	4.62166	24.8982	3.97033	28.2481	19.8734	5.97112	4.85405	3.15841	13.8307	2.34151	11.3144	1.88698	7.34673	0.0621969	2.967	1.78738	5.82372	4.49846	3.02504	11.7752	8.38195	244.608	4.16035	1.14636	4.38444	26.4438	4.82729	2.25598	5.43416	15.5729	6.37819	2.16946	15.3712	5.36234	1.63893	1.27762	4.52078	0.852981	3.28692	2.18307
THBS1	1.62206	1.16438	9.36019	1.69661	1.40732	8.93748	9.63794	15.2266	12.0923	11.8551	29.073	1.69465	9.22407	7.88741	1.25552	1.16002	2.22833	10.6992	1.75613	2.76612	0.560995	7.42779	1.04698	2.18213	4.8608	3.28325	2.98051	0.211273	0.38741	0.253176	85.9361	4.03545	0.731487	51.7384	4.83077	6.51537	0.708774	1.61043	10.2909	1.89912	1.11278	1.54442	0.805208	1.7844	1.14475	1.38946	0.852981	1.10649	0.696903
THBS2	8.91239	9.05529	8.40301	13.1118	15.344	16.318	25.0288	20.048	24.7855	29.3114	3.2925	16.4043	23.1822	21.0392	6.02055	35.9492	17.7685	20.7605	15.3308	5.47193	7.49693	10.0422	3.69035	1.90613	12.2937	11.9166	13.861	15.9703	15.007	6.22091	7.88272	31.4092	31.0391	23.5792	22.3136	41.9056	4.33908	5.35158	10.1229	14.1449	26.5665	27.1214	6.69864	8.16556	12.2447	19.5431	11.795	11.0405	3.65244
THBS3	1.19426	1.43308	0.584382	1.20791	2.54158	0.867602	0.849857	0.85215	0.236746	1.54055	1.02218	1.31699	0.605177	1.01097	5.62511	2.18488	2.46085	1.37243	3.95634	3.23145	5.10845	5.92805	2.55007	3.70875	0.337858	0.505943	0.332398	2.06471	0.69326	1.28397	28.767	1.33554	0.884335	0.915998	2.03896	0.355384	1.86701	1.62695	1.1236	1.48705	0.561067	3.36017	1.01079	2.55052	1.81933	0.533634	1.32074	0.943769	2.40977
THBS4	2.14789	1.94362	0.342569	1.17103	0.850695	12.289	5.46337	5.85293	4.17948	4.3462	0.225956	1.71402	0.185457	0.336991	3.99393	5.94649	4.47603	35.577	2.82596	1.16332	0.560995	8.63367	28.227	11.9801	3.33499	3.57389	3.06915	1.75741	6.82046	3.47213	44.3997	6.25494	3.23164	2.77887	5.66727	3.72166	4.14892	5.51675	5.7335	2.91139	17.5053	20.9541	17.8002	20.6176	31.1126	2.33591	2.37551	0.935633	5.46607
THSD4	0.178248	0.125395	0.0201511	0.378048	0.168039	0.0713097	0	0.04485	0.00910563	0.357082	0.494951	0.0581024	0.0878483	0.118402	0.276807	0.0112623	0.00968838	0.386601	0.201854	0.0172344	0.0169998	0.344536	0.787827	0.112125	0	0	0	0.124843	0.02039	0.0361681	5.76003	0.0192164	0.131013	0.0102921	0	0.00987177	0.164228	0.701981	0	0.358325	0.187022	0.0104353	0.102792	0.106676	0.153314	0.0604114	0	0.309166	0.151135
TINAGL1	0.85559	0.197049	0.765742	0.175193	0.388589	0	0.149425	0.067275	2.22177	1.43853	2.53931	0.164624	0.0976092	0.355207	0	0.0450492	0.193768	1.33377	1.30196	0.990979	0.322997	0.212802	0.787827	0.181125	0.196176	0.161471	0.177279	0.192066	0.08156	0.443059	0.07739	0.124907	0.305696	0.771908	0.345055	0.128333	0.501328	0.495516	0.357031	0.241869	0.187022	0.0626118	0.179887	0.252143	0.255524	0.221508	0.605341	0.593924	0.193118
TNC	4.3849	7.12063	19.6171	7.24747	5.19869	10.6133	7.95691	11.0892	8.50466	11.6001	6.75716	12.492	29.6244	10.4012	33.3849	44.6662	57.5199	39.9746	12.6563	19.0268	20.5188	5.65445	75.31	6.72751	15.0183	11.0662	15.8886	8.96949	24.0908	20.0281	131.895	8.0805	17.1845	54.0336	131.675	16.2489	37.8589	38.8567	29.8436	23.9809	13.316	11.6249	12.4465	19.0174	17.7334	20.1673	14.1705	20.0063	32.2758
TNFAIP6	31.8796	27.6943	7.04281	29.7921	35.1621	67.1381	53.4009	112.136	85.3107	75.2627	167.046	76.9664	12.7478	4.34445	246.862	31.3317	15.7049	76.953	24.4344	10.9783	18.2493	23.8541	6.0331	3.42413	117.912	145.173	153.191	27.6671	70.8961	47.1631	102.387	158.103	75.6489	29.1473	49.7507	39.6746	87.5941	43.622	172.961	67.598	146.859	124.524	45.4857	28.9383	72.3849	135.17	124.489	75.2412	28.1952
TNN	0.133686	0.125395	0.735515	0.0553242	0.0315072	0.368434	0.0840518	0.04485	0.318697	0.408094	0.0215196	0.455136	0	0.100187	0.573386	0	0.00968838	0.0193301	0.0706489	0	0	0.395203	0	0.12075	0.0108986	0.559766	0.121879	0	0	0.632941	0.187947	0.307463	0.0109177	0.102921	0	0.148076	0.207446	0.11562	0.0420037	0.904771	0.289885	0.313059	0.205585	0.164863	0.194198	0.28192	0.146749	0.325438	0.159532
TNXB	2.13006	1.20916	1.15869	0.673111	0	0	0	0.246675	0.682922	0	0.344314	0.542289	0.702786	1.74871	0	0.0225246	0.697564	0.0289951	0.0403708	0.0172344	4.41146	0	0.735996	0	0.196176	0.559766	0.0110799	0	2.98714	0	0	2.26754	1.47389	0.442561	4.02565	1.85589	1.59042	0.883671	0.535547	2.59786	4.81583	0.751342	1.7646	0.53338	0.909666	0.0201371	0.192609	0	3.0563
TSKU	1.0071	2.48998	1.27959	3.00595	1.2918	2.25814	1.81178	0.863363	1.38406	1.22428	1.42029	1.11363	3.96293	5.47383	2.96579	3.80665	2.32521	2.77386	1.83687	1.801	1.75948	2.39149	2.64337	1.518	1.6348	0.83965	1.21879	1.05636	0.91755	3.01099	6.99827	1.85438	0.393038	1.89375	1.16064	0.493588	5.7912	8.83671	5.42897	7.20234	2.22557	1.70095	3.6577	1.45467	1.33895	2.20501	4.50337	6.93996	5.97825
VWA1	4.66118	1.77344	2.92191	2.17608	2.99319	0.404088	3.38075	2.41069	5.90045	3.98912	12.6535	2.63398	0.976092	1.74871	0.385553	0.912245	2.77088	3.30544	1.82678	3.18837	3.16197	1.23628	4.50927	2.84625	1.27514	3.15407	2.45975	4.6384	3.50708	4.53909	0.398006	0.730223	0.262025	4.25064	0.480986	1.26359	0.942151	2.85748	1.01859	0.842064	0.729388	0.396542	1.97875	1.09585	0.654142	5.78942	9.84138	10.0398	4.62643
VWA2	0.142598	0.0268703	0.211587	0.0829862	0.0840193	0	0	0	0.127479	0.0408094	0.172157	0	0.0292828	0.0728629	0	0	0	0.0289951	0.191761	0.0344688	0.169998	0.0202668	0.072563	0.18975	0.0217973	0	0	0.0576198	0.02039	0.0723361	0.0221114	0.0192164	0.076424	0.0205842	0	0.0197435	0.0605051	0.272534	0.147013	0	0.0187022	0.0104353	0.0256981	0.455797	0.347513	0.0503428	0.055031	0	0.20991
VWA5B2	0.0178248	0.0179135	0	0.0461035	0	0	0	0	0.455282	0.255059	0	0	0	0.0637551	0	0.0563114	0.0775071	0	0	0	0	0.0304002	0.0829292	0.01725	0	0	0	0.0480165	0	0.0361681	0	0	0	0	0	0	0	0.0578102	0.0735064	0	0.0935112	0.0104353	0.0171321	0.252143	0	0	0.0183437	0.0406797	0.0335857
VWA7	0	0	0	0.0368828	0	0	0	0.04485	0	0	0	0	0.0292828	0	0	0	0	0	0	0	0	0	0	0	0	0	0	0	0	0	0.287449	0.0288246	0	0	0	0	0	0	0	0	0.130916	0	0	0	0	0	0	0	0
VWCE	0.721904	0.116438	0.100755	0.202855	0.0210048	0	0	0.13455	0.0364225	0	0	0	0	0.145726	0.523956	0.0225246	0	0	0.131205	0	0	0.0202668	0.0621969	0.284625	0	0	0	0.489769	0.67287	0.343597	0.0552786	0	0.229272	0	0	0	0.172872	0.041293	0	0	0	0	0.0171321	0.164863	0.132873	0	0.0733747	0.170855	0.0755677
VWF	5.23158	4.66648	0.675062	10.3641	2.43656	0.0713097	1.65302	0.0897	5.48159	11.8653	11.1149	2.58556	0.507568	3.44277	1.22586	1.67808	0.95915	4.09797	2.32132	4.29137	12.2314	1.40854	2.45678	2.06138	0.0653919	2.42207	3.32398	2.22797	0.397605	1.74511	2.6202	0.614925	3.97405	2.995	1.73573	2.19153	7.10503	21.9349	1.86916	0.976436	1.75801	1.9201	3.88898	5.01377	3.91463	1.30891	0.302671	12.8548	12.9725
WISP1	1.20317	0.967331	1.20907	1.42921	1.53335	1.72332	0.691093	1.32308	0.327803	1.12226	0.408873	5.47131	0.302588	0.0364315	2.68898	0.0563114	0.0581303	1.87502	3.05809	5.09277	4.65796	1.30721	3.57632	0.603751	2.71376	3.53083	3.95554	0.441752	0.99911	0.506353	6.74398	1.10494	1.76867	1.39973	0.324143	1.16487	0.345743	0.256017	0.378033	0.331451	0.458205	0.521765	0.0256981	0.0678847	0.255524	1.0572	0.513623	1.08208	0.377839
ZP3	1.21209	1.20021	1.53148	2.674	0.672154	2.75731	6.1171	2.6013	10.2894	9.45758	0.796226	8.08592	6.60814	5.49204	1.02814	0.281557	0.988215	0	0.615655	3.06773	3.89297	18.6151	13.7559	35.0607	0	0.538237	0	0.845091	0.886965	1.42864	1.10557	3.83367	1.27737	3.97275	2.15398	1.9941	8.93747	11.3638	11.6245	6.44985	4.96545	3.548	1.85883	2.76388	2.15662	0.3524	1.47667	1.57024	3.96311
ACAN	0	0.170179	0.392946	0.0737655	0.0420096	0	0.30819	0.515775	0.409753	0.0102024	0.0107598	0	0.0488046	0.327883	0	0.64195	0.319717	0.850523	0	0.0775549	0.0254998	0.456004	0.248787	0.267375	0.16348	0	0	0.0576198	0.50975	0.207966	0.0110557	0	0	0.0205842	0.0104562	0.0592306	0	0	0.0630055	0.170204	0	0	0	0	0	0	0.0733747	0.0325438	0
ASPN	2.99456	2.53477	6.85137	6.30695	11.9412	2.6028	10.5999	6.97418	4.23412	8.85564	7.24135	2.51777	3.65058	1.95819	6.45553	0.619426	4.11756	9.59738	3.1792	4.14488	2.32048	4.38777	0.342083	1.53525	1.18795	2.30365	3.2021	0.240083	1.38652	2.35092	1.53674	0.903171	3.46092	3.66399	1.87166	4.09678	0.449466	2.56843	12.8216	1.02123	0.981868	8.24389	2.13294	3.57849	2.07486	7.6521	2.42137	4.71885	3.63565
BGN	12.5308	12.3693	3.94962	33.1115	3.20323	0.736867	7.3592	3.81225	41.2758	22.7818	54.3585	8.3958	5.39779	21.7769	18.7537	4.0319	8.03167	16.2469	4.94543	15.3559	44.6926	8.8566	211.573	181.125	0.762905	2.27136	2.22707	17.939	5.05672	34.6761	5.74897	6.39906	2.16171	3.21114	5.75092	6.07114	18.6701	68.3978	11.6035	12.7474	10.6416	8.97436	30.2038	15.565	8.95356	7.12854	16.9129	96.6387	95.0642
CHADL	6.82689	2.5079	2.62972	2.71088	3.00369	0.130734	2.08262	6.35749	12.6386	5.39704	0.731667	0.919955	0.468524	1.3844	0.5635	0.844672	3.36187	1.34344	1.06983	5.58395	1.48749	1.43894	41.9	3.88988	5.40573	2.23907	1.67307	9.8626	2.43661	0.868033	0	0.422761	0.62231	3.45815	0.292774	1.54987	0.406249	1.02407	0	1.80954	3.45056	1.94097	0.308377	1.01827	0	14.4584	6.87888	7.07013	5.64239
DCN	84.4806	37.7349	2.09571	94.7518	96.4961	0.511053	18.0618	15.462	58.7495	133.222	409.077	31.2301	6.03225	27.4784	56.3302	6.76864	8.55484	141.921	37.8174	49.7557	60.239	129.09	11.4131	6.00301	8.065	139.963	104.417	9.32481	12.968	28.1026	41.6137	8.14776	40.8213	27.7269	18.6539	70.9977	55.4832	81.4464	103.581	28.5406	20.5444	28.2692	149.255	82.6545	251.18	18.0831	2.32048	34.0164	21.9482
ESM1	1.2923	0.716542	1.22922	2.19453	4.01192	0.0594248	3.7263	1.48005	4.34339	0.122428	528.317	0.203359	1.91314	2.34983	0.5635	2.52275	4.49541	34.6685	0.141298	0.827252	0.229498	4.4587	0.373181	3.08775	0.316061	5.57613	3.40154	0.0480165	3.10948	14.4311	1.21613	5.15	0.076424	6.97805	0.439161	8.30216	0.760636	4.6083	16.5284	6.69172	0.673281	1.12701	7.05842	0	1.76823	0.986719	0	1.50515	1.11672
FMOD	2.86088	3.01843	8.44331	6.15942	4.66307	0.190159	0.672415	2.19765	0.455282	1.01003	1.70005	3.43773	6.94001	3.39723	9.06543	0.236508	0.30034	3.86601	2.80577	5.17032	3.90996	7.6406	1.75188	0.569251	3.72734	6.43731	5.90561	0.518579	1.48847	0.434017	62.7743	4.06427	5.08766	9.07764	28.8905	29.7634	2.33377	3.74941	1.55414	2.27536	7.9391	4.9359	0.0171321	0.0678847	0.0306629	0.875965	2.48557	7.04572	0.411424
HAPLN1	2.45091	5.83981	1.99496	5.28346	11.4476	0.249584	5.22989	8.26362	2.67706	7.06003	173.104	5.84898	0.819917	3.88906	5.45705	24.045	23.0874	27.8256	10.6175	4.15349	3.82497	27.1069	4.66477	3.15675	7.31299	7.0832	12.3985	8.94068	9.55272	14.2954	2.14481	10.9341	6.92183	3.46844	0.585548	7.4137	11.228	8.878	5.7335	12.631	8.25704	5.40549	15.7786	7.69037	18.1422	9.69602	9.17184	5.54058	10.0841
HAPLN2	0.338671	0	0	0.0368828	0.157536	0	0.0653736	0.067275	0.14569	0.102023	0	0	0	0	0	0.0450492	0.145326	0.0289951	0	0.0517032	0.203998	0	0.207323	0	0.490439	0.107647	0	0.595405	0.08156	0.0813781	0	0.0288246	0	0.442561	0	0	0.0518615	0.256017	0.262523	0.232911	0.0280534	0	0.0342642	0.116374	0	0.453085	0.623685	0.699691	0
HAPLN4	1.04275	2.0511	1.23929	1.18025	0.367584	0.0594248	0	0.0336375	1.6208	0.163238	0	0.561657	0.409959	1.12938	3.20305	0.855934	0.726629	0.289951	0.403708	0.810017	0.254998	1.27681	18.0164	0.836626	0.610324	0.0322942	0.321318	0	0	0.768571	0	0.893563	0.0655063	0.0102921	0	0.0296153	4.06249	3.26215	0.483042	1.05706	3.17003	1.45051	0.548226	0.484891	0.705246	0.241645	1.03642	0.439341	0.713695
HSPG2	0.0356496	0.0626974	0.0100756	0.202855	0.0315072	0	0.00933909	0	0.118373	0.0102024	1.80765	0.038735	0	0.209481	0.0889737	0.0112623	0.0581303	0.164306	0.0403708	0.103406	0.212498	0.0810673	0.0103661	0.552001	0.0108986	0.0215295	0.0221599	0	0	0.0452101	0.143724	0.0096082	0.0109177	0.0102921	0.0313687	0.0197435	0.103723	0.313827	0.0945083	0.152288	0.0187022	0	0.111358	0.0193956	0.0408838	0.0201371	0.0917184	0.333574	0.386235
LUM	20.3024	8.49997	0.906799	30.4467	29.4382	0.534823	3.55819	0.392438	10.9085	22.3023	76.7927	7.90193	0.8492	7.91473	33.4343	3.36742	4.78606	81.0123	3.37096	8.78955	7.57343	118.784	2.28055	0.18975	0.119885	16.3193	11.9442	1.38288	3.04831	4.49388	54.7479	3.75681	4.14873	11.6918	4.64256	11.5401	7.98667	10.4058	25.5487	9.06563	3.49732	5.45766	34.9409	20.6272	51.4421	1.41967	0.275155	7.29794	11.5871
NCAN	44.9987	60.494	8.54407	79.2426	11.2376	21.7495	21.4986	29.9822	22.928	29.0869	2.3564	10.0711	1.13227	1.66674	41.2047	16.3866	20.084	7.56772	6.45933	35.8476	28.6787	26.4583	133.64	74.9254	15.9556	13.1007	16.1878	71.6407	9.01238	39.6583	2.9961	23.6362	5.48069	3.56107	0.261406	3.08986	45.8542	71.0901	10.1334	78.3836	67.2626	15.4547	1.21638	1.39649	1.64557	19.4625	53.8295	65.5431	54.9042
PODN	0.401058	0.0268703	0	0.2674	0	0	2.68032	1.96219	4.00648	1.06104	0	0.852169	0.0292828	1.06562	0.148289	0.0563114	0	0.280286	0.171576	0.0344688	0.0509995	0.0912007	1.03661	4.98525	0.0217973	0.0322942	0.387798	0.537785	0	0.0542521	0.0221114	0.144123	0.327531	0.699863	0.135931	0.799613	0.380318	0.148655	0.0630055	0.116456	0.074809	0.198271	0.291245	0.513984	0	0	0.119234	0.113903	0.361046
PODNL1	0.0267372	0.0626974	0.302266	0.119869	0.178541	0.0356549	0.224138	0.190613	0.118373	0.102023	0	0.0581024	0	0.0910787	0.227377	0.0225246	0.0193768	0.11598	0.232132	0.0344688	0.118999	0.0810673	0.445744	0.0517501	0.196176	0	0.0775596	0.364926	0.050975	0.108504	2.28853	0.278638	0	0.473437	0.0522811	0	0.0518615	0.0991033	0.178516	0.214995	0.850952	0.146094	0.0428302	0.0872803	0.0306629	0.151028	0.0825466	0.146447	0.361046
PRELP	1.19426	2.1765	1.13854	2.3605	0.82969	0.178274	1.20474	0.3588	1.33853	2.82605	1.77537	0.784383	0.488046	1.81247	1.39392	0.259033	0.35847	0.879518	0.867973	1.14609	2.70298	0.962674	14.1602	3.47588	0.217973	0.215295	0.454278	0.691438	0.26507	1.11217	0.143724	0.605317	0.720569	0.504313	0.930604	2.68512	1.70279	4.0302	0.556549	1.18247	0.83225	0.657424	0.36834	1.14434	1.61491	0.724936	1.20151	2.23738	5.69277
SPOCK1	18.0476	27.3181	48.9672	45.5318	35.4456	7.32113	37.4684	55.7262	31.3871	38.4731	15.9568	3.98002	43.4947	90.5504	0.642588	56.8746	53.5574	19.9003	105.327	79.9074	49.1296	11.1468	58.1333	29.5665	12.8713	11.1307	10.7475	59.4157	21.9295	12.4147	48.0702	19.2164	15.6669	29.9295	11.3659	5.95267	0.70013	2.98136	5.48148	5.74216	10.5668	0.615683	2.7754	9.7657	2.56546	53.0613	39.0353	5.71143	41.1424
SPOCK2	1.21209	1.42413	1.57179	2.4066	0.850695	0.0356549	2.6523	0.515775	3.52388	7.24367	3.26022	1.89801	6.97906	1.26599	1.76959	1.81323	1.6664	5.76036	4.46098	6.09236	2.61798	2.28002	21.1988	4.90763	1.71109	0.699708	1.37391	7.28891	4.14937	6.36558	30.3369	4.96744	0.884335	3.01559	3.5342	3.75127	3.4315	8.33293	5.56549	2.9741	5.87251	5.53071	7.2897	9.71721	4.10883	4.14825	3.93472	9.15293	16.3562
SPOCK3	18.8141	2.61538	0	7.395	4.66307	0.736867	8.48923	5.07927	11.6188	27.6994	0.0860784	6.27506	3.08445	0.437178	0.0395438	33.6517	57.1421	5.03548	12.7572	3.48135	0.951991	2.38135	23.2409	2.57888	64.5527	64.0287	40.0097	181.675	8.75751	7.92985	0	14.3258	11.6601	42.5682	0.282318	0.0394871	0.786566	6.77206	8.21172	19.1256	13.8958	0	7.85506	16.8645	6.85827	93.1744	26.5066	6.26467	1.30984
SRGN	105.122	54.2691	50.5793	64.7754	155.415	23.4728	143.803	79.5527	33.9913	60.2551	311.152	33.07	152.778	26.7407	35.6389	112.826	57.2002	235.479	47.4155	47.4722	44.4716	34.8995	15.259	10.1258	132.593	125.958	117.37	59.8286	127.121	94.9773	87.5834	101.76	70.0372	547.427	51.821	62.5574	35.8363	85.138	197.648	101.791	45.2127	82.4702	52.2871	79.7645	78.4868	45.2884	79.8042	29.1511	37.4984
[truncated: 194 more columns]
