# Supplementary material for: A prognostic matrix gene expression signature defines functional glioblastoma phenotypes and niches
Source: Commun Biol. 2026 Jan 5;9:18. doi: 10.1038/s42003-025-09245-8 (PMC12769572; doi:10.1038/s42003-025-09245-8)
Supplement: Supplementary file 5 — supplementary data 2 [file 42003_2025_9245_MOESM5_ESM.zip › Vishnoi-et-al-SourceData-COMMSBIO-24-8619B/Figure1/Figure1C/Figure1C-OS.txt]

Overall
(A) M-La(IDHwt)
Case ID	Study ID	Number at Risk	Status	Survival Rate	Time (months)
TCGA-41-2571	gbm_tcga	57	deceased	0.9824561403508771	0.85
TCGA-32-1980	gbm_tcga	56	deceased	0.9649122807017543	1.18
TCGA-28-1747	gbm_tcga	55	deceased	0.9473684210526314	2.53
TCGA-06-0747	gbm_tcga	54	deceased	0.9298245614035087	2.69
TCGA-06-0749	gbm_tcga	53	deceased	0.9122807017543859	2.69
TCGA-06-0174	gbm_tcga	52	deceased	0.894736842105263	3.22
TCGA-76-4929	gbm_tcga	51	deceased	0.8771929824561401	3.65
TCGA-16-0846	gbm_tcga	50	deceased	0.8596491228070174	3.91
TCGA-19-2625	gbm_tcga	49	deceased	0.8421052631578945	4.07
TCGA-06-2567	gbm_tcga	48	deceased	0.8245614035087716	4.37
TCGA-76-4926	gbm_tcga	47	deceased	0.8070175438596487	4.53
TCGA-06-5859	gbm_tcga	46	censored	0.8070175438596487	4.57
TCGA-76-4925	gbm_tcga	45	deceased	0.7890838206627676	4.8
TCGA-19-2620	gbm_tcga	44	deceased	0.7711500974658866	4.86
TCGA-26-5134	gbm_tcga	43	censored	0.7711500974658866	5.49
TCGA-06-0646	gbm_tcga	42	deceased	0.7527893808595558	5.75
TCGA-06-0156	gbm_tcga	41	deceased	0.7344286642532254	5.85
TCGA-06-5858	gbm_tcga	40	censored	0.7344286642532254	6.14
TCGA-06-5416	gbm_tcga	39	censored	0.7344286642532254	6.7
TCGA-32-2616	gbm_tcga	38	deceased	0.7151015941412983	7.36
TCGA-14-1825	gbm_tcga	37	deceased	0.6957745240293715	7.62
TCGA-06-0745	gbm_tcga	36	deceased	0.6764474539174443	7.85
TCGA-06-5411	gbm_tcga	35	deceased	0.6571203838055175	8.34
TCGA-06-5415	gbm_tcga	34	censored	0.6571203838055175	8.54
TCGA-76-4931	gbm_tcga	33	deceased	0.63720764490232	9.17
TCGA-26-5132	gbm_tcga	32	censored	0.63720764490232	9.4
TCGA-12-0821	gbm_tcga	31	deceased	0.6166525595828903	10.61
TCGA-06-0158	gbm_tcga	30	deceased	0.5960974742634607	10.81
TCGA-28-5207	gbm_tcga	29	deceased	0.5755423889440311	11.27
TCGA-06-2558	gbm_tcga	28	deceased	0.5549873036246015	12.48
TCGA-19-1787	gbm_tcga	27	deceased	0.5344322183051717	12.65
TCGA-28-5220	gbm_tcga	26	deceased	0.5138771329857421	12.75
TCGA-12-0618	gbm_tcga	25	deceased	0.49332204766631244	12.98
TCGA-06-0238	gbm_tcga	24	deceased	0.47276696234688276	13.3
TCGA-06-1804	gbm_tcga	23	deceased	0.45221187702745314	13.6
TCGA-14-0790	gbm_tcga	22	deceased	0.4316567917080234	13.76
TCGA-27-1837	gbm_tcga	21	deceased	0.41110170638859367	14.03
TCGA-06-0686	gbm_tcga	20	deceased	0.39054662106916394	14.19
TCGA-12-0616	gbm_tcga	19	deceased	0.3699915357497343	14.72
TCGA-26-5133	gbm_tcga	18	censored	0.3699915357497343	14.85
TCGA-19-5960	gbm_tcga	17	deceased	0.34822732776445586	14.95
TCGA-41-5651	gbm_tcga	16	deceased	0.32646311977917736	15.11
TCGA-32-1970	gbm_tcga	15	deceased	0.3046989117938988	15.37
TCGA-06-2561	gbm_tcga	14	deceased	0.28293470380862035	17.64
TCGA-08-0386	gbm_tcga	13	deceased	0.2611704958233419	18
TCGA-27-2519	gbm_tcga	12	deceased	0.2394062878380634	18.07
TCGA-26-5136	gbm_tcga	11	deceased	0.2176420798527849	18.96
TCGA-06-0882	gbm_tcga	10	deceased	0.1958778718675064	20.76
TCGA-19-0957	gbm_tcga	9	deceased	0.17411366388222793	21.88
TCGA-12-1597	gbm_tcga	8	deceased	0.15234945589694943	22.17
TCGA-32-2634	gbm_tcga	7	censored	0.15234945589694943	22.77
TCGA-06-0138	gbm_tcga	6	deceased	0.12695787991412452	24.21
TCGA-06-0132	gbm_tcga	5	deceased	0.10156630393129962	25.33
TCGA-19-1390	gbm_tcga	4	deceased	0.07617472794847471	25.36
TCGA-06-0743	gbm_tcga	3	deceased	0.05078315196564981	26.38
TCGA-27-1834	gbm_tcga	2	deceased	0.025391575982824904	40.51
TCGA-06-0178	gbm_tcga	1	deceased	0	88.07
(B) M-Lb(IDHwt)
Case ID	Study ID	Number at Risk	Status	Survival Rate	Time (months)
TCGA-19-2624	gbm_tcga	51	deceased	0.9803921568627451	0.16
TCGA-06-0219	gbm_tcga	50	deceased	0.96078431372549	0.72
TCGA-06-2557	gbm_tcga	49	deceased	0.9411764705882352	1.08
TCGA-26-5139	gbm_tcga	48	censored	0.9411764705882352	1.58
TCGA-14-0787	gbm_tcga	47	deceased	0.9211514392991238	2.23
TCGA-06-5418	gbm_tcga	46	deceased	0.9011264080100125	2.73
TCGA-27-2526	gbm_tcga	45	deceased	0.881101376720901	2.86
TCGA-06-0157	gbm_tcga	44	deceased	0.8610763454317898	3.19
TCGA-12-5299	gbm_tcga	43	deceased	0.8410513141426783	3.22
TCGA-06-5856	gbm_tcga	42	deceased	0.8210262828535668	3.75
TCGA-32-1982	gbm_tcga	41	deceased	0.8010012515644556	4.66
TCGA-28-2509	gbm_tcga	40	censored	0.8010012515644556	4.76
TCGA-06-2559	gbm_tcga	39	deceased	0.7804627579345977	4.93
TCGA-28-2514	gbm_tcga	38	censored	0.7804627579345977	5.26
TCGA-14-0817	gbm_tcga	37	deceased	0.7593691698823115	5.39
TCGA-06-2564	gbm_tcga	36	censored	0.7593691698823115	5.95
TCGA-14-1829	gbm_tcga	35	censored	0.7593691698823115	7.16
TCGA-06-0878	gbm_tcga	34	censored	0.7593691698823115	7.16
TCGA-28-2513	gbm_tcga	33	censored	0.7593691698823115	7.29
TCGA-32-2632	gbm_tcga	32	deceased	0.7356388833234891	8.84
TCGA-06-5414	gbm_tcga	31	censored	0.7356388833234891	8.97
TCGA-19-2619	gbm_tcga	30	censored	0.7356388833234891	9.66
TCGA-12-3650	gbm_tcga	29	deceased	0.7102720252778516	10.94
TCGA-06-5408	gbm_tcga	28	deceased	0.6849051672322141	11.73
TCGA-41-2572	gbm_tcga	27	deceased	0.6595383091865766	13.34
TCGA-15-0742	gbm_tcga	26	deceased	0.634171451140939	13.76
TCGA-12-3653	gbm_tcga	25	deceased	0.6088045930953014	14.52
TCGA-28-5209	gbm_tcga	24	censored	0.6088045930953014	14.52
TCGA-12-5295	gbm_tcga	23	deceased	0.5823348281781144	14.91
TCGA-28-5204	gbm_tcga	22	deceased	0.5558650632609274	14.91
TCGA-14-0736	gbm_tcga	21	deceased	0.5293952983437404	15.11
TCGA-02-2485	gbm_tcga	20	censored	0.5293952983437404	15.44
TCGA-14-1034	gbm_tcga	19	deceased	0.5015323879045962	15.93
TCGA-27-2523	gbm_tcga	18	deceased	0.47366947746545196	16.06
TCGA-27-1831	gbm_tcga	17	deceased	0.44580656702630767	16.59
TCGA-06-2565	gbm_tcga	16	deceased	0.4179436565871634	16.62
TCGA-14-2554	gbm_tcga	15	deceased	0.3900807461480193	17.48
TCGA-14-1823	gbm_tcga	14	deceased	0.362217835708875	17.84
TCGA-28-5208	gbm_tcga	13	deceased	0.33435492526973076	17.87
TCGA-32-5222	gbm_tcga	12	deceased	0.3064920148305865	19.22
TCGA-02-2486	gbm_tcga	11	deceased	0.2786291043914423	20.3
TCGA-27-1835	gbm_tcga	10	deceased	0.25076619395229804	21.29
TCGA-06-0187	gbm_tcga	9	deceased	0.2229032835131538	27.2
TCGA-16-1045	gbm_tcga	8	deceased	0.19504037307400957	29.01
TCGA-06-2563	gbm_tcga	7	censored	0.19504037307400957	30.62
TCGA-28-5213	gbm_tcga	6	censored	0.19504037307400957	31.24
TCGA-14-1402	gbm_tcga	5	deceased	0.15603229845920766	32.03
TCGA-12-3652	gbm_tcga	4	deceased	0.11702422384440575	34.89
TCGA-06-0744	gbm_tcga	3	deceased	0.07801614922960383	46.85
TCGA-76-4932	gbm_tcga	2	deceased	0.039008074614801914	47.9
TCGA-06-0184	gbm_tcga	1	deceased	0	69.84
(C) MH(IDHwt)
Case ID	Study ID	Number at Risk	Status	Survival Rate	Time (months)
TCGA-41-4097	gbm_tcga	39	deceased	0.9743589743589743	0.2
TCGA-06-2569	gbm_tcga	38	censored	0.9743589743589743	0.43
TCGA-06-0750	gbm_tcga	37	deceased	0.9480249480249481	0.92
TCGA-14-0781	gbm_tcga	36	deceased	0.9216909216909217	0.95
TCGA-28-1753	gbm_tcga	35	censored	0.9216909216909217	1.22
TCGA-06-0649	gbm_tcga	34	deceased	0.8945823651706006	2.1
TCGA-02-0055	gbm_tcga	33	deceased	0.8674738086502793	2.5
TCGA-76-4928	gbm_tcga	32	deceased	0.8403652521299582	3.09
TCGA-06-5410	gbm_tcga	31	deceased	0.813256695609637	3.55
TCGA-06-5412	gbm_tcga	30	deceased	0.7861481390893158	4.53
TCGA-19-1389	gbm_tcga	29	deceased	0.7590395825689946	4.63
TCGA-27-1830	gbm_tcga	28	deceased	0.7319310260486734	5.06
TCGA-28-5218	gbm_tcga	27	deceased	0.7048224695283521	5.16
TCGA-06-0645	gbm_tcga	26	deceased	0.6777139130080311	5.75
TCGA-19-4065	gbm_tcga	25	censored	0.6777139130080311	7.03
TCGA-06-0210	gbm_tcga	24	deceased	0.649475833299363	7.39
TCGA-27-2524	gbm_tcga	23	deceased	0.621237753590695	7.59
TCGA-06-5413	gbm_tcga	22	censored	0.621237753590695	8.8
TCGA-26-5135	gbm_tcga	21	deceased	0.5916550034197094	8.87
TCGA-27-1832	gbm_tcga	20	deceased	0.5620722532487239	9.86
TCGA-06-0141	gbm_tcga	19	deceased	0.5324895030777383	10.28
TCGA-06-0190	gbm_tcga	18	deceased	0.5029067529067529	10.41
TCGA-28-5215	gbm_tcga	17	deceased	0.47332400273576736	11.01
TCGA-14-0789	gbm_tcga	16	deceased	0.4437412525647819	11.24
TCGA-41-3915	gbm_tcga	15	deceased	0.41415850239379653	11.83
TCGA-06-0152	gbm_tcga	14	deceased	0.3845757522228111	12.32
TCGA-06-2562	gbm_tcga	13	deceased	0.35499300205182566	12.55
TCGA-06-0644	gbm_tcga	12	deceased	0.32541025188084016	12.61
TCGA-06-0130	gbm_tcga	11	deceased	0.29582750170985467	12.94
TCGA-06-0171	gbm_tcga	10	deceased	0.26624475153886923	13.11
TCGA-28-5216	gbm_tcga	9	censored	0.26624475153886923	13.63
TCGA-02-0047	gbm_tcga	8	deceased	0.23296415759651057	14.72
TCGA-27-2528	gbm_tcga	7	deceased	0.1996835636541519	15.77
TCGA-32-2615	gbm_tcga	6	deceased	0.16640296971179327	15.93
TCGA-76-4927	gbm_tcga	5	deceased	0.13312237576943461	17.58
TCGA-06-0168	gbm_tcga	4	deceased	0.09984178182707595	19.65
TCGA-32-4213	gbm_tcga	3	censored	0.09984178182707595	19.84
TCGA-32-2638	gbm_tcga	2	deceased	0.04992089091353798	25.16
TCGA-12-0619	gbm_tcga	1	deceased	0	34.89
