# Supplementary material for: A prognostic matrix gene expression signature defines functional glioblastoma phenotypes and niches
Source: Commun Biol. 2026 Jan 5;9:18. doi: 10.1038/s42003-025-09245-8 (PMC12769572; doi:10.1038/s42003-025-09245-8)
Supplement: Supplementary file 5 — supplementary data 2 [file 42003_2025_9245_MOESM5_ESM.zip › Vishnoi-et-al-SourceData-COMMSBIO-24-8619B/Figure1/Figure1C/Figure1C-PSF.txt]

Progression Free
(A) M-H(IDHwt)
Case ID	Study ID	Number at Risk	Status	Survival Rate	Time (months)
TCGA-02-0055	gbm_tcga_pan_can_atlas_2018	37	deceased	0.972972972972973	0.197258112
TCGA-41-4097	gbm_tcga_pan_can_atlas_2018	36	deceased	0.9459459459459459	0.197258112
TCGA-06-2569	gbm_tcga_pan_can_atlas_2018	35	censored	0.9459459459459459	0.427392577
TCGA-06-0750	gbm_tcga_pan_can_atlas_2018	34	deceased	0.9181240063593005	0.920537857
TCGA-14-0781	gbm_tcga_pan_can_atlas_2018	33	deceased	0.890302066772655	0.953414209
TCGA-28-1753	gbm_tcga_pan_can_atlas_2018	32	censored	0.890302066772655	1.216425026
TCGA-02-0047	gbm_tcga_pan_can_atlas_2018	31	deceased	0.8615826452638597	1.873952066
TCGA-06-0649	gbm_tcga_pan_can_atlas_2018	30	deceased	0.8328632237550644	2.104086531
TCGA-06-0210	gbm_tcga_pan_can_atlas_2018	29	deceased	0.8041438022462691	2.202715587
TCGA-19-4065	gbm_tcga_pan_can_atlas_2018	28	deceased	0.7754243807374738	2.301344643
TCGA-27-2528	gbm_tcga_pan_can_atlas_2018	27	deceased	0.7467049592286784	2.367097347
TCGA-06-0644	gbm_tcga_pan_can_atlas_2018	26	deceased	0.717985537719883	2.794489923
TCGA-06-5412	gbm_tcga_pan_can_atlas_2018	25	deceased	0.6892661162110878	2.89311898
TCGA-06-0190	gbm_tcga_pan_can_atlas_2018	24	deceased	0.6605466947022925	2.89311898
TCGA-76-4928	gbm_tcga_pan_can_atlas_2018	23	deceased	0.6318272731934972	3.090377092
TCGA-14-0789	gbm_tcga_pan_can_atlas_2018	22	deceased	0.6031078516847019	3.452016964
TCGA-06-5410	gbm_tcga_pan_can_atlas_2018	21	deceased	0.5743884301759066	3.55064602
TCGA-06-0171	gbm_tcga_pan_can_atlas_2018	20	deceased	0.5456690086671112	3.846533189
TCGA-27-1830	gbm_tcga_pan_can_atlas_2018	19	deceased	0.5169495871583158	4.076667653
TCGA-32-2615	gbm_tcga_pan_can_atlas_2018	18	deceased	0.4882301656495205	4.306802117
TCGA-06-0141	gbm_tcga_pan_can_atlas_2018	17	deceased	0.4595107441407251	4.767071046
TCGA-06-2562	gbm_tcga_pan_can_atlas_2018	16	deceased	0.4307913226319299	4.964329158
TCGA-28-5218	gbm_tcga_pan_can_atlas_2018	15	censored	0.4307913226319299	5.16158727
TCGA-28-5215	gbm_tcga_pan_can_atlas_2018	14	deceased	0.4000205138725063	5.391721735
TCGA-06-0645	gbm_tcga_pan_can_atlas_2018	13	deceased	0.36924970511308275	5.753361607
TCGA-27-1832	gbm_tcga_pan_can_atlas_2018	12	deceased	0.3384788963536592	5.786237959
TCGA-06-5413	gbm_tcga_pan_can_atlas_2018	11	deceased	0.3077080875942356	6.410888648
TCGA-12-0619	gbm_tcga_pan_can_atlas_2018	10	deceased	0.27693727883481206	6.673899464
TCGA-27-2524	gbm_tcga_pan_can_atlas_2018	9	deceased	0.24616647007538853	7.594437321
TCGA-06-0130	gbm_tcga_pan_can_atlas_2018	8	deceased	0.21539566131596494	8.021829898
TCGA-26-5135	gbm_tcga_pan_can_atlas_2018	7	censored	0.21539566131596494	8.876615051
TCGA-41-3915	gbm_tcga_pan_can_atlas_2018	6	deceased	0.17949638442997076	9.468389388
TCGA-32-4213	gbm_tcga_pan_can_atlas_2018	5	deceased	0.14359710754397664	11.60535227
TCGA-28-5216	gbm_tcga_pan_can_atlas_2018	4	censored	0.14359710754397664	13.6436861
TCGA-76-4927	gbm_tcga_pan_can_atlas_2018	3	deceased	0.09573140502931776	13.67656245
TCGA-06-0168	gbm_tcga_pan_can_atlas_2018	2	deceased	0.04786570251465888	15.15599829
TCGA-32-2638	gbm_tcga_pan_can_atlas_2018	1	deceased	0	25.18328566
(B) M-La(IDHwt)
Case ID	Study ID	Number at Risk	Status	Survival Rate	Time (months)
TCGA-41-2571	gbm_tcga_pan_can_atlas_2018	55	deceased	0.9818181818181819	0.854785153
TCGA-76-4926	gbm_tcga_pan_can_atlas_2018	54	deceased	0.9636363636363636	1.117795969
TCGA-32-1980	gbm_tcga_pan_can_atlas_2018	53	deceased	0.9454545454545454	1.183548673
TCGA-06-0174	gbm_tcga_pan_can_atlas_2018	52	deceased	0.9272727272727272	1.545188546
TCGA-28-1747	gbm_tcga_pan_can_atlas_2018	51	censored	0.9272727272727272	2.531479107
TCGA-06-2561	gbm_tcga_pan_can_atlas_2018	50	deceased	0.9087272727272727	2.564355459
TCGA-06-0747	gbm_tcga_pan_can_atlas_2018	49	deceased	0.8901818181818182	2.695860867
TCGA-14-1825	gbm_tcga_pan_can_atlas_2018	48	deceased	0.8716363636363638	2.695860867
TCGA-06-0749	gbm_tcga_pan_can_atlas_2018	47	deceased	0.8530909090909091	2.695860867
TCGA-76-4925	gbm_tcga_pan_can_atlas_2018	46	deceased	0.8345454545454545	2.89311898
TCGA-06-0646	gbm_tcga_pan_can_atlas_2018	45	deceased	0.8160000000000001	2.958871684
TCGA-06-0158	gbm_tcga_pan_can_atlas_2018	44	deceased	0.7974545454545455	2.958871684
TCGA-06-0745	gbm_tcga_pan_can_atlas_2018	43	deceased	0.778909090909091	3.024624388
TCGA-06-5858	gbm_tcga_pan_can_atlas_2018	42	deceased	0.7603636363636365	3.189006148
TCGA-76-4929	gbm_tcga_pan_can_atlas_2018	41	deceased	0.7418181818181818	3.649275076
TCGA-76-4931	gbm_tcga_pan_can_atlas_2018	40	deceased	0.7232727272727274	3.682151429
TCGA-16-0846	gbm_tcga_pan_can_atlas_2018	39	deceased	0.7047272727272729	3.912285893
TCGA-19-2625	gbm_tcga_pan_can_atlas_2018	38	censored	0.7047272727272729	4.076667653
TCGA-06-2567	gbm_tcga_pan_can_atlas_2018	37	deceased	0.6856805896805899	4.372554821
TCGA-27-1837	gbm_tcga_pan_can_atlas_2018	36	deceased	0.6666339066339068	4.471183877
TCGA-06-5859	gbm_tcga_pan_can_atlas_2018	35	censored	0.6666339066339068	4.569812934
TCGA-19-2620	gbm_tcga_pan_can_atlas_2018	34	censored	0.6666339066339068	4.865700102
TCGA-06-0686	gbm_tcga_pan_can_atlas_2018	33	deceased	0.646432879160152	5.260216326
TCGA-26-5134	gbm_tcga_pan_can_atlas_2018	32	censored	0.646432879160152	5.490350791
TCGA-06-0743	gbm_tcga_pan_can_atlas_2018	31	deceased	0.6255802056388569	5.786237959
TCGA-12-1597	gbm_tcga_pan_can_atlas_2018	30	deceased	0.6047275321175616	5.917743367
TCGA-32-2616	gbm_tcga_pan_can_atlas_2018	29	deceased	0.5838748585962664	5.983496071
TCGA-06-0178	gbm_tcga_pan_can_atlas_2018	28	deceased	0.5630221850749711	6.312259592
TCGA-06-5416	gbm_tcga_pan_can_atlas_2018	27	censored	0.5630221850749711	6.706775816
TCGA-41-5651	gbm_tcga_pan_can_atlas_2018	26	deceased	0.5413674856490107	6.904033928
TCGA-06-0882	gbm_tcga_pan_can_atlas_2018	25	deceased	0.5197127862230503	7.002662985
TCGA-06-5411	gbm_tcga_pan_can_atlas_2018	24	deceased	0.4980580867970899	7.035539337
TCGA-27-2519	gbm_tcga_pan_can_atlas_2018	23	deceased	0.4764033873711294	8.416346122
TCGA-12-0821	gbm_tcga_pan_can_atlas_2018	22	deceased	0.454748687945169	8.514975178
TCGA-06-5415	gbm_tcga_pan_can_atlas_2018	21	censored	0.454748687945169	8.54785153
TCGA-28-5220	gbm_tcga_pan_can_atlas_2018	20	deceased	0.43201125354791053	8.613604235
TCGA-26-5132	gbm_tcga_pan_can_atlas_2018	19	censored	0.43201125354791053	9.402636683
TCGA-19-1787	gbm_tcga_pan_can_atlas_2018	18	deceased	0.40801062835080437	10.12591643
TCGA-06-0238	gbm_tcga_pan_can_atlas_2018	17	deceased	0.3840100031536982	10.22454548
TCGA-27-1834	gbm_tcga_pan_can_atlas_2018	16	deceased	0.36000937795659205	11.01357793
TCGA-28-5207	gbm_tcga_pan_can_atlas_2018	15	deceased	0.33600875275948594	11.27658875
TCGA-26-5133	gbm_tcga_pan_can_atlas_2018	14	deceased	0.31200812756237983	12.16425026
TCGA-06-2558	gbm_tcga_pan_can_atlas_2018	13	censored	0.31200812756237983	12.49301378
TCGA-19-5960	gbm_tcga_pan_can_atlas_2018	12	deceased	0.28600745026551483	12.55876648
TCGA-06-0138	gbm_tcga_pan_can_atlas_2018	11	deceased	0.2600067729686498	12.9532827
TCGA-12-0618	gbm_tcga_pan_can_atlas_2018	10	censored	0.2600067729686498	12.98615906
TCGA-12-0616	gbm_tcga_pan_can_atlas_2018	9	deceased	0.2311171315276887	13.08478811
TCGA-32-1970	gbm_tcga_pan_can_atlas_2018	8	deceased	0.20222749008672763	13.41355163
TCGA-06-1804	gbm_tcga_pan_can_atlas_2018	7	deceased	0.17333784864576654	13.61080975
TCGA-14-0790	gbm_tcga_pan_can_atlas_2018	6	deceased	0.14444820720480545	13.77519151
TCGA-08-0386	gbm_tcga_pan_can_atlas_2018	5	deceased	0.11555856576384435	14.03820232
TCGA-06-0132	gbm_tcga_pan_can_atlas_2018	4	deceased	0.08666892432288327	15.84640168
TCGA-26-5136	gbm_tcga_pan_can_atlas_2018	3	deceased	0.057779282881922175	18.96965513
TCGA-32-2634	gbm_tcga_pan_can_atlas_2018	2	censored	0.057779282881922175	22.78331196
TCGA-19-1390	gbm_tcga_pan_can_atlas_2018	1	censored	0.057779282881922175	25.38054378
(C) M-lb(IDHwt)
Case ID	Study ID	Number at Risk	Status	Survival Rate	Time (months)
TCGA-19-2624	gbm_tcga_pan_can_atlas_2018	50	censored	1	0.16438176
TCGA-06-0219	gbm_tcga_pan_can_atlas_2018	49	deceased	0.9795918367346939	0.723279745
TCGA-06-2557	gbm_tcga_pan_can_atlas_2018	48	deceased	0.9591836734693877	1.084919617
TCGA-26-5139	gbm_tcga_pan_can_atlas_2018	47	censored	0.9591836734693877	1.578064898
TCGA-06-0878	gbm_tcga_pan_can_atlas_2018	46	deceased	0.9383318544809228	2.169839235
TCGA-14-0787	gbm_tcga_pan_can_atlas_2018	45	censored	0.9383318544809228	2.235591939
TCGA-28-2513	gbm_tcga_pan_can_atlas_2018	44	deceased	0.9170061305154473	2.465726403
TCGA-06-5418	gbm_tcga_pan_can_atlas_2018	43	deceased	0.8956804065499717	2.728737219
TCGA-27-2526	gbm_tcga_pan_can_atlas_2018	42	deceased	0.8743546825844962	2.860242628
TCGA-28-2499	gbm_tcga_pan_can_atlas_2018	41	censored	0.8743546825844962	3.123253444
TCGA-06-0157	gbm_tcga_pan_can_atlas_2018	40	deceased	0.8524958155198838	3.189006148
TCGA-12-5299	gbm_tcga_pan_can_atlas_2018	39	deceased	0.8306369484552715	3.2218825
TCGA-06-5856	gbm_tcga_pan_can_atlas_2018	38	deceased	0.8087780813906591	3.747904133
TCGA-32-5222	gbm_tcga_pan_can_atlas_2018	37	deceased	0.7869192143260467	3.879409541
TCGA-41-2572	gbm_tcga_pan_can_atlas_2018	36	deceased	0.7650603472614343	4.010914949
TCGA-14-1823	gbm_tcga_pan_can_atlas_2018	35	deceased	0.743201480196822	4.602689286
TCGA-32-1982	gbm_tcga_pan_can_atlas_2018	34	deceased	0.7213426131322096	4.66844199
TCGA-27-1831	gbm_tcga_pan_can_atlas_2018	33	deceased	0.6994837460675973	4.734194694
TCGA-28-2509	gbm_tcga_pan_can_atlas_2018	32	censored	0.6994837460675973	4.767071046
TCGA-19-2619	gbm_tcga_pan_can_atlas_2018	31	deceased	0.6769197542589651	4.799947398
TCGA-28-5208	gbm_tcga_pan_can_atlas_2018	30	deceased	0.654355762450333	4.865700102
TCGA-06-2559	gbm_tcga_pan_can_atlas_2018	29	deceased	0.6317917706417009	4.931452806
TCGA-27-1835	gbm_tcga_pan_can_atlas_2018	28	deceased	0.6092277788330688	5.16158727
TCGA-06-5408	gbm_tcga_pan_can_atlas_2018	27	deceased	0.5866637870244366	5.194463622
TCGA-28-2514	gbm_tcga_pan_can_atlas_2018	26	censored	0.5866637870244366	5.260216326
TCGA-14-0817	gbm_tcga_pan_can_atlas_2018	25	censored	0.5866637870244366	5.391721735
TCGA-06-5414	gbm_tcga_pan_can_atlas_2018	24	deceased	0.562219462565085	5.490350791
TCGA-06-2565	gbm_tcga_pan_can_atlas_2018	23	deceased	0.5377751381057335	5.851990663
TCGA-06-2564	gbm_tcga_pan_can_atlas_2018	22	censored	0.5377751381057335	5.950619719
TCGA-02-2485	gbm_tcga_pan_can_atlas_2018	21	deceased	0.5121667981959367	6.115001479
TCGA-12-3652	gbm_tcga_pan_can_atlas_2018	20	deceased	0.48655845828613986	6.673899464
TCGA-14-1829	gbm_tcga_pan_can_atlas_2018	19	censored	0.48655845828613986	7.167044745
TCGA-12-3653	gbm_tcga_pan_can_atlas_2018	18	deceased	0.4595274328257987	7.364302857
TCGA-15-0742	gbm_tcga_pan_can_atlas_2018	17	deceased	0.43249640736545764	7.627313673
TCGA-12-3650	gbm_tcga_pan_can_atlas_2018	16	deceased	0.40546538190511655	7.857448138
TCGA-32-2632	gbm_tcga_pan_can_atlas_2018	15	deceased	0.37843435644477547	8.843738699
TCGA-14-1034	gbm_tcga_pan_can_atlas_2018	14	deceased	0.3514033309844343	9.271131275
TCGA-12-5295	gbm_tcga_pan_can_atlas_2018	13	deceased	0.3243723055240933	13.11766446
TCGA-27-2523	gbm_tcga_pan_can_atlas_2018	12	deceased	0.29734128006375216	13.21629352
TCGA-28-5209	gbm_tcga_pan_can_atlas_2018	11	censored	0.29734128006375216	14.5313476
TCGA-28-5204	gbm_tcga_pan_can_atlas_2018	10	deceased	0.26760715205737695	14.92586383
TCGA-06-0187	gbm_tcga_pan_can_atlas_2018	9	deceased	0.23787302405100172	17.45734293
TCGA-14-2554	gbm_tcga_pan_can_atlas_2018	8	deceased	0.20813889604462651	17.49021929
TCGA-06-2563	gbm_tcga_pan_can_atlas_2018	7	deceased	0.1784047680382513	18.21349903
TCGA-02-2486	gbm_tcga_pan_can_atlas_2018	6	deceased	0.14867064003187608	20.31758556
TCGA-16-1045	gbm_tcga_pan_can_atlas_2018	5	deceased	0.11893651202550087	21.50113423
TCGA-28-5213	gbm_tcga_pan_can_atlas_2018	4	censored	0.11893651202550087	31.26541079
TCGA-06-0184	gbm_tcga_pan_can_atlas_2018	3	deceased	0.07929100801700058	41.9502252
TCGA-06-0744	gbm_tcga_pan_can_atlas_2018	2	deceased	0.03964550400850029	41.98310156
TCGA-76-4932	gbm_tcga_pan_can_atlas_2018	1	deceased	0	47.93372127
