# Supplementary material for: A prognostic matrix gene expression signature defines functional glioblastoma phenotypes and niches
Source: Commun Biol. 2026 Jan 5;9:18. doi: 10.1038/s42003-025-09245-8 (PMC12769572; doi:10.1038/s42003-025-09245-8)
Supplement: Supplementary file 5 — supplementary data 2 [file 42003_2025_9245_MOESM5_ESM.zip › Vishnoi-et-al-SourceData-COMMSBIO-24-8619B/Figure1/Figure1D/Figure1D-PSF.txt]

Progression Free
(A) MH-Mes
Case ID	Study ID	Number at Risk	Status	Survival Rate	Time (months)
TCGA-02-0055	gbm_tcga_pan_can_atlas_2018	29	deceased	0.9655172413793103	0.197258112
TCGA-41-4097	gbm_tcga_pan_can_atlas_2018	28	deceased	0.9310344827586208	0.197258112
TCGA-06-2569	gbm_tcga_pan_can_atlas_2018	27	censored	0.9310344827586208	0.427392577
TCGA-06-0750	gbm_tcga_pan_can_atlas_2018	26	deceased	0.8952254641909816	0.920537857
TCGA-14-0781	gbm_tcga_pan_can_atlas_2018	25	deceased	0.8594164456233423	0.953414209
TCGA-28-1753	gbm_tcga_pan_can_atlas_2018	24	censored	0.8594164456233423	1.216425026
TCGA-06-0210	gbm_tcga_pan_can_atlas_2018	23	deceased	0.822050513204936	2.202715587
TCGA-19-1389	gbm_tcga_pan_can_atlas_2018	22	deceased	0.78468458078653	2.662984515
TCGA-06-0644	gbm_tcga_pan_can_atlas_2018	21	deceased	0.7473186483681238	2.794489923
TCGA-06-5412	gbm_tcga_pan_can_atlas_2018	20	deceased	0.7099527159497175	2.89311898
TCGA-06-0190	gbm_tcga_pan_can_atlas_2018	19	deceased	0.6725867835313113	2.89311898
TCGA-14-0789	gbm_tcga_pan_can_atlas_2018	18	deceased	0.635220851112905	3.452016964
TCGA-06-5410	gbm_tcga_pan_can_atlas_2018	17	deceased	0.5978549186944989	3.55064602
TCGA-32-2615	gbm_tcga_pan_can_atlas_2018	16	deceased	0.5604889862760928	4.306802117
TCGA-06-0141	gbm_tcga_pan_can_atlas_2018	15	deceased	0.5231230538576866	4.767071046
TCGA-06-2562	gbm_tcga_pan_can_atlas_2018	14	deceased	0.48575712143928046	4.964329158
TCGA-28-5218	gbm_tcga_pan_can_atlas_2018	13	censored	0.48575712143928046	5.16158727
TCGA-28-5215	gbm_tcga_pan_can_atlas_2018	12	deceased	0.4452773613193404	5.391721735
TCGA-06-0645	gbm_tcga_pan_can_atlas_2018	11	deceased	0.4047976011994004	5.753361607
TCGA-27-1832	gbm_tcga_pan_can_atlas_2018	10	deceased	0.36431784107946036	5.786237959
TCGA-12-0619	gbm_tcga_pan_can_atlas_2018	9	deceased	0.3238380809595203	6.673899464
TCGA-27-2524	gbm_tcga_pan_can_atlas_2018	8	deceased	0.2833583208395803	7.594437321
TCGA-06-0130	gbm_tcga_pan_can_atlas_2018	7	deceased	0.24287856071964023	8.021829898
TCGA-41-3915	gbm_tcga_pan_can_atlas_2018	6	deceased	0.2023988005997002	9.468389388
TCGA-06-0152	gbm_tcga_pan_can_atlas_2018	5	deceased	0.16191904047976016	9.83002926
TCGA-06-0650	gbm_tcga_pan_can_atlas_2018	4	deceased	0.12143928035982013	11.53959957
TCGA-32-4213	gbm_tcga_pan_can_atlas_2018	3	deceased	0.08095952023988008	11.60535227
TCGA-28-5216	gbm_tcga_pan_can_atlas_2018	2	censored	0.08095952023988008	13.6436861
TCGA-06-0168	gbm_tcga_pan_can_atlas_2018	1	deceased	0	15.15599829
(B) ML-Mes
Case ID	Study ID	Number at Risk	Status	Survival Rate	Time (months)
TCGA-06-2557	gbm_tcga_pan_can_atlas_2018	24	deceased	0.9583333333333335	1.084919617
TCGA-26-5139	gbm_tcga_pan_can_atlas_2018	23	censored	0.9583333333333335	1.578064898
TCGA-06-0878	gbm_tcga_pan_can_atlas_2018	22	deceased	0.9147727272727273	2.169839235
TCGA-28-2513	gbm_tcga_pan_can_atlas_2018	21	deceased	0.8712121212121212	2.465726403
TCGA-06-2561	gbm_tcga_pan_can_atlas_2018	20	deceased	0.8276515151515151	2.564355459
TCGA-06-5418	gbm_tcga_pan_can_atlas_2018	19	deceased	0.7840909090909091	2.728737219
TCGA-06-5858	gbm_tcga_pan_can_atlas_2018	18	deceased	0.740530303030303	3.189006148
TCGA-14-0736	gbm_tcga_pan_can_atlas_2018	17	deceased	0.6969696969696969	4.208173061
TCGA-14-1823	gbm_tcga_pan_can_atlas_2018	16	deceased	0.6534090909090908	4.602689286
TCGA-28-2509	gbm_tcga_pan_can_atlas_2018	15	censored	0.6534090909090908	4.767071046
TCGA-28-5208	gbm_tcga_pan_can_atlas_2018	14	deceased	0.6067370129870129	4.865700102
TCGA-32-2616	gbm_tcga_pan_can_atlas_2018	13	deceased	0.560064935064935	5.983496071
TCGA-06-1084	gbm_tcga_pan_can_atlas_2018	12	deceased	0.5133928571428571	6.838281224
TCGA-27-2519	gbm_tcga_pan_can_atlas_2018	11	deceased	0.4667207792207792	8.416346122
TCGA-32-2632	gbm_tcga_pan_can_atlas_2018	10	deceased	0.42004870129870125	8.843738699
TCGA-14-1034	gbm_tcga_pan_can_atlas_2018	9	deceased	0.3733766233766233	9.271131275
TCGA-19-1787	gbm_tcga_pan_can_atlas_2018	8	deceased	0.3267045454545454	10.12591643
TCGA-28-5207	gbm_tcga_pan_can_atlas_2018	7	deceased	0.28003246753246747	11.27658875
TCGA-28-5209	gbm_tcga_pan_can_atlas_2018	6	censored	0.28003246753246747	14.5313476
TCGA-26-5136	gbm_tcga_pan_can_atlas_2018	5	deceased	0.22402597402597396	18.96965513
TCGA-02-2486	gbm_tcga_pan_can_atlas_2018	4	deceased	0.16801948051948049	20.31758556
TCGA-16-1045	gbm_tcga_pan_can_atlas_2018	3	deceased	0.11201298701298698	21.50113423
TCGA-28-5213	gbm_tcga_pan_can_atlas_2018	2	censored	0.11201298701298698	31.26541079
TCGA-06-0184	gbm_tcga_pan_can_atlas_2018	1	deceased	0	41.9502252
