# Supplementary material for: A prognostic matrix gene expression signature defines functional glioblastoma phenotypes and niches
Source: Commun Biol. 2026 Jan 5;9:18. doi: 10.1038/s42003-025-09245-8 (PMC12769572; doi:10.1038/s42003-025-09245-8)
Supplement: Supplementary file 5 — supplementary data 2 [file 42003_2025_9245_MOESM5_ESM.zip › Vishnoi-et-al-SourceData-COMMSBIO-24-8619B/Figure1/Figure1D/Figure1D-OS.txt]

Overall
(A) MH-Mes
Case ID	Study ID	Number at Risk	Status	Survival Rate	Time (months)
TCGA-41-4097	gbm_tcga_pan_can_atlas_2018	29	deceased	0.9655172413793103	0.197258112
TCGA-06-2569	gbm_tcga_pan_can_atlas_2018	28	censored	0.9655172413793103	0.427392577
TCGA-06-0750	gbm_tcga_pan_can_atlas_2018	27	deceased	0.929757343550447	0.920537857
TCGA-14-0781	gbm_tcga_pan_can_atlas_2018	26	deceased	0.8939974457215837	0.953414209
TCGA-28-1753	gbm_tcga_pan_can_atlas_2018	25	censored	0.8939974457215837	1.216425026
TCGA-02-0055	gbm_tcga_pan_can_atlas_2018	24	deceased	0.8567475521498511	2.498602755
TCGA-06-5410	gbm_tcga_pan_can_atlas_2018	23	deceased	0.8194976585781185	3.55064602
TCGA-06-5412	gbm_tcga_pan_can_atlas_2018	22	deceased	0.7822477650063859	4.536936582
TCGA-19-1389	gbm_tcga_pan_can_atlas_2018	21	deceased	0.7449978714346532	4.635565638
TCGA-28-5218	gbm_tcga_pan_can_atlas_2018	20	deceased	0.7077479778629205	5.16158727
TCGA-06-0645	gbm_tcga_pan_can_atlas_2018	19	deceased	0.6704980842911878	5.753361607
TCGA-06-0210	gbm_tcga_pan_can_atlas_2018	18	deceased	0.6332481907194552	7.397179209
TCGA-27-2524	gbm_tcga_pan_can_atlas_2018	17	deceased	0.5959982971477225	7.594437321
TCGA-27-1832	gbm_tcga_pan_can_atlas_2018	16	deceased	0.5587484035759898	9.862905612
TCGA-06-0141	gbm_tcga_pan_can_atlas_2018	15	deceased	0.5214985100042571	10.29029819
TCGA-06-0190	gbm_tcga_pan_can_atlas_2018	14	deceased	0.4842486164325244	10.4218036
TCGA-28-5215	gbm_tcga_pan_can_atlas_2018	13	deceased	0.4469987228607918	11.01357793
TCGA-14-0789	gbm_tcga_pan_can_atlas_2018	12	deceased	0.40974882928905915	11.2437124
TCGA-41-3915	gbm_tcga_pan_can_atlas_2018	11	deceased	0.3724989357173265	11.83548673
TCGA-06-0152	gbm_tcga_pan_can_atlas_2018	10	deceased	0.33524904214559387	12.32863202
TCGA-06-2562	gbm_tcga_pan_can_atlas_2018	9	deceased	0.2979991485738612	12.55876648
TCGA-06-0644	gbm_tcga_pan_can_atlas_2018	8	deceased	0.26074925500212853	12.62451918
TCGA-06-0130	gbm_tcga_pan_can_atlas_2018	7	deceased	0.22349936143039584	12.9532827
TCGA-28-5216	gbm_tcga_pan_can_atlas_2018	6	censored	0.22349936143039584	13.6436861
TCGA-32-2615	gbm_tcga_pan_can_atlas_2018	5	deceased	0.17879948914431668	15.94503074
TCGA-06-0168	gbm_tcga_pan_can_atlas_2018	4	deceased	0.1340996168582375	19.66005852
TCGA-32-4213	gbm_tcga_pan_can_atlas_2018	3	censored	0.1340996168582375	19.85731663
TCGA-06-0650	gbm_tcga_pan_can_atlas_2018	2	deceased	0.06704980842911876	23.57234441
TCGA-12-0619	gbm_tcga_pan_can_atlas_2018	1	deceased	0	34.91468587
(B) ML-Mes
Case ID	Study ID	Number at Risk	Status	Survival Rate	Time (months)
TCGA-06-2557	gbm_tcga_pan_can_atlas_2018	24	deceased	0.9583333333333335	1.084919617
TCGA-26-5139	gbm_tcga_pan_can_atlas_2018	23	censored	0.9583333333333335	1.578064898
TCGA-06-5418	gbm_tcga_pan_can_atlas_2018	22	deceased	0.9147727272727273	2.728737219
TCGA-28-2509	gbm_tcga_pan_can_atlas_2018	21	censored	0.9147727272727273	4.767071046
TCGA-06-5858	gbm_tcga_pan_can_atlas_2018	20	censored	0.9147727272727273	6.147877832
TCGA-06-0878	gbm_tcga_pan_can_atlas_2018	19	censored	0.9147727272727273	7.167044745
TCGA-28-2513	gbm_tcga_pan_can_atlas_2018	18	censored	0.9147727272727273	7.298550153
TCGA-32-2616	gbm_tcga_pan_can_atlas_2018	17	deceased	0.8609625668449198	7.364302857
TCGA-32-2632	gbm_tcga_pan_can_atlas_2018	16	deceased	0.8071524064171123	8.843738699
TCGA-28-5207	gbm_tcga_pan_can_atlas_2018	15	deceased	0.7533422459893048	11.27658875
TCGA-19-1787	gbm_tcga_pan_can_atlas_2018	14	deceased	0.6995320855614974	12.65739554
TCGA-28-5209	gbm_tcga_pan_can_atlas_2018	13	censored	0.6995320855614974	14.5313476
TCGA-14-0736	gbm_tcga_pan_can_atlas_2018	12	deceased	0.6412377450980391	15.12312194
TCGA-14-1034	gbm_tcga_pan_can_atlas_2018	11	deceased	0.5829434046345809	15.94503074
TCGA-06-2561	gbm_tcga_pan_can_atlas_2018	10	deceased	0.5246490641711229	17.65460105
TCGA-14-1823	gbm_tcga_pan_can_atlas_2018	9	deceased	0.4663547237076648	17.85185916
TCGA-28-5208	gbm_tcga_pan_can_atlas_2018	8	deceased	0.4080603832442067	17.88473551
TCGA-27-2519	gbm_tcga_pan_can_atlas_2018	7	deceased	0.3497660427807486	18.08199362
TCGA-26-5136	gbm_tcga_pan_can_atlas_2018	6	deceased	0.29147170231729047	18.96965513
TCGA-02-2486	gbm_tcga_pan_can_atlas_2018	5	deceased	0.2331773618538324	20.31758556
TCGA-06-1084	gbm_tcga_pan_can_atlas_2018	4	deceased	0.1748830213903743	23.93398429
TCGA-16-1045	gbm_tcga_pan_can_atlas_2018	3	deceased	0.11658868092691618	29.02981885
TCGA-28-5213	gbm_tcga_pan_can_atlas_2018	2	censored	0.11658868092691618	31.26541079
TCGA-06-0184	gbm_tcga_pan_can_atlas_2018	1	deceased	0	69.89512444
