# Supplementary material for: A prognostic matrix gene expression signature defines functional glioblastoma phenotypes and niches
Source: Commun Biol. 2026 Jan 5;9:18. doi: 10.1038/s42003-025-09245-8 (PMC12769572; doi:10.1038/s42003-025-09245-8)
Supplement: Supplementary file 5 — supplementary data 2 [file 42003_2025_9245_MOESM5_ESM.zip › Vishnoi-et-al-SourceData-COMMSBIO-24-8619B/Figure1/Figure1B/Figure1B-MatrisomeHeatmap.txt]

TCGA.06.5859.01	TCGA.28.5220.01	TCGA.06.0749.01	TCGA.76.4926.01	TCGA.16.0846.01	TCGA.28.1747.01	TCGA.19.5960.01	TCGA.28.5207.01	TCGA.32.1970.01	TCGA.19.1787.01	TCGA.06.2567.01	TCGA.26.5136.01	TCGA.08.0386.01	TCGA.26.5132.01	TCGA.27.2519.01	TCGA.27.1834.01	TCGA.76.4929.01	TCGA.06.1804.01	TCGA.06.0743.01	TCGA.19.2625.01	TCGA.06.0158.01	TCGA.32.2634.01	TCGA.19.2620.01	TCGA.76.4931.01	TCGA.06.2561.01	TCGA.06.0882.01	TCGA.06.5415.01	TCGA.06.0747.01	TCGA.14.0790.01	TCGA.06.0156.01	TCGA.06.0646.01	TCGA.12.0616.01	TCGA.06.0138.01	TCGA.06.0745.01	TCGA.26.5134.01	TCGA.27.1837.01	TCGA.06.0686.01	TCGA.06.2558.01	TCGA.06.0174.01	TCGA.14.1825.01	TCGA.26.5133.01	TCGA.06.5858.01	TCGA.32.2616.01	TCGA.12.0821.01	TCGA.06.5416.01	TCGA.76.4925.01	TCGA.19.0957.02	TCGA.06.0132.01	TCGA.06.5411.01	TCGA.28.2510.01
COL20A1	-4.03696962619698	-6.60441271061736	1.25021034041719	-2.73209115646727	2.39027784060189	4.33343416161107	-2.32313861450035	-1.03617336966187	2.31981647142302	0.697152375035815	-5.37985474030887	-0.0618815906575945	-4.80226354425584	-3.20130191425744	1.51026236016266	-0.698669294226977	0.958752283423837	-0.656871422064448	1.38561129352403	-2.30514657228921	2.72884120476625	-0.379035117363528	-0.458772736809369	4.9465229243555	-2.82786127177933	0	1.55041893278299	-0.283548845647287	-0.93856970663817	2.82076913132989	1.42906022548756	4.14748284299207	-0.059426054915476	4.98753323242424	4.03013900311223	3.77360736025919	4.40872178987526	2.99760243678435	2.11699462089456	1.48728413159467	2.01730068837182	-0.304048218558706	0.10893433754351	-5.09400067661797	1.84523541002395	0.942758179314634	3.35436970292519	-0.0803780362182635	1.70745879769613
COL28A1	2.86594357429644	1.22590611740718	-0.0584689161832665	2.83320199287361	-0.523092393851804	-0.0345347010819207	3.05414546858388	2.72307465011996	3.51934347723691	1.04940659039272	3.90636956888101	0.139779622737201	4.6173679596525	4.62643504753574	-0.0907579222551336	-0.209745710088087	-0.0641136937931873	3.80185060969619	0.474754228185362	0.0995829051086068	2.09948530274089	-5.2211727324627	1.69200115535125	0.413395864743564	-2.98435354874642	0.834725427815452	2.84498280704018	1.7877727439022	1.88559705690976	-1.64271931186432	0.193491236922977	-1.75358260437994	-1.25589693010025	-1.3178973978981	-2.35687432974439	-2.49767732049717	0.676283784258469	-1.23068311364409	-0.63730316830833	-1.51687032634171	-1.70733955812034	3.30366962334742	-1.82951238139751	3.78951837638773	-4.93386985865701	3.80638922934562	-0.759101921865126	1.86629547730912	-3.48282272840677
EMILIN3	2.35420168967819	2.62407063963395	2.28087290857442	0.572333977329918	-2.54572031607719	0.0239360993261617	3.24851004752275	-0.708175365210776	2.96491303641334	1.29431470846383	0.778034590976188	-0.521054425962931	2.21333654959694	0.706011793488011	-2.79513588824291	-2.48321062443401	1.73802450828653	2.64605134852518	2.62144585980429	0.913233884898752	0.340777121668829	1.77190648944097	2.13336351018535	0.0617772972566408	1.29814439840189	-0.210255233246519	2.48025759379343	-3.07502973215376	1.11619885121239	-2.49768783966167	0.0867576172124561	0.840727514420231	1.08542811830216	1.37321473719401	0.374531749341467	-1.27824350075908	-2.05308275709207	-0.926255098633245	0.895499032753526	0.271316071311129	-6.33811488853461	-0.311338706812336	-1.63043408927703	1.94087645539614	-0.604013718898718	0.480729120552433	-1.2084952898443	0.615095633732589	-2.54639846102151
SLIT1	-2.0069778701251	1.0868825953857	1.16444931879862	1.66706143430479	2.44274052815856	-0.921938595899754	2.40785264196628	0.381963605473402	1.43548053092115	-3.71136188296895	-2.07869381235528	-0.45036311986834	0.40493662484203	-1.45063312438872	-1.28595226720439	0.62671885230724	1.9591624146498	-0.950523297197957	-2.03377116545041	-1.77879207440208	-0.975813714446046	-0.290141416860427	0.650771450559499	1.08831791805306	0.999292311318147	-1.34647401282307	-0.604068341669909	-0.960025146747391	1.27215748387659	-0.335348200121242	-0.412819707680358	1.04764289291005	-0.606676918647575	0.915493807263609	1.65358883113269	1.45453436932869	1.96829538826221	0.413164998182581	0.908914285927941	1.42575812268628	0.983959888282043	-3.17053009221628	-2.12252693461966	1.592467979283	0.10122467158458	-0.333622250147792	1.98723295113674	0.744061669720025	0.765108175763021
HAPLN4	-2.62067396102315	-0.654004672801239	-0.190078377685167	0.390027814839021	0.695341964091889	0.3305553405915	0.279030045052965	0.793845261581218	1.40653308157085	1.43269628643225	2.22462489979669	-2.45387551795772	-0.414813891345824	0.294572804477825	-0.811550367070352	0.425967710903172	-0.119666363399615	-0.0163615461559193	0.86197509911445	-1.54606366919046	1.03388362816206	0.288965617664497	-1.51137015229525	1.53900170277332	1.62403890680277	0.451874044448203	-0.402845358814964	-1.49111799833658	-0.541540237024677	0.996934359994978	0.501510583861738	0.628470394563576	-0.898934061438623	-0.192484312282745	0.46708948562623	2.32327543788963	0.0249049511745091	0.842317436874938	0.480434209717007	0.321961092798531	-3.0073870615895	-1.65364939704494	-1.04438243216982	-1.73183124721064	-2.07819553738938	1.62260094421586	-0.649875482338834	-1.00629728415933	1.04067589259966
NCAN	-1.06036137338827	-0.159925081834197	-2.2689996068884	-0.847472020020474	2.14488880480345	2.17165029063565	0.294409333524415	1.00126817134908	2.45414538120919	0.597517832463158	0.922885179602283	-0.856756062049035	0.853788085049156	-0.940235491872195	-1.13104571841131	0.275076068882127	-0.56745370010353	-1.93041527830586	-0.50433236935222	-0.917563805249659	0.245195072655825	1.00526537454515	1.06544638831472	1.09069751874946	-0.520918454153733	0.832280098084556	0.996654181950398	-3.6219313394417	2.92682458120761	-0.889179328631759	0.630019140685573	-0.783344349758534	-0.0509243755244546	-0.96985087621059	1.00434196024863	2.32728165651206	-0.0339859031800315	1.87570690754021	1.16029304102605	1.18371905508737	1.12742572850146	1.7549000939227	-0.95211681716583	-1.42649072027557	0.10267682096328	0.878187761578282	-0.0791217350771229	-0.00881493775990333	-0.356358749135331
COL9A3	-5.04124095158174	-4.92953660492386	-0.0152328246945171	-1.39803510569092	-0.664497901728239	0.0644104983488009	-2.44013711466361	0.147459218084479	1.13338652554876	-2.05882123580767	-1.64327235199692	-3.38764648870653	-3.15186331666576	-1.36475704083642	-3.79332768423572	-3.42021522375621	-1.07329200413868	-1.98880090306218	-2.52682776177118	-3.35262177681885	1.71861972930107	2.04610085410775	1.78415212116523	1.09937333918075	-0.298184426627399	1.74234237918985	1.12687132856201	2.97772767741921	0.620492626708102	0.328581908722246	-1.20427933022041	2.29440344745315	-0.598948954941565	1.16327755389539	3.88545698564515	1.46427117198394	2.95208838003744	-0.415568234254739	1.43086479431764	1.20092069043431	-0.505947849500989	0.697227763309012	-1.18533206826967	-3.29127376468447	1.54826338380818	0.344892394578669	0.364566015010991	-1.09713915113082	0.0793943543129335
HAPLN1	0.678146900250786	-2.03290638508278	-2.38377317595164	-2.55588255453393	-2.30206216880039	0.144584438457036	-1.74842069926651	0.896994556216431	3.45533473636282	-2.99870974437883	-2.46205975289684	-1.08009353989018	-0.711123801710127	-0.104087261050599	-0.434224861792201	-1.34836217997478	-0.908351641451381	-4.80736869700126	-0.308001758909433	-1.00848004526801	0.616669145897621	1.14865430704526	0	-1.88519759652852	-1.90801437253017	0.545341013001277	1.0067379147205	0.269531838103247	1.19555531676397	1.04817743128352	1.89105416701159	3.58440501939939	-1.12285174341007	3.02878542752462	1.60592792090518	0.634450506750697	0.693436336873958	2.07598835858069	0.547208040337085	-0.603113875725762	0.896288071523967	0.803403148530873	0.935648826890132	0.656486637807467	0.338637080192933	1.79674316204776	-1.48398721451541	0.802719979425097	0.51986372690581
LAMA1	0.231608805796308	0.730896093373204	-1.30283280233486	0.145085106487472	0.955414071726239	0.739508922427042	1.27543745471045	1.46952558520528	1.80551672489121	3.08511415502581	-0.620790200338775	0.0453055940765891	-5.05336104724866	0.942267191542733	0.0161774138211928	0.71925883620666	0.616403300015153	3.01518632069326	0.555111731166226	1.32650853683617	1.75952794247596	-2.71018641123923	-5.95169957810422	-3.2913819614779	-2.17591644489828	-3.31798196976358	2.03019975572097	-2.88127438622137	1.20894121761667	1.80563945904604	2.05586720592243	0.670861859193276	1.35153461879002	1.30472069681092	0.796095363349619	1.4015050879293	-0.358834481241195	1.5923967151618	0.331343072958662	-0.540027998407136	-2.23733998121101	1.46574147879977	2.12575182894392	-0.228571716426271	0.481385377374986	0.328378294156385	-0.57895991019467	-3.29720735436997	-1.45417422607894
IGFBP1	1.05376847290388	0.638975451764789	1.70028203416371	-0.809294647394996	1.02654196106752	0.154185748010821	-0.740185802042913	4.32036926233988	1.70779450900597	0.348885686843234	-4.95636003303907	-3.3448758356044	0	1.42050850993826	0.645415687989426	-3.37929451409733	-2.12132349955461	-4.36459895608434	-0.731457655263645	-0.325985792805575	0.0485098100375022	-0.709129649834808	1.26979432336235	-0.34866507049512	0.694311349939364	0.0873197947803561	1.78219772999774	-0.683737542169035	-1.44517658918833	0.144563049969182	-0.333246691766048	0.52529616182277	2.39674146514562	0.785704576275064	-2.58901610790035	-3.16735978452796	0.49564685975324	-1.67026700469827	0.588027362513675	0.820935182402847	-5.53667568056942	0.623301980369737	-3.18260024758471	1.57359823004583	-2.27715297762555	-3.16563541847263	-1.63963137166965	0.336311995647344	0.360113087300763
VWA2	0.958308153776922	0.413246005175794	0.981871468717759	-0.55845171737911	1.96053795746221	0.649382988301152	0.784371599858937	4.22178516991398	2.57381559943772	0.461596160442261	-1.87260035771412	-2.2621655056063	1.3297640703271	1.9386764646186	1.41934708360736	0.960721018078336	0.303907683446697	0.517771147480517	0.856755145036384	-2.78330025111258	0.636099861032527	-0.756286659894641	0.711562917464306	-0.53372759496945	0.890605925080842	0.785751337028742	2.24069264091295	-1.63624322278719	0.651480400392826	-1.18828544147121	0.52468712422004	0.0547537080871057	-0.172040100601402	0.627216698979284	0.514665046193784	0.60474568297954	1.65175109035121	2.60653910140136	-0.344030180431916	0.16931177789402	-3.15152655986654	-2.00777134527903	-2.61199227268296	-1.71046894019106	-2.10969883339899	-5.04714536027061	-0.844269601214108	0.719521174983921	0.466384599417744
CHADL	-1.2999579598241	-0.256506779401404	2.62261778742486	2.34803252893338	2.49738649240724	1.46532333530104	-2.77079042875109	-0.676548595251651	-0.856617095024691	0.957933919324911	-1.07055010454502	-1.12076197868925	-1.57624865582522	-2.22361380103723	-3.23371446912313	-0.889385275309843	0.796148885776797	-1.8868838518658	0.0341292461337388	-1.51123612167006	-0.128578676282524	2.23834331058172	2.50661927967605	1.03154015744709	0.88621852871303	0.863563850298606	0.146696569090737	-1.23522076752183	1.47416503361859	-2.08789138920168	-0.832477237533809	-0.972116708555092	-0.0546495175133255	0.283653301940886	2.4602374064298	1.69125691869894	2.65321921696379	-0.469379002469764	0.323577193351996	0.329557927284822	-0.553990714573964	1.09226848164633	-1.04112825144824	0.454410703728021	-1.55719546805845	-0.435313733274188	2.97611962041115	2.40882691628362	2.08786168893284
HAPLN2	-2.41848068548772	-0.0502585474163729	4.78255358328067	0.971153169553946	1.78936400704689	0.609465368489778	1.06139572956989	-1.00443391250836	0.464203102513983	1.69473093853998	-1.072734720706	1.54299558405333	-0.421446610508298	2.03206148258165	-3.34064930786506	-2.36944904829258	1.97646653058743	-0.795135413296775	0	-1.23237851568707	1.02646515194249	2.88633063397335	3.06216044027185	0.109527154255105	1.20976391859555	2.34111643900781	-0.342142600243661	-1.5037025524424	-4.02313426970175	-3.14519231547123	-0.859659095724755	-1.49348912500357	2.39119355338763	1.02689928671937	0.843786209659108	0.3635164612164	2.84559450658263	1.35675988912074	-0.082291944958602	0.506951631124652	-2.60762140191482	2.08242988286497	1.17946494545905	1.2157936374315	-0.685730419745632	-1.14118033533128	2.55321801926205	2.98303489088223	2.94664324928739
LGI3	-2.49980033009699	2.16013818705355	2.84338120897214	1.83609478125789	2.0738214284359	1.90278519888762	1.31056168521835	0.690024009556157	-0.085637579255997	1.55389036929688	-0.288232154370357	-0.775885771950875	-0.174402903969614	-0.852435818062784	-1.64678779425648	0.142682187856234	0.518023469376361	0.0324674093471985	-0.524644347964514	-2.2524495593005	1.93607949520657	1.70631759693382	3.10482054092128	1.18039261491267	0.185916304976753	1.52701342661901	0.391208501740554	-1.1383814955898	-3.04715924373576	-0.782433404001877	1.47916070218113	-1.27486141326722	0.651695849231272	-1.56771615417792	1.3673820340123	1.76632074816758	2.84758731674097	1.87742865214105	0.816657077024956	1.31234145755649	-1.39567782907104	1.80355246050996	-0.240677615413767	0.0433836216308137	-0.541668212546763	-2.12964914867173	4.58585980746222	3.79183019776798	3.05696194692305
SPOCK3	-2.42681470710078	0.896836065263403	4.43472649971372	2.07215772667679	1.87336990919506	2.60109421180888	0.803715003082402	1.45755787829091	0.0621637881672042	2.35218179617683	0.40437648302279	1.88357063953716	-0.528482213169977	-0.319084706242432	2.18092389740619	0.779433528536663	2.07365331971253	-1.08806656708793	-3.22805964187889	-3.32510072903578	1.17530934481704	3.15436595833155	3.21285655993585	-0.0647234794470171	1.65704509636885	2.68950798105428	1.18995950201505	-1.90929448657036	-2.10806127430757	-2.35032341703618	-0.666443146111834	-2.41641526747625	0.881847506875709	-2.07068372633703	1.01368437365366	-1.44942607290339	1.21562218040393	1.39325062226311	-0.136425376107645	-0.0153353286089933	-1.3857424626173	1.99232737260939	1.20419821167211	0.52478044560123	-0.0575390787932344	0.0858130127170422	4.36534823184327	4.65557958814265	4.74574049267689
SPOCK1	2.14467871032379	-2.29445897422573	1.89063528518504	-0.028644603410862	0.116981787801224	-0.243842327126607	1.33308230245438	-1.42015742438009	-2.59236898424291	-1.44253103609858	0.243008512986984	-1.71297814453239	-0.945385326737204	-1.70855530165208	2.40360742161632	0.322270318452632	0.18365939500061	-1.2529628028198	-2.0576191774133	0.315328659039928	0.925379865434997	0.39417753556654	1.6866627821772	-1.5237600488996	-0.383998610595759	0.919028298377656	-0.673679556658899	-1.80683691056707	-5.68986404543837	0.178606117422478	0.456442626595422	1.60890680942318	-1.20090912822678	0.52629509703633	1.10151703326052	0.400212914499404	2.34548272537569	0.132274400127799	-1.06147170741266	-0.351123012477029	-4.34304977008966	-0.18200998505374	0.437189240244455	0.0399769422025687	2.96115181867613	1.21690952106027	2.24593949209985	2.60839247940424	1.99843459767342
EDIL3	-2.89311217170277	-0.890050351359792	-0.834170554944934	0.358944243360176	0.704198498802302	0.997095124452627	1.40889693609064	2.52012516483842	-0.095552779768772	-0.752636046709209	-0.36815077891709	-1.51736137621111	-0.511904145482001	-0.265451997070605	-0.404133686604826	-1.44808034615287	0.174011038205226	-2.28493645879646	-5.53476490707852	-3.97417599889071	0.793648377232822	1.77397167074662	3.13371417073708	-0.867446024324011	0.278872962671343	1.75396346645943	1.08008368801394	-2.79896458048713	-4.1146783574375	-0.531854070020623	0.0668080426928348	1.9313229091794	-0.771596023534416	-2.21245259047861	0.774776490389895	-1.21789322944507	1.91926435278638	1.70178976486198	-0.042544007698981	-0.84829177613593	1.66396548807554	1.40037393327663	-0.295785553529801	-1.77576625215206	-0.0941547555038252	-0.957627170674811	2.93067920250972	3.30428976894736	2.46307025736229
NTN4	2.9216282892211	-0.884132179790361	0.492591048004262	0.0470020227388465	0.943631049602083	-0.950584152172337	-0.00612165946559967	1.57596878859465	-0.573727432534303	-1.1210225457379	-0.451546533446398	-0.362105863372965	-0.292925895573137	-3.75712672251698	0.0241153223703481	1.37378774452522	0.935844567534841	-1.40511054158647	-2.33435561694498	-2.63301735725333	-1.84924656105065	1.55249965709521	0.674578007570973	-1.23444431061566	0.801151475698777	0.173619512914767	0.518346466514788	2.38379158378278	0.837253447934335	0.55146955134763	-0.790608231092247	0.69118339818413	1.38212982413221	-1.05984497569644	2.86996350996033	1.03270676139544	1.96495686558087	1.24279128790709	3.114243350733	-0.429934809122132	3.0884099954254	-1.06501378485235	-1.35069422238911	-1.18080893240134	4.01458116645463	-0.733347989385995	1.53595837918897	0.836211435293915	1.60211775878227
FBLN2	-3.16972378330723	-1.52874893412078	0.659421420737915	-0.842942558957943	-2.10035644330653	0.356899075620143	0.141642507714011	2.34173039930239	0.928415958645005	-0.298999657712185	-0.855990088282907	-3.06706542821591	0	-1.6375833259411	-2.21698888025897	-0.706845944424421	1.03133649771513	-0.540847006817486	-1.73781757375966	-2.15361580530819	-1.14808729671364	-0.312251377471732	-0.0238542786449973	0.497840142008844	0.773130731945835	2.46902005509041	1.87923848622964	-2.59054840719039	-3.64803542057426	1.55115103722882	3.94325068506921	1.11389977117192	0.562752655199963	2.64324437941202	-5.17568293744932	-1.07827254512075	1.61386633331403	0.136553038391068	-1.55830655432096	-0.749256731772919	1.66514511622566	2.13343222173556	-0.324069599581074	2.9172396165417	3.76326595648657	-0.0737998177250713	-0.752211360066562	1.5095965714522	0.915310240776568
NOV	-1.18347241012839	-2.90202127541974	0.50317057004247	0.814856606156583	0.186101475854055	-0.429005615316649	0.435392443047698	0.0229048863564978	-1.62819569281517	-0.16629119338758	-1.23825206652285	1.25925134961953	-1.00265332471381	-0.694734754541289	0.268179117129765	2.23245790164089	0.167471824118085	-2.09655466923381	-2.22436919973206	1.52533677499898	-1.33165981236975	1.212564563922	1.31728764016059	-0.196933961505903	0.857889778394655	-1.34208935513837	0.510802285893764	4.06516629054916	-2.7261739558654	-0.824962410807444	0.307243053402483	-0.515299644746228	-1.36743140794797	-0.111274820501518	-0.718137855885284	-0.963964848555448	-0.0771295007891965	-0.56890628766443	-0.224044252266272	-0.130019848934325	3.24869763511029	1.93499683310306	2.81770976875897	-1.91546267759182	1.88660535176775	0.537184564187976	2.26876636992025	-0.179711007345149	1.41994635591347
SLIT3	-0.0699898732947103	-1.82974461276336	1.23172849670685	-1.4293422078972	1.27713284389002	-0.515596263774634	1.15485068136026	1.62064650450741	0.793409444424666	3.57109862443968	0.277663392192154	-0.0112830097595548	-0.315309500707288	-0.64469502220444	-0.429003192731097	1.32587655888656	1.64037847134662	-0.854447029518538	-1.192064360431	-2.18838087781607	0	0.3792464013419	0.136706765052861	-1.19468745671587	0.507561222593534	0.9018081327415	1.65490085812602	0.803979749399407	0.047969062598258	-0.414036668019842	-0.452674703708601	-2.00662670540435	-2.11990706694443	-2.26602353785015	-1.121498447695	-0.470594891674172	-1.36956646166324	-0.96808485946776	-0.352908460891962	-2.74265821976645	1.66100644327378	2.66810092905969	0.450513084860594	0.165544054594621	-0.542784923388967	-0.108231817067584	2.31686982319596	3.00541130263141	2.36929620129536
SMOC2	0.725431863033819	-0.714836424139956	-1.74114705369745	-1.21171597102637	1.07890778197893	0.865133010173035	0.366282773675569	0.967468964576056	-1.41114436982437	1.12599425999701	-0.641371550740969	-1.78871925308665	-0.339370345570458	-1.42541552866516	1.53034560010395	1.17392547545433	-1.51028842643343	-0.403470485554958	-1.32205523214062	-2.07349087674064	-0.684826365627466	0.239076137191969	-0.725541787105632	-3.29934238102084	-0.279561114824548	0.347253067433221	-0.238597060556735	-0.650049020340619	0.517200125961072	0.261246328574978	2.49025674586208	1.14459953383225	0.502282233341742	0.95538750002806	1.15795957093715	-0.664331428414795	0.989435521513312	0.895610454651848	1.84348921782603	-1.68115232440335	-0.138157721912617	-0.581222237755617	-1.43557411329968	-0.908220660140619	-0.922244206091948	2.70579337145187	1.68559506532764	1.59061993079731	1.13549706662612
SMOC1	-3.45797648833487	3.27611741195199	3.13364124002585	1.963673338165	5.20883236598678	4.43827237268244	-0.250968756963702	1.09748896462213	2.00060837587102	3.36148750262465	1.99640038960827	2.92653828512842	0.105167309944769	-3.31597006407746	-0.7833189825912	-0.230385698835363	-0.959654783203753	-2.9721276861522	1.32301707310812	-2.20010405861305	-2.25980035289191	2.76600642392258	2.2533292261477	3.39342776579954	1.21438377754352	0.450609508936756	2.09964148638536	-2.9784184640727	1.33144345775364	3.09181855286325	1.71282632328714	1.50972714788636	-1.72298763578411	0.814309135047199	4.14188823275192	4.5058471447174	4.16181659466806	4.78280529225253	-1.13596913085248	-0.213022304003471	2.00011235788147	4.51774242672302	0.265167401269628	3.09051140543548	4.21551642047222	-4.27108721469239	-0.567595213089341	3.87316792222778	0.447026270009928
ACAN	-6.85228223560497	-3.12588543417241	-2.18391566927449	-2.17580764545558	1.0171087118831	-1.63817605591658	-2.378804542256	-2.03187216584887	-1.20659308532366	0.492966061827197	-2.14807448678036	1.01206723702741	1.70865662368168	0.111606070850229	-2.60846059188148	-0.368545323088649	1.07246054104475	-3.2950488460411	-4.8324044392981	-1.16304433882058	-0.256919445657368	2.44178454404374	2.3232347057965	-0.211351728063946	-1.59467971992281	-0.364323215928786	0.297464159903311	-2.73023734211459	0.712327549067096	1.28099167395534	0.463334835261789	3.97107598147423	-0.871046156112691	0.618807299967303	4.06107488252504	-2.1161395021016	5.33585346531392	0.826045872738832	1.72764936832295	3.64630728619344	0.0612612847165149	2.71457632190689	1.2727823902623	2.03169999250902	3.10018887042717	5.12183346282393	3.7775379553839	-1.42894193221916	0.620468868053197
COL11A1	0.549399363199601	-5.50121313386988	-1.169025343184	1.99793955902239	2.19330774257432	-3.33807465935112	2.28868823965701	-0.0183918005915578	0.91126119120962	-4.17611599184077	-2.55987387135864	1.31073407187942	2.96975101262169	0.994399963766421	0.919717348227441	2.16645812682329	1.48269794499746	1.27841984310218	-1.52647320877836	-0.283770920142651	1.10167908965819	3.65844316053726	0.701211961185397	1.6129936653794	-0.904755924968391	1.07343049936778	-0.153870816946503	-4.55962154198735	-5.16386738344647	2.15999481240603	0.896213081206497	2.23428011291108	-2.29396697739401	-1.75796011566337	4.13443330583468	-3.11076147362937	3.8662690898506	1.20031751134657	2.30268688286551	3.3841430528664	1.46337436645522	3.15632452066591	-1.06920807488775	-2.95912733790815	2.91467530686288	-0.607516627972447	3.45047314642199	-1.15934069864721	-0.877879739040335
SPON1	1.81176401974596	-2.06854357930999	1.13120889004309	3.29414266105925	-0.583296961585157	1.75681965904524	1.87838065435258	1.69594274323317	-0.142264832447557	-4.15007542669798	1.93638902360427	-0.583041887043209	1.24302592116615	-5.45050318533987	0.489575882492754	0.714176574742342	3.29318726792735	0.991738680984253	-1.02343770984391	1.65498297931677	-2.63263714523944	0.553517816530853	2.75118442907629	2.1699927108323	-1.81743309582673	2.62251563133485	2.48106609017693	1.53242166096415	2.85936342399039	-4.86124212599072	-2.80626889662961	-1.82134454794748	1.4551354073075	-0.750852941434103	-1.04274186903676	-0.83184088523453	-0.571149162744766	0.788717917239826	0.350390649363079	-1.72312501286764	-5.99071374810862	-2.19576841726321	3.15180121291201	-2.43822722056698	-1.06854186005481	-0.0859999850145841	0.0241812805482221	-0.785686256331877	0
RELN	3.25211550128712	3.8413538367446	2.69829877036102	2.32616759991065	2.36559169830453	1.86945405863921	3.95793784751317	3.65214122155403	1.52776376895133	1.43105527634962	0.641463770710145	1.05106560524508	4.31163741206424	2.55283128727116	1.27829525717778	5.12223523609777	2.85907611847581	2.09941415512302	1.481624807001	-1.44375977337777	0.877716530127076	0.862278353619538	1.14552635877937	1.09774036294527	2.61965919621568	1.69674531886443	0.499960404495167	0.989792559352089	2.45096806086265	0.98275917436795	-2.73542132565604	-2.4931879731357	-2.04153576167718	-0.332958818379002	-2.25761929960061	-1.50408678682941	0.0504382422926987	2.99056609484713	0.324753309190226	-0.371881354239523	3.1786237168568	-0.366787141182495	0.723306633706813	3.07587337748554	-1.38162858871403	-4.32624944476531	1.31515757107292	4.12966972346088	2.36405228441452
LGI4	-3.68595049802924	-3.47835857437402	1.63262768789479	2.01732024521671	0.621748167987796	1.17448810613406	2.20217244198021	0.0133137093856594	2.26154069108751	-1.40893255267561	1.58163578078398	0.113786010444611	0.61837899066417	1.1914815624038	-2.18355916211726	0.136496321620338	-1.42293211514204	2.26053370336106	2.09225191294558	0.586365150293601	0.549397269041826	0.869991636619813	2.80449390182841	-0.192918826109932	0.352889538579586	0.553308672254828	1.99846473632001	0.56557096666876	1.47962542498912	-1.82641187170314	-0.430200208718144	2.05140472918481	-0.0709497978837904	0.824078784381433	0.740280365353483	0.904959545312122	0.869219405163844	0.597482103968542	-0.734917308732866	-2.81799759300898	-2.224841096338	1.25075590248587	1.32711377190361	-1.56351659484045	-2.37030835727864	-0.536079442438937	1.82580365807201	0.796459864007894	2.06726367546544
NELL2	1.48658769664999	0.190271255009822	0.925365941741988	2.05682443241907	0.715649181546005	-0.644633761258289	1.82157569874098	1.8450017041767	1.02568655596607	1.13711938531021	0	-1.37334955852307	-0.0368343333597649	-2.11928238928848	0.972918106028647	1.82516073263733	1.92442798440377	1.58377249348791	-0.137275297677073	1.60913880807287	1.47886998814122	2.61343735402543	2.16022780315106	-0.36225751830059	0.644427624610934	-0.266803125814349	1.75228606146524	-0.30335995029088	1.59913009585194	-0.700874568645967	-0.538150124260983	-0.581252339660119	1.3807527219681	-0.0256512979817183	-0.716631989654188	-1.81938941489956	-0.40123158532525	1.85687116727436	0.763198932587215	0.246869295176286	-0.327225656765721	0.869102478015398	-3.05795261899031	1.4641957408603	-1.32366350225894	-1.802067023994	0.655562677441271	1.27574120045425	2.35132629655404
VWA7	-2.14508157467071	-1.8365743617652	2.95912714031387	2.02077512391624	1.17979045559432	0	0.549219466050855	0.00192472376481777	1.44056599634837	-0.153138173545747	-0.538567106382275	-1.1236353171618	0.243976989337068	-1.35226287602489	-1.29976967314442	0.697305101157573	0.0692037513613653	1.80210321744422	0.430825067480772	0.98013234285436	0.632198038336837	1.18513947469519	-0.81285980659327	0.919344168111233	0.895083512809687	0.998770017962746	1.93518945926881	1.54160908260346	-1.00561328118086	-1.17388422201573	0.550702235537967	-0.30078376626526	-1.79132843452929	-0.746904426538931	-1.80973876729395	-1.33961062481679	0.949784956243169	1.29175962062488	-0.256447935709825	-1.41438681858108	-2.82286665435852	-0.472767896669147	-2.4411023428475	-1.17974220941293	-2.19047387886837	-2.56753750219378	0.479028931728653	3.40864878522632	2.69042848438225
NTNG2	-0.168561209115438	-1.91199100448105	1.82283358148294	-0.0603537510915184	0.173945961177408	0.626491237495868	-1.1576869814469	-0.116456720190919	1.18871977599633	-1.17197590522878	-2.19895236798426	-0.31936212765236	0.55679847465037	-0.634136058201482	-0.916232387067693	0.604463794427412	0.0661191561721471	0.662655746181889	1.494652317816	0.649550951158894	0.638111461668402	2.74725106585608	0.254453659886149	0.156467992963767	-0.585132748837461	0.0730343356142207	1.34060134423138	0.669607271784905	0.851438192689281	-0.848779512034722	0.586303101336017	0.194951990151461	1.05413996904433	-0.61083017115955	1.31645259518491	0.778212819511793	1.12288848573467	0.461055293925984	1.86492958210477	0.495676914954029	-2.63528750909288	-0.926719040730309	-1.82407716276397	-1.69515397731485	-1.24679092457695	0.888129485933072	1.69124808603294	0.689364177397945	0.674635284443101
VWA5B2	-2.63947124606794	-2.58287303245292	3.14535223941187	1.45427393437054	0.828017949323375	1.80418381281674	1.82478366941657	2.27478227366513	1.37009758750768	-1.24696338151309	2.03748643425676	0.0241876396119185	0.425614387579605	1.39406070431563	-0.00739706178404999	-0.119940372685046	-0.272487114547057	1.70666235991121	1.20822203730104	-1.70966926226361	1.64331513890086	1.00024004055149	0.989899828187921	0.943884870026107	3.23928776241511	0.702786322044867	1.9522848443045	0	-0.633108349088049	0.394290676088596	-0.217176685439661	-1.60976383491492	-0.1450645886445	-0.40317222515554	0.301119432721086	-0.527966720337307	1.74653888887081	0.739480490640053	0.495809392132345	0.32249694176183	-1.70765270705669	-1.76536520618672	0.400603172151692	0.209184716506933	0.511887351838329	-1.2491920575486	1.09917425092002	3.38619307171244	4.56952283174379
BMPER	1.12589401138066	-0.601190783295695	-0.298907834420515	-1.46698552358449	1.28429513526741	0.421896783423757	0.676210464035344	-0.80386822096266	0.721993337293201	-1.68059124510033	-0.774523620531809	-0.8441808422001	-0.237644547215129	-1.76015848355644	0.785543213880082	3.13507356589574	0.842343413825514	-3.28658126466845	-0.266310400487543	1.31062245537695	-0.391856481498269	0.715782118897714	-0.857616829650452	-2.00330670453759	-3.72936141097613	-0.60953497366423	-0.771703519555055	0.303232413703697	-1.84101781503906	0.540892629227197	1.26675372611582	1.61087798751787	1.68628296104988	0.693118572872195	1.40752021845479	-0.0863754029447032	3.70013564970843	1.75119692559556	3.44600517286409	3.94330330640346	-0.549740744484392	-3.16483183274305	-0.108440517435752	-0.234078571650081	-0.822159260717958	-2.33722341558907	1.33537005333296	0.56376519038996	0.153842612802405
CILP	-0.553380596003547	0.2760600131176	0.0560877114796265	0.579211770384856	-0.395734821858017	-1.50583694469096	-0.101455378060546	-0.783690476182039	0.344621019246793	-0.183350879468791	-0.422018561876419	0.209099539504482	0.582672122500881	-0.0919464480618712	-0.987007795687662	2.01432982871514	2.76321519568332	1.47512514312584	2.53843249402097	1.04135801819345	3.21203121667317	1.00385816082618	0.149413509248558	-0.730987922652861	-2.19592132354772	-0.678164673628503	-0.455768802439795	0.944954314949278	0	0.640140504217635	-0.0577428977102371	0.265174965579432	0.402168789597507	0.283842114582849	1.72664147845243	0.106264203566925	-1.10279536244045	-0.412668687863084	0.94276182351224	-0.0751123374113666	-0.409428462920851	-2.31368248668499	-2.45559079485221	-1.62014467423975	1.37308303459939	-1.38926625928529	-0.170345366573222	0.413024822818799	1.00145479193334
PODN	3.50803582280062	0.126297102861836	1.36980646961651	0.728884293434409	3.04800503683801	0.989865740831166	-0.129586587747441	0.193418388428728	0.403490150893147	0.113345854249682	-1.89892539794668	0.56905281621952	-1.90519645328679	-1.34449178424197	-0.783324064566328	1.77450489830385	2.43268572221084	-0.96900782268354	0.108589155293505	-0.658991305006613	0.30124190310774	0.65838492892452	0.214936377711638	-0.96346896145344	-0.977842442199432	0.154334572296005	-0.02302846519265	0.696690805131401	-1.00018227456626	0.461198007753372	-1.50102694394711	-0.596039395538243	0.844285012127557	1.66225989853623	2.32459331555608	1.53387830946322	0.0441033209803236	0.333542424680333	1.98970415398176	-0.476534133765968	-0.928304432800715	-1.9480200117562	-3.42394686917907	-0.740385810107844	0.903978092950593	-2.03412932113437	1.86966387628236	-0.714186468813612	-1.10489300063625
COL4A5	1.43049512235658	1.49297304892894	0.479676442295896	-0.104358956014487	0.291365973049188	1.08606367009772	0.80486966265209	-0.113175830946462	0.827941174100028	-0.560582001040339	1.12434058630402	1.09495403996697	0.856947474632525	-0.0936872879771826	0.237972152749916	-0.501063663972035	0.619724304663142	1.04371007566264	0.0105271813244244	0.489927174295644	0.370807509413443	1.06348800549293	2.94054873286951	-0.488210667283039	1.1929076102682	-0.0790861708329831	0.690458783335617	1.37997452891182	1.30503794257268	-0.329312888019386	-0.611819182952528	-2.35856309585986	-0.0524005701093645	-0.655124897873558	0.897395161263466	-0.926697919365982	-0.55013038182415	-1.41293156352978	-3.41088881119093	-1.81446560130395	1.08953616398572	1.94335484624689	-1.08302491985976	-0.875450603808731	-3.32153446800363	-1.76009120862146	2.50806760403044	-0.0939721012708644	0.0347810980665743
NTN5	-0.807155961912798	-1.30827897771184	1.34184511229255	1.29156084848232	1.00557186080138	0.172482260592101	1.980657682751	-0.662545879183809	-0.289993615142008	-1.66733803086703	2.83387845184105	-0.0777709766773315	2.01932738410805	1.27966747224271	-3.0637530194811	1.36093333728053	-1.87970671508522	1.09220279702594	2.21131066430859	1.83459900347011	0.965866847204059	0.6770971715348	4.13427108603477	1.18458506768081	-1.03581266108303	-0.587693357629439	1.27348177505996	2.08432055464374	2.50303259373758	-0.903495956569125	-0.833982979455418	-0.714579238805216	0.474152493561955	-1.69948462556113	-1.17452792482349	-0.0861415227750257	-1.0323396606263	0.00678108125639947	-0.489898854675491	-0.984002540626198	-1.49675637178536	-1.08777883134339	-0.164263308528497	-1.17872559082151	-0.457356957080757	-1.05246854323571	1.14142702015026	-0.563884311615696	0.00404930801891822
COLQ	-1.43536922807083	1.70273400302328	1.72794214433059	-0.219873867752991	1.06709151027427	-0.632889829299721	0.985479807415825	1.61572721334675	0.402437788318415	-1.79849020494906	1.49548291781872	0.299671259169629	-0.131028478739489	1.76351090945703	1.18694574739643	1.76609293283175	0.861971893912613	1.50560482649991	1.00673739818531	0.347005990330705	0.648243877205594	1.11692312837328	-0.329540454511381	-0.849880690721728	-0.0943048278264551	-0.244262881086399	-0.178673269461644	-0.651874749926391	0	0.245576059040637	1.04369772550016	0.62234078022071	1.17704932203399	-1.1076966199421	1.2357442622536	-0.411594423214398	0.948005570275909	-0.414714323929312	0.68845661457236	0.371450882073037	-0.102379846340206	0.512065928938788	0.472196102943917	1.7309444520202	-0.928573875230868	-1.29198698761434	-0.0315165649123061	-0.478948092164705	0.190964717787199
TECTA	0.730961884304844	-2.20205715334528	-0.544402412002529	0	0.569963896273781	0.510546384449915	1.54596676999499	0.57075866884087	0.382237927030689	-2.30976929182391	0.831257327207317	0.290148499458996	1.82704188812405	2.44710118334744	-0.164630238675169	0.130507188621043	0.450158345865444	1.25132381489199	0.503294955283718	-0.618193814453117	0.883878890229758	1.74956902474291	-0.690241940898099	0.456760820323848	0.549058780804262	0.0709822306688821	-0.277027175688803	0.511790916783632	0.586231649478325	0.153219096929398	1.10981911534949	-0.897738792213186	-1.38226497972119	-0.828131990321424	0.519096074239197	1.22701078878243	0.814992543859165	-0.0640464923425775	-0.0757523737928881	0.0510235554424602	0.585722407549598	-0.0508601723963893	-0.30727314878518	0.0360570875391873	-1.28666913536268	0.702100653568794	-0.0992610886048367	-0.16588827072645	0.240784037707589
COL4A4	2.29503646345906	2.41822231995769	1.25418586231384	-0.299113582102213	0.830500884891069	1.52927743100382	0.865527869332041	1.87841595144433	1.67823958629333	1.55671101333292	1.99553273769768	-0.711371223101136	0.960369016350727	0.699314173607659	0.368861959390387	3.56214736448855	5.22688598989014	3.33212415782722	0.820632592718186	0.722321283850224	0.110508962809831	3.21770525543302	0.803622242787757	-0.942799272354691	1.52199117220829	0.653907299889237	-0.220522043145112	3.09624907974826	0.470293813133767	0.0247184478991916	1.26328432986746	-0.0958434499055442	1.18344923032016	-2.20389337167987	3.62182535935387	-0.855210767450588	0.173366536061067	-0.0887476566514119	0.420489389815116	-0.77982883173129	1.95449346169669	-0.79836380269176	-1.21980141701328	-0.842452604135215	-1.78594577787336	-1.72861209546222	1.86000557732475	-0.10860708133197	-1.40898596815065
VWCE	0.938575173557634	1.11661232058487	2.04963970693087	-0.113799681230191	0.805628875387634	1.21374663403287	-0.196181777757656	0.989680986448374	0.280975026803875	0.227767050199861	2.62164762892637	1.68667379241707	0.399359424825483	1.62136674934932	-0.275556132607534	1.44150153828206	3.62105106012363	0.334559899010237	2.7429566617948	1.45254509928117	0.236123097805828	1.80652571536085	-1.37430445378772	-0.0918485519031992	-0.264710260890257	-0.00985255467964859	-0.69824596959309	-2.07668633493396	0.575825068609907	1.72481449906942	1.70005312503818	0.708836751088887	0.995080837759824	-0.21146688584303	1.4396318185013	-2.00906480795438	0.21554049702588	-0.293173239462479	0.677642958177619	-0.484442831239745	-1.20104432778424	-1.1355981437937	1.01931425526264	-1.35409095142544	-1.22425130399091	0.0567441003645965	0.667038228665014	-0.113813356904028	-0.46293524457387
NDNF	1.51086416116251	3.40066581236369	-0.400354677223842	0.428305337667495	-1.60072384876113	-2.17821233164115	2.62188992946468	3.36282981575886	3.06803807466449	-0.808457421990915	2.80658580749494	1.78030520360624	4.34535657802955	0.779635208472317	0.399151364343749	1.91026789395112	2.0218019881671	2.04446113230626	-0.176721253990072	0.599468080554948	0.55898367294014	1.2286877987027	0.741373783284663	0.955404585928241	0.202820177440972	0.438844198504291	-1.77117629495365	-4.32203152515154	1.45317014080174	0.10262608063726	0.117160225278348	-1.92172296681765	-1.37796190783476	-2.07794034490024	-3.39878394770687	-3.32237888116387	-1.23313115949392	-1.72071306542099	-4.27506976765221	-2.58739570455654	-1.6124518259675	1.0156605946776	1.60122617466913	1.19517447894592	-2.92108948287161	-1.53099733541409	-1.52370430129739	0.818603772327254	-1.28886467447703
NTNG1	0.782380538010542	-1.03780558111812	-2.07732003449764	-0.0350320227492558	1.06046695840193	-1.18035587330907	1.27568441047783	-0.310230970124745	1.96749093426525	-0.515251221125116	0.408401613263734	-0.489889842815466	0.517780130814599	-0.461776720141166	0.225657085269984	-0.591849664660105	-2.50389097395658	1.20637356672847	-1.58764793354272	1.09420322383639	-1.36256630815076	-0.726112711890966	2.19880055503312	0.70529187559839	-0.143698665973657	0	-0.339183367731235	-3.08443941074853	0.612101008093295	-1.16411634729853	0.827119098029857	-1.13492721360213	1.46639876032265	-1.02220845208853	0.762198947687649	0.902715565206515	1.04855906611353	-0.0312367808450014	1.00205179378204	-1.01794870171222	0.226599134342891	-3.0760254287814	-2.96832786925198	-1.01016868010214	-2.08203499975879	-3.17100530512928	-0.984887220414845	-0.699329792394542	-0.328828678267098
SBSPON	-0.189196375044802	1.49838603707329	1.08651521884339	0.163553507063947	4.62648104446289	-1.28751393373398	0.391475813416084	3.45575913790674	2.16557911827231	6.69704689605103	5.04451553574634	-0.0106214349340472	1.79576197592009	-0.422581492075578	3.04009761550406	1.51048526591686	1.78580566073289	3.90016008359101	2.25889647715093	3.34154515486388	0.422566105920515	3.12840246555537	-0.812486311473138	-0.62122451422401	-1.12847436503449	-1.06464609657002	-1.24599824850558	0.127663837479585	0.0988703730160834	3.59120698893045	2.12504658863	1.14424326885587	2.32746891318742	-1.29895198899379	0.264013075641245	-0.303479449806268	-0.657843968025853	-1.70306620912206	0	0.0538636928416267	-0.717537582745193	-0.943077412767106	-1.79137407282384	5.08250538159213	-1.68366345181086	-0.727056717830765	0.87820860918961	1.65642299467004	-0.71091369920435
ABI3BP	-0.24787623135966	2.05289881538452	-1.36870341526333	-0.239199861566717	1.83191477734132	-1.08726673480376	-0.045451574412501	0.591083508044116	0.644625000917979	0.751370402834085	1.23730492721271	1.02545409865794	0.837806439400302	1.45397044705981	1.99229844032631	4.22546210545158	1.77764896774165	2.09171350000893	2.12826728029724	3.36518095302646	-0.740954614780746	0.734389991550861	0.640686720686414	-0.223577008972878	-0.0306944023746727	-1.70168885878753	-0.805465679916391	0.675721691442481	2.75073410466621	1.20633907754609	2.01042579633502	-1.45652301601718	-1.35780409912484	-1.68887636755225	0.110855383672257	-3.95222725141485	-2.9434692830417	0.216050183768317	-2.98661573068268	0.284725828848417	0.607872049289031	0.683676372437094	-0.201654274584682	1.89829391095005	-3.66160716890952	-2.4942907804478	1.3702591632964	1.25850133542033	-1.72075045833692
COL14A1	0.157751320381432	-0.564000267708042	-0.856546362571865	-3.40996431956702	1.50645500016602	-3.27554428715063	-1.77903397534286	1.38551707776051	1.50563699705681	4.3287792530957	3.59859910714938	1.62805275094746	2.6110250911893	0.616017724959692	-0.408912255539943	1.26806085999262	0.647518175627625	1.26532197978214	0.0651373619342092	1.16553619207939	0.757388689945184	0.519754967986334	0.994648323271778	-0.839732445449689	0.452386122304534	-0.262921583051784	0.0462787467269491	0.806908454344181	1.67544993457558	1.74297649446799	0.267945211298748	-1.03953041238306	0.121645609894186	-2.29056457886099	-0.215091696513781	-1.91822870607067	-0.488467412922831	-0.704695452832695	-0.15191851246611	-3.15550354774291	0.391329775107297	2.16094395713878	-1.6159659346537	0.927222914666507	-1.07300198623197	-1.69215014047484	1.84316335109074	-0.0865897227938734	-0.320229957045655
NPNT	1.28042536840103	-2.84332963560488	-2.18603253143775	-0.94189524304329	1.59392711087948	0.119329452787631	0.993407880951596	-1.17503499617991	1.90399436552961	0.490613227457454	2.60080580195376	-0.892270269471858	0.0635753661339243	0.121779563899812	-1.6055391046738	0.282267741684385	-4.49362726370249	2.9711762841847	0.771964949434394	1.43338645004795	0.981435958197722	-0.610856420250675	2.3967622845288	-1.1972039656617	-3.11026283153276	0.446222195622272	1.19195934847789	2.28621405968136	1.38513191265136	0	0.925445522251381	-2.08051852055455	-3.00106391741451	-4.08305078717115	-0.873240269108768	-1.54128645592659	-1.81803315910769	-3.15081937737322	-1.85916634229079	-3.86661748389493	-0.873509241977174	0.578888111267391	0.967982239906704	-2.10037417900386	-2.90119788634835	2.12084142783136	1.04543353008192	-3.29589016968784	-2.44058245366329
TNN	-1.47235980882243	-1.73172752905726	-3.81214592171771	-1.56737376767576	-1.59670872242848	-1.83334536686933	2.61492582439289	2.34586684619423	2.78488125298235	-0.251977439074037	-3.53443540545044	-5.01340951004407	-1.19538297387477	0.875200395085248	-2.00325300817436	1.13450854046462	-1.83227201420423	1.79547825340275	0	-0.830781701106066	0.799528620030712	-1.34392553620299	0.0317691001744358	0.853399058082984	1.26152593115608	-1.37223046052222	0.792319661161859	0.315932815785346	2.58500565419039	-0.204683070862703	-0.763676505119162	-1.490276496227	-1.11603366818355	0.768316377798675	-2.17045654972655	0.706417282346782	0.928261432538563	-0.348956956609919	0.286597023638147	-0.924105372181609	-1.61409674662037	-0.0826094574505122	0.352148261810604	1.60670792512405	0.475046208630437	1.49458390519942	0.705944322817762	-2.30378016550466	-2.38084172709867
COL22A1	0.203509227392448	0.237278335876658	-0.447841824286663	-0.258452476980907	-1.3922946210034	0	-0.625619040728219	-0.205330306664209	-1.81158144247774	0.0149671665895179	-1.32134247923472	0.894435758093065	0.550544198888537	-3.92057235202797	1.13344934141144	1.82545963779953	1.59381029858835	2.90417235752519	-1.41063048691601	0.0457824664517065	0.435949365874012	2.28756272733014	0.455235313420362	0.708616830788645	0.27897160422354	-0.321380085037881	-1.23544707483622	2.63084619737499	0.578468904370288	-0.486990995351419	-0.393934928307708	0.580352384396952	-0.478379392041665	0.563897839515999	-0.0599325253978734	0.64845185574577	-0.240794154056827	-0.621163865899196	0.753764849797671	-1.68750567635017	-5.8556789640193	-2.79637108741804	3.13593135516432	-4.40755415710263	-0.130759312103848	1.18188729226336	-2.05056143313302	-1.80053645209593	-1.47926324280595
COL16A1	-0.181604714933537	0.0755029685002771	0.782470668799302	-0.0351717185598814	0.704618694515662	-0.75183916739533	-2.350922566384	-0.025072394226154	0.621994260142104	-0.119887970081025	0.731836339573894	-1.27134679600851	-0.398992189165508	-1.46013559972803	-0.687932476535875	0.388918802778921	0.216839681648078	1.02674383594557	1.90358935680547	-0.948875226346008	0.838283189652501	0.644606679999826	1.42480284087074	-0.0246265094758451	0.780115737289082	1.51505053748033	-0.0489391121331014	0.640469811041662	0.544370257288227	0.0579012226939446	-1.24212741771065	-0.569253573795206	-0.121118298535496	0	0.823137726235581	1.25911524478907	-0.0895362864923182	0.0557644620408591	-2.04048164326289	-1.70723535874794	-1.1792242591654	-1.28789953366265	-0.151660166497808	0.154070883126577	-1.34513358742387	-0.329145593929254	-0.497978194831827	-0.403013245042266	-0.82632494610802
THBS3	-0.327485095412042	-1.09719575009592	0.588355742123386	-0.169019966765016	0.173573680286568	-1.10668126469412	-0.711464656502731	-0.927471366810317	0.694726708099105	-0.289886022181235	0.625844120584136	0.987583721164994	1.41050879545022	2.9080586492936	0.347278695817568	-0.619068979648307	0.940470544825912	1.37635754319071	0.318255970596997	0.848404623878357	0.788123536703369	-0.188087981306511	-0.5821175175802	0.142454014714438	-0.0921197428084596	-1.02938295324055	-0.639635439392226	-0.208030416994412	-0.588998254998597	-0.787998831073352	-0.590923180897416	-0.561517252093247	-1.3526164011016	-0.409873051329115	-0.0934934489842266	-0.342310089342401	-0.530973795812588	-2.23359035289165	-1.24630506035893	-1.70029520909073	1.67991806224894	0.151042750772326	-0.115631428804916	-1.31715999909061	0.0680069454760275	-1.09381174514586	-1.36342496139645	-1.03139495029477	-1.17892644621074
LAMA5	-0.700800368641534	-2.21555528261276	-0.279363804189278	-0.82857060659656	-1.72219928854195	-0.896340549620509	0.7338159466718	-0.80682650001608	0.0422298375112435	1.54323317838818	0.452760757975656	0.169175929924336	0.432248705580123	0.0660189862444566	-2.38016525348584	0.242289295031623	-0.174666890692515	0.0395030424933196	0.663807770215852	1.60041044782049	0.486599604673348	0.450143044000462	0.18628570026032	1.39229920237243	-0.0941283926050749	-0.297951021191858	0.368294916605024	2.19996778819886	0.515783120030788	-1.56497922951326	0.625029275798318	-0.66187091671145	-1.41291599052793	-0.168426958125432	1.00354522586194	0.203454159898084	-1.42095428542503	-1.98059747371576	-0.593109359913845	-0.754399919892174	0.412269187181292	0.494603575517111	0.359482319217903	0.279394577359609	-0.624490062289043	1.39426821809936	-1.04900853666465	-2.30770363579254	-1.44187101245863
LTBP3	-0.938053707716882	-1.19077134180324	-0.182585388116022	-0.162072339587377	-0.742694666053411	0.277960550577282	-1.12642275667923	0.347624273226983	2.20685562292069	-1.42630224184848	1.68275766794097	-0.376814393057723	1.29302427533222	1.00890889825232	-0.648832521710728	0.534091261067255	1.82143187172441	2.39888906199408	1.09950535344368	2.08565883971854	0.316319407353002	-0.973813843813905	0.601342363484539	0.0876305205925487	-0.0237688554188393	0.185345980559066	0.801077124591245	1.12026308687379	-0.158159186453929	-0.0736782369391086	-0.0799842000319851	-1.60055979731223	-0.519114884866282	-0.254077534239202	-0.876962507491285	-0.754904833307483	-0.547676932505764	-1.61590859039014	-0.292582382135071	-0.961432244614833	-0.652680064981304	-0.370412871956377	0.13575420477107	0.457770012486458	-0.940474971359591	0.386574476206399	0.42489756531952	0.156207806713049	-1.07143999211342
LAMB3	-1.73093348449013	0.0441918796389303	-1.02606121647477	-0.851233934336779	-1.11622366374631	0.0392853759541944	-2.19841160011644	-1.07545221068413	0.78353982950273	-2.23044460631044	0.63182293507053	-0.781615553211247	-0.376526525548307	-0.335841295278985	0.0706028952882299	0.717942337684424	-0.596628410624008	1.70511137477668	0.243346389882495	1.69658676677977	-1.55632834913102	-2.14682519204979	0	0.668537801213197	1.89774762598053	0.561847269089457	-0.258098233104171	1.85699799740556	1.67556740127551	-0.24272866427653	-0.0606578774354611	-1.17838473996887	-0.143393987184989	-0.456517964319396	0.680234782563682	0.302563171454943	-0.594288766300649	-1.30810309914597	-0.615442604613845	-0.489557059711584	1.46171172176105	-0.247343001448537	-0.544106306560502	-0.417157522518925	-1.66418519811234	-2.63595303352389	-1.53255009557605	0.0525617816027259	-0.375977038361554
SNED1	-0.804241237414195	-0.32116688695	-0.51898837045948	-0.460767583558451	0.696941424954856	0.433062147102459	0.0775092722094709	0.302766546938123	1.34286553406165	-1.09448376791814	-0.379460918980192	0.691984201945802	0.797379222778644	-0.483738811835719	0.145242463103361	-0.932636122093521	0.931844070728057	-0.134254318123474	0.242417138042751	-0.449787648997387	-0.366473357860208	-1.68303857091574	1.24195823459832	0.700348131116483	1.10261933159421	0.134219507794719	-0.943472602011859	0.792870551769535	0.955367744052438	-1.15121704818928	-1.2502885429093	-1.17625123807558	-0.613305070705495	-0.292410921613584	0.615883005250347	0.245194724613078	-0.187034352335019	-0.377052765731439	-0.592847985583419	-1.25957198721653	-0.697976267633028	0.111733626225941	-0.48231576662342	-0.111419175208887	-1.70749826617716	-1.55652281665979	-0.0771179397579542	-0.649895402942714	-0.546417341032924
COL5A3	-1.03348411907103	-2.39499706617151	0.203687379483348	0.422765396977035	0.68306567155909	-0.391295966178759	-2.68818736866177	-1.04429191295234	0.532239873889318	-0.825980351775344	-0.117302307192403	-0.864060977652057	-0.128717658635401	-1.16568728381901	-1.57708100903819	0.432712298660712	-0.159315671476922	1.59918976996717	1.77512242930087	0.0402544652594168	0.712951180862061	-0.770850453202837	0.551863805772283	1.01198029721388	0.242719632355487	0.880131769476821	0.503035847860563	0.789103160089861	0.807397296945195	-0.904464301682275	-0.172421913047517	-0.676972583695193	0.843064509708893	-0.33302938553298	-1.57182569700845	1.02109890843126	-0.16150774154085	-0.318176872787693	-0.27260322661559	-0.994073873540913	-0.634884512567564	-0.049078641561802	-0.450470455175337	-1.14818110782472	-0.0194307897024099	-0.85058945145012	0.307361634345722	-1.10632182239392	-0.010979579586139
ECM1	-2.91516717912158	-1.96385016014587	0.0723408033273792	-1.21272636929144	-0.0644420336245565	-0.412375133524475	-3.14953841461416	0.167032855422805	0.393929687423371	-1.3546575579058	-0.390399411382878	-0.685252295794734	-1.09613182700349	1.46598520971641	-0.171820982819198	-0.524284951444877	0.11771961890376	-0.1523883835863	0.591231908292787	0.203091843714972	0.151714693174551	-0.552549050308811	-0.98346017478158	-0.351072466944764	3.0565002089918	-0.328569696001051	-0.99982727280065	-0.403105046501595	0.507067501413831	-0.804930748323401	0.0602866007319416	-0.902414421571345	0.730429548216354	0.72925410038354	-1.01855678601039	-0.495914331991443	0.478928586710704	1.12570188994242	-0.364949239452324	0.75729007622193	-0.341820657285576	0.345698063917269	-0.588527951422586	-0.925150947993334	0.259264160578496	-1.23758626232709	-0.317672733677264	-0.737698073216902	0.175582386669632
FBLN7	-0.204832846077635	-0.675748890094442	-1.56590563264655	0.50705667496594	-0.769352106576311	-2.13317092936363	0.418329648992204	-1.41784651220402	1.76765174187877	-0.494394836237389	2.75543031679793	-0.220525574625947	0.996250370157034	2.45128432022057	-0.536009540099282	-0.720084796738854	-2.15541990786563	-0.842669384781489	-1.17778861712239	2.39617091900231	0.467151889185178	-0.177267628362853	-0.162835950765725	0.391271722633586	-0.912998928128324	-1.12158436833497	0.0568286276439117	-0.00190764245522268	0.640733207549807	1.08397211225084	0.0143527680439628	-0.524883201694718	-2.52074452694832	0.373293771459646	0.987405456966212	-0.866920166016244	0	-2.78717475727142	-0.331964964553869	-1.97657537835277	-1.97157821408172	1.78850737846617	1.02287233190404	-0.577966704040647	0.377216579787737	0.574340112328838	-1.52647402087867	-0.829404103711241	-0.846707834732439
SPOCK2	-0.130118216558677	-2.35698336396505	1.88696882464696	0.719328014621167	1.02909520471803	-0.29311077221812	-0.423781775273367	-0.359920530655369	-0.941251665862095	0.000826959978332081	0.444435473217658	0.685852685745788	0.916247296672136	0.315520607156921	1.70319577823651	-0.836745726829289	-0.186414217765235	2.02763557045111	-0.806675399796997	0.548858721023923	0.654016509901549	0.229735433707429	1.38406929849925	0.349578530483558	0.176363079894857	-0.814949502241698	-0.919471270462065	0.844053911913896	-0.197085631257061	-0.786185791221061	-2.67428600177346	-1.92715235808741	-2.04216806109192	-1.51709487953684	-1.80757845622827	0.606613454188878	0.537680421785814	-0.69377457743393	-0.41756355132399	-2.33621365759801	-3.39326079912425	1.16280115310199	2.47810750607303	-0.838330324921306	-0.576039571148199	-1.12505705776552	0.515456302449034	0.56845595033706	-0.112156112234185
TNC	-0.589515873785994	-2.44453535238669	-2.11207295151536	0.0239549241042406	-0.761852765468311	-1.44583161917245	0.893120433995331	1.25086752800703	-0.623231772837196	-0.262021483675857	0.391754023816046	0.35801182994749	-0.36425680947063	2.49454140490275	0.919116635031024	0.496856382505891	-0.685199430866563	-0.19784821198093	-0.850447924183487	0.938615714607552	0.643714431255169	-0.914267066170117	0	-0.0469353791053502	0.386859170975495	-0.331784105148076	-0.670801614027378	0.59874368633058	0.462329507127185	-1.4520211522109	0.849723605270681	-0.778724786102219	-0.975819459570087	-0.796384319547737	-1.96702407122861	-0.305234955551727	-1.42092709603196	-0.564603621500997	-0.720889396484754	-1.81297067477209	-0.67328000037193	2.33581381174775	1.27916637567838	-2.58428934676436	0.943834923261422	0.782394428702118	0.418948763413554	-1.50472442100622	-3.40065615086075
PAPLN	2.49212536142317	-3.30126617438606	1.6247234808937	2.46769111639075	0.616317577767613	-1.70978724496193	-1.18954134191398	-2.48906405938796	1.28800895701459	1.67368493012269	-1.33577532016079	-1.60810167947215	1.3165142610074	-1.56659617619916	-0.857074891409138	-0.760649846606701	-0.0370531480970687	-1.22644635524351	1.00885648911762	-0.669440416016626	0.759414286950015	0.870244840113272	2.28913113026795	-0.889497006709802	0	1.42721943329693	-0.133778684215632	-1.41292885661753	1.70720813494631	1.03961549727945	-1.49921829629945	-1.51106536506533	-0.987650995405198	-1.37657061007988	-1.49532313377416	-1.10158362337057	-0.0525643465897435	-0.884351547578016	-2.79359558381692	-2.75553058472657	-1.41762112781066	-0.229715469879192	2.7054611724859	1.25459397152324	-1.15297302846617	0.655040841571191	-0.142755823973232	0.456778424016235	-1.02476278082893
LAMA2	1.02831793316746	-2.08683476972943	-1.80355285896165	1.52308285861789	-1.29260724265129	-1.38004211737639	0	0.185524607303428	1.36819697533945	2.39138788168629	-0.806960336821991	-1.90967124560857	-0.202394046218671	0.37058840535464	-0.850545269510377	-0.792124329310845	-0.925163379074111	-0.560743162199712	-0.0332608609126885	0.609180796768162	0.203016527528801	-1.44430989447601	2.06867880174731	-0.695509163335981	0.142257613446099	0.552727635764732	-0.0437327097239093	1.19253239806211	2.02339512362672	-1.09978745899401	-1.78322381370475	-1.40990841202982	-0.737303712597185	-0.184303941673225	-1.98820021104523	-1.66327138259176	-1.54927581119528	-0.330586775636516	-0.7421196106055	-1.1238167446498	0.635955908910679	-0.9129245727264	-2.78074095702898	2.36603172041402	-1.29409361411006	-0.172480246600364	-0.27195741078747	0.199087062081577	-0.836578378322715
LTBP1	0.844747056404009	-0.522529544708335	-0.559923622335981	2.14455595525637	-1.16998214043842	0.117402975272762	-0.481164773595807	0.533992508103883	0.851942989573864	0.533571715351346	0.595604369956483	1.16873996655785	1.76668372664618	0.661778740813856	0.379289390236037	-0.146222045929677	-0.0383544469241669	3.30966551697055	0.143720439047122	-0.806893375888076	1.86344751243382	-1.4751771793326	1.48010158199184	0	0.87344212507719	0.705033617763052	-0.468412320006913	2.64790760244364	-0.0525680684154519	-0.38602004386506	-0.993469631618733	-0.785199240534357	-0.380701891452151	-2.07993084868159	-1.66226815229422	-1.06345872206566	-1.93101295043915	-0.0936521879408406	0.976833657574016	-1.44914461317603	-2.56852139929678	1.25273806200826	0.276379572504203	0.464268034860673	-2.31363895419514	1.04612583869475	0.25518756898785	-0.624421221938972	-2.2330788689563
MATN2	-1.6905831133214	1.28315330933058	-0.621590228160222	-0.277675333077432	0.928692437615827	-0.101901214021233	0.622988387078114	0.752882393303206	0.337192437101856	-1.05348819135796	0.0916137120355888	-0.654159210918072	-0.163184237756856	0.367669797339817	0.794657922337826	2.6199470133462	-0.199445436538157	1.34655308474721	0.104957567403236	-1.15093940447308	1.66847208355635	0.993270306563646	1.23755611785002	1.72888439768771	-0.269931734172991	-0.374006018097453	0.216057586414461	1.24886323917136	-1.46527054657874	-0.448361133944417	0.693382301069996	-0.938572581015488	0.561300380054034	-0.101147986155734	-0.260913608150918	0.644345768335867	-1.23329477974141	-0.192222584012296	1.56020657984047	0.155012841013685	0.0666987524199022	-1.48450917416619	-0.736152718052602	-2.16135180104932	0.000851020175485383	-1.40905507234417	-0.654918080563032	-1.82462044085356	-1.92326047806892
NTN1	0.0779869963620267	-0.936093767280071	-0.10600423185306	0.648963871296816	-0.0234187191800137	0.61363823576972	1.3841577404548	-2.14682372567254	0.298844177099451	-0.478173111139057	-1.60160464441477	-0.568699118680042	-0.551092954979576	-2.30577768481327	1.27055845510341	2.21868653024666	1.55465597144521	-0.334657538720527	0.30353409929294	1.02076834782949	0.823606645443144	-0.380472680764732	0.923347501473854	-0.0523328681100635	-0.807902710855951	1.53458406849844	-0.146131552870282	0.833788273623287	-0.252335183210939	-0.1365039872085	0.0178176047484215	-0.344049197129211	-0.239067059589869	0.311970266135703	0.256691375254967	0.313528537805159	0.236572154860568	-0.254294041713829	0.822765318577659	0.789852922350909	0.583483957663931	-1.46723207129439	0.106510270430862	-1.86310900290577	-0.0315697539273405	-0.759293696382082	0.330983305946085	-1.45265350561758	-1.54236985433847
CRISPLD1	-0.731498587727125	0.57146922911932	-0.666644253735029	1.0238506561876	1.57678053940826	1.8414228123038	-0.177809851069948	1.33414934126922	0.649115130214126	-1.69932495928198	0.956418247393383	-0.670156564735756	0.76136340843655	-0.940436080520998	-0.317254233777216	-0.0623787225794852	-1.12006672298605	1.24056015115228	0.231336926608484	-0.19713536694925	1.81752786362696	-0.384022909553963	1.09818733243275	0.889543988329405	-1.26526369487979	-0.870159445120559	-0.364593742902648	2.1445451830551	1.35941565772822	1.61016600475243	0.363320500362744	0.0110217060056253	0.833699128274145	0.50464836652079	0.300573425613253	0.0514997406361982	-0.237742604086339	0.594583423145467	1.49296061862168	1.25158120402452	-0.280023129185663	0.232125912528601	-1.42649135810398	1.94596523357962	-1.80150710323403	0.0203952851591454	-1.03694659970403	-1.16371996629136	-1.38496997808726
ELN	0.0339738550154759	1.09534511335802	0.401635771733238	-1.08093044728766	0.140394037994858	-0.376212962087257	-0.893937548051545	0.933532737317475	1.14472612090971	0.428289337435981	0.761723184820577	-0.533046497239939	1.16963707645441	0.409581327926779	-0.300608082523929	1.00386270294121	-1.02057338874131	0.959350434835977	0.370074371651852	-1.77845826299316	0.820770026318466	0.268824704408401	-1.40193747684835	0.196913353291626	-0.429023207673162	-0.316519186076362	0.681333187299087	-0.637932889630808	1.13166660535887	-1.28177946225211	1.41674666556628	0.851291822683215	0.405551089834083	1.6235000259796	0.440593366748511	0.395906546009671	-0.5802458841211	-0.501454251128269	1.3437340880322	-0.909142414927849	-1.17408016797266	3.65146921360796	2.78315489306215	2.41072343051293	-3.37836655511286	0.125003770790823	0.25424210139217	-1.23771198746882	-2.6130764569059
IGFBP2	-1.91854762582169	-1.64626302857145	-2.66393847897377	-1.33451686180215	-2.63610492865174	-0.756712478448214	-1.72033042874695	-1.02173936291413	0	-2.64831146021052	-2.55794418808861	-1.62985860639897	-1.00629473652094	-0.452611629581306	-0.764123054273532	-3.3997828085733	-1.63670131745951	-3.58342404837756	-0.838241103701484	-0.418512965946591	0.744133845278274	-0.87827007988624	-0.211893657680463	1.2847948907566	-1.21016498745146	-1.19367074362794	0.620686275133792	-0.118882693331495	0.196156792249683	-0.652694746367206	-0.889792011313648	0.937519642600481	-0.275421158996899	2.25644925273965	-1.14492149139798	0.939878591486385	0.459492038119821	-1.13047773772775	1.4979016873847	-0.0827539799966914	-1.12825648327303	0.102686390910903	1.29196870343175	1.38048800698778	-0.13479459558949	2.54180618595483	-0.402036153241509	-2.25385199336752	-0.529528465914015
EMID1	1.20522458857317	1.50544333428756	-0.570586389584568	0.608623732521956	-0.0592270619737961	-0.0180273952801112	-0.894248095990746	0	-0.34110363938835	0.0438347375033947	2.10277754962488	0.453059514260771	0.799328285036589	-0.0122775591653307	0.281404714847141	-1.28843531308998	-1.00237336026193	-0.0412271911659735	0.329413648812369	-0.307708998364476	1.12566484974119	-0.25839659137257	0.720685203204995	-0.0525871554738744	0.116194016956989	0.91159072669434	-0.300676519092011	-1.00748849082343	0.985374108367663	-1.89212451637672	-0.952940200735752	-0.621646698953241	0.0778870719099885	0.498311672328069	-1.7998938795132	1.6796365136705	-0.35476005196112	-1.34176760842424	0.201019008256996	-1.02541738284814	-3.05872001177921	0.314223635801912	-0.26262414375164	-1.96791103339434	-2.0420819320033	-1.86130260403834	-1.11474323172173	0.134885800113787	-1.60113092601803
TSKU	-0.192407504936561	-1.05049389904227	-0.789948694789238	-0.925809869528907	-1.60110316159261	-0.513494121231717	-0.0678749119660818	0.00265900396440413	-0.636149084640198	-0.453912552512929	-1.11380307669072	-1.03838867286869	-0.160308789726284	1.62008622964379	-0.629889321740088	-1.14726850115651	0.753316357821291	-2.37555153817184	-1.14843655883833	-2.49750498509654	0.169443196846024	-0.212314676354127	0.437426406555357	0.0892940066957852	-0.602571721743233	1.36197313514733	-0.737862410376431	0.822278229298319	0	-0.364867654091919	0.0693815940451636	0.0108530190917702	-0.65582174324752	0.785184848719052	0.0348673699903053	1.23945083271372	-0.0653846330955086	-1.46633717539773	-0.183169792901729	-0.0068290377945367	2.20661246403254	0.521630482378004	0.388178531446459	0.344935619697127	-0.449828541376327	1.49960732759509	-1.81339949998082	-0.448454348902213	-1.4990259005656
VWA1	-2.64119964237272	-0.757907935412966	-0.160299349581076	-1.00310535436434	0.561609790802403	0.540848057791255	-1.97473717900339	1.05464510922997	-0.603439354367077	-1.36736356992689	-0.334527944414761	-0.767905404618432	-0.294169090157664	0.213804136015507	-1.56068251746757	-1.81064490739443	-0.363349372103155	-1.4446971540064	-1.43450782655359	-0.818623374612464	0.151212345667123	-0.425205795820463	0.969509210862729	-0.0155950975765022	-1.18141814057953	1.15557043688024	0.186853877537785	-0.119620265308524	-2.47496464409024	-1.27232686777905	0.919304386035149	0.660922810799308	-0.063964537071993	0.87366800246374	-0.609956532273704	0.549018071734883	2.18675223640498	1.17880487118483	-0.265960087360462	0.17748927635228	-0.161174699305859	-0.206457919667397	-0.92904255158421	-0.816099121655067	-0.9011324250135	-0.2592770056818	0.385474222458316	0.946605045686379	0.139820233935267
IGFBP5	-2.87227018404766	-0.35133612559183	-1.20076588726763	-0.372172327695591	-0.884724782510007	-2.09551195936996	-0.326187057328783	-1.42918451565053	-1.65029380539037	-0.716689442547867	-1.47032590719995	-0.311750704397827	0.965415818722377	0.329402724939736	-0.606113590425301	1.26014583893637	1.64732988393165	0.658153186331111	0.57848939136285	0.553499184847022	-0.161089683225184	-0.414409562899731	0.262102855806414	-0.013805727925366	-0.280710825986457	-2.36810195242219	-2.5807551454188	1.78564274301525	0.056486763158472	-0.196721579869476	0.356999897984482	1.01492001403808	0.181970116642863	0.653091457985943	0	0.0789376381027352	0.890730442784445	0.0520957773754593	-0.146609903819361	0.786115778541044	-3.15150313185109	1.64994571420334	1.34128975634555	1.6675807800709	-1.10108720486381	0.390707559717401	1.13868794857943	-1.28801673984134	-1.58825973330205
LTBP4	-2.58484797559588	-1.9453592371983	-1.7137232565017	-1.87094602512769	2.69636402522068	-0.682936004099734	1.46711438108344	-1.41510162442537	-1.66643714276164	0.0835560567377266	-0.157664378774807	-0.742264626613595	0.00649840350420052	3.80529853736066	-2.43410860553741	1.30899934972224	-1.01357911979903	-0.263178171167502	1.98200255760314	-0.984521886244945	1.88175162507506	1.68122367045633	2.63688670024623	0.466467010650689	-1.60845333472209	1.15362597871626	-0.926485044804643	2.43335641575271	-1.1281453142413	-0.247018855397892	0.19869625809829	-0.551307949880319	-0.0331123874158927	-0.243074985641685	0.299257195783708	1.59865404275606	0.99978410967918	-0.378594899565933	1.31225399982257	0.442330599434094	1.65723593733951	0.0963810414712004	-2.31545965804553	-2.43735001869954	0.142082729476475	-0.746899284545549	-0.397263674535406	-1.23474221065037	-1.05495992277996
THBS4	-0.473757165618449	2.00111753760019	0.320901209039385	-0.656411762213702	-0.439147957601246	0.108884895604354	4.01214513444046	1.92844574143263	0.559750501940934	-1.29782184269965	-1.65473011669798	-1.30318606700425	-0.595094470990676	0.126073592088811	-0.624691467907947	-0.00639133084500777	-1.66862407637675	-1.37838194989261	-0.0482477033868188	2.12320124559198	1.30841372040493	1.72467644790463	0.816758518866469	-2.03963992112883	1.34057131356131	-1.09653428922824	0.583755675860976	0.399233513601009	3.06088703400048	-1.20778506450059	0.873279191137153	0.45029583739571	-1.37731833917774	-0.679722512190737	-1.50926238520793	-2.06886949597831	-0.260191355591632	-0.265125709833559	-1.43793495792797	0.503178524867395	-2.82518644110529	-1.78277302790468	2.86494785546427	0.270708328101725	-2.52796077069521	-1.14657905390805	0.750661779443922	0.0547631344616327	-0.317151108835431
POMZP3	-0.97900208697512	2.0909740200192	1.05029239631657	1.12460624053728	0.665636560341768	-0.579282856047368	-0.408519071148793	-1.20842861237239	-1.63822190142866	0.558016367943505	1.27269356055498	-0.963809346572416	1.86309951060769	0.149214928037055	0.60659073868723	1.11259165935969	1.53093044013531	0.477771427519969	1.00238473072837	-0.95011015889673	0.558952639167631	1.57397551606866	0.415823996898743	-0.300860619464551	-1.13857592726716	0.0368140745586075	-0.56554289459441	1.2400004787891	0.990204987169349	2.44039900080984	-0.972647236914215	0.997924303745058	0.664691645478446	0.728035102331975	0.599446202256311	0.406982841053682	-0.126143205519616	1.60931229357307	-2.22466604737668	-0.67202103048466	-1.95856767862186	-0.771302213298771	-1.23631593178392	0.448027305479087	1.63437135158068	0.689004255180372	-0.308625136664741	-0.112433442631905	2.06048154075638
ZP3	0.10255139931294	0.276421449710583	2.0995459408006	1.71535755725402	-1.4450342555802	-1.49950499177492	0.622659145821366	-0.604646403443926	1.18142656335778	-1.11263296484395	1.76811659248545	-0.917249234637787	0.530803456668494	1.77483331570762	-0.200511285176398	0.86544518585209	0.769495441353901	-1.76682985214282	-0.630721159520129	-0.934777958600214	-0.562345269653491	0.384446631226491	-1.03220994568615	-0.159008750706103	0.65164152985009	-0.125851741199441	-0.768946904229067	-0.684789110925945	2.09115917124939	1.27855986949232	0.767430978945633	0	-0.44097336409517	2.57429713619595	0.0732353824991724	0.304626329828104	-0.374257203261643	-0.131323535652424	-1.36004989990821	-1.20932370372234	-1.68735538846502	-1.422726959647	0.720630271675109	0.104732004271381	1.70164253353182	0.840621122104695	-1.59766172547434	0.929084840455708	0.116036801370117
THSD4	3.10463758891991	-0.185768177059686	0.472395202757672	-0.0482204170932724	0.0732856625625692	0.529881374313466	0.530414629628952	2.77236125631431	2.21149025931053	2.12230717371718	-1.61226542893979	-0.975985903101934	1.18625898531981	-0.102943715518602	-1.93297471660829	-0.267671622252249	-1.47365902066016	0.366616908314554	-0.942205103849911	-0.839285647924317	-0.956729271798148	0.462854340526978	1.5774206839498	-1.24085488634348	0.867130163949168	0.15829110902196	-0.998501438152483	3.3235524294871	0.123011127858674	0.130067072421913	0.554729188448088	0	0.568480307366158	-1.54946894570331	-0.207848932159064	-0.487762036920432	0.322867420327761	-0.210318348649636	2.00084821940278	-0.794888651943635	-1.307756510794	1.81351178825672	2.42558295228873	-0.454439660877536	-0.306321326538312	-0.999202486033607	3.7362834521282	1.2877135158552	0.939879150032308
PRELP	1.64581884191881	5.45800155399802	1.28239390211375	1.62969106096447	-0.261900542533615	-0.623499079537943	-0.502086293937381	2.07668192019644	1.03479096013545	3.94352996777242	1.3125904119439	0.00585331821617686	0.0616574344999736	-0.455800751351893	0.941448129552518	2.66676070593185	3.06880663328914	2.07881419098227	-0.169304482897567	-0.692880795720406	-1.64191347218282	1.36411143952356	-0.39153720645249	0.290465661139131	0.0938435458915139	-0.784350751370986	-0.137881827249359	-1.69039349627163	-0.883167517066081	0.751932773991977	-1.15639952908069	-0.976834918082606	-0.566907193337003	0.623711616276384	-0.00758554945377938	-0.426197432831867	-0.39029705773976	0.208861982676982	-1.59848637272621	-1.06813445649614	0.816014437167041	-0.547828838212194	-1.52996819486973	0.375133309599883	0.215579338162115	-1.29765789106209	-1.27997131493573	1.39017047717699	1.12555490173002
SPARCL1	0.0213948861928157	2.04213691200918	1.04272197644928	1.67680575540206	0.348582924904848	-1.03503639741845	1.42332195931342	0.131992567861903	0.703760690145069	-2.52101309655932	-1.75297850625786	-1.88999916096242	0.278772888317639	-2.33493468932826	0.991806568018732	1.56912051607374	2.51805683384038	0.00638931850309554	-0.0765964768862358	-0.801737939963292	-0.577540089165881	0.0557609138370475	-0.148416492579281	0.320017307421073	1.37173245350918	1.66687095171941	1.0759062705477	0.0618461259012275	0.466349490153749	-0.794544946538173	-1.6132647347691	-1.69905966588451	0.119277117075424	-0.119879719481058	-0.312798902471103	-1.18022209105426	-0.124136591956872	-0.757973362528371	-0.613802890652448	0.344892644873769	1.43586208540131	-1.38029266338075	-2.56929150195539	-0.6657258142649	-0.535585723530824	-0.987557477762774	1.68880147318571	0.298387525830829	0.299349066690731
EGFLAM	-0.911532211284104	1.47611161385931	0.98353803309415	2.55508867052249	1.1417633426652	-0.58124689051497	-4.16006978995907	0.311140506645964	-1.52255149036564	1.59900215613862	-0.303376233969331	-0.145447922804518	-0.327891479964916	-0.61178342296876	-0.74363013914811	-1.24978397701302	-2.45184904679109	-2.27386113990872	-0.117887325900388	-1.9206273351739	-0.191754734366236	1.21739431266277	0.606171099032417	-0.549643415882483	-2.00673617911897	-0.268332732932494	-0.651317136064858	1.18220471271277	-1.81765771786035	2.2224244823117	2.04393832492514	-2.3691415534314	1.35923100456157	1.66646872518815	-1.70392230742091	0.316390293512629	0.701373887429786	-0.16301305264537	-0.80578778487628	-0.511980942569824	0.62671462104148	2.39409792840267	-1.20428501531901	3.10631889606947	1.17711143336381	-1.83224072545236	-1.11512716754745	-1.10995285835953	0.0867128145786469
MATN3	0.187642342239269	-1.62859679446799	-0.147533894765183	0.173615157044431	0.472932723138084	-1.07430570500738	-0.398535064252945	2.97134619483968	1.93826104031206	-0.481451052825809	-1.39249812253472	-0.427839469477169	0.642141722856107	1.24571653077537	-0.395887529080457	0.184018264447476	-0.61283800503477	-1.10022372331807	-0.191595680997348	-1.54293859697778	0.408448657047105	0.151938861747086	0.456661782022118	-1.77339934898911	0.824845812277752	0.204743914535113	1.39829430551326	2.9432547787885	0.928703260598246	0.857038026957289	-2.32616130142505	0.877229328179567	-0.404860850449712	-0.257503172768048	-1.18010068160879	-0.379145966657593	1.00327272207362	0.867085030769327	-0.627261994056271	-1.4439015882543	-2.05649996474627	-1.56206110232099	-2.53730186525128	0	-1.20403219157428	-0.405636923869538	-0.598081904048351	-0.221622014131845	0.312669801130821
IGFBP7	0.702665635511518	-1.46154545451202	-0.832412788139207	-1.12994919721548	-0.406705821007108	-0.586780229362245	-3.83564971595276	-0.836093090114423	-1.36617692102903	-1.48692000901156	-0.823652774684782	0.191145064092039	-0.78960427636971	-0.387664482524631	0.129731839806686	-0.532681990755292	-0.248109344755407	-1.53348817203371	1.06325091954736	0.636064791550394	0.556244123524904	-1.14957128673773	0.996280101620805	-1.27205498254108	0	0.959504250914796	-0.253217872694634	0.522979722650423	-0.351631018330781	-0.811395629324586	-0.321967371535246	1.06089240480123	1.43576159982771	0.771183451156896	-1.3671399435511	-0.929517417826867	-0.0120934476334903	1.14466962028014	-0.924678594054054	-1.50927372202162	-0.309016820984115	-0.590570673458153	1.26637149420319	-1.25519473770497	-1.02581464824658	-1.51095322222801	-0.481749506075737	-0.354844113427867	-0.870268279751519
TINAGL1	-0.497701721161701	-1.96807920308247	0.981425563641571	-0.250031134890933	1.77317059227567	-0.117675441662235	-1.5099457317522	2.13860194271581	0.916254093556712	0.160102945453248	0.260153918968446	-0.581105842586551	0.175712364191728	-0.775530396038016	-1.74798078028557	-0.435199997432885	-0.545048752657825	-1.25316884941218	0.0960626268783575	-0.482162157439299	-0.234080411525801	0.168040684614478	2.01176803442391	-1.25672793126896	-0.537056341917343	-0.095212546140282	-1.06354651765901	-0.393129528594734	-0.136855266842634	0.501537962304101	-0.409431184636492	-0.329334878785549	-0.723462951157566	-0.624278478457714	-1.25112035354903	-1.25937362272297	0.102167730620024	0.88335844237685	-0.432633658434058	-0.511053151181284	0.950864922608489	1.00324328245926	-0.383590117269696	1.79985303424379	0.781408691428306	0.548300513410489	0.0626358543515923	0.39726784966989	0.841861428088549
GLDN	0.111733489912091	-0.170130788503083	2.81704817134258	-0.290018021280712	0.0887094448687407	0.692970517123003	-1.24869038676034	1.1322879878275	0.0458560893966296	0.12790722864928	1.37879091167225	0.684129702665992	-1.72648347038428	-0.321832083139418	-1.93771119756141	-0.734995740267763	0.479914443627376	0	-0.639058744470632	1.63712894310433	-0.421540936970845	-0.112297258293389	1.77093490000727	-0.146739436851674	2.58527956914697	-0.0328366737323403	-0.714181088726858	-1.25495836017183	-1.5601638963376	-0.505538204333299	-1.33764016659699	0.367159952857742	0.471654339848177	-0.17272497498618	1.05578307178403	0.638940350667569	0.357267982117218	-0.246322771390664	-0.123926412352231	-0.273940662537223	-2.35274881149032	1.58816921793138	0.199235924879693	-0.490883166061971	-1.793623184808	-0.861909439390637	2.28847253459288	1.70999858329589	1.94998071175497
SPP1	-3.85605824369547	-0.309954679636195	1.34005210149115	-0.769578207358506	-0.018695921070679	1.35521634244754	-2.99083536817136	-1.47223452032041	-3.45451609278367	0.0926009447405896	-0.220794622212565	0.166672515583924	-1.11695511579602	0.18996371930899	-1.64285755232697	-1.31836315163304	1.02608847922928	-3.06755694625039	-2.10656404827356	-2.24882183496561	-0.735717506400064	-1.71962200337703	-0.231651678215831	-1.84780202132619	-0.21400966219907	0.121978507341114	-2.13368716307413	-0.526224774763939	-5.11178060254585	1.16259584287544	1.6543146078681	-1.48830833851534	2.96226283457188	0.837613015483303	-0.704049680407315	-0.555419400241753	0.610666822420966	-0.339364183653675	0.143875979283402	-1.29459367719222	-4.02439211012977	1.76343403858154	0.0110225472739952	-1.62203404267573	-2.98971088027508	-0.339736363971889	0.711870244628001	3.48166673606484	0.64815391660466
FGL2	1.04142671369446	0.36002052349084	-1.00320269895152	-1.28625937534062	0.759241945905079	0.892694309135264	-0.774984885104146	0.546953817842036	0.490725044681532	0.997830901184495	-1.07370406980521	-0.0245365638426438	-0.713141123003392	-0.857344563085887	0.994634178030134	0.503682677128778	-1.78334088923164	-0.714254637025105	-0.248613493904877	-2.45835836542368	0.903468211730466	-1.91751375923619	-0.935280967704314	-0.881020110399424	1.13675283333811	-0.568223771172086	-0.756882620391611	-1.57201696389797	-1.9195701705496	0.372997915161624	0.377142831029959	0.65117687971334	-0.155694633232782	0.192505697839974	-0.946443471041972	-0.471305171656222	-0.539963944344249	0.714967669989154	-0.924630254630948	0.195060111907117	-1.4182388517849	0.756496926863292	-0.502767491398507	-2.1723561312439	-1.01046354093414	-2.09153584009193	0.904144881640406	0.750786740159622	-1.71590582160201
SRGN	0.146163513011628	-0.154393747298079	0.82402303969866	0.181432082466454	0.230765645037697	-1.07454307750507	-3.00004696650782	0.298558381299499	-0.760027466051002	-0.318597819267857	0.103341186318877	-0.0785533797278302	-1.14248606430245	0.0837680720269769	0.948856183022965	-0.509219054842188	-0.6028969108753	-1.1501360381924	-1.94569349977959	-0.482377805422261	1.4406925805054	-0.320197437611417	-0.838267038250114	-1.78907054015477	-0.531156703929332	0.15463721951986	-1.44849610070357	-1.66467542414932	-2.99515338539772	1.66904170062606	1.39567333767533	0.631506666208148	1.1342601725203	0.424364318628855	-0.80250241712983	-0.204328574265698	-0.577737241590388	0.0160199212785181	0.198198980470143	-1.08320059384496	-2.71826411943963	1.35765667523588	-0.426639107027174	-1.18191526567459	-2.22902299619949	-1.86495708357668	0.505900638219328	1.44629183264593	0.141843447490793
COL8A2	-1.82782224989987	-0.448089357046396	1.86726463333709	0.481836703354386	1.01527102578817	0.61054497703461	-3.33065229804501	0.0581969452695954	-0.322523319520865	0.656545840327224	0.812540816020783	-0.459765486933661	-2.18260672573672	-2.12237691771031	0.190828575714339	1.24917923599141	0.472153454286532	-1.25985620943954	0.391046433464294	1.85588830339001	0.873187100100173	-0.899911710707869	-0.745333073870723	-0.790897158772891	0.728998327662612	0.289619636117967	-1.25155265966973	1.0216002878	-0.331594474957158	-0.978903606499876	-0.324623984283017	-0.515336846378273	0.140197023900913	-0.175909708776949	-1.33708043403264	0.894929325899381	0.0757899551553282	-0.52790039115494	-2.40981455784268	-1.18809985235661	-3.76020393830176	-0.455529829065422	-1.83089283436469	-2.65620291377085	-1.65589900008964	-2.45322237264771	-1.58012981961647	0.421073606082239	-1.25445921914032
TGFBI	-0.764158603117374	0.181368515099287	-0.37496991532626	-0.676874415951852	0.821424316400466	-1.85206305975987	-3.53305624668887	-0.232799793135571	-3.23608246448075	-1.10633294151008	-0.80868140915253	-0.675327859684188	-1.17992947364849	0.148297644729913	0.885866806431576	-1.27808199377778	-1.80270637541378	-2.05290669454359	-1.76841012606331	-0.43995213540917	-0.131811470360815	-1.15319923867859	-2.94445797866058	0.666897914861412	-0.0989913860003033	-0.807987727729233	-3.08630747766418	-2.44817315818547	-1.54336998899294	2.88367161885697	0.20883898720872	-0.725020962073819	0.7491168596781	-0.253189876289477	-0.669357505170849	-1.27186701472944	-0.389710565919769	0.434715195549352	-0.783453274570768	-0.350370074062283	-2.89553568947975	-0.305582556016962	0.352868216783706	0.533564164417242	-0.0301788760435053	-1.57995106958758	-0.265770832984157	0.396017635766762	-1.36712749338086
AEBP1	-0.724212104645251	0.572063658629088	1.04897908389611	-0.314439389194317	1.41561317678768	0.0193892949026295	1.57814018858455	0	1.84748223482444	1.99032505774526	0.82797955913124	0.0416802363124084	-1.32464769819942	1.39452254323696	0.588170299447829	0.700919054107604	-0.0932256374620296	1.99877435963333	1.14026051204061	1.33381373918112	0.83916577609613	-3.61219685367719	-0.375838652572003	0.782452555126131	0.338763060425477	-0.988477547942515	1.98853755717044	0.31756403057101	-1.90192532768915	-0.12336739487799	0.608234925122122	-1.55062375829273	-1.07708245122788	0.109206614690381	-0.597611444623031	-0.245139985620842	-0.773073577386195	-1.52785252378294	-0.873460109224348	-1.91334763249729	-4.70043331515676	-0.982339718764753	-1.25201486179429	0.831764528620926	-2.98187271761884	-1.61842241601254	-0.116097271359207	-0.868333002266797	-2.48919457093173
FBLN5	1.6070135844961	-3.50800129778594	1.016934159413	1.26490061180998	0.624347167469151	-1.65186552955875	-3.64310247608801	-0.711753975080595	-0.317877436813488	-1.54415422111692	0.568330485754779	-0.210663965986383	-0.703055416967974	-0.407660738569909	-0.645129237803842	0.685452775145697	-1.33915551880522	-1.69536585180046	0.5919962957038	0.764429964086138	2.83793359250219	-1.1566813087187	0.143717567957043	-1.14718033553547	3.04736832649537	1.24693604562142	0.136923094510571	-1.79082591567512	-0.926543276496819	0.836163814795193	1.27119020355192	0.381478340630837	0.712003528557902	0.486561613263393	-0.853059981099136	-0.719112026803818	-1.31170567741169	0.379800889937282	-0.229048528192584	-1.77530616426613	-2.98192149631235	-2.32898988212561	-1.54084694946776	-2.22031963860839	-2.01476641778628	-0.0797487211226857	-0.00751328503583662	1.84296045334607	-1.25353116427142
MFAP4	-1.19372565607641	3.39827476788959	1.38769893842316	1.96014735807978	-1.73775016930638	-0.543436824832476	1.88187820193156	1.32663376536565	0.17396470465154	0.765890770445354	0.628044316965647	2.39200749084561	-0.160986081695814	-0.171526125583351	-0.937495663894477	2.31135991228965	1.88660904201996	3.2641241229657	3.50873480747034	-0.255585350406443	0.55837141170825	1.1969411995785	0.18049537015996	-1.28542975996531	0.558851635823171	0.371744519032863	-0.105185416722952	3.54311903210629	1.14338303514699	0.319861931224417	-1.07801549630734	-0.0969167444650181	1.65069860861183	-0.640399327834624	-1.59952875952111	0.883495828258962	-1.32579659956143	-0.0569888732323519	0.229216023047427	-3.12007638781508	-0.351732645596122	-0.137827062381006	-0.163434713423086	0.929989892162367	-1.62067121399918	-1.20013267500114	-1.48652493026242	0.723191767452223	-1.25978134137001
ECM2	1.98885632962467	1.06365047564653	0.584289838360562	2.66840032618778	-0.179562147750707	0.794292981837282	0.545837993507503	1.79284180864628	0.740767090622546	1.54355437605194	0.677139814311938	1.09913602201328	0.827036019458698	0.585127999146604	2.02352187680698	0.898296392230914	1.43974002255596	2.89410200608213	1.93548930288453	1.63190046697538	1.10238768177981	-0.653117569001871	1.52890898917771	-0.626643355306854	0.762997256475745	0.267440006388261	-0.154264514086141	0.333964276756063	1.40007344018227	-0.0784892737032519	0.79168023545341	-1.06571789546502	-0.0136992571305418	-1.09004435286199	0.362127486516098	-2.81450396485223	-2.44749481556649	-0.324395442805922	-2.42636238485892	-2.4390481287585	-1.21306103560563	-0.351128580043286	-1.23124577275873	-0.693383497508788	-2.78952042425961	-0.980443028145049	0.0940606385004875	-0.724949062583499	-2.05404770057561
TNXB	0.109392871640991	-1.79148444170605	0.696367290676377	1.44495452931432	0.548090585694116	0.834435415614165	-0.392906572132185	0.297636855182423	0.507878629181785	1.92052306381268	0.516944881043969	0.416336027772102	0.896990234849854	2.05447939897069	0.66597901423564	1.127894052006	0.730040786795134	3.85159407087935	1.44123032398873	2.91110082403423	0.275495420122048	-1.20773233103626	0.946279425544338	0.454370695242834	-0.0769618177694647	0.396608604326272	1.0422323603253	0.0615405284736037	1.52733381182767	0	1.62352600913083	-0.560832656329691	-1.08772113461244	-0.508236856842343	0.186133045355972	-0.507978436108111	-1.36224214729606	-0.667296139846528	-1.52478712513465	-3.21415706489422	-1.17534362692848	-1.96502487848468	-2.2353388318401	0.273737490706041	-2.22715086232801	-0.570646608100105	-0.362397468778778	-0.585469164576346	-0.978031085289023
FBN2	-1.75121639426507	-3.63540927853593	-3.28188406099679	1.65935989783321	-4.10392670128862	0.483538270038748	0.5448598876615	-1.53736140225826	0.0364934397952508	-4.40176421061723	-0.52049305883653	-2.45712101270432	-3.40840965778911	-6.22103709443657	1.33675436339205	-0.803532444115989	-2.10723748961897	-2.48633221285228	-3.06694698595405	0.483428467876728	1.43626208645253	3.83066349792718	-1.03621769136489	3.2226729552437	0.486027836738353	0.451684211837099	-0.528935926129728	-5.39727217506793	-6.20121127663237	1.51399749286397	-1.61884390818099	1.51384327685719	0.809188624539226	0.807766603017341	2.17028862774191	0	0.315036470401278	-3.63201480387715	-2.98009599748883	-0.31181062006725	1.96766968192905	-3.94300649304205	-5.13302682277883	2.78315825418054	3.58868330963013	1.82382388388378	-3.72223566294864	-5.18633117410766	-5.14784095944887
POSTN	-6.47343206379941	-4.47266407086737	-4.71652553253537	-6.07742845380965	-3.22450036459778	-1.73641806732412	0.0588227362456294	-0.366481916465007	-2.50405691807616	-1.06831597727332	-5.05228621380204	-2.28822478778881	-0.928190731138491	-1.94099731453885	-4.45295825335695	-4.18810403745426	-4.48156407260595	-5.27378782480307	-0.109391244862437	1.99082350237132	-4.45414913538896	-3.42937894727093	-1.44872794653285	-1.65825840691394	0.847606253633419	-4.91078786708669	-0.202995675497423	4.59457386479387	2.05655708297512	-0.58253482245276	-2.92954462099686	-1.74682502855225	-0.310417599243228	-2.10236844800045	1.79622021797814	1.7055793547591	-2.88194578473458	-2.25600161378457	2.05518453030319	-3.75093842116651	-2.07062283175812	-1.14478320281868	-6.87763369974134	-0.103157773924574	-1.14786925386865	-2.01497344423485	-4.09300463272485	-0.654626303666355	-1.02352404890322
IGFBP3	0.00570936972439065	-3.7505317030838	-2.25262785306113	-0.431561517874414	-4.17918716760924	-0.571214211698482	-1.65539747551004	0.333268022760029	-1.00782775322914	-3.65074123584526	-1.86706767743932	-0.580875232339775	-0.878259820009965	-1.56293687335257	0.2079812846386	-4.11174605640035	-0.899037119118999	-5.8301195938536	1.51692694497174	-0.142093576901428	-0.158702415646953	-1.52913028492208	-0.381697924417706	-0.155774928044213	-2.48001447010054	1.17823400991957	-0.522699766727668	0.756088379891145	-2.69995040304031	1.17107191621099	1.05693964266872	-1.03191533771797	2.04946471809752	-1.03677666333317	0.0829914581317394	-0.395621884653802	-0.851561338834881	-0.448710045012069	0.59635810491404	-1.07731614500101	-2.45229244227066	-1.22099645016718	-3.78526432232876	1.42930583545282	-1.25894221675337	1.25845917267943	-1.38692325165128	-1.34484492874778	-0.0591340010278163
PCOLCE2	-8.26601097533225	-0.833639239553587	-2.53977269168746	-2.34681104024681	-2.94542350274471	-3.75773444993386	-1.65680126974141	-0.139871948757004	-2.68755629856612	-4.68704047421522	-3.47996108908666	-4.89651128435377	-1.70596318726808	-3.04907030460226	0.57675230760149	-2.13840197529349	-0.0665027090175604	-4.00378546941553	-0.923508278580244	0.764382944391114	-1.63325168974032	0.694225648150939	-0.589883765166941	-3.17726109949202	-3.39706814773216	-2.75038697920824	-1.60358978061197	-1.52528559305835	-0.25045957410635	0.526757693877877	2.52546504979823	-1.06631168534462	0.708803841255252	1.5139712443589	0.952775516835935	-0.849725367073768	0.622390585554217	0.202394446165116	1.19444761997798	0.15274637502905	-0.781706131960422	-2.82954743880417	-4.18997701211751	0.512929188939625	1.00010050962764	2.57700535698725	0.124312083824359	-1.82308494700638	-1.5644031622813
ESM1	-4.80262306164391	-4.14984057429442	-4.74485213952493	-3.22654282201815	-6.82932897851676	-6.71392892470702	-4.66774409588177	-3.23894860796413	-4.90641819278184	-2.14622559236547	1.02495557636586	2.60672443761725	-3.13573258756475	-0.0201760413970373	-0.781234088410697	-2.17329964512903	0.789792550997884	-3.80511486120051	-0.489180712233371	-0.769813176632712	1.0640935052273	0.998741581570054	-2.27719337709999	-1.85798003534758	-1.65724168464804	-0.54800195736083	-0.0331397285684557	-0.101726622550992	-3.11733670416288	0.0386490748848024	2.44891417490909	-2.36925246251115	1.72826594054907	1.56429531957645	2.13499069209459	-0.540299500352025	1.01081270935964	3.02739418093021	-0.351180818712845	0.571386211451813	-0.144329158856915	2.30613745999725	1.04091307965182	1.69422066063776	0.592433907333031	1.8320195501534	-0.839402010781951	0.368921045356073	1.15079967290893
IBSP	-6.21399982140331	-3.28339573947976	-4.62715976035054	-2.06364519664787	-7.13654979954072	-6.78554276234497	-6.51256170266151	-5.47647348472114	-5.18129097343891	-0.272095099804093	2.78647924188147	2.66030626387416	-1.85084215941743	-0.811943322288156	-0.0412490067343539	-0.909430047496991	1.14970598616287	-6.31631688038924	-0.795996594981532	-0.779106339448882	-0.505760861978753	0	-2.88941810663194	1.29655396206831	-0.522553451122936	-0.452507902908802	-1.74643560680195	-5.26234419479748	-5.74462037432709	2.4598726438307	0.9566049183041	-5.11771026123962	1.72596240968136	1.94385889574231	-1.59221963800954	-1.82517508370388	0.0754569114578524	3.40464777007484	1.90817530255455	0.0910674402019837	-4.11820942422601	0.554304744165702	-2.72145245625306	2.31558851348446	-0.600243960617525	1.77318078951375	-1.11342088717337	1.04587796257317	-0.536164282151281
WISP1	-0.171967561431507	1.50299910035968	-2.39049061881958	-1.60824955408703	-1.55149539406752	-2.08977381906103	-2.59402046013942	-1.95729986918652	-0.988663585620278	-2.03688279682726	-1.58846196980606	-0.842990900394594	-1.18776976124477	-2.22055935536073	-0.587378799537284	-1.82631112815953	-2.39929310700571	-1.10051058237331	1.34858191241979	-1.98852357848907	-3.56494150965232	-3.661700168813	-0.126130727467621	-2.25455616498824	1.43581407211331	-2.07353109827006	-1.20669151543489	-1.92263829658114	-0.193059018151836	-1.11958158308426	2.63898583406631	0.25459526567195	-0.564703635578155	2.94590090283363	-1.93027862244235	-0.396051293556862	-2.08776653703667	-1.08058004470012	0.393286565427399	-1.61328578976631	-2.658544719595	-4.08171001012164	-3.25306886232487	2.21343363680967	-0.607095989486473	-2.01298742230081	-1.32885992953226	-0.045778665704788	-1.32633176875246
DCN	-1.1016651850763	-1.85584008416404	-0.128654025865275	-1.61870555854638	-1.46541266667164	-2.62314103476183	-2.77285561720903	1.11134950646004	1.64879291251832	-1.55215381195133	-0.912933330495963	-1.49198523541268	0.0884071427587007	-0.6245290783893	-0.388258319628127	-1.77805206894015	-0.19175223987739	-1.8490040507247	-1.44352047842937	-1.70987838300035	-1.76774364474329	-1.72307896807208	1.01237080990189	-2.31149088653292	-0.176264169939287	-0.220710951706981	1.21830171276394	-0.732171297834665	-1.10452266913413	-0.502489409652726	-1.01933578630738	-0.380898945564711	1.56437141483093	0.820114663321868	-3.00841494185578	-1.44023575456456	-0.342515844349578	-0.101727820539145	-0.515509088240854	-0.856885794745164	0.9266035154567	0.354358173311564	-3.30558595263319	-0.522196578623826	-0.666680614506062	-0.701783295576848	-1.09224222704806	1.09208697035225	1.81833495944598
ASPN	-3.85521201948167	-3.2654639139019	-2.63105568502752	-0.320742796779184	-2.90853685745665	-2.51337100304323	-2.11248156948747	1.53640125563062	-2.00982872049486	1.23472797951643	-1.62950659427722	-1.53922942155974	0.633712543130462	-2.60498755284443	0.362106536927842	-0.055448626615493	-0.663743621274911	0.179011329265066	-0.557065178269517	-0.117906161530985	-1.8153873738484	-1.18844468473338	0.795812077673346	-2.7026430095232	0.108499657468408	0.443209772870274	1.90129429300466	-1.69227825271553	-2.22726060249096	-0.58425944497709	-3.148073335301	0.499421037236587	1.05007949033856	0.980506222984197	-1.09119991880566	-2.52050125250753	-1.09900691670612	-0.624254670180891	-0.0833130004425197	-1.58802151101564	0.538373011165278	0.399585978227328	-1.95517167601827	-0.76183880351393	-0.951368196664212	0	-1.57123913236978	0.985576070495139	-0.263986408657705
LUM	-2.83127886622508	-2.24013795547223	-3.06849241594218	-2.59722433724196	-3.62193023520333	-3.59172363414698	-1.9699075146327	-0.970942020636145	-1.2409613371183	-0.902211731497243	-1.46333242468442	-0.595767743163014	-2.01758662958876	-1.08751997548675	-1.25110919504706	-0.945721334313796	-3.92317321889657	-2.78105175687519	-0.460523956404636	-0.813281958813491	-1.16474116404878	-1.9296658916539	-0.578840540170382	-0.199902161846719	-1.16911109100812	0	1.15493042627926	-3.45489352370707	-2.30354597763719	2.29364474790459	-0.705642313873991	-0.999867721506661	1.66734020886485	1.23994362453888	-3.1323847267112	-1.20957681136933	-0.332922979319773	1.77932230212687	-0.510632894544372	0.0395017502444452	0.391794223269586	-0.293524274957428	-1.73294143585267	-0.798884920595867	-0.253123765104444	-0.656283519127228	-1.21109078576496	3.35232778629011	0.507861297883289
CTHRC1	-0.8814624787799	-2.21760446545977	-2.63608263321292	-0.206234236359911	-2.9799745705864	-1.80337323913301	-4.74065753941541	0.526716651460714	-1.03510074181548	-2.29898511369194	-1.15034739497209	-1.0205826033852	0.0246835837602105	-1.76648282945664	-0.336548086343057	-2.09943683055247	-2.21074333835067	-2.3756657255671	-1.52671249981439	-3.48459478052232	-1.68862493876303	-2.22101597598979	-1.74403049085862	-1.36659383075032	-1.81904295129023	0.557415149266416	0.547135809463161	-1.19307965701534	-2.59787467834615	2.7610944033864	0.266858890651863	2.90855047910255	1.75728495998476	2.79894215904018	4.75266510329888	0.606833726241051	1.10032773282725	0.622548224870351	-1.63915140716651	-0.800691074996193	-2.71365933078859	-0.389828899938375	-0.633995269016054	-0.0464554871140746	0.543803546825538	-0.656977274809217	-2.21538777213101	0.508296690282623	2.07673336849996
TNFAIP6	-1.18230420991131	-3.57071581068116	-2.66025844866866	-2.78649976848933	1.04182737232239	-0.700381540188462	-4.326190624013	1.96542773698311	0.626499431710372	-3.19380117200755	-1.9696416895424	-1.9236634172652	-1.27893559775306	-1.5737527619758	-0.82690611485286	-0.514782990813961	-2.29971345437214	-0.999770999664665	-0.556636747190535	-2.3918760603468	-1.42741804599158	-1.85342613566231	-1.06778565375652	0.861265776414882	-1.94514367459748	-0.533150030728627	1.17389555152509	-2.39377685730496	1.14022439213016	0.399004414241385	0.111753579228592	0.486848590433313	0.563808217430012	0.687075420217122	0.334691080944861	0.912786087346673	-1.48772115833338	0.724524407133164	-1.10490751252214	-3.19410007113015	-2.07820264670752	-2.54500464814299	-2.78374659515652	0.788336238058599	-2.5736909050528	1.02427646013334	-2.23149752695767	-0.895144361152874	-0.100653124197243
COL23A1	-3.11091981210169	-2.98112587367251	1.79566857126175	0.746460491490134	-1.2549061679902	-2.12135526180476	-3.83996791382664	-1.82267358382332	2.63393552839814	-3.70152080640427	-1.72590058246962	-1.81368507588578	-2.64264467579379	-3.13001667723064	-3.35455074644242	-3.45645261110984	-1.75113751732693	-0.00524890658783775	1.07396674625813	2.22351985508906	-1.65539420529605	-0.760229287778342	3.48568156696548	0.456311637415194	2.32715650989007	-0.726879885374897	0.80143276292125	2.76419463383217	3.27766678078922	-0.785831949411959	-1.31085048422051	-1.3093020645673	-1.06249773009164	-2.9878040541716	-2.53924901470286	3.07567874686973	-1.7301658603347	-1.4901144736951	-2.88828723919869	-1.41799356924572	-2.78917396517688	-2.18495931194431	-1.57362219565618	2.78697754376784	-1.7319639906319	0	0.0595639994988386	0.613768501169219	1.46572453525128
SRPX2	-1.10963964113319	-6.13805286998339	-2.11259351927138	-0.75441892962251	-1.7407543614919	-1.70063247727697	-4.4564321797775	-2.29597309011559	-0.429954860342668	0.68292263677727	-3.03510436247057	-0.800726729273024	-1.79561281971857	1.06030462097406	0.217715717505499	0.0985791494286827	-0.330572610162626	-0.968394622121106	-0.118330044649693	-0.277887031448722	-1.21370146583895	-2.90142538567442	0.648383539980599	-1.09013400708499	0.64553386028985	0.903085810570406	-1.14862574588781	-1.40006782389488	0.255390801032719	-0.707544974341187	-1.18178832213162	-0.755785733931743	-2.33095132576631	0.0947345633982134	-2.00093375701326	-1.03581229657974	-0.489172324805458	-1.10129317258645	-1.14213331090439	-0.999552731852445	1.23504861908032	2.48679675547909	0.305734790908035	-2.00664792226342	-0.205057047197511	0.390945932792136	-0.559896452174933	1.06440638842093	-1.14183568320689
SRPX	-1.63088652516721	0.637728013511363	-0.599737945888218	-0.905307934127535	-1.49036612627253	-1.21738523018333	-0.327227327232873	-0.334191429089013	-0.137707084407557	-1.43983554227029	-2.02074577935908	-1.58433444764885	-1.02781015578474	-1.60155206056813	-0.176511415183929	-1.28297492007017	-0.672629054822885	-2.78820213235111	0.366436689609633	-0.224106988727136	-2.80400132944325	-0.830985812694214	0.114234302295069	0.0858259769049825	0	-0.346020830472574	0.105538461691878	-0.816447735588747	1.63873270498695	-2.64792389896722	-0.383759961550692	0.0120567476257317	-0.479694942262016	0.21771440474957	-1.17858856816866	-1.18411242000312	-0.89197175838407	-2.00170204850401	-0.214258429436177	-2.67911993304322	-0.731269591499665	-0.0715800662883666	-1.39101533861545	-0.444471664664974	1.33703620191476	-0.99211337058755	-1.82133812380758	0.238870852427086	-2.71320673778434
FMOD	-0.136742411633439	5.40620133558927	-0.0199487085138757	-1.12404674564572	-1.7886590894808	-0.661466582217063	-2.66883740242374	0.500107275647274	-0.213429790942979	-1.86893016025262	1.14506666941145	1.33579496184082	-0.135669190601084	2.06769945315138	-1.46139249170806	0.711853539800278	-0.22776793840967	0.942537993850507	1.98748159907857	0.853985147350528	-1.93245155123257	-1.45752327615262	-0.706393437233416	1.23684676740337	0.25175702220742	1.65604207630941	-0.10136585520028	-2.22172556173007	1.00386357594527	0.797098780742507	-0.923716272093052	0.0274165382870714	-0.783781896202965	0.220601699987918	-0.339611562840501	2.16483442984934	-1.63918561112617	-1.8248392219751	-1.0100091718407	-1.01945559206023	-2.14824516541759	-2.32665139288736	-3.51320089508976	0.272508079901266	1.20855647075229	-0.750350504839479	-2.68616872365581	-0.489763106571135	-1.67991592041616
MGP	1.63325257678225	3.51349244401812	-0.349553584440252	-0.411797934255874	-1.83357307400681	-2.53226049019708	-3.49989946075877	0.736116065914204	-2.08465741321096	0.13614657995467	-1.64353728012393	-0.944942796440813	-0.549952363279847	-1.83821321288965	-1.12228847895526	0.859010968493764	1.18742879779791	0.245772483245575	1.3893663760741	1.20876585441827	-1.42317590714918	-1.49871855069359	2.69871447751024	-1.05761273456611	-0.430879733452344	-0.751443699922405	-0.796622368670873	-0.652300190926927	1.31628587535674	-0.000981382239955878	-0.564577389499169	1.65238716608102	3.27487734225745	1.00431148594873	0	-2.07314475498364	0.681698911456971	0.689779831735664	-0.152168156152592	-1.04687195758704	0.42494089212418	0.259879885065431	-2.69291623131836	1.47309602164588	0.362030740966303	-1.0831819629016	-1.96257466050491	-0.597466694270426	-0.134722157509085
COL8A1	-0.214263811619813	-4.2701795676799	-1.93695858711577	0.0417966068376064	-0.330737406909553	-5.13047816392765	-4.08672478962536	-0.900993617365074	-1.07305300927383	1.97425602445902	-0.13196517758166	-2.24959583801954	1.14497970843911	0.725535520616785	0.242799490235867	2.69690616094709	3.08550988157564	2.40047088810805	-0.0660203460310234	0.744416572276229	0.300774457759977	0.426268077972556	2.04983365495972	0.377992838898366	1.55009955648491	1.73648318861824	0.689060395837387	-2.58156760830528	-2.02055668244648	-1.79065479743845	-1.57849242899318	-1.14916545420887	-2.3750994862773	-1.54832731162488	0.232335975812041	-1.73330644900379	0.0122170316677877	-2.02596880967095	-2.47828988028019	-1.83267326971379	1.00203811214934	1.09191476717122	2.97808481107627	-3.05036074264937	-0.386866278926035	-0.920710285540755	-0.265123772614796	-0.158097810914585	-1.66152808304952
IGFBP6	-1.16522637281568	0.0207008799853514	1.68754049116644	0.905866266595079	-0.748278905158795	-0.937921047696173	-1.7678593975585	0.654428595186562	-0.0451904499163475	-0.820126834291696	-0.460093595963521	-0.522403275182571	-0.655282790963424	-1.96357707784287	0.829914180994769	-1.63360653552332	0.397716988818993	-1.19995645616728	1.35233981242486	1.28594991644517	-1.75204960020775	-1.02706542088534	1.72288991064398	0.404537762240494	1.45546358591283	1.28677134388431	0.85211867329466	-0.297127540394537	-1.4701863642252	-0.581442034092306	-0.0618109640598451	-0.94331966311837	-0.0868627272733868	-0.0603964100836402	0.0290883507539654	-0.603935783316901	0.169565563234688	-0.471736597166955	-1.0040156338769	-0.616909544846032	-0.998243928092833	-1.57902894100906	-0.968232868979956	-1.71398373155437	-0.102584569032647	-0.984209824791715	1.51080214271082	1.64118034683896	1.20175171405066
PODNL1	-3.3899113936907	-1.38919064473032	-0.505395396883982	-0.917604549151718	-0.561155437760191	-1.1755060169031	-1.45017035427162	-2.46863679028865	0.233910711461352	1.51203661437489	-0.331624531026324	-1.96987064636859	-1.01624436968421	-0.311160036429914	-1.67931569245071	0.792792878638098	1.3518904805132	-1.40957014326602	0.854165959675743	-0.672727943695796	-1.03854604718536	0.541876260676342	-0.549993379237654	-0.96319186721741	-0.578815494861645	1.96736409906672	0.352772252644349	2.90055506440376	2.38493136524937	2.57287979840474	2.33830461172552	-0.286352180323355	-1.52412792987035	-1.85191270890862	-0.875580689576761	2.08048440826768	0	-1.72632588979812	-2.7063708846356	-1.88553090512141	0.138237741027516	-0.928834992776695	-1.2287600583309	-2.41419067651175	-2.05785039849853	-3.14465013834591	2.44570692199007	-0.0492816183083043	0.260938902588541
MMRN1	-1.0660020341294	0.432577915847598	-1.23426427515157	-1.43260842438844	-1.18524081364146	-1.34369427209874	-3.7231699243325	-0.0475176688131368	-1.97005720201438	-0.46362687710538	-1.2211389722325	-0.504389483990601	-0.602734492205465	-2.86125858032293	-1.03636186689189	0.506181680656006	-0.862302758170058	-1.36352829679645	-2.12786484800023	-2.66495370939253	-1.17775301887695	-1.63140600991695	-2.40134023390466	-1.08475181672248	0.243388291290367	0.63496098622699	0.610473638155405	0.101692415382511	-0.757501865856001	1.06196370058875	-1.00031059148346	0.464483329815335	0.0441756794467272	0.770448717325051	-2.99472382917749	-0.629190751784679	0.633098297350951	0.693534266316723	-0.792647022499137	-0.134824832818469	0.483003252079422	0.179997993711096	0.953076758045306	1.11778263381133	-0.472874109118689	-2.78145880259099	-1.65439914619716	0.541138259528772	-0.0948090237604122
LAMC3	-2.49884865724372	-2.15508334231839	-2.17205675304282	-1.61607965502719	-2.03924124206723	-2.51191231302895	-2.81232806190965	1.40595932005943	0.15390258681797	-0.611705423635087	-0.220616451062223	-0.315483601454338	-0.126195990301071	1.15785599081451	-2.14938030072727	-2.2485811925665	-0.33466386609256	-1.45948956500995	-0.439589897081147	0.620504048960172	-0.366753577778819	1.37653901965243	-0.743762088196726	-0.750439369903098	-0.550978881116295	-0.207336028035689	0.626666657603772	-1.37406755384845	-1.83176310105629	-0.20476814387133	-0.473394170921381	-1.02427356549257	0.220374584560242	0.256965051393582	-1.15683067734751	2.18605140693885	0.97039760536876	1.32136263070095	2.3215937725285	1.28860824281062	0.18285345110005	-0.0427084912834646	-0.952930497343706	0.607363558941105	-0.905286570132545	-0.891545883815945	-0.222903822846911	-0.776534653750871	0.250157797986208
MMRN2	-0.840424204316689	-2.21829162355544	-0.00595406717062583	-0.719704050108694	0.483873161392501	-0.647047197795061	-2.31355412763273	0.697556811937668	-0.707545736678242	0.173808678363243	-0.0376308962622614	-0.145201725611025	0.0684761821482967	0.510906611996325	-0.240022910716437	-0.0272544358738687	0	0.781319486011624	1.52583071315905	-2.08180663958105	0.50423838264031	0.453956957936271	0.90225486773276	-0.176388696854868	0.394016484569531	0.726709182147204	-0.153970429522315	0.0500697517092339	-0.266334531318679	-0.915692728047073	0.03171488525548	-0.944358360186144	0.425599469155142	-0.373851820279205	-0.711631301658717	0.177128732827862	0.712296688281176	2.22175815791414	1.1099021509318	0.405691902124752	0.58675056005882	-1.01800954614991	0.432954166391272	0.945060225983225	-1.27404299146362	-0.21167348620258	-0.198810350786209	-0.29175608253318	0.16809515636247
VWF	-1.50946498334881	-0.940772988784076	-0.466435777573995	-0.513804345684671	-1.1616554523527	-2.41975151933348	-1.47107305486964	0.755073906910212	0.30255179812914	0.550377334186059	-0.39119477465119	-2.65316238727513	1.01706031861444	-0.190380916832691	-1.00131114741685	-1.76940395741282	1.21170655578528	-0.574096644709926	0.563942011421734	-0.742076706730821	-0.731710641452386	0.280662925722571	1.44109175726039	-1.06293670705926	-0.713109577252539	0.929260607660313	0.209352776568392	-0.599049705784507	-1.29885806546613	-1.92034902765166	-1.33313538672515	0.99247051332234	0.18340615789371	0.349237682768626	-2.16175599706871	-1.4117720297676	0.513172160608715	0.258787096463854	1.56517812178531	-0.443781848592618	1.09027057442961	0.0975080539607494	-1.33967935706216	0.551509258453717	-1.15073062520614	-1.3014937652819	-0.080086792737101	0.946783895329114	-0.53962308033644
AGRN	-1.56765107140606	-1.97302746837702	-1.86187663562014	-1.14667967758224	0.586873916185723	0	-1.27380391069914	-1.32115954187142	1.38233510591597	0.0819169465688993	0.0523621324394038	0.595806468536927	-0.266667029211682	0.164798792922887	-0.604003086246268	-0.786148159149532	0.0268158311068285	-0.634843157078558	-0.625759522307549	-1.57403042149606	0.337741921945634	1.18994037384787	-0.0789909607717985	0.560712747489466	-1.32468811966672	-0.0701721052775321	-1.01711216376183	-0.568891627480939	-0.603516932109891	-0.76840532641524	0.84566227626332	-0.433078853867479	-0.290338148519839	0.0580224191541492	0.606710732761896	1.42854304829976	0.415023168965924	1.90953898613046	0.575624573237878	1.24112741889925	0.618710202010492	-0.463593439846146	0.544387393215146	-0.444383115311605	-1.57523453287766	-0.840890941192726	-0.738741419357096	-0.915319114018166	-1.09886099237728
COL4A1	-2.61922248892591	-3.59621363602774	-4.15723981819396	-1.28453371082204	-2.307980096883	-1.52473201219836	-2.182685515517	-1.67436906470673	-1.49215321223289	0.380345357314277	-0.579167948903786	0.804481236880695	-1.17772870505083	0.116521959655211	1.37380687392288	-1.43133507198456	-1.30106905455331	-1.54333803239695	-0.548144244997913	-1.79039168550114	-0.119833141758799	-0.18937689426425	0.302083249816762	-0.516500772379715	-1.01059164007769	-0.482843490562299	0.667032003223039	-1.03956389046104	-0.479308313289271	0.180983457614925	1.08053469544488	-1.99425641293691	-0.35872107116602	0.600785495443275	0.693078517985562	0.75519474310369	0.104494883724354	1.68214103459768	-0.458214895658548	-0.119731988971259	-1.41169369106649	1.04488240568453	0.817910720564234	0.444184370835796	-0.130916362343978	0.682965006065593	-1.08562555956845	0.764086229266086	-0.48950626598004
COL4A2	-1.76836434979727	-2.93897362861509	-4.02624349990921	-1.66341362915753	-2.11300056265209	-0.298943095946145	-0.171688030944662	-1.36718355366325	-0.556704463669642	1.08873793626466	-0.121431287203122	-0.590235967992205	0.947390281177201	1.09617758634221	-0.208439095834892	-0.822064554308935	-1.36671443681526	-0.770985541171047	-0.780431420384472	-0.748688042381963	-0.159148056361467	1.0361466301682	-1.38563607010236	-0.315554552440101	-0.819524728951136	-1.02702007875165	-0.957649412321914	-0.733938241191617	-1.02752211277496	-1.41734621301563	1.16939263694173	-1.39092387613071	-0.435685806243598	1.39019954362387	0.186295381947625	0.662455403299354	0.928100471735254	1.64581049840031	1.35684530422206	0.459377043396892	-1.32848871422869	1.1979005343062	0.143039971151556	0.983451425695338	-1.03429473736334	0.952178835509777	0.526174816646376	-0.00621001417773528	-0.380839967733159
COL18A1	-3.20593001364018	-2.86925356620421	-2.52210213847897	-1.17037038375866	-0.692665781675532	-1.26777494115923	-1.97685727994659	-1.12734763661658	-0.0923504644872943	0.964523819933457	0.732056291235253	-0.478177419211396	0.416433389661523	0.381137760590006	-0.0613545264209314	0.4348163425908	-0.830005142336308	-0.861255665171001	-1.21117394552546	-1.0915046037342	-0.963743426586616	-0.0274351389977555	-1.05281952544429	0.203952605103391	-1.69232287275019	-1.76043857287824	-0.760975408199878	-0.84717242847815	-1.92022619760346	-0.0493818289466422	-0.373181465559772	-0.273691316748951	-0.983491295300185	0.318953783524141	0.538903630520763	-0.472654327469755	0.951889723650365	0.0421625408751896	-0.673229776056935	-0.538396742547485	0.805007020154239	0.805723091793142	0.428337303845195	-0.412397171915558	-0.413034319221545	0.534254206295114	0.140695580008664	-0.371165043092326	0.568342726374001
HSPG2	-3.27304940794389	-3.95118114401871	-2.82326275542911	-1.0069583666215	-3.22450229258155	-1.7240805959443	-3.00432273383712	-2.19311670023561	0.101993072472543	0.736696170711108	0.147816768337577	-1.16907829762684	0.106671221930908	0.328932380966988	-1.65900490349595	-1.46618616515043	0	-1.24224499456792	-0.211790889392706	-1.30127781967392	0.107552937319167	-0.738755687058784	-1.13251423904095	0.460006357152622	-0.483122661311029	-1.8868186218879	0.166310441222095	-0.790777327895285	-1.79155618789294	-0.00351142803832882	1.41878772318366	-0.976279546128014	0.433395722092237	-0.0175482281520966	-0.415304250623065	0.148171211885516	0.171694757917903	2.49762351727333	0.607962550865309	0.119163973176127	0.403016633282101	0.174483105911931	-0.981131355860403	0.0752573418246443	-1.75846282043834	1.43918065390313	-0.589756971896372	-0.833176161862116	-1.39843486686156
LAMA4	-1.40903535982762	-2.86042650701906	-1.86644862388607	-3.27894883378882	-0.310962203451342	-1.25867173893948	-0.503180237215334	-1.14456412279069	-1.55106029570419	0.672230881437101	0.22556754874297	0.542334466103642	-0.473041523838477	-0.071251801100129	-0.440988876366844	-0.678465734185858	-1.94270882925877	0.730801053124182	0.204009456339993	-1.25674645985323	-0.228688572444267	0.250413464372212	-1.34865228987504	-1.02755363007816	-1.21084077447696	-0.8097020813793	0.272655843456603	0	-3.08432630560512	-0.847454080695157	0.294444090486793	-0.686482769656962	0.247272980291094	-0.265884488602499	0.413746017395967	1.78355248848244	1.08695497455056	0.647689257569985	0.242162136486511	0.239669670347982	0.0375097674545487	0.517760517802775	-0.806450759112586	-0.320361035319353	-0.526438773487993	0.62220026135292	-0.378581480291754	-1.38036990425019	-0.314771784907628
LAMC1	-2.17934927415771	-2.80516534425194	-1.82050368197523	-0.76099325351758	-1.09117137592427	-1.13095199770731	-0.399183457589383	-0.313910201508842	0.41917435044005	-1.14765464856304	-0.416058976603432	-0.523990119962742	-0.59310838565642	-0.602751435397909	0.770449927171491	-0.592420646755145	-1.16863791794108	-0.105467488254618	-0.432772315149962	0.726903992826159	0.443106444882545	-0.178163095856709	-0.456197053593207	-0.442050669420292	-1.31626561134033	-0.665621442577966	0.279075143835345	-0.330233914521897	0.358624871749632	0.260542573485048	-0.151019433621351	-1.02482854808483	0.0492277581049529	0.345641382594363	-2.35785946385278	2.31589493837913	-0.340780478917269	0.0173703306214517	0.747829238388268	0.490441439943002	0.947986813325502	0.670032842486427	0	-0.024894534569578	-0.501459151711953	0.984380272621741	-0.957101232957015	-1.62511253760716	-2.0830834918681
NID1	0.078995798598637	-1.29148054749615	-2.07945844827765	-0.165899667113607	-1.75511638066677	-0.465424024792005	-0.0622120435453664	0.124774984538894	-0.0095815766106868	-0.000280851806108935	-0.823556800516149	0.0210757135626975	0.438032924948466	1.07211664665353	-0.797221284311761	-1.28240940868231	-1.46762305117319	-0.271060497108543	0.136975490341353	0.579036125913551	1.0804106949378	1.66681411119209	0.328839488794304	-0.930037874877898	-1.84334759093787	-0.392546264622233	-0.934558611964462	0.815579846256227	-0.710652690893638	0.0453757685327399	-0.584933262387796	-0.280636626160883	0.0165968705956208	1.10483911237063	-0.298658181757461	0.771036890023174	-0.933063678137489	-0.48367308981137	-0.0265877484778961	-0.27303147507481	-0.749143990991394	3.16624064337723	3.11682801825718	-0.159435135543474	0.0296966369493393	-0.772384231599126	0.857195018285709	-0.57918335057684	-0.864506656335364
NID2	-3.36480583209771	-2.71766663882211	-3.20810318629185	-1.64998667582704	-0.422572131357903	-1.25721874291594	-2.58152927128034	0	-1.12513419313796	-0.443828424181617	-0.506946245436354	0.140771685832727	0.459881106600653	-0.095353878954074	0.0467685595011613	-0.812509466730044	-1.09276141939383	-0.321966303268714	0.11784374463482	-1.11264985909756	0.200440803111669	2.38974051666185	0.128826585142608	-1.41704352722753	-1.43958461279136	0.158262748183961	0.929216229870303	-0.163644497383164	-1.94604128925745	-0.321311920103922	-0.428002728173534	0.730675143733851	-0.130662510370392	-0.179879096057469	0.181736686192495	-0.342661140884929	1.08910505908355	1.09774093709549	1.17115303377395	-0.404302118318029	-0.903007672798551	0.677129362265218	-0.937682728993666	0.532797379573492	-0.346758383897491	0.297503340167056	-0.747890819867863	-0.114899968614798	-0.234645310391329
COL6A3	-4.48080862056596	-2.59611185364854	-2.54043487660566	-0.909189303963921	-4.20709041610381	-5.95730532177514	-3.90690433854584	-0.875550473484097	-2.45594954680255	0.635287636469041	-0.657555352583539	-0.027426932743583	0.207410380469196	-1.69869310406576	0.0479163455787593	-1.84521828170714	-0.448836222490974	-1.45622326069299	-1.67850956764913	-0.95177532414247	-0.356125860094776	-0.255610915673972	-0.827025860212149	-0.625132983612944	-0.458352467418089	-0.818587914998801	-0.512973352136671	-3.35221873424598	-4.85664650106883	2.00831615911573	1.06371721067982	-2.4699574136664	-0.470944835375195	0.402843371895748	0.476814291931246	-2.55503324093688	-0.530491191450741	-0.335630596507701	0	-1.56308609067776	-1.33379723329859	2.17243081586028	-1.3863599152843	-1.26079724393635	-0.663284848355853	-0.386352285050495	1.9829440151626	2.02575223829956	-0.292370821126008
COL1A1	-3.44877935761436	-4.33418867432634	-4.67210979823117	-2.68547439351945	-3.51547611122728	-3.02320305334062	-3.98270664832361	-0.732243178837489	-2.74770587357852	0.1867708404279	-1.50362060585668	-1.3148985948862	1.33544063654159	-0.0679614275558528	0.346090523002299	-1.03504790185274	-0.517178314204662	-0.953412785627618	0.303837999047526	-0.666873892780313	-1.25801123672892	-0.544882007936293	-0.0376728110847957	-1.74292609432954	-0.580372768078238	-0.831692730032076	0.501486040797401	-3.4395234320279	-4.2560983238231	0.135128796504314	0.0989268926906598	-1.54968535852945	-0.0315006832177718	1.36966129068371	0.874370816107057	0.215600536710807	-0.360923237747406	-0.936306857405194	0.333487647637475	-1.65329256364621	-0.320163386194416	1.28973290651593	-0.58571563949733	-0.889535805392499	1.67711796527916	-1.06815244308293	-0.559168518097802	1.43399006442851	0.311971529663443
COL3A1	-3.96716600448272	-2.39952627049688	-4.34147833506915	-2.7889211812316	-3.81995802814291	-3.86370928066075	-2.66198062332787	-0.533803387918778	-1.69759700670083	0.461400574078468	-1.29181377391069	-0.0958344616263001	-0.480322694038981	0.304248033748406	0.141937589283995	-1.63815268796797	-0.392041205313828	-2.24707848808912	0.524838810959645	-2.11860765004817	-1.21244050568202	-0.877960888938486	-1.34446427785319	-1.42561282093382	-0.555777906994564	-0.25634394075528	0.466832011707551	-2.29136452325984	-2.26555884542304	-0.162300316292396	-0.55532904175133	-2.01125061255401	-0.327049340406083	1.05964967354776	-0.39809574763471	0.194142979648641	0.0325859195671151	-0.851479722673219	-0.960608298222593	-0.275476917531486	0.449485014767434	1.0353810480313	-2.14308737536724	-1.07103167047774	-0.661305257518587	-0.576389646152341	0.505779505049221	2.70029355982815	0.776672958056282
FBLN1	0.157513071347133	-0.198243635534065	0.141652907381364	-1.10697891671922	0.422440493008552	-1.85218562669198	-0.0737476823467787	0.877654249347773	0.802938599791393	0.990549686495618	2.62641013099406	-0.862998590127632	2.27263105712031	0.647784742824646	0.608573217376335	-0.522026628593331	3.16006600641268	2.35274003232909	-1.46996756309462	0.741010195508368	-2.35086418790537	1.53013172461538	-0.821915997169882	-1.24997909064597	-0.585932613225041	-0.192287652308572	-1.19153393102033	-0.33842081003133	-0.785820937420218	0.965106157779066	0.675532328594318	-0.0742735226594181	-1.15667593947569	1.73582156442179	-0.541449333728931	-0.776231665250389	0.51990516401046	-0.24460555933967	-0.42536241466492	1.3971105142581	1.29576777901537	-1.13927223852625	2.31591555957287	-0.875743871928207	0.704729897449579	0.545026962965719	-1.28020012626048	0.96275594806098	-0.723077027157403
MFAP2	-2.25916883441817	-4.35961725472409	-1.00296996924192	-1.02988981219192	-0.856722554176011	-2.66040919707687	-1.08678927757131	-0.517244151056457	-0.162715291748251	1.90254512962733	-1.78184304085425	0.107469065102943	-0.938084014664678	0.306275897987188	-1.69931269821491	-0.80691142921856	-0.675140904577186	0.127188453347	0.435464041845771	-0.367344222868845	1.07272412951155	2.18549441099944	-0.897423119301879	0.126424341525809	-1.10624498482808	-0.732265913075345	-0.453749981001198	-1.40654052436734	-1.2997160481525	2.14908950924151	-0.740993564654872	1.63039060302162	0.0411738333813139	1.59625268187384	-1.48352567266669	-1.92370196197046	0.0933983870707539	1.10067851516503	0.980392821076035	1.46518375167263	1.77081348765722	-1.83590045845915	-1.2034258268987	-0.40744480533976	0.319111554587133	-3.37391390796028	-0.65826935245077	-0.509884635333379	-1.26516115964787
COL7A1	-4.95867243525361	-5.41300274975822	-0.184366220207127	-0.266482506211614	-1.50105416038892	-1.36535528086167	-1.07161088083532	-2.76042818902128	0.193250515698769	0.508890794881506	0	0.643056542016123	-0.454988866380573	0.574326050815033	-1.15415023670202	-0.0819089059589699	-0.498684697698931	-0.0375326419069182	1.96701359470649	1.1584812259034	-1.73958573598295	1.70797431877736	1.50845933115923	1.60580500335203	0.937880736717444	0.404103051620908	-0.859082850377889	1.23086562026149	-0.0741884794711129	-0.992125433021556	0.936958792810147	0.595917295894399	-0.801742408030522	0.283238822710829	-0.316262747343098	-0.398507452668164	0.642204324809239	-0.97141892530437	-0.484970750643916	-1.18802751484692	0.59976711698613	-0.210710859882964	-1.40352478143992	-1.7503302245753	-2.33058531905599	-0.218508532282188	-1.63933729497435	-0.686185206332379	-0.785442109774747
COL5A1	-4.54285610650244	-3.15242011288875	-1.58139347015176	-2.22757318744671	-1.473877911626	-4.11973037029804	-0.985531043694857	-2.34654268772471	-4.01025046761292	-1.60942438151887	-1.40849977176342	0.52232391505717	0.198294430343379	0.166390327357229	-0.728532514852738	-2.58298825608192	-1.42166420163261	1.42564596638903	-0.472438444575896	-1.35646467980934	-1.29549109026094	0.11247218126825	0.323938963850903	1.05245940739356	-1.08855686759071	0	-0.888667622918097	1.03231365662721	-0.456193195268613	-0.0979153659887943	-0.383284471010243	-1.22761658250879	-1.23525718699432	-0.12521968747896	-0.324857873847235	0.83186294913817	1.12937424153793	-0.291107920804566	-0.181540465040603	-2.70902162667464	-1.92812251919421	-0.0917234698306128	-1.19353160456003	-0.308453644277181	-1.1514323951759	0.23990848260684	-0.282099767051136	-0.0218875386732944	-1.52421689170626
COL1A2	-2.69468312813792	-3.70195412953435	-3.93895022353134	-2.70751613224623	0.0132079769623179	-2.21499857813997	-1.69251286638486	-0.763412090818379	-0.222663800691136	0.640195020587631	0.923551670532361	-1.60463688047474	1.50105271889461	0.944750084418372	1.04289633351485	-0.80132131903439	-1.32195170048396	0.457715644272042	-0.431262523293776	-0.0633091350062982	-0.552139826654751	-0.685322497628011	-1.46391435858472	-2.5583289768131	-1.2018055019027	-0.664209837159584	-0.438834548178739	-1.22772857422793	0.392670191138327	-0.746867729777257	0.126935026069332	0.696707972538976	0.412014769424432	-0.0460198018181887	-0.828535829351284	-1.24624242517989	0.469943003047227	-0.355646334579409	-1.09849265811995	-1.91295572238533	-0.748692506150065	1.79956110881498	-1.89547334893088	0.695857241345337	-0.15011350746636	-0.113809171847267	-1.1774374167077	0.604871008253734	0.543440072720188
PCOLCE	-2.63262065423082	-1.56429562294563	-1.39820134268107	-1.47342373321882	-1.75790459941182	-0.818939138658905	-0.641357113106266	-0.771799990560767	-0.176965617113608	0.644393318767588	0.173087784599478	0.523595599118606	-0.43404223723343	0.707601545734126	-0.14979719199236	-2.00171769300377	-1.39999882515678	-1.32551816915476	-0.0933205928683239	-0.435127065333423	-1.63327365291781	-1.12587403528442	-1.65942610379289	0.336914561111011	-1.97511666652452	-1.13564161097468	-0.214780128355206	-0.918686695549516	-0.634252170869013	0.362323544696983	0.562754458735822	-0.0206117482465056	-0.138411062236807	2.68438723236554	-0.345472998946437	-0.605744373327409	0.977706761156292	-0.666101096976692	0.947677541152571	-0.83643603387721	0.637547341809996	-1.36026029439926	-0.807160643052559	-1.36675729761428	-0.690671177071735	0.659987184438608	-1.96275252384185	0.0521300226025989	-1.07145130903267
SPON2	0.114314865554109	-2.07199221224847	-1.11908410767696	-0.555209884421403	0.0846754888260773	-3.2042849944618	-1.0475751455865	-0.66119754489564	-1.14736047373383	-1.99068167711677	-0.155200217479079	0.527801723279631	0.516299009808741	-0.159292702668064	-0.545164269773968	-0.476596253016765	0.504273288141556	0.240511353715043	0.388764593319632	-1.93078895838896	0.0739677795868689	2.32371482264441	-1.60853644132562	-0.225392072158315	-0.85587447492307	-1.26318950394086	-1.16065553669618	-1.85696144967851	-2.83803119690018	-1.38190306358054	0.730453009076171	-0.54487657582415	0.862436637139314	0.808665560162526	0.512005735510462	-0.179451116423855	-0.224975491953274	0.444629028781911	-0.240889715792734	-0.0343848501406315	-0.741751006776744	0.323017642385655	3.10864993259936	-0.874440689781763	-1.08361395056628	-2.62767618668368	-0.71970997397505	0.0743937807461643	0.151088905649904
COL6A1	-2.39933020579189	-1.88665546251633	-1.41231086686731	0.977709465639452	-1.59621447086708	-1.01277643263934	-0.991787809635149	-1.31997134193316	-0.37929345605998	0.354377336198513	-1.41826155664078	-0.932577990905408	0.067123464873338	0.00503186871023536	-0.995882628522738	-0.848658648536068	0.439960544512698	-1.53966115584505	-0.0640088906715344	-0.72631280624655	1.85045090553495	0.801694623803542	1.9346093147026	-0.472933561894265	-0.951568394342542	-1.36391042512467	-0.838492518256923	1.32837272908369	0.0435985577658087	-0.201613998370877	0.264403403145934	-0.370771188973374	-0.355235726699798	0	0.64027247158123	0.530110409161239	-0.592648834246805	-0.434961503385325	-0.0177786676176599	-0.536232595461901	0.161980522353494	-0.405974165292977	-1.55590867876589	-0.679417035538674	-0.761102436534159	-2.71968359313359	-0.842845169913832	0.0706046610539839	-0.875407275481244
COL6A2	-4.88853786895959	-3.53222825186682	-3.9659731774338	-0.118279007718025	-3.3579726085634	-1.59885709204383	-1.73923766023113	-1.3423007826006	-2.04982425953807	-1.4342841082159	-1.94237062318761	-1.18915397406843	-1.08180795671492	0.497420381652663	-2.67436808346146	-1.96913827581304	0.589686991948135	-2.75260766815729	-1.02820162483863	-1.53818263940616	1.92747047764968	-0.0138897958612959	0.654528557590069	-1.83655477605939	-2.11318378727916	-1.77367261114387	-0.746369644909174	1.47264255235286	-4.42397002637069	1.18440060931188	0.319454337895581	0	1.11185869762994	0.835544988348307	0.365034988740542	1.26439614705276	0.662195291006055	-0.462517174340316	-1.18520770260623	-1.77194805656005	-1.13298164512036	0.0188146218489036	-1.17926612861375	-1.38606680525207	-0.572172427915114	-1.53213974457674	-0.883906444690496	1.05856283560159	-1.80653179140732
COL15A1	-3.17191491654179	-2.28025842928028	-2.03413393963016	-2.40933982040756	-1.08464883718771	-0.395449952148645	-2.49581515061712	1.92723721891091	0.288247469191978	2.10178683994746	0.131229743005905	-0.804349359661913	-3.93027205440591	-0.691577261684348	-2.78979100376002	0.345016876239733	-2.21203289305493	-2.4912769486168	0.182997629873825	-2.38217829236188	0.106288039044992	-0.89990997299008	-0.307332516452205	-3.7991828453531	-0.600979285668047	0.0347823111113832	-0.381796645003853	-0.535809415533514	-4.33550414219694	0.280174420584166	1.25916796139075	-0.419476998403457	0.736460799328371	1.71677360573857	-0.323605032477927	-1.52562340149797	-0.0106581505507236	0	0.411046958116415	-1.47399888030413	0.738600734776652	0.463077949830003	-0.358361559272123	0.799335145897493	2.34196468287918	0.164145939326164	-0.0151227214304709	1.10605220495209	0.323125613202799
MXRA5	-3.79574165543993	-3.02488306818986	-1.47992882700183	-2.10105092862286	1.4077212566072	1.10847385066343	-1.99593061788871	1.07032107167773	-0.573766165177641	-0.0429799093130018	-0.412363759901308	1.33349118110584	-2.4420756563218	-0.34261797574533	-1.84805236917796	-1.97343710465264	-2.34736095589136	-1.48070619106851	-0.642244897669842	2.55657831904512	-0.266267970346555	0.108793922367071	-2.83182556771532	1.05395470492133	-0.939485120626077	-0.694597503848698	2.69669925690859	2.50520275454767	-3.016963434057	1.46964089613724	0.950253418520685	0.646397049572032	1.45182909808792	-0.145468720225135	1.7193831327136	2.29277714253488	-0.0425617452030743	-0.0558554682600036	1.63410341481786	-1.26126146673736	-3.08492001881753	0.892256135123222	-1.75095587298235	-0.0120504448389144	-0.523192269483712	-1.46524959032109	-0.466899434404028	-0.509275122135141	-1.12185885195508
THBS1	-2.31813150666913	-3.69040721896006	-3.43027362948997	-3.44657494788877	-1.50143433509881	-3.68972850956002	-4.58443286224346	-2.53546681815342	-4.15439695534828	-1.90120381768857	-0.696751581704425	-2.13448797221546	-0.102805130915126	0.0966314868541718	-0.876870547408474	-2.28577750635183	-1.86387559400146	-2.8742253020086	-2.80885847076975	-0.94926971039192	0.978835782973768	-0.424457412430087	0.464628510393112	-2.0002104163254	-1.64607709042742	-1.22205718096273	-1.69074832114534	-0.297674564572326	-3.45686815546033	3.02743068701607	0.231568314507139	-1.10917323372711	1.18244518334843	-1.22543069777229	0.475097402652288	-2.29827312028692	0.921692042164775	1.52990946862961	1.36218214400494	0.00609750726325654	-2.40623091360968	-0.00567232476166223	-2.22323222188397	-0.549066108169186	-0.536302508834051	-0.681706095584596	-0.204289504668968	-0.0945521861582413	-0.35825618902552
CTGF	1.00090725135079	-0.341982715054841	-0.838219987678921	0.933650068683231	0.0888096245040966	-1.83388467952415	-0.547371227181477	3.40861477308292	-0.140040350576231	-0.887079778949904	-1.72863239197915	-1.36939958669808	0.573508283213549	0.985301954245508	0.301894881250419	-1.38672688366723	-0.826012556477229	-2.47622650377867	-1.90657575090124	-0.823856216185894	1.03160719565812	0.0847816155191863	0.753471877340425	-1.45028610678289	-0.229128859055682	-0.756865624059881	-0.254252923731874	0.0830548834460281	-0.889218104881903	-1.02818575556648	0.871386455049385	-0.750194693726234	1.07478711977166	1.18265438106511	-1.80426187851838	-2.51969061175238	0.13160921089299	-0.172944490071276	-0.609161449166898	-0.625873631195079	-1.41180203302538	0.459808775572315	-0.958948936789503	-1.62547106054854	0.855041568722505	0.360933732260346	-0.426387474712389	-0.362156459041031	-0.750231988294307
CYR61	0.363774500296508	-3.90042553135439	-1.26159968087373	-1.37653495121752	-0.318136449035695	-1.91381217119201	-1.18236331499703	-2.09252187161465	-2.41806057383355	-0.177987658443272	-0.956391892055107	-1.30482688043558	-0.252466202265393	1.06570465283001	-0.911421571500699	-1.87853985338801	-2.697832837405	-2.47519444685032	-1.17044012825478	2.6540653316811	2.30912861803632	1.21858725909208	0.736559839991031	-0.705848837846878	-1.11447961980542	0.276807900612182	-0.584108352089835	2.32477469006142	-2.07486750299215	1.44739788286735	2.12176596396711	-0.558239665877382	1.25398889953229	0.740848037060459	-0.919709141362004	-1.33017657234783	0.639058104643527	-1.35351844901823	0.900543184915015	-2.5619264734931	-2.39059353554438	0.0123915371382688	-0.892123220039494	-1.29786507860635	1.66636148431024	-0.0286970752529346	0.166269284306619	-0.561697589869839	-1.05139724453688
LGI2	-1.07262196501151	0.844226264009334	0	0.991401544675573	-0.559035897134242	-2.44905539839561	-1.02364880552218	-0.208861745734889	2.53039346689239	-0.334518646261476	-1.34512764058465	-2.02468033311227	0.819218782730802	0.471810723111635	-0.200097296489176	-0.111392283164912	-0.774758326670178	-1.11168134288126	1.67145844940786	0.840756480059091	-1.26850795896457	0.614358945349795	-0.723931418586363	-0.722074223667099	-1.61036032121411	-0.663040250759033	-0.526425975444424	0.129753321635658	-1.81732314528709	0.252298880237829	-0.348513221352812	1.78353407717609	-0.794992670624595	0.563662591124129	0.365664206820497	-0.550854941298988	-0.444513540805307	0.432197482176356	1.29750802496209	-0.126510609649137	1.84248640870557	-1.78380977884934	-0.864253707322211	-1.78060277986802	1.29700069868562	0.466069077746856	0.69011692802861	0.589232889620173	1.04998848743064
CRISPLD2	-2.1508157220291	-0.440868435030692	-1.03428339942192	-1.6250356328542	-1.02808975648309	-0.150502355475101	-0.59673365975757	0.362839481632773	0.507397079430097	0.502222113890724	-1.11342312026615	-1.4282578446876	-0.468477423535607	-1.26122706975835	-1.71586214437488	-1.11603828055107	-1.06580557807493	-0.0597270588751605	-0.378377315364805	-0.517861511206853	-1.33128239538973	-1.06076473449529	0.395811190656402	-0.973359265665932	-1.44337400997661	-0.144392091435253	-0.543851128344802	-0.943379216271714	2.16119783585592	-0.376468635886241	0.509005681149494	-0.839018888558307	-0.152255815105479	0.0910443329488855	-0.103149412673075	0.720546875038893	-1.38497097139694	-1.26574041898448	1.42521975303484	-1.55572845880573	0.300725500860291	-0.215378257999805	-0.0116031257848899	-2.56258625419351	-1.12095715603861	-0.915585486420325	-0.859103498997149	0.645443615982053	0.994572073583915
EMILIN2	-0.978548238029297	-2.6294678372941	-0.756365487882332	-2.1970757351647	-0.746198174330717	-1.30976253144391	-2.95772458863076	-1.58061331841736	0.0824930482508402	-1.02746651095658	-1.8368976106979	-2.67870632818013	-2.06829352525224	-0.780469892765343	-0.846473889152455	-1.72142102814495	-0.799540305862171	-1.77360945805754	0.672849284236123	-0.125079215210178	-0.158041430624061	-0.255931812068743	0.0653525272206048	-2.12166724109321	-1.11616932070349	-1.6098581722818	-0.419730863342595	-3.31329563261669	-0.303034744773481	0.83039842949768	0.406926989367566	2.27742818218021	-0.00915150349772095	-0.0314517533412918	1.1259128408582	-0.456652287758721	1.52197844521624	-1.11396435988683	1.4943354560665	-1.98394047747757	-1.82765000445501	0.140875183018034	0.243323466606399	-0.280203437463166	0.862529043197161	-1.16917439583276	0.898868491650226	0.771512647005762	-0.355892047744021
FN1	-1.48909758362169	0.0195150629309919	-1.65359907422695	-0.485422289555023	-2.44740946808596	-2.25596313049123	-1.02476842458257	-0.848397460311027	-0.894118617963985	-0.761737413497294	-1.38044128817905	-0.402159745873042	-0.669145386872242	0.624725338378767	-1.04670761260696	-0.853230951698888	0.317067897723479	-1.11751402792388	-0.0118038446348752	0.849813226757709	0.984463903522861	-0.18235060841657	0.199465687389744	0.62106467928175	0.382079862353783	-0.894344017066875	-0.544170772788168	-2.04543769822477	-1.54406638475489	1.58292285827697	0.205082995403543	-0.870317909377555	1.02104905474953	0.345326836839077	0.566640987183155	-0.0937720533878318	-0.0977524532812273	1.04649770235848	0.642417399601344	0.524811194611422	-1.46143104511099	1.9340774560164	-0.911928590395359	1.48497851301247	-1.53889963082193	2.06208649112723	-1.44298930197059	-0.315005938229108	-0.94104843667195
BGN	0.311684624516629	-1.73983869638564	-0.206725486531124	0.485487103026649	-1.85381428001088	-0.74861608270947	-2.78585656873208	-0.975557806433998	0.736465975795072	-0.67272321292295	1.62916309504508	1.44808111129807	2.02502151743163	0.799981479616651	-0.790924649126463	0.415301789763975	0.259993143444765	-1.53900455961324	-0.390959705122308	1.05031445628546	-0.238752960241126	-0.166604475557591	1.01927538688909	-0.856752038828248	-1.85807053761633	-1.4025955928449	-0.90258544013586	-1.08719285277067	-0.467620111723355	0.942442156701052	0.389577259111794	-0.688428312139162	-0.379350200399611	1.46422590366252	0.293672308687163	0.757256365541546	0.948410373054335	0.636766625526757	-0.127208971290449	-0.463528701141143	0.724037770415311	0.277605725735912	-0.570979238668374	1.51194223364834	0.00407577543609682	0.0556175376501747	0.498656963628542	0.71610602709833	-1.32207967418986
IGFBP4	-1.3238963810343	-0.704785147859355	-2.11048395056838	-2.01909002809606	-1.67339158940391	-0.833545051478009	-3.26677009490673	-1.38659238892735	-1.24970544270624	-0.168882975113823	0.604414213315627	-0.034689591143146	-0.862653512741593	0.877449496187034	-1.03172360030735	-0.678587439584694	0.774227470686337	-1.96523389415558	-0.603925083984092	-1.36472672588614	-0.0143139986511736	0.180250364665104	-0.580898290528356	-0.0776555227376981	-0.901713551796281	-1.46629420989036	-1.00256244820595	-0.653858597968327	-0.869415697973489	0.592067900849967	0.71047514064828	-0.363062168139226	0.801718536829792	0.674762897593142	0.0951453258927272	0.265181079760644	0.0239445575517602	0.201893541801255	0	0.460746444421384	0.610284537661602	-0.612036574361274	-0.728284585268745	1.04054193686676	-0.450113275246156	0.730297467918333	-0.445834564131453	-1.02696096385684	-0.0425808459678124
EMILIN1	-0.957511485619734	0.371539882530784	-0.806625201269794	-0.894815129252461	-1.12897717599484	-0.381465554418807	-2.88299466544736	-1.3601943740443	-0.135205805231663	-0.238398543087034	2.1391565371715	1.57095716265269	-0.299931969779605	0.437201455405019	-1.26627729312546	0.194114916933519	0.255412943010205	0.488489724489168	0.247542150275662	1.08261404369432	-0.339133813994759	-0.576869922830122	-1.54270760603587	0.130037270769048	-0.809484307943746	-0.703785924834128	-1.10618547511629	-0.527422359794517	-0.0550840765776297	-0.173656470575833	1.2312479306012	-0.202245677939353	-0.655927446044524	-0.3140602161603	0.0123808062523007	-0.570116739646689	-0.804994587435707	-0.597065806766136	0.616205288885429	-1.22325757091622	-0.0138198663611414	-1.05639164577609	-1.48734398675646	-0.830364139989281	0	-1.74600269002673	0.203238246637544	-0.157675832189258	-1.97021300008356
FBN1	-1.92295218782992	-0.702808093442542	-0.00568374002895051	-1.2420780497027	-1.47381241726859	-1.9404484120794	-0.663759121038688	-0.25083248607222	-0.0237632561772946	0.201060211454485	0.401694334646428	-1.35832243430359	-0.408191590915446	-0.564366922775332	-2.61135593692902	-1.48881492247273	-1.09980735072597	1.15501651831843	-0.378216884114658	-0.497932717407257	0.512419968879281	0.722852309628724	-0.0673694302587791	-0.376800733703474	0.511657304815013	-0.00404702633024018	-0.106192017046745	0.14090782963002	-0.248324176646029	-0.451448105659002	0.405534196071159	-1.32370388078102	-0.236919418462255	-1.2706891709324	0.0229150239908296	-0.163570092169805	-1.57927899786323	-1.25922849671297	-0.663638258819884	-1.10273381959814	0.10683488537212	1.47376619986988	-0.615650636448854	-0.713844838550712	0.60049868735282	1.05891438080835	0.140274684928938	-0.452698334065532	-0.356245580228462
COL5A2	-1.3769820494152	-0.524998863096572	-2.07729732647806	-0.831306002546966	-1.10701325766132	-1.32297488784441	0.0831330722734276	-1.74722790086651	0.34080896504805	0.481198249794238	-0.163897039589806	0.791846608519279	0.153463376899031	1.30533072359525	-0.193637461181214	1.04321415132473	0.122296124458822	-0.492039129117101	-0.231750138291201	0.542847170395265	-1.22087130470135	0.190334520213698	-1.06093516753557	-0.356367792684935	-0.401892204045403	-1.1188271749979	-1.1438791083247	-1.20998595694009	0	-1.10568681170416	-0.206790038445026	-0.94292406514943	-1.19553894666501	-0.345441064353999	-0.985883178817642	-1.85495834964053	-0.475265153615014	-0.390143629017709	-0.775168830050847	-1.14223613358712	0.248122726463276	1.60613140391832	2.03448869160163	0.582115862190335	-0.321642615165159	2.07594002677281	-0.513895714388799	-0.482296835738244	-0.339178721133217
THBS2	-2.00113681766708	-1.51789096185477	0.750168581368554	-1.05870658246201	0.560279002701306	-0.990034744519105	-0.204038199054816	0.0352458479951568	0.971753296314351	-1.73309412214327	-0.088424053179144	-0.982812024825987	0.107628667790099	0.328492204186249	0.391179769981702	1.03144317355045	-1.46712946680965	0.00209057058020286	0.048703644421737	-0.603742126717791	0.740989427920697	0.0850951270335932	0.496153256821896	-1.61298182891655	-1.19800290782966	-0.0133145125541495	-0.481052092349563	-1.42664626839547	1.85145143991736	-1.09649039642505	1.35180485085698	0.0523444735447538	-0.01196580295041	-1.82767588896345	0.586544746055366	-0.729749617298514	0.844780830483419	-0.547175497229557	0.160536620641157	-0.38588522383013	1.47771723089928	0.8051455667696	2.10135307754969	-1.61375019230316	-0.921505043468303	1.078987653418	0.446881481332558	-0.547191331004295	-0.411224789311027
[truncated: 108 more columns]
